# Supplementary material for: Relationship between sex biases in gene expression and sex biases in autism and Alzheimer’s disease
Source: Biol Sex Differ. 2024 Jun 7;15:47. doi: 10.1186/s13293-024-00622-2 (PMC11157820; doi:10.1186/s13293-024-00622-2)
Supplement: Supplementary file 2 — Supplementary Material 2. Supplemental Table 1. Table of complete results of GTEx DE analysis. For each contrast included in the analysis (both region and omnibus) each genes logFC, P-value, and gene related metadata. [file 13293_2024_622_MOESM2_ESM.csv]

	Name	Description	chr	start	end	logFC_Amygdala	P.Value_Amygdala	adj.P.Val_Amygdala	logFC_Anterior_cingulate_cortex	P.Value_Anterior_cingulate_cortex	adj.P.Val_Anterior_cingulate_cortex	logFC_Caudate	P.Value_Caudate	adj.P.Val_Caudate	logFC_Cerebellum	P.Value_Cerebellum	adj.P.Val_Cerebellum	logFC_Cortex	P.Value_Cortex	adj.P.Val_Cortex	logFC_Hippocampus	P.Value_Hippocampus	adj.P.Val_Hippocampus	logFC_Hypothalamus	P.Value_Hypothalamus	adj.P.Val_Hypothalamus	logFC_Nucleus_accumbens	P.Value_Nucleus_accumbens	adj.P.Val_Nucleus_accumbens	logFC_Putamen	P.Value_Putamen	adj.P.Val_Putamen	logFC_Spinal_cord	P.Value_Spinal_cord	adj.P.Val_Spinal_cord	logFC_Substantia_nigra	P.Value_Substantia_nigra	adj.P.Val_Substantia_nigra	logFC_omnibus	P.Value_omnibus	adj.P.Val_omnibus
1	ENSG00000000003.14	TSPAN6	chrX	100627109	100639991	0.090479086	0.348833663	0.694611617	-0.072784368	0.478406881	0.853617218	0.093097266	0.245985982	0.440340262	0.137361781	0.212568957	0.443119629	0.105189864	0.142374075	0.286129831	-0.105582042	0.333119156	0.995446806	-0.214276659	0.016856499	0.785049518	0.092589775	0.260035047	0.554872974	0.054811344	0.576965426	0.786216889	-0.137783305	0.250204124	0.999969271	-0.113864978	0.342126641	0.850677913	-0.006432931	0.906724884	0.961798887
2	ENSG00000000419.12	DPM1	chr20	50934867	50958555	-0.028059172	0.555608851	0.817009666	-0.001796765	0.96849102	0.995222222	0.044058014	0.235943226	0.429547835	0.031511523	0.25999384	0.49745017	0.013349163	0.64409511	0.774762736	0.016867341	0.728256016	0.995446806	-0.053257729	0.210121424	0.99951482	0.068453386	0.070387397	0.292702746	0.016772866	0.701297981	0.860595872	-0.035869982	0.47323366	0.999969271	0.017006652	0.758631601	0.96416843	0.008094118	0.729995365	0.875472214
3	ENSG00000000457.13	SCYL3	chr1	169849631	169894267	-0.041956278	0.413364683	0.738265208	-0.046749315	0.340031525	0.791691152	0.021562771	0.595646915	0.753954111	-0.018425901	0.460240105	0.682799471	-0.020651527	0.501533404	0.65968554	0.023818608	0.648489278	0.995446806	0.012887993	0.779318219	0.99951482	0.031033995	0.442545366	0.706968105	0.044406396	0.364765041	0.628102385	0.01467088	0.77481358	0.999969271	0.024442933	0.688298691	0.95531035	0.004094596	0.869973425	0.944052229
4	ENSG00000000460.16	C1orf112	chr1	169662007	169854080	-0.075847487	0.549654577	0.814781727	-0.155942611	0.263773095	0.743447194	-0.100930515	0.312775085	0.508661364	-0.020682068	0.655672934	0.821148321	0.12011933	0.139696076	0.282359716	-0.090533079	0.472651399	0.995446806	0.001932334	0.98689605	0.999625551	0.024998144	0.803069329	0.917402636	-0.007651386	0.947188429	0.977810091	0.075029721	0.457940087	0.999969271	-0.252580051	0.066205788	0.619186092	-0.043826152	0.465881746	0.706304483
5	ENSG00000000938.12	FGR	chr1	27612064	27635277	0.024032705	0.838108255	0.944935184	0.247534794	0.032656463	0.565014568	0.450304855	1.92E-07	4.43E-05	0.265077178	0.005366258	0.047009409	0.347649968	4.45E-07	5.30E-05	0.326176724	0.0036299	0.57685076	0.369905786	0.000210855	0.05398662	0.31511256	0.001585625	0.04720669	0.501519472	1.50E-07	5.09E-05	0.284085643	0.01002195	0.61105414	0.158955768	0.157721208	0.738063315	0.299123223	1.20E-07	2.74E-05
6	ENSG00000000971.15	CFH	chr1	196651878	196747504	0.118347108	0.332988629	0.682376902	0.166490806	0.172694585	0.692450213	0.249918281	0.006865068	0.045174717	0.284916719	0.00660018	0.053025622	0.278287198	0.0005662	0.006408018	0.227614977	0.061946173	0.995446806	0.19545819	0.084350371	0.99951482	0.235773005	0.018613908	0.159150606	0.216305385	0.037339315	0.184506841	0.008816369	0.944463829	0.999969271	0.023753875	0.852365223	0.978519995	0.182334719	0.0030855	0.050183518
7	ENSG00000001036.13	FUCA2	chr6	143494811	143511690	-0.019473339	0.744818945	0.903128983	0.023260602	0.710536154	0.939597157	0.007147186	0.88116321	0.93465956	0.004592884	0.915016698	0.961586951	0.082617787	0.046290862	0.130139333	-0.053390819	0.390064477	0.995446806	-0.048473078	0.35976066	0.99951482	0.020912264	0.681201594	0.861025118	-0.044261145	0.417280993	0.67092115	-0.07173674	0.222453545	0.999969271	-0.067498281	0.305626926	0.84099277	-0.015118425	0.618187846	0.810030172
8	ENSG00000001084.10	GCLC	chr6	53497341	53545129	0.039245152	0.51638937	0.796123835	0.071535713	0.23303181	0.729191504	-0.021861652	0.65576638	0.795460605	-0.008497208	0.832119366	0.92076472	0.048099897	0.221070131	0.386936762	-0.056717289	0.367390997	0.995446806	-0.033439389	0.554725667	0.99951482	-0.064703399	0.200736353	0.488532498	-0.010534788	0.848087844	0.933320805	0.047756064	0.458062336	0.999969271	-0.091475544	0.188098538	0.762990136	-0.007326586	0.81127655	0.916223946
9	ENSG00000001167.14	NFYA	chr6	41072945	41099976	0.066985999	0.321034454	0.675440435	0.125307647	0.068870032	0.606209818	0.129738352	0.019353209	0.087621201	-0.00451689	0.914697101	0.961322828	0.082160876	0.064845021	0.165040265	0.058956461	0.402454942	0.995446806	-0.003309754	0.959493578	0.99951482	0.049995471	0.384010301	0.661500927	0.188115477	0.002506625	0.043369618	0.010103455	0.886091919	0.999969271	0.009499309	0.903181973	0.989498394	0.064821491	0.059855433	0.240069555
10	ENSG00000001460.17	STPG1	chr1	24356999	24416934	-0.035287388	0.60801068	0.842702778	0.07159933	0.276409608	0.75364979	-0.076806668	0.154063315	0.329134912	-0.032527872	0.381909458	0.617387547	-0.047215865	0.234086761	0.402442897	0.078101523	0.278901433	0.995446806	0.066855917	0.253654164	0.99951482	0.094073833	0.093069701	0.335108038	-0.038618486	0.552498935	0.769618035	0.076324088	0.286942876	0.999969271	0.100430701	0.202226614	0.775743715	0.023357192	0.487393921	0.722091657
11	ENSG00000001461.16	NIPAL3	chr1	24419291	24472976	-0.093003047	0.291662252	0.652337768	0.163064115	0.052373055	0.601540219	-0.033404989	0.641557541	0.786079639	-0.037432806	0.537251139	0.741504512	-0.075244092	0.179959914	0.33771262	0.066112481	0.471447315	0.995446806	-0.056274414	0.491604218	0.99951482	-0.094532954	0.196451536	0.483134915	-0.014048443	0.86261568	0.939706573	0.069437351	0.482776698	0.999969271	0.000557853	0.995755592	0.999311705	-0.00952445	0.832591692	0.926363763
12	ENSG00000001497.16	LAS1L	chrX	65512582	65534775	-0.163235911	0.014868646	0.228505521	-0.124997267	0.055900101	0.606209818	-0.023879989	0.664424351	0.801612724	-0.058836214	0.214121711	0.444663314	-0.104744282	0.017430355	0.066645197	0.032698116	0.637069531	0.995446806	-0.07293353	0.243251044	0.99951482	-0.076023216	0.181754469	0.46723985	-0.034270145	0.577295228	0.786282945	0.064202432	0.375575992	0.999969271	-0.030433394	0.693297621	0.95531035	-0.0538594	0.116224413	0.342185277
13	ENSG00000001561.6	ENPP4	chr6	46129993	46146699	0.110309532	0.194563618	0.563638113	0.201755649	0.015487659	0.500222962	0.089900825	0.194012886	0.379804497	0.084386976	0.122197998	0.320326174	0.125958571	0.022122967	0.078531791	-0.079334984	0.361720693	0.995446806	0.026449036	0.735625432	0.99951482	0.083461463	0.244039743	0.537467572	0.102887696	0.184002782	0.436804986	0.044640815	0.626955115	0.999969271	-0.006261631	0.947984068	0.994214283	0.071286723	0.096398223	0.308798858
14	ENSG00000001617.11	SEMA3F	chr3	50155045	50189075	0.090979002	0.490768669	0.7840299	0.16634756	0.197878309	0.710485047	0.161972035	0.059021082	0.180172313	0.09742499	0.167813545	0.385054775	0.192903667	0.004974888	0.028248536	0.369203748	0.007786403	0.756193962	0.142359768	0.155324046	0.99951482	0.035641468	0.684133096	0.862948966	0.228702367	0.02323858	0.141632827	0.320688101	0.019861896	0.733639781	0.270696416	0.030268137	0.511692674	0.188810829	0.001457014	0.033580479
15	ENSG00000001629.9	ANKIB1	chr7	92246234	92401384	0.080534959	0.211935717	0.582276256	0.11233309	0.071781794	0.606209818	0.115980418	0.027714236	0.10990478	0.044527074	0.271881539	0.510041427	0.11858446	0.003985126	0.024137006	0.00747528	0.910295641	0.997080685	0.000645535	0.991368446	0.999832244	0.057132937	0.289192586	0.580446122	0.128004495	0.029425727	0.162308297	0.009049791	0.895837787	0.999969271	0.071347648	0.339079458	0.849931813	0.067783244	0.036988827	0.184465243
16	ENSG00000001631.15	KRIT1	chr7	92198969	92246166	0.034326655	0.467203276	0.770372631	-0.002823499	0.950808066	0.992533668	0.028793563	0.439513867	0.629050894	-0.005615222	0.83999389	0.924936196	-0.006770248	0.817013577	0.892013118	0.03294477	0.501394621	0.995446806	-0.033638363	0.430647342	0.99951482	0.085568466	0.02585204	0.187355964	0.068092714	0.113351375	0.336332666	0.029567175	0.547627027	0.999969271	0.024412418	0.652954204	0.946285387	0.023168948	0.321986191	0.586655649
17	ENSG00000002016.17	RAD52	chr12	912077	990053	-0.025577655	0.768490142	0.912853495	-0.029435365	0.726273738	0.943292609	0.064282485	0.321031576	0.516777166	0.007638896	0.859663575	0.9346811	-0.011598597	0.813855302	0.889524649	0.050192014	0.562187086	0.995446806	0.022487944	0.767218601	0.99951482	0.016514223	0.802674982	0.917249785	0.115903559	0.131344527	0.364778272	0.146568726	0.091057436	0.999969271	-0.094276417	0.342939046	0.851572499	0.023881801	0.562946009	0.775523939
18	ENSG00000002330.13	BAD	chr11	64269830	64284669	-0.191948586	0.001941638	0.1085006	-0.065447939	0.276851834	0.75364979	-0.073265681	0.151513105	0.325542806	-0.076335592	0.068786034	0.228347295	-0.054279551	0.172730231	0.327461915	0.065476954	0.307458574	0.995446806	0.056131448	0.337798479	0.99951482	-0.094725468	0.069899834	0.291829649	-0.019513573	0.734509372	0.877448336	-0.061356387	0.366695719	0.999969271	0.118565904	0.097918647	0.675595486	-0.036063497	0.254623119	0.514876904
19	ENSG00000002549.12	LAP3	chr4	17577192	17607972	0.087249296	0.201425448	0.571864548	0.022148012	0.741662507	0.945280755	0.106925509	0.054546933	0.171304618	-0.038742592	0.390101367	0.624747805	0.06386957	0.147381999	0.292912264	0.02245606	0.751480889	0.995446806	0.02086757	0.743945458	0.99951482	-0.020196983	0.724039098	0.882356309	0.082542608	0.185124319	0.438211576	0.014830467	0.838341735	0.999969271	-0.149631492	0.05572781	0.591378308	0.019301639	0.57691917	0.784717063
20	ENSG00000002586.18	CD99	chrX	2691179	2741309	-0.836833859	3.52E-13	1.84E-10	-0.878024765	6.18E-15	3.62E-12	-0.841280886	5.18E-19	2.70E-16	-0.63502855	3.82E-17	1.68E-14	-0.787271219	1.18E-25	5.95E-23	-0.826706088	2.41E-12	1.54E-09	-0.74856221	2.86E-12	1.55E-09	-0.932631712	6.78E-22	3.82E-19	-0.84571586	9.85E-16	6.61E-13	-0.36035174	0.004975097	0.429811767	-0.836444624	5.03E-10	3.08E-07	-0.775350138	1.43E-38	7.48E-36
21	ENSG00000002587.9	HS3ST1	chr4	11393150	11429765	-0.048143334	0.660710115	0.870009727	-0.024332555	0.816945177	0.963411957	-0.031829985	0.773527756	0.873732082	0.002305612	0.956263587	0.981221573	-0.004050677	0.947910543	0.970939502	0.031121506	0.778463646	0.995446806	0.133363758	0.163411234	0.99951482	0.026453188	0.824612388	0.927477829	0.010860086	0.930609948	0.969941141	0.129117694	0.212146572	0.999969271	0.012248403	0.917903838	0.990604265	0.02155579	0.698237892	0.857059038
22	ENSG00000002746.14	HECW1	chr7	43112599	43566001	-0.07308853	0.477625807	0.776256893	-0.092299277	0.301976022	0.769409331	-0.136371859	0.15222624	0.32662653	-0.045871061	0.420758952	0.652433287	-0.185728652	0.001242851	0.010931814	-0.060678425	0.639931548	0.995446806	-0.049742899	0.623685191	0.99951482	-0.045847361	0.614085095	0.82006129	-0.244231833	0.040520315	0.193491719	-0.276989564	0.159065505	0.999969271	0.351625799	0.011668402	0.395938392	-0.078111242	0.190838534	0.444196404
23	ENSG00000002822.15	MAD1L1	chr7	1815793	2233243	-0.105149656	0.095609302	0.435955625	-0.033594718	0.582984333	0.896738183	-0.108195836	0.023983042	0.100123283	-0.095105824	0.013668861	0.084621641	-0.087942658	0.023125885	0.081009629	-0.029394793	0.658564958	0.995446806	-0.010666598	0.856241323	0.99951482	-0.187019594	0.00023495	0.017505639	-0.193658756	0.000285427	0.012985352	-0.001443669	0.982338612	0.999969271	0.01704898	0.813584535	0.972720666	-0.075920284	0.014715805	0.112136344
24	ENSG00000002834.17	LASP1	chr17	38869859	38921770	0.080360342	0.106932943	0.452115394	0.011447274	0.815807588	0.963245912	0.110251017	0.006209299	0.042694992	0.023641859	0.445455447	0.67130763	-0.046970771	0.150472566	0.297163875	0.039246285	0.435686944	0.995446806	0.00627075	0.891862562	0.99951482	0.058970415	0.160275334	0.438763075	0.070144994	0.115847889	0.340081295	-0.011346746	0.826027694	0.999969271	0.058335298	0.298001407	0.833649444	0.03639552	0.144161244	0.38339406
25	ENSG00000002919.14	SNX11	chr17	48103357	48123074	-0.083767312	0.030608322	0.287159491	0.019047427	0.609315908	0.9046486	-0.036690818	0.231422847	0.424059406	-0.00196456	0.935841022	0.971723439	-0.016622725	0.49356223	0.653780766	0.065032491	0.100826522	0.995446806	-0.020745981	0.556894644	0.99951482	-0.049656775	0.113405038	0.369583372	-0.031793901	0.36193177	0.625288085	0.052141662	0.19361331	0.999969271	0.0924632	0.037189415	0.539393481	-0.001141572	0.952644084	0.981785177
26	ENSG00000002933.7	TMEM176A	chr7	150800534	150805120	0.080636247	0.476389291	0.775819821	0.193884875	0.106638442	0.638006852	0.062986305	0.506207418	0.68463435	0.554056129	2.59E-05	0.001338514	0.358197919	1.49E-05	0.000601405	0.073750584	0.56919271	0.995446806	0.182887101	0.096916855	0.99951482	0.023809554	0.80409638	0.918129021	0.165663437	0.12689281	0.358168882	0.064008028	0.602725652	0.999969271	-0.168143742	0.190812994	0.765450902	0.144703313	0.021634958	0.138483402
27	ENSG00000003056.7	M6PR	chr12	8941468	8949955	0.087830656	0.169543406	0.536161316	-0.031337891	0.611014227	0.904970359	0.082265921	0.096212122	0.245757137	-0.096624231	0.010835564	0.073218047	-0.070432834	0.074434122	0.181420423	-0.041923403	0.528648505	0.995446806	-0.11066094	0.052725452	0.970561853	-0.01046314	0.83784374	0.933310764	-0.001410669	0.980452447	0.991951116	-0.044836397	0.491554706	0.999969271	-0.096144918	0.197011093	0.769572849	-0.030339804	0.335363539	0.600261753
28	ENSG00000003096.14	KLHL13	chrX	117897813	118117340	0.088719943	0.495683891	0.786326524	-0.028813472	0.832209221	0.965815971	-0.231126903	0.004943013	0.037303058	0.170152527	0.05620719	0.201594622	0.066157755	0.527380758	0.680985932	-0.083800985	0.568458759	0.995446806	-0.144230885	0.1602059	0.99951482	-0.07037866	0.40590125	0.678848147	-0.317886819	0.001510926	0.032483751	-0.14754778	0.425984479	0.999969271	0.343541932	0.007531937	0.338243939	-0.032292122	0.621939803	0.812356182
29	ENSG00000003137.8	CYP26B1	chr2	72129238	72148038	0.394536837	0.004990504	0.154246381	-0.010243266	0.947368674	0.992230951	0.243478057	0.161331798	0.338617664	-0.156558505	0.079156584	0.247139345	-0.009976768	0.917177404	0.953861011	-0.014916192	0.940714535	0.997163981	0.027032152	0.885999808	0.99951482	0.270853565	0.071846728	0.294954647	0.191597361	0.364127045	0.627387379	0.156642552	0.614198821	0.999969271	0.247282269	0.20351644	0.777092871	0.12179346	0.208496374	0.466143826
30	ENSG00000003147.17	ICA1	chr7	8113184	8262579	-0.115695861	0.200749796	0.571449086	-0.179346393	0.032393518	0.565014568	-0.227135323	0.001363509	0.017209888	-0.100464887	0.053784003	0.195544981	-0.166872366	0.001861394	0.01442606	0.003312579	0.972606492	0.997163981	-0.008914819	0.914278126	0.99951482	-0.112663094	0.11432577	0.370709627	-0.300764093	0.000339464	0.014618738	0.065020038	0.637314582	0.999969271	0.070769903	0.579916726	0.932317619	-0.09752312	0.0423639	0.198988804
31	ENSG00000003249.13	DBNDD1	chr16	90004865	90020043	-0.046881616	0.613005438	0.844894215	-0.159996943	0.081255733	0.62232356	-0.177752903	0.017736337	0.082881667	-0.0502469	0.388172461	0.623004854	-0.175317641	0.00505275	0.028449748	-0.030787358	0.745719599	0.995446806	-0.034697468	0.681694153	0.99951482	-0.152215038	0.04977448	0.250689428	-0.141162691	0.094641215	0.304740079	-0.014333656	0.888447023	0.999969271	0.050587597	0.630631551	0.942981163	-0.08480042	0.070675259	0.26128879
32	ENSG00000003393.14	ALS2	chr2	201700554	201781189	-0.023322537	0.616997643	0.846631228	-0.064084296	0.152201312	0.667694352	0.027942063	0.458289096	0.644047619	-0.057533909	0.095444718	0.276895864	-0.091276201	0.001819396	0.014185342	0.004443291	0.92601698	0.997163981	0.020578967	0.627292077	0.99951482	0.060049743	0.120702187	0.38171078	-0.000175476	0.996741465	0.998514143	0.051402119	0.296278895	0.999969271	0.01857646	0.730606576	0.960814512	-0.004854525	0.83726545	0.928814563
33	ENSG00000003400.14	CASP10	chr2	201182881	201229406	-0.066663587	0.539790463	0.808705843	0.015370405	0.898470997	0.983311462	0.265831777	0.001004613	0.01413282	0.078889274	0.322392389	0.561942026	0.104206698	0.147392153	0.292912264	0.095651213	0.36860902	0.995446806	0.123509677	0.196297671	0.99951482	0.076653221	0.402675881	0.676143603	0.288066513	0.001260915	0.029367837	0.071319919	0.475803134	0.999969271	-0.031343982	0.764584511	0.964413957	0.09286283	0.080219886	0.279883278
34	ENSG00000003402.19	CFLAR	chr2	201116104	201176687	0.048102325	0.507510115	0.791446007	0.058868942	0.40620322	0.823792568	0.136859492	0.02304593	0.097627655	-0.017329472	0.746661541	0.875842385	0.146060115	0.001816496	0.014171685	0.060187452	0.421982541	0.995446806	0.045231125	0.501093346	0.99951482	0.0693174	0.263409846	0.557795105	0.164357019	0.014177393	0.109887902	0.07064708	0.367639559	0.999969271	0.007636141	0.927303265	0.991065922	0.071812511	0.054004159	0.227282297
35	ENSG00000003436.15	TFPI	chr2	187464230	187565760	-0.090803524	0.456729238	0.763163131	0.093574536	0.439645627	0.837124981	0.317043871	0.000180409	0.005030739	0.421577131	1.19E-05	0.000778233	0.326215584	7.38E-05	0.001732001	0.073043762	0.554755625	0.995446806	0.242023984	0.042916489	0.935526303	-0.036577663	0.739610758	0.889814262	0.115736422	0.213602752	0.473842778	0.046002711	0.69007852	0.999969271	0.100007069	0.425654928	0.88872159	0.146167626	0.015620658	0.116447914
36	ENSG00000003509.15	NDUFAF7	chr2	37231714	37253403	-0.05071671	0.322520479	0.676356424	-0.026577879	0.585820885	0.897103057	0.027865087	0.484158777	0.665747866	0.064737563	0.024311478	0.120322291	-0.01844761	0.555237003	0.703513359	-0.036792977	0.47359816	0.995446806	-0.014418602	0.738629959	0.99951482	0.017220418	0.672616635	0.854391797	-0.072825929	0.126185678	0.357247028	-0.020938327	0.712527218	0.999969271	0.121808089	0.034397089	0.531335704	-0.00082608	0.9737063	0.989080561
37	ENSG00000003756.16	RBM5	chr3	50088908	50119021	-0.072086753	0.179597168	0.547396643	-0.06254274	0.232615306	0.729191504	-0.042479965	0.339221964	0.536070441	-0.091531345	0.013630305	0.084555928	-0.057998575	0.100260863	0.224106901	-0.052825532	0.343045157	0.995446806	-0.052596776	0.296540736	0.99951482	-0.056302125	0.221214312	0.511685272	-0.030974524	0.529734648	0.752827511	0.038576092	0.508527775	0.999969271	-0.181240764	0.003339437	0.230519345	-0.060182091	0.028680261	0.161891729
38	ENSG00000003987.13	MTMR7	chr8	17298030	17413327	0.114342297	0.172390038	0.538389115	-0.037634782	0.637937807	0.913333713	-0.117310997	0.093878585	0.241747878	-0.038194272	0.405889191	0.638477104	-0.085943638	0.099210543	0.222476631	-0.152889537	0.077740269	0.995446806	-0.059216983	0.426286399	0.99951482	-0.021601804	0.741691305	0.890027223	-0.116783477	0.161672522	0.405462592	-0.054256354	0.493485651	0.999969271	0.008225825	0.934101913	0.992264364	-0.051023975	0.21767292	0.477382037
39	ENSG00000003989.17	SLC7A2	chr8	17497088	17570573	0.157788552	0.252275348	0.619379983	0.142721467	0.273125186	0.751641365	0.182647899	0.096671543	0.246572843	0.319590654	0.01180445	0.077065489	0.451399433	9.88E-08	1.83E-05	0.14811697	0.317929448	0.995446806	0.088188735	0.617995035	0.99951482	0.015312269	0.892885726	0.960805048	0.050050867	0.696897404	0.858511881	-0.29844208	0.063485942	0.999969271	-0.063867332	0.758022067	0.96416843	0.108500676	0.160311918	0.403308944
40	ENSG00000004059.10	ARF5	chr7	127588345	127591408	-0.123067206	0.036249325	0.307054311	-0.093013134	0.107924898	0.638006852	-0.222466324	4.05E-06	0.000452974	-0.084150452	0.027583278	0.130388625	-0.124683523	0.001358561	0.011573659	-0.052983489	0.383622952	0.995446806	-0.028975507	0.591176474	0.99951482	-0.151168788	0.002657208	0.064183205	-0.19527221	0.000278611	0.012922166	-0.042892808	0.492714097	0.999969271	0.024611584	0.713949786	0.958589733	-0.099460169	0.000857763	0.024255069
41	ENSG00000004139.13	SARM1	chr17	28365116	28404049	-0.059601486	0.308402661	0.664845036	-0.035840249	0.515775962	0.869855391	-0.037031495	0.415081226	0.607417004	-0.021086379	0.50100817	0.715319584	-0.082496408	0.019158892	0.071073636	0.003572048	0.953270605	0.997163981	-0.030230996	0.561846468	0.99951482	-0.040894647	0.360089071	0.643907848	-0.060813218	0.270900846	0.540173861	-0.035416366	0.588928266	0.999969271	-0.043126128	0.566781803	0.927826806	-0.040269575	0.168098014	0.413910864
42	ENSG00000004142.11	POLDIP2	chr17	28347177	28357522	-0.043117095	0.240980482	0.60826393	-0.034369524	0.343627027	0.7928815	-0.004714522	0.875597634	0.931070444	-0.05030169	0.032583176	0.144420758	-0.07399962	0.002311819	0.016626679	0.008874162	0.81433838	0.995446806	-0.01700132	0.61498887	0.99951482	-0.050859948	0.101090843	0.348614682	-0.006253259	0.852113296	0.934742875	-0.034356312	0.376285241	0.999969271	0.030341282	0.469284345	0.900580831	-0.025068895	0.177102256	0.425807405
43	ENSG00000004399.12	PLXND1	chr3	129555175	129606818	0.099327048	0.294708036	0.652575943	0.060738537	0.513786119	0.869301722	0.131723688	0.088338113	0.232649794	0.20087535	0.003099442	0.033445473	0.010767742	0.863097443	0.920408625	0.075364324	0.437897143	0.995446806	0.084441679	0.333936044	0.99951482	-0.037934273	0.633043433	0.832354586	0.219270436	0.011341591	0.096561237	0.084581301	0.417826756	0.999969271	0.024171794	0.826391475	0.975951421	0.086666148	0.074182081	0.268786306
44	ENSG00000004455.16	AK2	chr1	33007940	33080996	-0.080414805	0.08824678	0.428879306	0.079024305	0.088775501	0.623048467	0.081464554	0.034377661	0.126200788	-0.030545135	0.310272519	0.550492329	0.083971767	0.006021632	0.032132105	0.078075533	0.108183852	0.995446806	0.020741792	0.634156915	0.99951482	0.014097954	0.721770194	0.881639762	0.077513311	0.072933097	0.266444531	0.027436713	0.586434786	0.999969271	-0.016776744	0.755634746	0.96416843	0.030417204	0.201735164	0.457756136
45	ENSG00000004468.12	CD38	chr4	15778275	15853230	-0.097066135	0.523892109	0.800574695	-0.101142279	0.498693681	0.863751175	0.006706102	0.946494866	0.970689732	0.2968853	0.192908058	0.419409855	-0.109651523	0.317294886	0.491665706	-0.247254069	0.125095135	0.995446806	-0.343396752	0.012364862	0.69648792	-0.298219004	0.007482497	0.105158212	-0.054773529	0.641560114	0.825005447	-0.210508328	0.36258577	0.999969271	-0.131921418	0.420679633	0.88780261	-0.117303785	0.169511495	0.416299419
46	ENSG00000004478.7	FKBP4	chr12	2794953	2805423	0.067971271	0.330660349	0.682036211	0.072028963	0.296908	0.765621398	0.115079047	0.045265483	0.151660369	-0.032299075	0.50937093	0.721901268	0.005274249	0.909698099	0.9490467	0.170778361	0.018588271	0.891895422	0.070738285	0.287409665	0.99951482	0.118391476	0.047133171	0.242679825	0.16479453	0.009995305	0.091043908	-0.002189231	0.9766196	0.999969271	0.053194335	0.50775886	0.911005904	0.073069292	0.041545156	0.197076665
47	ENSG00000004487.15	KDM1A	chr1	23019448	23083689	-0.042615589	0.203682384	0.573815092	-0.03458928	0.288096129	0.761213091	-0.040033576	0.141587397	0.311975235	-0.048412538	0.024640488	0.121027025	-0.092519414	1.74E-05	0.000672551	0.018470195	0.596507253	0.995446806	-0.039849789	0.195714825	0.99951482	0.024944522	0.374139465	0.654323667	-0.037138569	0.22802533	0.492391018	-0.037086942	0.310926774	0.999969271	-0.019934668	0.611761212	0.940443406	-0.031705968	0.062216903	0.244688592
48	ENSG00000004534.14	RBM6	chr3	49940007	50077252	-0.05976894	0.327422528	0.680555577	-0.059404613	0.318948485	0.781164927	0.051450106	0.306991494	0.502965964	0.009564906	0.822190512	0.915983053	0.024345605	0.542470073	0.69319996	0.036193179	0.563710432	0.995446806	0.074584499	0.191615708	0.99951482	0.016140882	0.752373816	0.893984843	0.061249546	0.26976516	0.538765137	0.047668013	0.460492498	0.999969271	-0.00791934	0.908670817	0.989692218	0.017645804	0.569132643	0.77937119
49	ENSG00000004660.14	CAMKK1	chr17	3860315	3893044	-0.059989296	0.613802298	0.845539623	-0.224819889	0.05750513	0.606209818	-0.45018965	5.05E-06	0.000529679	-0.159778937	0.044510313	0.175229026	-0.245402945	0.002871401	0.019328426	-0.012107631	0.922370291	0.997163981	-0.114612655	0.30495363	0.99951482	-0.285780172	0.005729962	0.091577372	-0.419723676	0.000123295	0.008122582	-0.118650017	0.480103369	0.999969271	-0.014523782	0.923442838	0.990604265	-0.191416241	0.002776685	0.047291587
50	ENSG00000004700.15	RECQL	chr12	21471428	21501669	0.151440566	0.075374128	0.407788251	0.134079933	0.135379807	0.650654756	0.148024574	0.020322547	0.090136097	-0.035899814	0.451870876	0.677229212	0.082405543	0.140294821	0.283082342	0.008434876	0.923689308	0.997163981	0.048373049	0.555306908	0.99951482	0.075034919	0.287425594	0.579228172	0.148484628	0.047616278	0.209746675	0.023718474	0.759645282	0.999969271	-0.00217559	0.981574354	0.997232175	0.071083742	0.089544584	0.296001605
51	ENSG00000004766.15	VPS50	chr7	93232340	93361121	0.056539791	0.3121815	0.667497705	-0.028102537	0.594702773	0.90059194	0.022578099	0.612357823	0.765990799	-0.002470549	0.940681369	0.973447607	-0.075783054	0.027148447	0.09033655	-0.060216802	0.297324988	0.995446806	-0.00640828	0.899899925	0.99951482	0.072769074	0.108726711	0.361703176	-0.048279795	0.34988127	0.614428301	0.052842721	0.373710179	0.999969271	0.077980637	0.226188032	0.797650064	0.0055863	0.840474811	0.929592074
52	ENSG00000004776.12	HSPB6	chr19	35754872	35758079	0.034043302	0.764694542	0.911034563	0.05439944	0.669988576	0.923682312	-0.068935226	0.412879123	0.605515914	0.00685732	0.955513369	0.980724436	-0.055751067	0.440502344	0.608092737	-0.140131723	0.352431651	0.995446806	-0.035188073	0.761389741	0.99951482	-0.30614778	0.001709724	0.048906635	-0.089621099	0.350681227	0.61498295	-0.162117841	0.157917934	0.999969271	-0.188296387	0.115986334	0.702503032	-0.086444467	0.162045992	0.405172525
53	ENSG00000004777.18	ARHGAP33	chr19	35774532	35788822	-0.050575289	0.517209661	0.79649742	-0.018357395	0.81196874	0.962511142	-0.195331272	0.002341294	0.023753673	-0.044962128	0.373672213	0.61061688	-0.059055177	0.251371061	0.421656615	-0.039145555	0.623845857	0.995446806	0.045810308	0.522559659	0.99951482	-0.144907673	0.030513186	0.200882039	-0.143618514	0.042239556	0.198140383	-0.03231647	0.698413803	0.999969271	-0.049988624	0.568812385	0.927893814	-0.066586163	0.09161018	0.300222145
54	ENSG00000004779.9	NDUFAB1	chr16	23581002	23596356	-0.010863557	0.855304517	0.951673588	-0.055923222	0.337133294	0.791119988	-0.101943238	0.03666241	0.131704097	-0.09566846	0.011385075	0.075234459	-0.063064796	0.101487115	0.226058456	0.009680299	0.876886296	0.995510546	-0.029417313	0.593423141	0.99951482	-0.098143301	0.05149924	0.255356443	-0.073862694	0.178302208	0.428843707	-0.049294359	0.450271739	0.999969271	-0.023640239	0.73169251	0.961012939	-0.053830989	0.075534851	0.271278186
55	ENSG00000004799.7	PDK4	chr7	95583499	95596491	0.322557682	0.014256453	0.226251198	0.307275979	0.017361421	0.510624837	0.298436703	0.006583145	0.044072203	0.542820211	3.37E-07	4.34E-05	0.492877384	7.89E-09	2.36E-06	0.265659554	0.048618715	0.995446806	0.18512299	0.127851589	0.99951482	0.260689249	0.018601179	0.159150606	0.387396533	0.001365102	0.030806678	0.337443906	0.020550132	0.738232024	0.307449129	0.042740355	0.556964389	0.337066302	8.08E-07	0.000151913
56	ENSG00000004838.13	ZMYND10	chr3	50341229	50346852	0.197192284	0.339314625	0.68702064	0.119663339	0.629306768	0.910915402	-0.111378203	0.416901931	0.60893193	0.040217196	0.768646631	0.888426507	0.001371841	0.993721416	0.996268331	-0.299579474	0.172440805	0.995446806	0.048216197	0.743292464	0.99951482	0.053271838	0.64567905	0.839096749	-0.282308954	0.179750726	0.43063112	-0.107489273	0.711111521	0.999969271	-0.102292476	0.762520064	0.964413957	-0.040283244	0.72120776	0.871730935
57	ENSG00000004848.7	ARX	chrX	25003694	25016420	-0.008836594	0.940388081	0.983471489	-0.141024867	0.173026422	0.692571692	-0.214453395	0.026948219	0.10764976	0.40782177	0.45129911	0.67673241	-0.105614723	0.139085783	0.281449346	-0.098299406	0.509466605	0.995446806	0.289617999	0.042086767	0.93234943	-0.080440884	0.413805073	0.686131759	-0.102566815	0.362450626	0.625616813	0.006789794	0.992714123	0.999969271	-0.692243212	0.129499004	0.714433632	-0.067204576	0.644060262	0.826241834
58	ENSG00000004864.13	SLC25A13	chr7	96120220	96322147	0.038884945	0.668469842	0.872576847	0.089486139	0.360840315	0.80285701	-0.017980761	0.803462997	0.89082481	-0.055365594	0.347916956	0.587242787	0.07115666	0.26831725	0.440204794	-0.075425873	0.397254568	0.995446806	-0.034516342	0.655906818	0.99951482	0.076529553	0.332204239	0.619205837	0.10551124	0.190444907	0.444602982	-0.004258657	0.957945357	0.999969271	-0.158713081	0.077424373	0.637223855	0.003209839	0.942553275	0.976898148
59	ENSG00000004866.20	ST7	chr7	117014888	117230103	-0.014915491	0.763544413	0.910743048	-0.027754058	0.557827328	0.884907563	0.044465067	0.264871772	0.459746616	-0.023495614	0.404368009	0.63758933	0.022071701	0.469544478	0.632800352	0.058929933	0.271205069	0.995446806	-0.012394843	0.784682075	0.99951482	0.085790064	0.033930789	0.211590909	0.055841452	0.233164463	0.497638977	-0.117041434	0.051813412	0.985995228	0.013098165	0.826791781	0.975966965	0.007690449	0.761135991	0.890299611
60	ENSG00000004897.11	CDC27	chr17	47117703	47189422	0.077301572	0.09361872	0.432384	0.015333957	0.732518712	0.944725394	0.051697015	0.169426684	0.348250848	0.021502809	0.458665311	0.682101958	0.000360337	0.990290569	0.994173507	-0.01853968	0.699447301	0.995446806	-0.07290004	0.085013273	0.99951482	0.075984439	0.049939245	0.250889919	0.012674184	0.766367395	0.89341915	-0.039217987	0.424947814	0.999969271	0.091288426	0.08575854	0.650562939	0.019589548	0.399964835	0.656063461
61	ENSG00000004948.13	CALCR	chr7	93424487	93574730	0.467697727	0.244922928	0.611761347	0.027685258	0.956820155	0.99270767	0.394483488	0.464982485	0.649656052	-0.023811902	0.963836672	0.98469027	0.080253229	0.823293012	0.896321049	0.004518687	0.99291986	0.998494181	-0.220937888	0.097977593	0.99951482	0.512438568	0.06497324	0.282259451	0.47325419	0.454004642	0.697792416	-0.509758905	0.306570019	0.999969271	-0.250500496	0.634324546	0.943601449	0.08684745	0.730840323	0.876112491
62	ENSG00000004961.14	HCCS	chrX	11111301	11123078	0.117295372	0.05486758	0.36308518	-0.017540342	0.761862016	0.950041691	0.048841604	0.334222279	0.530311903	-0.023683758	0.505330364	0.718358792	-0.01702347	0.649805218	0.778678505	-0.023325542	0.720600918	0.995446806	-0.005200371	0.928697356	0.99951482	-0.023179875	0.643326152	0.837039286	0.020220623	0.736449101	0.878126693	-0.103717956	0.165294782	0.999969271	0.069667556	0.361886653	0.860588138	0.003850349	0.903086748	0.960373628
63	ENSG00000004975.11	DVL2	chr17	7225341	7234545	-0.171303878	0.004967519	0.154246381	-0.095646915	0.107569313	0.638006852	-0.055210337	0.247983025	0.442093551	-0.066428839	0.059452341	0.208571964	-0.04904709	0.184183348	0.34339599	-0.002298601	0.970665576	0.997163981	-0.03261026	0.553855639	0.99951482	-0.006417324	0.894544839	0.961359034	-0.008270078	0.880162383	0.945996541	-0.047427883	0.444670506	0.999969271	-0.136594495	0.055413994	0.589487688	-0.061023245	0.041901448	0.198158957
64	ENSG00000005007.12	UPF1	chr19	18831938	18868236	0.024888755	0.527919234	0.802833031	-0.0273404	0.47919888	0.853862916	-0.016298295	0.616340526	0.768851116	-0.067476823	0.015126183	0.089800551	0.011409171	0.661061981	0.787940486	0.044573795	0.272894253	0.995446806	0.046384348	0.206588338	0.99951482	0.041625776	0.217392176	0.508644903	0.019830764	0.583447084	0.790389787	0.030456588	0.471923376	0.999969271	0.041756727	0.354482952	0.856108137	0.013619128	0.499314706	0.729620182
65	ENSG00000005020.12	SKAP2	chr7	26667062	26995239	0.134212672	0.168624693	0.535819437	0.044156916	0.637931455	0.913333713	0.078065912	0.446121302	0.634381519	-0.11476438	0.109604017	0.300807593	-0.028835365	0.645493459	0.775451194	-0.247011096	0.02415514	0.923592184	-0.090819952	0.295554814	0.99951482	-0.144235646	0.097033978	0.341779008	0.115578828	0.284426196	0.553675656	0.025434329	0.793655032	0.999969271	0.013191343	0.907325414	0.989692218	-0.019547858	0.707395072	0.862694848
66	ENSG00000005022.5	SLC25A5	chrX	119468400	119471319	-0.017859291	0.751518344	0.905508211	-0.065471282	0.239765961	0.731928086	-0.030889749	0.51031672	0.68794563	-0.130049966	0.000294323	0.007285391	-0.074782673	0.045833926	0.129423169	0.003211964	0.955119516	0.997163981	-0.001401114	0.977988963	0.99951482	-0.077020433	0.105777282	0.356267804	-0.051665341	0.318390158	0.586605455	-0.057712128	0.324556989	0.999969271	-0.092893174	0.14635463	0.730347483	-0.05423029	0.05607785	0.231648074
67	ENSG00000005059.15	MCUB	chr4	109560205	109688621	0.194979386	0.057174972	0.365137839	0.087774455	0.35802825	0.802060741	0.152323509	0.154846298	0.330335642	0.262546685	0.103870846	0.29108642	0.235234886	0.005111351	0.028642276	-0.055500412	0.626871765	0.995446806	0.191672439	0.031721009	0.899597359	0.178754277	0.101601682	0.349556995	0.091610688	0.446334849	0.692059827	0.018255328	0.834274691	0.999969271	-0.055653874	0.689758976	0.95531035	0.118363397	0.057036662	0.233654173
68	ENSG00000005075.15	POLR2J	chr7	102473169	102478907	-0.089310254	0.117545029	0.466448905	0.028306258	0.616138461	0.906173529	-0.044886001	0.337423502	0.53400739	0.021989862	0.554522987	0.752509657	0.028806172	0.446182143	0.612630357	0.016078206	0.788700147	0.995446806	0.04656252	0.380385332	0.99951482	-0.047853544	0.315819185	0.603441758	-0.042112761	0.426980534	0.677720907	-0.023032397	0.709346851	0.999969271	-0.0063557	0.923153102	0.990604265	-0.010164331	0.727043936	0.874092561
69	ENSG00000005100.12	DHX33	chr17	5440912	5469060	0.002272415	0.956778258	0.987857262	-0.037576235	0.350970273	0.797837452	0.026949713	0.417019846	0.60893193	0.011487485	0.634541077	0.80770202	-0.017869048	0.484910094	0.646641994	0.076139351	0.080384672	0.995446806	-0.016537044	0.682228178	0.99951482	0.007695211	0.820647489	0.924944199	0.05472555	0.154949576	0.396421013	0.06833902	0.130154422	0.999969271	-0.03379187	0.509833394	0.911353801	0.01289405	0.540583667	0.760655185
70	ENSG00000005108.15	THSD7A	chr7	11370357	11832198	0.211007858	0.034720467	0.301997295	-0.049232207	0.616098142	0.906173529	0.030521098	0.713105399	0.835297806	-0.013137356	0.886919304	0.947215225	0.075856469	0.256217455	0.427345365	0.02072323	0.85712242	0.995446806	0.007575723	0.935129811	0.99951482	-0.045282627	0.588441171	0.805054753	0.053978282	0.598024572	0.800668997	-0.072877024	0.523499572	0.999969271	0.020906232	0.862551208	0.980347721	0.021821789	0.687053133	0.850632334
71	ENSG00000005156.11	LIG3	chr17	34980494	35005989	0.031299155	0.55518218	0.817009666	-0.003632542	0.943372985	0.991569465	0.042019253	0.301825274	0.497227866	-0.061711507	0.028023652	0.131806637	0.004078478	0.896361875	0.940578832	0.018950948	0.735608717	0.995446806	0.023789405	0.619426691	0.99951482	0.047784053	0.242239751	0.535005126	0.017544217	0.7178745	0.869039275	0.017825326	0.752988223	0.999969271	-0.079129225	0.221627825	0.792109406	0.005347051	0.838010175	0.929193913
72	ENSG00000005175.9	RPAP3	chr12	47661249	47706061	0.028808845	0.586750655	0.832170684	0.002051418	0.968470506	0.995222222	0.033292944	0.429472196	0.620226384	0.015787631	0.603119733	0.787526822	0.065696156	0.050231421	0.138075126	-0.047844023	0.399544591	0.995446806	-0.063986385	0.167309498	0.99951482	0.043869973	0.308053111	0.596784634	0.022876685	0.648806785	0.829384272	-0.03154205	0.564767119	0.999969271	0.065143281	0.295322186	0.832411333	0.012195861	0.644673192	0.826588936
73	ENSG00000005194.14	CIAPIN1	chr16	57428169	57447436	-0.066044148	0.161363457	0.527252891	-0.009822773	0.824490685	0.964405501	0.016792871	0.65587924	0.79552898	-0.062926711	0.025406843	0.123287098	-0.106335648	0.000232159	0.003620449	0.028981471	0.556187717	0.995446806	-0.021459147	0.610219585	0.99951482	-0.024182014	0.532365302	0.770378063	-0.030767601	0.475687766	0.71236953	-0.050751669	0.325437289	0.999969271	0.004290592	0.936488876	0.992264364	-0.029293161	0.211543016	0.469947018
74	ENSG00000005206.16	SPPL2B	chr19	2328621	2354806	-0.171286174	0.00634551	0.164562559	-0.151167294	0.013528964	0.495424646	-0.11918531	0.020531802	0.090637823	-0.169370226	0.000101888	0.00355144	-0.139138965	0.000673689	0.007236375	-0.092793122	0.151833812	0.995446806	-0.050576701	0.386607017	0.99951482	-0.102530701	0.053488154	0.258571984	-0.091584445	0.110778094	0.331135029	-0.018710419	0.782199822	0.999969271	-0.109236641	0.128825194	0.713286766	-0.110507273	0.000557017	0.018901009
75	ENSG00000005238.19	FAM214B	chr9	35104112	35116341	-0.074088498	0.13155163	0.485736549	0.022957891	0.630185689	0.911565572	0.011405872	0.77556137	0.874585668	0.009775038	0.754575236	0.880650462	-0.020614194	0.512170538	0.667999029	-0.052993215	0.296477522	0.995446806	-0.02674331	0.55565149	0.99951482	0.004438085	0.913995874	0.969198856	0.003870743	0.931674039	0.97025838	-0.008773107	0.866055187	0.999969271	0.089830549	0.109340133	0.691704292	-0.003721286	0.880380141	0.948490854
76	ENSG00000005243.9	COPZ2	chr17	48026167	48038030	0.044279138	0.636399689	0.856602984	0.179792391	0.065704328	0.606209818	0.224800093	0.00528264	0.038602872	0.190390441	0.053434476	0.194686752	0.210315567	0.001679042	0.013386837	0.101508971	0.256561076	0.995446806	0.109986577	0.222314951	0.99951482	0.053490849	0.552244291	0.783724014	0.208540061	0.016391543	0.116808058	-0.003841484	0.960716811	0.999969271	0.078262923	0.405548554	0.879455655	0.127047775	0.009818959	0.091327994
77	ENSG00000005249.12	PRKAR2B	chr7	107044649	107161811	0.081498647	0.382708009	0.716501972	0.015187352	0.868522818	0.974976975	-0.043890917	0.568130687	0.733427959	0.043598052	0.479626824	0.698459662	0.067097195	0.270192437	0.442064586	0.014890121	0.879003376	0.995709916	0.008833399	0.918419212	0.99951482	0.096802281	0.229567126	0.521131513	-0.100096215	0.241687609	0.507446685	-0.136299675	0.212351846	0.999969271	0.305126035	0.00484448	0.283783817	0.032067843	0.504647276	0.733539283
78	ENSG00000005302.17	MSL3	chrX	11758159	11775753	0.050425487	0.160306448	0.526576954	0.037341924	0.281669384	0.756627956	0.065199955	0.028578685	0.112383426	-0.019531334	0.378072578	0.614569785	-0.030159109	0.182676408	0.341428603	0.061047635	0.105488654	0.995446806	0.006981614	0.833644252	0.99951482	0.03945315	0.188799428	0.475030177	0.047357249	0.169415574	0.415991301	0.040352581	0.296042595	0.999969271	0.055621664	0.190061462	0.764698716	0.032190074	0.077752868	0.275054223
79	ENSG00000005339.14	CREBBP	chr16	3725054	3880726	-0.009714347	0.830924175	0.94196078	-0.009378328	0.833099665	0.965905605	0.045652515	0.222064757	0.413272127	-0.051591369	0.105684598	0.293602556	-0.040124494	0.178927672	0.336223576	0.017288147	0.712736914	0.995446806	-0.003695096	0.929959532	0.99951482	0.046267853	0.230530603	0.522468818	0.021576658	0.60420229	0.804118386	-0.003805907	0.93760451	0.999969271	-0.048096783	0.357954804	0.856108137	-0.003238287	0.888975943	0.953504397
80	ENSG00000005379.15	TSPOAP1	chr17	58301231	58328760	-0.054054416	0.609604663	0.843621061	-0.079524639	0.44296115	0.839200715	-0.084762047	0.293833968	0.489792842	-0.064149326	0.310950661	0.551320254	-0.068992401	0.313822277	0.488314398	-0.159765601	0.115201187	0.995446806	-0.060722436	0.488915921	0.99951482	-0.084494902	0.315298254	0.603246599	-0.130585337	0.136931238	0.371949629	-0.104538002	0.320064523	0.999969271	0.064858229	0.539951782	0.922045626	-0.075157353	0.134390883	0.369673928
81	ENSG00000005436.13	GCFC2	chr2	75652000	75710989	0.013796982	0.787382025	0.922608893	-0.01787695	0.726944878	0.943400403	0.042063885	0.298497105	0.493882767	0.040349091	0.16611602	0.383112721	0.046788402	0.148973157	0.29526012	-0.054933552	0.304335724	0.995446806	0.013483108	0.764770879	0.99951482	0.048119024	0.231153997	0.522468818	0.021176654	0.658182977	0.833951115	-0.027143618	0.599761051	0.999969271	-0.081877609	0.167314812	0.743727013	0.003995038	0.874597596	0.946248923
82	ENSG00000005448.16	WDR54	chr2	74421678	74425755	-0.01418187	0.869150401	0.957893216	-0.062880574	0.442138939	0.838770309	-0.227827808	0.000815016	0.012394235	-0.076440762	0.134871224	0.339577432	-0.087160756	0.094764248	0.214821336	-0.041935087	0.642098584	0.995446806	0.045681091	0.539985644	0.99951482	-0.058218976	0.368205878	0.649840227	-0.235930051	0.004611561	0.060409306	0.001401912	0.990774713	0.999969271	0.015435037	0.906065656	0.989586598	-0.067459804	0.139538091	0.376094822
83	ENSG00000005469.11	CROT	chr7	87345681	87399795	0.059542331	0.268749605	0.634456318	-0.080684747	0.114468511	0.643513083	0.091425648	0.023301015	0.098270407	-0.003855897	0.897573839	0.952369753	0.017295168	0.604181966	0.745734985	-0.021994628	0.714963466	0.995446806	-0.026476906	0.604949308	0.99951482	0.029996898	0.459048258	0.718497007	0.00844986	0.862237918	0.939580028	-0.043652274	0.501381096	0.999969271	-0.094198853	0.150308661	0.735645323	-0.005832127	0.830291795	0.925525928
84	ENSG00000005483.20	KMT2E	chr7	105014322	105114361	0.057054764	0.261202702	0.627663707	0.048440897	0.327349703	0.785304687	0.071944588	0.084145557	0.225316168	0.033728734	0.332782795	0.572750833	0.015687266	0.632828244	0.766447694	0.071416533	0.172920168	0.995446806	0.0139762	0.765550685	0.99951482	0.066524087	0.12024841	0.380953454	0.090215675	0.052113487	0.220776811	0.031120966	0.567368609	0.999969271	0.020480848	0.724468107	0.959972186	0.047326414	0.066525656	0.25279847
85	ENSG00000005486.16	RHBDD2	chr7	75842602	75888926	-0.126335419	0.101962511	0.444944553	-0.085635955	0.263616215	0.743447194	-0.23681524	0.000229155	0.005824828	-0.084569874	0.061377542	0.21293879	-0.159349281	0.001838024	0.014284244	-0.127242073	0.107934495	0.995446806	-0.122223402	0.105481655	0.99951482	-0.115517231	0.089609374	0.329086609	-0.264880136	0.000162277	0.009328523	-0.180999456	0.017078667	0.71515629	0.056210256	0.508942118	0.911126736	-0.131577983	0.000700365	0.021771611
86	ENSG00000005513.9	SOX8	chr16	981808	986979	-0.20130404	0.056056628	0.363823251	0.144933956	0.144351131	0.662126682	-0.181102873	0.036833484	0.132116435	0.021158453	0.7495062	0.877813869	0.031433829	0.630875391	0.764544049	-0.034441946	0.753869028	0.995446806	-0.008352142	0.931449294	0.99951482	-0.129309476	0.144667692	0.417566311	-0.059313376	0.542685915	0.762192617	-0.011834346	0.919125458	0.999969271	-0.035741327	0.772791624	0.965302614	-0.042170299	0.428760278	0.679091467
87	ENSG00000005700.14	IBTK	chr6	82169983	82247754	0.011939269	0.79355444	0.925528776	0.064214691	0.150508203	0.666705413	0.002115703	0.954332529	0.975247509	-0.024264924	0.399407405	0.633455916	0.049303489	0.09116445	0.209254733	0.003785514	0.936187948	0.997163981	-0.024507507	0.558963059	0.99951482	0.006159883	0.871413091	0.949915129	0.00672144	0.871824949	0.943885849	0.017540186	0.714605785	0.999969271	-0.006348596	0.903094187	0.989498394	0.009696286	0.672291729	0.842803537
88	ENSG00000005801.16	ZNF195	chr11	3339261	3379222	-0.022610186	0.675182856	0.875741455	-0.009837769	0.851413903	0.972443682	0.003770533	0.93026566	0.962440853	0.000627146	0.984342771	0.993300961	0.017312264	0.609785538	0.749694425	0.040912468	0.464039149	0.995446806	0.016537015	0.731095111	0.99951482	0.037912056	0.396053583	0.67025917	-0.073403951	0.140561898	0.378066989	0.040057849	0.480912477	0.999969271	-0.009845932	0.873635974	0.983278637	0.003766499	0.888500427	0.953212176
89	ENSG00000005810.17	MYCBP2	chr13	77044655	77327050	0.128627405	0.051720492	0.357023517	-0.042566048	0.517317165	0.87024971	-0.003687595	0.945858858	0.970689732	-0.084287932	0.062930704	0.215968054	-0.184941469	3.59E-05	0.001078866	0.002977136	0.96539093	0.997163981	-0.060444175	0.324108586	0.99951482	0.04154391	0.46863403	0.725471039	-0.039254552	0.512431189	0.739198526	0.023807602	0.733747162	0.999969271	0.0256842	0.732545023	0.961012939	-0.017503775	0.604154994	0.802311451
90	ENSG00000005812.10	FBXL3	chr13	77000147	77027195	0.075555676	0.142563801	0.503658665	0.075008782	0.136303761	0.652162322	0.115122874	0.006052927	0.041985217	0.064553235	0.04484931	0.175711572	0.100847634	0.002295959	0.016566609	0.002146996	0.96817581	0.997163981	-0.000874464	0.985520231	0.999625551	0.041213137	0.339957632	0.627264593	0.080811508	0.088768175	0.294610757	-0.014960885	0.783116587	0.999969271	0.026567429	0.657630197	0.94749384	0.051453811	0.048215222	0.214659105
91	ENSG00000005844.17	ITGAL	chr16	30472658	30523185	0.007441881	0.961231547	0.989116744	0.324044669	0.076931284	0.615842827	0.150197405	0.238394979	0.432297573	0.016878717	0.899168337	0.952466415	0.204447004	0.080156771	0.190928221	0.021073605	0.889544204	0.996073105	0.12354162	0.336842617	0.99951482	-0.062796911	0.666441895	0.850557763	0.07260102	0.629735559	0.818140248	0.174525131	0.10680147	0.999969271	-0.10676441	0.429886605	0.890579501	0.084108157	0.281121418	0.544804585
92	ENSG00000005882.11	PDK2	chr17	50094737	50110039	0.059151939	0.390831659	0.722297271	-0.064733498	0.33176507	0.787479483	-0.05032056	0.362990591	0.559443308	-0.079702695	0.079245732	0.247217191	-0.11800465	0.007036976	0.035800109	0.003188464	0.965547366	0.997163981	-0.035038345	0.594855146	0.99951482	-0.088703621	0.122073848	0.384143893	-0.084282013	0.178317403	0.428843707	0.073851328	0.354476683	0.999969271	-0.057479293	0.488330758	0.906972836	-0.040188449	0.257037351	0.517899553
93	ENSG00000005884.17	ITGA3	chr17	50055968	50090481	-0.104930264	0.156646568	0.522470238	-0.145073433	0.037191975	0.580313213	-0.099694773	0.093005984	0.240005547	-0.092309137	0.036260059	0.154684686	-0.133542648	0.002890067	0.01940769	0.004957715	0.94928235	0.997163981	0.016446511	0.795016028	0.99951482	0.031727548	0.596462214	0.809656921	-0.128060937	0.065537575	0.251951989	-0.133072544	0.174126129	0.999969271	-0.008398867	0.923902994	0.990740326	-0.07199553	0.056659211	0.232820252
94	ENSG00000005889.15	ZFX	chrX	24149173	24216255	0.708747235	8.93E-44	8.38E-41	0.683990122	8.38E-42	7.87E-39	0.720795292	4.62E-68	4.64E-65	0.646954461	3.03E-93	2.66E-90	0.705784306	2.09E-93	1.96E-90	0.655501756	1.92E-35	1.81E-32	0.649765954	1.53E-42	1.44E-39	0.640665287	1.81E-52	1.70E-49	0.732312262	2.08E-55	2.10E-52	0.615015543	1.02E-30	9.60E-28	0.618980811	1.84E-26	1.62E-23	0.670773912	4.17E-133	3.91E-130
95	ENSG00000005893.15	LAMP2	chrX	120427827	120469365	0.061816192	0.599604987	0.839327775	0.177851011	0.10385392	0.636939972	-0.004005924	0.967305372	0.982159332	0.049841466	0.474262465	0.69452621	0.172347799	0.017467804	0.066752136	-0.096581476	0.432026325	0.995446806	-0.002356581	0.982284494	0.999544905	-0.034174661	0.722030804	0.881671604	0.025241519	0.818974208	0.919021021	0.076667896	0.571862622	0.999969271	-0.126694272	0.355830124	0.856108137	0.027268452	0.645431217	0.826859294
96	ENSG00000005961.17	ITGA2B	chr17	44372180	44389505	-0.145831832	0.354820999	0.697161628	-0.236005944	0.109480268	0.638006852	0.101614116	0.498371629	0.678008818	-0.115788278	0.024465633	0.120686587	-0.103475792	0.136381621	0.277733331	0.065084122	0.714597745	0.995446806	-0.023208366	0.841273829	0.99951482	-0.032224805	0.795464571	0.914202004	0.129852232	0.46159396	0.702265141	0.165181387	0.345379782	0.999969271	-0.152969876	0.465854709	0.899297684	-0.031615731	0.686375025	0.850090862
97	ENSG00000005981.12	ASB4	chr7	95478444	95540232	-0.184288686	0.240266247	0.60809297	-0.377900897	0.04359387	0.584656074	-0.18679413	0.072219045	0.204009749	-0.090425837	0.647849264	0.817035047	-0.066992964	0.537652317	0.689672065	0.172011424	0.313189265	0.995446806	-0.103980176	0.498125596	0.99951482	-0.155087456	0.256334001	0.55084725	-0.220667455	0.070461939	0.262498683	-0.100056881	0.415592303	0.999969271	0.108020526	0.366503337	0.860872902	-0.109651139	0.175922323	0.424284502
98	ENSG00000006007.11	GDE1	chr16	19501890	19522145	-0.039675085	0.434166267	0.749072454	0.033448069	0.497286822	0.863061599	-0.04052393	0.32825216	0.524501291	-0.01525896	0.631977352	0.806661103	-0.056770546	0.082554241	0.194712134	-0.027892521	0.594895102	0.995446806	-0.022100837	0.63670101	0.99951482	-0.06310878	0.139062333	0.408655213	-0.013126994	0.776984622	0.89816922	0.053813306	0.317323493	0.999969271	0.026615768	0.646355857	0.94491555	-0.014961864	0.55798503	0.772603401
99	ENSG00000006015.17	C19orf60	chr19	18588725	18592336	-0.206270779	0.00816412	0.180765942	-0.061311915	0.418430571	0.826781197	-0.169972366	0.00803145	0.049845252	-0.07336901	0.136080469	0.34121887	-0.124813132	0.012740017	0.053999809	-0.075419387	0.354705119	0.995446806	-0.065440003	0.365511283	0.99951482	-0.231744255	0.00041099	0.024215733	-0.14331401	0.047971102	0.210576389	-0.034395061	0.685210066	0.999969271	-0.149217183	0.101636029	0.683120416	-0.121387918	0.002204757	0.041858262
100	ENSG00000006016.10	CRLF1	chr19	18572608	18607741	-0.194402647	0.339891669	0.687694609	-0.705148468	0.0001161	0.036331445	-0.333434334	0.044378054	0.149720115	-0.133058382	0.536353699	0.741038899	-0.243287496	0.037788381	0.11365181	-0.179930279	0.480904447	0.995446806	0.10093513	0.699895505	0.99951482	-0.463581279	0.002292605	0.059675527	-0.714897618	0.001675865	0.034343291	-0.624294922	0.215548186	0.999969271	-0.348248536	0.577217515	0.931298928	-0.349031712	0.020310353	0.134016625
101	ENSG00000006025.11	OSBPL7	chr17	47807372	47821834	-0.184980813	0.008752372	0.186341961	-0.079688076	0.238733082	0.731502223	0.010402526	0.854144876	0.919832181	-0.027044909	0.521299725	0.730385293	-0.064259598	0.137621984	0.279410723	0.07687511	0.285969134	0.995446806	-0.010864676	0.86373656	0.99951482	-0.039616464	0.494257983	0.744137865	0.014764314	0.819233546	0.919165548	0.013899008	0.851797434	0.999969271	-0.065036276	0.422198294	0.887902685	-0.032322714	0.355483725	0.621141493
102	ENSG00000006042.11	TMEM98	chr17	32927910	32945106	-0.050040824	0.689226466	0.882094619	0.21643966	0.092330588	0.628226881	-0.038324507	0.705479298	0.830008657	-0.059430962	0.495392552	0.71130279	0.061036843	0.474575314	0.637505444	0.032631723	0.79771656	0.995446806	-0.027068309	0.818372714	0.99951482	-0.050852871	0.626522431	0.82823979	0.034811552	0.758455693	0.889388634	0.123804135	0.354595897	0.999969271	-0.249780166	0.078767857	0.638315107	-0.000615793	0.992318833	0.997124675
103	ENSG00000006062.14	MAP3K14	chr17	45263392	45317040	-0.085109082	0.351470354	0.695923162	-0.028062185	0.748918602	0.946664208	-0.086509483	0.135805964	0.304573911	-0.047444052	0.280114957	0.51972942	0.007761896	0.882517123	0.933423925	0.044133354	0.621956105	0.995446806	-0.0055762	0.945391519	0.99951482	-0.111108922	0.07236458	0.296318121	-0.159795952	0.020738101	0.132803062	0.048571534	0.611512146	0.999969271	-0.13378186	0.20570302	0.779562791	-0.050629177	0.229868166	0.490901353
104	ENSG00000006071.12	ABCC8	chr11	17392885	17476845	-0.091639561	0.354368241	0.696859875	-0.157487225	0.092447559	0.628226881	-0.034193686	0.664770084	0.801892438	-0.042150776	0.543560058	0.745608099	-0.132622371	0.03461291	0.107171989	-0.017829172	0.860475787	0.995446806	0.026389687	0.768467151	0.99951482	-0.038812849	0.633395364	0.832422996	-0.026716466	0.771432186	0.895159188	0.176120178	0.095796829	0.999969271	0.166338372	0.165401781	0.741492145	-0.015691261	0.754487658	0.887685466
105	ENSG00000006116.3	CACNG3	chr16	24255553	24362801	-0.122961246	0.345333194	0.691697926	-0.183593154	0.153389356	0.670352907	-0.412579964	0.000117528	0.003894174	-0.645807648	0.002200064	0.027497461	-0.211088777	0.014764785	0.05971215	-0.144799306	0.289712978	0.995446806	-0.051770692	0.738386306	0.99951482	-0.14855862	0.183949492	0.469866996	-0.393348537	0.001434216	0.031606613	-0.244093512	0.573946906	0.999969271	-0.355125666	0.22639022	0.797650064	-0.264884284	0.008016492	0.083116848
106	ENSG00000006118.14	TMEM132A	chr11	60924463	60937083	0.010331378	0.911872562	0.972788517	-0.075079304	0.41445599	0.826668724	0.036007581	0.637679782	0.783715019	-0.063776511	0.289186365	0.529549646	-0.07571409	0.219913574	0.385712104	-0.019286872	0.832278978	0.995446806	0.01636331	0.845929297	0.99951482	-0.052534312	0.494279464	0.744137865	-0.018505636	0.825904692	0.922680672	-0.315726015	0.000991132	0.16229217	-0.312514949	0.002128657	0.19111728	-0.079130493	0.087700411	0.29250481
107	ENSG00000006125.17	AP2B1	chr17	35586899	35726409	0.047321246	0.192996681	0.562073265	0.049736979	0.168206753	0.68797197	0.027368714	0.361331173	0.558168668	-0.025905877	0.266973214	0.504836417	-0.067264783	0.005525265	0.030381405	-0.006586725	0.858225474	0.995446806	-0.044165402	0.188403221	0.99951482	0.040022835	0.194144505	0.480748482	0.005905314	0.857047068	0.936738343	-0.008939695	0.816504952	0.999969271	0.04674952	0.253096887	0.81261066	0.005840193	0.750234666	0.886086099
108	ENSG00000006128.11	TAC1	chr7	97731908	97740472	-0.113685617	0.69115971	0.882754717	-0.297659866	0.180442165	0.70009934	-0.419904754	0.012977044	0.067965096	-0.307275944	0.556504876	0.754092147	-0.289456542	0.093743486	0.213297103	-0.398668869	0.134053653	0.995446806	-0.015937771	0.931860792	0.99951482	-0.121386941	0.491392635	0.742307562	-0.449080316	0.015461763	0.113822053	-0.008466402	0.985654184	0.999969271	-0.621495245	0.047823283	0.573146786	-0.276638024	0.074089614	0.268760932
109	ENSG00000006194.9	ZNF263	chr16	3282943	3291460	-0.065705427	0.088563931	0.428879306	0.011489645	0.758074827	0.949451291	-0.030513769	0.322909611	0.518973601	0.025335498	0.266585149	0.504378846	-0.042324693	0.077756299	0.187173368	0.026043393	0.515134807	0.995446806	-0.049352691	0.163203776	0.99951482	-0.063267793	0.044479846	0.237064925	-0.027242669	0.439429376	0.685867088	-0.01225322	0.768627785	0.999969271	-0.033979842	0.453844135	0.898829432	-0.023797415	0.217608028	0.477314057
110	ENSG00000006210.6	CX3CL1	chr16	57372458	57385048	-0.081794437	0.465508056	0.769580235	-0.074428565	0.508109609	0.866498799	-0.308883915	0.001024591	0.014299595	-0.12006005	0.115092958	0.309055288	-0.18212649	0.016913518	0.065322268	-0.093287755	0.42581804	0.995446806	-0.061244453	0.556167829	0.99951482	-0.133069052	0.173499027	0.455993524	-0.262727872	0.011640666	0.097573722	-0.231695789	0.065424083	0.999969271	-0.006298311	0.960906494	0.994563661	-0.141419699	0.014814554	0.112523489
111	ENSG00000006282.20	SPATA20	chr17	50546306	50555852	0.086001574	0.270546154	0.635717887	-0.028638352	0.711581604	0.939982582	0.147375896	0.019643494	0.088207807	-0.083658258	0.109571842	0.300777911	0.003404908	0.946977805	0.970337004	0.145530439	0.067317315	0.995446806	0.032586519	0.653227573	0.99951482	0.019803615	0.760484727	0.896988519	0.12719429	0.071584704	0.26432818	0.053576998	0.516588503	0.999969271	0.086423337	0.330968489	0.845667859	0.053600088	0.17427868	0.422853826
112	ENSG00000006283.17	CACNA1G	chr17	50561068	50627474	-0.250654725	0.227854821	0.597656298	-0.281184502	0.130528352	0.648293815	-0.09243486	0.660990964	0.799388076	-0.301533538	0.009251317	0.066501813	-0.227609586	0.053373192	0.144372125	-0.043972311	0.859379438	0.995446806	-0.156932102	0.351557562	0.99951482	-0.039848952	0.853380276	0.942237811	-0.25847618	0.313794068	0.582318729	0.034189383	0.906024966	0.999969271	0.053841816	0.813591111	0.972720666	-0.142237778	0.209877356	0.467715291
113	ENSG00000006327.13	TNFRSF12A	chr16	3018485	3022383	-0.039593234	0.828127919	0.941246959	0.187314153	0.32352492	0.783615029	0.302385863	0.030766092	0.11808343	0.056643796	0.620578732	0.798966331	0.260632178	0.032669412	0.102575397	-0.018093199	0.915121205	0.997080685	0.167640922	0.169517158	0.99951482	0.11080211	0.480902956	0.734210396	0.272346169	0.075258056	0.269939875	-0.033141537	0.834279843	0.999969271	-0.128143793	0.43309024	0.891580806	0.103526675	0.221200316	0.481444027
114	ENSG00000006377.10	DLX6	chr7	97005548	97011039	-0.245549849	0.33278614	0.682295054	-0.144208114	0.5137759	0.869301722	-0.378128682	0.000236639	0.005964784	0.439835563	0.45560642	0.679717089	-0.242204064	0.129087731	0.266893765	0.02059253	0.954782375	0.997163981	0.325329017	0.040249784	0.928414134	-0.195344833	0.060463456	0.274301904	-0.288571691	0.018843889	0.12680672	0.148985518	0.857842833	0.999969271	-0.445684947	0.593941817	0.935547634	-0.09135905	0.6500285	0.829440135
115	ENSG00000006432.15	MAP3K9	chr14	70722526	70809534	-0.027451518	0.79667956	0.926452813	-0.197783225	0.053889502	0.601540219	-0.157850122	0.07911857	0.216802434	-0.042068232	0.555615566	0.75344483	-0.253340888	0.00021083	0.003373757	-0.112772905	0.312297046	0.995446806	-0.097978832	0.310412743	0.99951482	0.003219234	0.971680652	0.990456577	-0.217129489	0.042052817	0.197725464	-0.29806198	0.063038408	0.999969271	0.040278939	0.748741197	0.962409816	-0.123721729	0.030409731	0.165976246
116	ENSG00000006451.7	RALA	chr7	39623483	39708124	0.015895936	0.735015504	0.900660307	0.07429737	0.106043267	0.637119347	0.081903546	0.032992315	0.123104869	0.112031449	0.000204864	0.00562358	0.072514946	0.01707828	0.065781276	0.052698792	0.277547429	0.995446806	-0.002307583	0.957756621	0.99951482	0.041976766	0.288024385	0.579754057	0.047559128	0.268969376	0.537709647	-0.016379196	0.746565409	0.999969271	0.168830707	0.001800092	0.176033997	0.059001988	0.013162475	0.106024939
117	ENSG00000006459.10	KDM7A	chr7	140084746	140177035	-0.005838114	0.93337403	0.98135217	0.097204041	0.153301639	0.670352907	0.069582849	0.202143806	0.389676807	-0.020340846	0.581077399	0.771955842	0.083568089	0.051342602	0.140369331	0.043525858	0.528843926	0.995446806	0.031770535	0.622777089	0.99951482	0.036502596	0.525343619	0.766349865	0.138103033	0.024754034	0.14698299	-0.049252345	0.457408019	0.999969271	0.084124964	0.272999057	0.826213781	0.046268242	0.169471457	0.416273689
118	ENSG00000006468.13	ETV1	chr7	13891228	13991425	0.090113852	0.381772099	0.716126492	0.07241976	0.473085401	0.851206982	-0.06750211	0.423550004	0.61473377	-0.076806445	0.338156387	0.577823755	0.098604766	0.145200757	0.289825239	-0.118835536	0.27872544	0.995446806	0.138925379	0.167924161	0.99951482	0.03193096	0.713780758	0.877703513	-0.086368159	0.372674511	0.634429698	0.155775213	0.20808676	0.999969271	0.088312142	0.483412926	0.905115725	0.029688166	0.586612721	0.792009541
119	ENSG00000006530.15	AGK	chr7	141551305	141655244	-0.047763779	0.299443352	0.656624272	-0.056805374	0.203523495	0.715041454	-0.103818562	0.005455769	0.039324475	-0.053867253	0.061522386	0.2131787	-0.069209779	0.017949255	0.067996002	-0.061876956	0.198150163	0.995446806	-0.060553753	0.153397587	0.99951482	-0.038600117	0.314749818	0.602625009	-0.116029374	0.00624291	0.071473702	0.004965178	0.919984392	0.999969271	-0.03747291	0.484192814	0.905421962	-0.058275698	0.012178253	0.10165629
120	ENSG00000006534.15	ALDH3B1	chr11	68008578	68029276	0.030590855	0.784176211	0.921384594	-0.028657011	0.791048365	0.957128807	0.078419662	0.340919164	0.53771645	0.127903001	0.253197909	0.489838297	0.088986826	0.254704471	0.425474302	-0.039116303	0.720608113	0.995446806	-0.004398206	0.964810057	0.99951482	0.15423135	0.044148867	0.236806287	0.016309645	0.864635837	0.940652183	0.082241025	0.315722969	0.999969271	-0.096345412	0.327941682	0.845667859	0.037287767	0.487677994	0.722277677
121	ENSG00000006555.10	TTC22	chr1	54779712	54801267	-0.140650859	0.601030416	0.840078344	0.192203685	0.446672561	0.840158837	-0.272741365	0.01372112	0.070216323	0.059312616	0.832119585	0.92076472	0.015713397	0.920472466	0.955515129	0.110903782	0.699358213	0.995446806	-0.078338702	0.680937413	0.99951482	-0.137628281	0.126348837	0.390801902	-0.298869755	0.04208464	0.197743041	-0.111871445	0.6901263	0.999969271	0.073807388	0.846485721	0.978149489	-0.053469049	0.669687536	0.841634446
122	ENSG00000006576.16	PHTF2	chr7	77798792	77957503	0.082785041	0.201616825	0.572060332	0.028993246	0.643272521	0.914101135	0.003469735	0.946454337	0.970689732	-0.013431789	0.710047254	0.855263487	0.02902007	0.469947028	0.633160548	-0.102740462	0.122990189	0.995446806	-0.038357539	0.523641342	0.99951482	0.008617162	0.869097352	0.949280393	0.010008525	0.869033454	0.942454388	0.014341287	0.820030593	0.999969271	0.030453575	0.689300021	0.95531035	0.004832623	0.879900449	0.94846587
123	ENSG00000006607.13	FARP2	chr2	241356243	241491679	-0.053099165	0.445058773	0.754894853	0.052788344	0.443231801	0.839261829	-0.041764112	0.447864596	0.635576866	-0.122649492	0.00153881	0.02208074	-0.035276503	0.425552588	0.593583297	-0.110306082	0.119159932	0.995446806	-0.095418162	0.133827206	0.99951482	-0.055691878	0.330006384	0.616660018	-0.033655553	0.589853516	0.794482755	-0.02921566	0.667154141	0.999969271	-0.140578002	0.075911241	0.636806537	-0.060442388	0.077023913	0.273625312
124	ENSG00000006611.15	USH1C	chr11	17493895	17544416	-0.298842557	0.307676213	0.664829896	0.123502144	0.68536515	0.928278545	-0.164679661	0.224875198	0.416220072	-0.259069316	0.390519189	0.625132571	0.002729178	0.988254188	0.992836946	-0.315144888	0.061960394	0.995446806	-0.397699597	0.033764744	0.90454985	-0.199570198	0.45230218	0.713623714	0.137443199	0.346671957	0.611148647	-0.112770729	0.493278433	0.999969271	0.086435677	0.618063652	0.940443406	-0.127060613	0.290066118	0.554945906
125	ENSG00000006625.17	GGCT	chr7	30496621	30504844	-0.038455447	0.512100995	0.793508606	-0.030278104	0.586577698	0.897513899	0.044324212	0.362695944	0.559174959	-0.060848932	0.1087758	0.299428188	-0.055707204	0.129431822	0.267565901	0.060431357	0.338865556	0.995446806	0.009281476	0.867516787	0.99951482	0.034125878	0.492780106	0.743169952	-0.033316278	0.554588225	0.771027607	0.038413175	0.586794112	0.999969271	0.065070441	0.367307307	0.861495919	0.003003689	0.9216853	0.968522677
126	ENSG00000006652.13	IFRD1	chr7	112422968	112480990	-0.027966445	0.587628575	0.832828663	0.021666147	0.670005874	0.923682312	0.046924488	0.262492507	0.456629954	0.016987609	0.601622725	0.786634282	0.095922328	0.003922231	0.023838093	0.005866198	0.912068397	0.997080685	-0.042925634	0.367561052	0.99951482	0.048696064	0.258219196	0.552911595	0.047201234	0.317032717	0.585317238	0.008060124	0.882740468	0.999969271	0.006252962	0.915706756	0.990546021	0.020607734	0.42762096	0.678507984
127	ENSG00000006695.10	COX10	chr17	14069496	14208677	-0.102692224	0.07028623	0.399365884	-0.064015896	0.20587443	0.715434818	-0.017900484	0.675995608	0.809539089	-0.031388472	0.251651221	0.487717106	-0.0804467	0.008156372	0.039538049	-0.072274009	0.205659814	0.995446806	-0.046147757	0.357176466	0.99951482	0.032439418	0.4353865	0.701648846	-0.009025148	0.860065186	0.938414896	0.019412959	0.746164198	0.999969271	0.066201354	0.301313614	0.837570615	-0.02780336	0.299379858	0.564076855
128	ENSG00000006704.10	GTF2IRD1	chr7	74453790	74602604	-0.012357491	0.830994178	0.94196078	-0.049600879	0.368100453	0.807412862	-0.051900965	0.250522505	0.444538547	0.002639501	0.939415872	0.972996051	0.028834337	0.410432224	0.580000661	0.009752653	0.880087348	0.995772942	0.084558607	0.080540478	0.99951482	0.040605628	0.366888821	0.648746103	-0.002800293	0.958500733	0.98264468	-0.010358693	0.853312655	0.999969271	0.026460813	0.679192743	0.953768668	0.005984838	0.832219016	0.92620787
129	ENSG00000006712.14	PAF1	chr19	39385852	39391195	-0.034990856	0.460280301	0.764815122	0.003881261	0.933119827	0.9893234	-0.011751045	0.761673156	0.867018138	-0.077612248	0.010598376	0.072204321	-0.090906157	0.002963438	0.019796551	0.018308869	0.709058374	0.995446806	0.005913157	0.892820776	0.99951482	-0.049115436	0.217824968	0.508808175	0.01296888	0.765014795	0.892538388	0.000945062	0.98514362	0.999969271	-0.054551097	0.316591004	0.845667859	-0.025173601	0.293428865	0.558840314
130	ENSG00000006715.15	VPS41	chr7	38722963	38932394	0.073944963	0.068301065	0.393480747	0.07130183	0.074330081	0.610371579	0.054889868	0.09738782	0.247861065	0.02181608	0.390246591	0.62483826	-0.041975264	0.115283944	0.246646688	0.003596363	0.931325648	0.997163981	-0.047343146	0.207014437	0.99951482	0.027845123	0.416641163	0.687582427	0.011456807	0.755618846	0.888728429	-0.012084689	0.780593721	0.999969271	0.063959519	0.168760452	0.7444295	0.020673405	0.312814814	0.578623173
131	ENSG00000006740.16	ARHGAP44	chr17	12789539	12991643	0.014903538	0.876663257	0.960489535	-0.101924063	0.273868643	0.752804652	-0.195264395	0.013520746	0.06964124	-0.092811538	0.13146335	0.3339226	-0.214569595	0.000520433	0.006049229	-0.079530718	0.427977314	0.995446806	-0.045397782	0.606520692	0.99951482	-0.098336543	0.226268093	0.518014516	-0.188551612	0.036176338	0.181091077	-0.183301016	0.158350113	0.999969271	-0.0299207	0.799761515	0.970459107	-0.110427675	0.02865378	0.161891729
132	ENSG00000006744.18	ELAC2	chr17	12992391	13018187	-0.048502605	0.176807677	0.543625701	-0.032206868	0.355795918	0.800626097	-0.026604096	0.361955215	0.558590775	-0.109416178	1.49E-06	0.00013902	-0.052355611	0.023079678	0.080948451	-0.045974368	0.22013174	0.995446806	-0.069843133	0.035608918	0.921094961	-0.080142866	0.007775468	0.107325558	-0.038508191	0.240821499	0.506442863	-0.022077029	0.564032194	0.999969271	-0.0511125	0.216558002	0.787573776	-0.052431222	0.003835272	0.056317305
133	ENSG00000006747.14	SCIN	chr7	12570849	12660179	0.024564054	0.935002013	0.982163644	0.103014492	0.804640987	0.961011699	-0.143530953	0.374568547	0.571161265	-0.191535725	0.515309624	0.726877792	0.433493549	0.130141452	0.268520429	-0.181664958	0.485916767	0.995446806	0.412680223	0.063681923	0.99951482	-0.325367941	0.030431229	0.200566736	-0.453473252	0.048828217	0.212901252	0.431172484	0.015604541	0.711142847	0.092870443	0.698085152	0.956361038	0.018383856	0.896273305	0.957131796
134	ENSG00000006756.15	ARSD	chrX	2903970	2929351	0.069925481	0.43266102	0.748309074	0.00434607	0.962390871	0.993504013	0.154767285	0.031666593	0.12009937	0.294275916	3.32E-06	0.000272124	0.120871019	0.049694295	0.136839081	0.077016221	0.436624239	0.995446806	0.174698182	0.029578817	0.897616627	0.058668685	0.435953674	0.702414146	0.0899289	0.29246314	0.561634521	-0.0100947	0.925105217	0.999969271	-0.017691521	0.873591099	0.983278637	0.092428322	0.050804727	0.22030075
135	ENSG00000006757.11	PNPLA4	chrX	7898247	7927739	0.504674976	2.42E-15	1.42E-12	0.183015048	0.003799413	0.381150552	0.478663289	3.09E-21	1.74E-18	0.083878677	0.095855013	0.277521821	0.258131172	1.48E-09	5.36E-07	0.389770204	2.46E-08	1.15E-05	0.335136223	6.60E-09	3.20E-06	0.505846494	1.65E-22	1.01E-19	0.405408563	2.91E-12	1.58E-09	0.227212567	0.001055835	0.168957567	0.385055182	1.08E-07	5.26E-05	0.341526581	8.33E-25	3.78E-22
136	ENSG00000006831.9	ADIPOR2	chr12	1688574	1788678	0.000188856	0.998252499	0.999601201	0.194796718	0.017255914	0.510624837	0.051114806	0.467649465	0.651831253	0.132003393	0.012433078	0.079800638	0.146899401	0.006908513	0.035312407	0.124058658	0.168959033	0.995446806	0.086564753	0.276789668	0.99951482	0.062808953	0.373160018	0.65393974	0.168519931	0.034741642	0.176426903	0.103118759	0.301870993	0.999969271	0.097948754	0.341702673	0.850451935	0.106183907	0.01543444	0.11554906
137	ENSG00000007047.14	MARK4	chr19	45251258	45305283	-0.105199237	0.114217451	0.463118384	-0.04952157	0.451891573	0.842740451	-0.250998188	5.43E-06	0.000545366	-0.053810167	0.199934464	0.428600567	-0.127755635	0.003433093	0.021831589	-0.115524385	0.095713345	0.995446806	-0.021030963	0.731281673	0.99951482	-0.215287965	0.000156116	0.014092496	-0.235540179	0.000123761	0.008122582	-0.026014553	0.720492897	0.999969271	0.079043596	0.300869422	0.836989966	-0.101967204	0.00262738	0.046042942
138	ENSG00000007062.11	PROM1	chr4	15964248	16084378	-0.181130257	0.09004176	0.430216579	-0.053115354	0.653400288	0.917655712	0.077663332	0.415963221	0.608075789	-0.02220862	0.854902905	0.932980115	0.017915465	0.827496792	0.898789805	-0.179539552	0.088392094	0.995446806	-0.055631585	0.604624177	0.99951482	0.001005299	0.992930695	0.997463978	0.155859995	0.154162515	0.395431064	-0.203102145	0.144821634	0.999969271	-0.274804472	0.037687588	0.543034273	-0.065189809	0.297627871	0.562677946
139	ENSG00000007080.10	CCDC124	chr19	17933016	17943991	-0.123238575	0.03012786	0.285273892	-0.013414396	0.809916779	0.961771537	-0.071362111	0.122073771	0.284644324	-0.044977253	0.208641019	0.438519825	-0.056248995	0.127884097	0.265238535	0.019704563	0.736180459	0.995446806	0.030236031	0.563040527	0.99951482	-0.106113078	0.025334678	0.185235168	-0.047453554	0.35858295	0.622634415	0.000292622	0.996120185	0.999969271	0.017997211	0.78151791	0.967267043	-0.035870685	0.20958004	0.467420985
140	ENSG00000007168.12	PAFAH1B1	chr17	2593210	2685615	0.029989152	0.497378979	0.786799683	0.009124733	0.835659321	0.966113234	0.024244653	0.503734055	0.682206479	-0.081588741	0.006847662	0.054387355	-0.10952793	0.000215579	0.003433934	-0.007293658	0.871789201	0.995446806	-0.071306543	0.086738415	0.99951482	-0.009485058	0.800657644	0.916210531	-0.024631261	0.538094687	0.759035298	-0.002014011	0.96576922	0.999969271	-0.002516531	0.959976065	0.994563661	-0.0222732	0.32234566	0.586997631
141	ENSG00000007171.16	NOS2	chr17	27756766	27800499	-0.273140446	0.083779978	0.421805382	-0.199977776	0.122854295	0.645418859	-0.213584712	0.153498272	0.328537586	-0.148025616	0.123022264	0.321469571	-0.300726869	1.01E-06	9.66E-05	-0.114543111	0.545924882	0.995446806	-0.190749307	0.284013411	0.99951482	-0.328752764	0.011404146	0.127252916	-0.229652531	0.229541841	0.494366127	-0.130680676	0.551367236	0.999969271	0.008306042	0.971844041	0.996162421	-0.192866161	0.028033224	0.159823424
142	ENSG00000007174.17	DNAH9	chr17	11598431	11969748	0.178967355	0.303357458	0.66117934	0.010908379	0.956060708	0.99270767	-0.010814085	0.93329167	0.963881366	-0.131779139	0.606174709	0.79010954	-0.084269217	0.475127932	0.637882691	-0.294507573	0.071401396	0.995446806	0.052952781	0.705804446	0.99951482	0.135367904	0.289140946	0.580425204	-0.143942339	0.454456268	0.698046529	0.120645063	0.49781117	0.999969271	-0.165049511	0.493996376	0.907686462	-0.030138217	0.758744505	0.888390175
143	ENSG00000007202.14	KIAA0100	chr17	28614440	28645454	0.081137035	0.106697953	0.452050626	0.004419961	0.929030639	0.987804605	0.034838613	0.400709666	0.594792191	-0.094325394	0.004342287	0.041344209	-0.111981532	0.000741483	0.007734488	-0.018739	0.717972164	0.995446806	-0.067348288	0.147241284	0.99951482	-0.016439636	0.701162178	0.870318713	0.007117319	0.87646825	0.94471753	-0.0333765	0.528567106	0.999969271	-0.056235339	0.325971271	0.845667859	-0.024630251	0.333810536	0.598894122
144	ENSG00000007237.18	GAS7	chr17	9910609	10198551	-0.039613411	0.663546127	0.870961665	0.097986567	0.282244472	0.756627956	-0.188140825	0.014636126	0.07350701	-0.052328817	0.433479563	0.661851806	-0.124061866	0.044273366	0.126154904	0.079735203	0.398851803	0.995446806	-0.011108541	0.889788206	0.99951482	-0.266937976	0.000891733	0.035755733	-0.162411188	0.058443135	0.23413833	0.117940681	0.248037801	0.999969271	0.023602265	0.817426997	0.974270586	-0.047757992	0.310958194	0.576552112
145	ENSG00000007255.10	TRAPPC6A	chr19	45162928	45178237	-0.115969743	0.082970701	0.420436636	-0.068986738	0.295527979	0.764650722	-0.189841055	0.000357346	0.007510659	-0.08598417	0.099115955	0.283068809	-0.027874696	0.527056653	0.680797496	-0.037981921	0.589123973	0.995446806	-0.031104057	0.636545205	0.99951482	-0.247139639	5.39E-06	0.001287663	-0.145102071	0.015307424	0.113434912	-0.03948899	0.545164872	0.999969271	-0.07465681	0.316717256	0.845667859	-0.096739081	0.004487235	0.061075075
146	ENSG00000007264.14	MATK	chr19	3777970	3802129	-0.11828064	0.205561515	0.575331654	-0.137082451	0.13547484	0.650667358	-0.325085036	2.63E-05	0.001483448	-0.29589325	0.014861874	0.08909532	-0.112034664	0.067794308	0.17014426	0.043607596	0.652208401	0.995446806	-0.04909793	0.586949368	0.99951482	-0.217340375	0.00624256	0.094932749	-0.232399981	0.007804715	0.080164836	-0.08191815	0.631427339	0.999969271	-0.239010366	0.076368105	0.636806537	-0.160412295	0.004469877	0.061075075
147	ENSG00000007341.18	ST7L	chr1	112539159	112620825	-0.009776834	0.835294411	0.943500862	-0.023144297	0.625944838	0.910112487	-0.045691887	0.2153939	0.40531356	-0.004576701	0.850336748	0.930383119	0.038171225	0.206003335	0.368935389	0.005677688	0.909756089	0.997080685	-0.041360091	0.325262197	0.99951482	-0.028498837	0.433987696	0.701092061	-0.072785647	0.102426997	0.316797051	-0.045825045	0.323957587	0.999969271	-0.091872311	0.102846105	0.684183575	-0.029062067	0.211968134	0.470524143
148	ENSG00000007372.21	PAX6	chr11	31790710	31818062	0.194621738	0.137800116	0.496081209	-0.125646206	0.332652724	0.787479483	0.186278025	0.072662316	0.204728038	-0.069028778	0.400940161	0.634938713	0.080648087	0.345307116	0.519843361	-0.108635135	0.495640368	0.995446806	-0.088294145	0.632157101	0.99951482	-0.07291615	0.524415264	0.765821399	0.0995309	0.411899911	0.667246584	-0.088877617	0.652629007	0.999969271	-0.043523553	0.850550418	0.978519995	-0.003258439	0.966662647	0.98607016
149	ENSG00000007376.7	RPUSD1	chr16	784974	787981	-0.191939307	0.002843417	0.124350916	-0.165262685	0.005597242	0.415378447	-0.156320667	0.002326131	0.02369107	-0.076977139	0.046101109	0.178891104	-0.136234055	0.000394403	0.005021689	-0.020148998	0.759955107	0.995446806	-0.024157653	0.686944911	0.99951482	-0.137763764	0.009235949	0.115518208	-0.148947986	0.011128354	0.095799068	-0.02100113	0.785750709	0.999969271	0.059473788	0.450175318	0.896911179	-0.092661781	0.004468926	0.061075075
150	ENSG00000007384.15	RHBDF1	chr16	58059	76355	-0.101563393	0.258347359	0.624236018	-0.091741824	0.328864069	0.786028511	0.024450587	0.737999125	0.852209242	0.04875325	0.422602687	0.653619449	0.040208553	0.500443529	0.65874423	-0.027829867	0.775655794	0.995446806	0.091165406	0.314062397	0.99951482	-0.10864628	0.143860262	0.416411142	0.121855061	0.152394586	0.393242532	-0.044136157	0.699405999	0.999969271	-0.080689256	0.450221221	0.896911179	-0.011652174	0.80727281	0.914651884
151	ENSG00000007392.16	LUC7L	chr16	188969	229463	-0.18705835	0.001170836	0.087700566	-0.078377027	0.164525932	0.684408516	-0.066851439	0.155683384	0.331619031	-0.036021026	0.346148152	0.58580198	-0.008164787	0.827359794	0.89871123	-0.04062487	0.495523005	0.995446806	0.01204055	0.822068345	0.99951482	-0.055746689	0.249169484	0.543158617	-0.068767844	0.189410674	0.44322804	0.025133563	0.680548545	0.999969271	0.000283139	0.996544403	0.999311705	-0.045832253	0.115771677	0.341351917
152	ENSG00000007402.11	CACNA2D2	chr3	50362799	50504244	-0.184258322	0.156001325	0.521937385	-0.179473564	0.102002736	0.636712191	-0.172693462	0.03884769	0.137042072	-0.07174593	0.270529221	0.50894711	-0.179119077	0.009938197	0.045512093	-0.105077358	0.483835962	0.995446806	-0.004960584	0.957256852	0.99951482	0.022759297	0.789805315	0.911269025	-0.168502758	0.086684401	0.291440691	-0.083673485	0.604287001	0.999969271	0.003240458	0.97903004	0.997165445	-0.102136799	0.083881094	0.285593222
153	ENSG00000007516.13	BAIAP3	chr16	1333601	1349239	0.00019745	0.999162696	0.999700692	-0.140839795	0.449524395	0.841334733	-0.223079322	0.126200721	0.290195715	-0.229875502	0.442588122	0.669451197	-0.35645727	0.004837949	0.027615726	-0.399014387	0.032751172	0.988380119	-0.070307613	0.717122294	0.99951482	0.128112571	0.415182417	0.686704111	-0.148653113	0.391177071	0.649754026	-0.320763843	0.149055325	0.999969271	-0.822212155	0.000167541	0.031882515	-0.234808453	0.029229642	0.162844513
154	ENSG00000007520.3	TSR3	chr16	1349442	1351911	-0.093006337	0.095205741	0.435570903	0.034942616	0.520110501	0.872343505	-0.085894661	0.059539163	0.181360695	-0.079250565	0.02769169	0.130665147	-0.032530967	0.36479764	0.537914174	0.031011815	0.592738387	0.995446806	0.04290147	0.420502279	0.99951482	-0.131391628	0.004847544	0.08395334	-0.009771949	0.848521351	0.933378852	0.024374532	0.68414422	0.999969271	-0.066517444	0.300476635	0.836889235	-0.03319392	0.240856268	0.501535401
155	ENSG00000007541.16	PIGQ	chr16	566995	584136	-0.152940352	0.007693459	0.175218261	-0.099120759	0.078163555	0.619168608	-0.0597292	0.202293916	0.38989382	-0.004242158	0.908665865	0.958058753	-0.112049179	0.003004008	0.019963396	0.028955693	0.625006402	0.995446806	0.005755452	0.913987665	0.99951482	-0.039266202	0.41754149	0.688181093	-0.037970464	0.469230829	0.707766553	-0.070550644	0.253969055	0.999969271	0.091641551	0.163841236	0.741118322	-0.040865115	0.160125611	0.403162677
156	ENSG00000007545.15	CRAMP1	chr16	1612325	1677908	0.06205789	0.245281047	0.612094224	-0.019225293	0.708616337	0.93838022	0.062369998	0.15291072	0.327645886	-0.106153964	0.003071956	0.033353394	-0.06046942	0.072364635	0.178069037	-0.00502834	0.928386131	0.997163981	0.006457075	0.896200054	0.99951482	0.029207887	0.512831756	0.757082598	0.087203735	0.081213892	0.281134224	0.020546327	0.722262825	0.999969271	-0.077143189	0.227233765	0.798180563	-1.61E-05	0.999527894	0.999785778
157	ENSG00000007866.19	TEAD3	chr6	35473597	35497076	-0.130605936	0.146378409	0.509444877	0.044549911	0.648956543	0.916150982	0.11465211	0.096939494	0.246986575	0.218873158	0.022536051	0.114941204	0.12578291	0.051948111	0.141605362	0.020298221	0.849630467	0.995446806	0.028108833	0.774276917	0.99951482	-0.04739434	0.539586524	0.775641376	-0.006810265	0.935722309	0.972343771	-0.012751782	0.922602471	0.999969271	-0.038111577	0.731879446	0.961012939	0.028781022	0.580763852	0.787512429
158	ENSG00000007908.15	SELE	chr1	169722641	169764705	0.710705156	0.028829817	0.281839888	0.297834734	0.403131211	0.822499814	0.732895535	0.006875227	0.045220431	0.193671334	0.53183421	0.737589759	0.415005547	0.081867125	0.193626613	0.496466365	0.127506025	0.995446806	0.479977677	0.087358836	0.99951482	0.682363745	0.014604003	0.141106808	1.176871579	0.000148041	0.008871142	-0.369663447	0.210214337	0.999969271	0.576667476	0.08589004	0.650562939	0.490254155	0.003698116	0.054927215
159	ENSG00000007923.15	DNAJC11	chr1	6635587	6701924	0.053315175	0.319552963	0.674349229	-0.037234065	0.460351542	0.847360922	0.010295895	0.807976709	0.893107057	-0.050301885	0.105427575	0.293231506	-0.152470128	2.62E-06	0.000187569	-0.032823764	0.556659492	0.995446806	0.016280818	0.746736546	0.99951482	-0.041906686	0.331208265	0.617961538	-0.046085056	0.351707245	0.615476753	-0.027706958	0.635483255	0.999969271	-0.041667128	0.516284305	0.911682443	-0.031845798	0.23456637	0.495672812
160	ENSG00000007944.14	MYLIP	chr6	16129125	16148248	-0.179837685	0.037569048	0.309226291	0.106942653	0.21399276	0.718729115	-0.073001125	0.268316611	0.463497855	0.074447489	0.173301532	0.392478638	0.033678556	0.538250324	0.690187676	-9.01E-05	0.999143113	0.99960293	0.005123778	0.948418773	0.99951482	-0.028293937	0.69806453	0.869382085	0.047672024	0.509968533	0.737426586	-0.021235905	0.813461526	0.999969271	-0.036159706	0.694331511	0.95531035	-0.006432176	0.879172204	0.948043723
161	ENSG00000008018.8	PSMB1	chr6	170535117	170553341	-0.019429439	0.632866209	0.854952221	0.008251562	0.83485173	0.965918299	-0.052725785	0.114449737	0.273955669	-0.024545727	0.339501412	0.578888102	0.037149109	0.155501246	0.304388177	0.050295673	0.231154339	0.995446806	-0.013404619	0.723446258	0.99951482	-0.029996325	0.384104743	0.661500927	-0.045878686	0.218426674	0.480546096	-0.023628331	0.58843133	0.999969271	-0.049654367	0.287370756	0.828303425	-0.014869721	0.469555838	0.709323134
162	ENSG00000008056.13	SYN1	chrX	47571921	47619943	-0.144987815	0.286904879	0.649757881	-0.172670188	0.221023351	0.724585857	-0.318151395	0.002152341	0.022806071	-0.216391617	0.015266742	0.090292422	-0.252034412	0.008228206	0.039735802	-0.215573689	0.117116363	0.995446806	-0.172455303	0.163168948	0.99951482	-0.195623207	0.0783497	0.308129324	-0.327993801	0.003989803	0.056297005	-0.327040856	0.023204275	0.778859846	-0.050724536	0.71794609	0.958997803	-0.217604256	0.001287283	0.031342681
163	ENSG00000008083.13	JARID2	chr6	15246296	15522040	-0.021704252	0.671897744	0.874137475	-0.08672696	0.07773945	0.617955943	0.056430567	0.161853245	0.339036998	-0.030086437	0.338167122	0.577823755	-0.044583772	0.159838929	0.310848197	-0.00927055	0.86312599	0.995446806	-0.011861228	0.798966816	0.99951482	0.064444236	0.119179534	0.379320726	0.077015146	0.092816848	0.301324756	0.049385498	0.370337631	0.999969271	0.055921725	0.348909409	0.85375192	0.008996725	0.724580449	0.872959877
164	ENSG00000008086.11	CDKL5	chrX	18425583	18653629	0.098907688	0.259223829	0.625388036	0.056565484	0.509361359	0.867435804	-0.125075994	0.078831026	0.216399224	0.031274873	0.584545693	0.77437182	-0.076050823	0.181678382	0.340121641	-0.073333815	0.427604387	0.995446806	-0.040970263	0.625799021	0.99951482	-0.08377782	0.260170212	0.554940461	-0.183759128	0.021271178	0.134580751	0.080274241	0.392275651	0.999969271	0.056732057	0.611285787	0.940210298	-0.023564864	0.601793697	0.800988549
165	ENSG00000008118.9	CAMK1G	chr1	209583717	209613938	-0.087650055	0.554972113	0.817009666	-0.195932147	0.145535501	0.662817248	-0.386233784	0.000629735	0.010387919	-0.434911578	0.012784623	0.081242355	-0.157962387	0.080617831	0.191572781	-0.287630674	0.059350287	0.995446806	-0.142772204	0.282368243	0.99951482	-0.142730128	0.227393626	0.519223382	-0.331585192	0.010325747	0.092181986	-0.473177033	0.269082335	0.999969271	-0.024727759	0.920566536	0.990604265	-0.242301176	0.012356127	0.102232071
166	ENSG00000008128.22	CDK11A	chr1	1702730	1724324	-0.087445267	0.296131313	0.654092725	0.073581359	0.376081852	0.810890342	0.043171425	0.513983337	0.690918274	-0.046890061	0.283204221	0.523645199	0.035648579	0.481568526	0.643584321	0.09321144	0.269638498	0.995446806	0.040897482	0.582883072	0.99951482	-0.038678466	0.576640278	0.797167844	0.129391585	0.082722346	0.284351771	0.042820267	0.609426181	0.999969271	-0.112535013	0.233050707	0.800954286	0.01574303	0.699108096	0.857493268
167	ENSG00000008130.15	NADK	chr1	1751232	1780457	-0.040090176	0.332519459	0.682295054	-0.002367054	0.953050641	0.99270767	-0.035103407	0.293515218	0.489566787	-0.071985671	0.005000885	0.044969644	-0.033858049	0.196604849	0.357791353	0.015975038	0.712693727	0.995446806	-0.008270261	0.830225678	0.99951482	-0.048130524	0.162635564	0.441888634	0.018005805	0.633085813	0.81925024	-0.020685464	0.644037797	0.999969271	-0.024565535	0.610693482	0.940112847	-0.022825027	0.274553444	0.537204612
168	ENSG00000008196.12	TFAP2B	chr6	50818723	50847613	-0.968022546	0.238385398	0.606050573	-0.223277092	0.778494988	0.954169903	-0.537722465	0.419553076	0.610804788	-0.454927723	5.51E-10	1.31E-07	-0.395716738	0.430186959	0.597959209	-0.084759487	0.918871279	0.997118707	0.338843041	0.506451348	0.99951482	0.230206741	0.715175005	0.878650708	0.112272498	0.879766276	0.945715167	-0.21356746	0.484263693	0.999969271	-0.369576433	0.562351377	0.927822058	-0.233295242	0.481251402	0.718661956
169	ENSG00000008226.19	DLEC1	chr3	38039205	38123549	0.328623715	0.19967796	0.569921705	0.019457861	0.950365209	0.992327772	0.257137603	0.172930741	0.352469343	0.005281491	0.985125702	0.993734966	0.121121194	0.557874918	0.706029891	-0.331358437	0.193838125	0.995446806	0.091440697	0.557082522	0.99951482	0.386508565	0.019227028	0.161644778	-0.126867766	0.71204827	0.865701287	-0.200933403	0.520034468	0.999969271	-0.310038793	0.356479989	0.856108137	0.021852066	0.878950573	0.948022516
170	ENSG00000008256.15	CYTH3	chr7	6161776	6272644	-0.145828277	0.037131954	0.307689422	-0.078879807	0.248587806	0.737673047	0.062754535	0.273310281	0.469131567	-0.00585249	0.89570272	0.951946091	-0.017346358	0.704353279	0.819321235	0.040121541	0.576959588	0.995446806	0.041657928	0.524248268	0.99951482	-0.054695536	0.351141622	0.637871043	-0.016141156	0.80085679	0.909689199	-0.051069985	0.51950018	0.999969271	-0.058346153	0.468613235	0.900580831	-0.02578416	0.469146638	0.708854395
171	ENSG00000008277.14	ADAM22	chr7	87934143	88202889	0.050222485	0.423003578	0.742449445	-0.090139467	0.144545548	0.662126682	-0.037417277	0.465896688	0.650159069	-0.070396477	0.133245349	0.336808652	-0.107559608	0.009536982	0.04417756	-0.041209616	0.528347449	0.995446806	-0.025137896	0.666729944	0.99951482	0.061368475	0.252717901	0.546985282	-0.064475231	0.261835103	0.529308343	-0.051951694	0.438082236	0.999969271	0.066575091	0.35636454	0.856108137	-0.028192838	0.382033418	0.642747263
172	ENSG00000008282.8	SYPL1	chr7	106090503	106112576	0.115396872	0.185423479	0.551760212	0.177959442	0.040073196	0.582514404	0.115264541	0.102381002	0.255489858	0.175852796	0.003076914	0.033381439	0.23450679	4.59E-05	0.001271271	-0.036409825	0.681995173	0.995446806	-0.021632234	0.787729928	0.99951482	0.094038116	0.199366971	0.487156981	0.124384764	0.114933637	0.338526557	-0.081141741	0.42725762	0.999969271	0.025183396	0.800672727	0.970459107	0.08394572	0.06018725	0.240625287
173	ENSG00000008283.15	CYB561	chr17	63432304	63446378	-0.041217798	0.684350971	0.879899505	-0.156621575	0.107309354	0.638006852	-0.232333459	0.004464297	0.035238919	-0.03062476	0.662584264	0.825708991	-0.211895986	0.001027605	0.009627487	-0.070619718	0.512975336	0.995446806	-0.08120725	0.379162562	0.99951482	-0.040680635	0.630588413	0.830833274	-0.294873533	0.001902937	0.036808672	-0.281818931	0.053162921	0.986389233	-0.006755792	0.956757799	0.994214283	-0.131695403	0.014472317	0.111244087
174	ENSG00000008294.20	SPAG9	chr17	50962174	51120865	0.040132452	0.529217054	0.803430875	0.057333783	0.346690102	0.795128668	0.117980973	0.023047538	0.097627655	-0.007376581	0.855912347	0.93346946	0.060414884	0.135564294	0.276348637	0.063157876	0.330627513	0.995446806	-0.017113308	0.767950165	0.99951482	0.033789555	0.518189597	0.760690486	0.100452089	0.079997476	0.279367996	-0.054067672	0.44328072	0.999969271	0.026672648	0.715435477	0.958589733	0.038306973	0.231187779	0.492147294
175	ENSG00000008300.16	CELSR3	chr3	48636469	48662915	-0.032130931	0.716114955	0.892523042	-0.128707969	0.128609724	0.648293815	-0.146845415	0.041450116	0.143239393	-0.094365949	0.12875391	0.330016849	-0.179590267	0.001420349	0.01191266	0.040909117	0.655994387	0.995446806	-0.034638377	0.664264076	0.99951482	-0.02921556	0.690955662	0.866229977	-0.117897542	0.155054711	0.396421013	0.073800078	0.457718979	0.999969271	0.100658147	0.361569819	0.860362656	-0.049820424	0.273577813	0.536080543
176	ENSG00000008311.14	AASS	chr7	122076133	122144280	0.143307676	0.220085553	0.590930218	0.128107316	0.331899669	0.787479483	0.092526152	0.308640083	0.504090657	0.174684434	0.147164606	0.3576785	0.145448882	0.080070252	0.190789414	-0.047923857	0.70085865	0.995446806	-0.213081291	0.08696207	0.99951482	0.055825601	0.576041319	0.796870415	0.126943376	0.239890934	0.50540756	-0.031224373	0.782765489	0.999969271	-0.094899465	0.48440069	0.905442104	0.043610405	0.491745984	0.724878776
177	ENSG00000008324.11	SS18L2	chr3	42581840	42595114	-0.05416637	0.37128867	0.707617635	0.034027797	0.56841628	0.889678566	-0.10841883	0.028141304	0.111004438	0.027333045	0.458871107	0.682130574	0.053029955	0.173338919	0.328218187	0.044158172	0.487903355	0.995446806	0.043964871	0.438058167	0.99951482	-0.093101931	0.057634706	0.266714402	-0.04148108	0.461815443	0.702274625	0.002431631	0.969550257	0.999969271	0.106750179	0.150632397	0.735727671	0.001320676	0.965719651	0.9858111
178	ENSG00000008382.15	MPND	chr19	4343527	4360086	-0.041680043	0.457464752	0.763163131	-0.020251234	0.70294161	0.934997993	-0.053350236	0.311906128	0.507834673	-0.086775737	0.030490985	0.138911047	-0.112979625	0.001195938	0.010618665	0.008042952	0.899334249	0.99673811	-0.055187841	0.35191718	0.99951482	-0.116110953	0.025992229	0.187355964	-0.073251407	0.236679417	0.501767508	0.003469933	0.962232737	0.999969271	-0.016614924	0.824808502	0.975308869	-0.051335374	0.102355896	0.320092321
179	ENSG00000008394.12	MGST1	chr12	16347142	16609259	0.245164366	0.094449754	0.434368701	0.037091204	0.791390102	0.957128807	0.176431678	0.145315747	0.317261449	0.302212819	0.002242151	0.02776954	0.276251993	0.002924649	0.019589681	-0.063469897	0.669187613	0.995446806	0.022127245	0.868268075	0.99951482	0.077908207	0.527578444	0.767660875	0.066986331	0.611564218	0.808362835	-0.121949596	0.451830971	0.999969271	-0.097622201	0.557819851	0.927822058	0.083739286	0.257751124	0.518743938
180	ENSG00000008405.11	CRY1	chr12	106991364	107093829	0.120268226	0.070941745	0.400396489	0.043910859	0.508101451	0.866498799	0.158865136	0.002173977	0.022914625	-0.054374604	0.129060028	0.330287243	0.171106285	5.64E-05	0.001440628	0.029074464	0.680462747	0.995446806	0.029484486	0.619358132	0.99951482	0.087975042	0.103625386	0.352500233	0.104928461	0.083947967	0.2866102	0.043888373	0.514552667	0.999969271	-0.070479077	0.36628718	0.860872902	0.060422514	0.066529693	0.25279847
181	ENSG00000008441.16	NFIX	chr19	12995608	13098796	0.100120949	0.164547714	0.53086322	0.006241468	0.930781273	0.988081092	0.054369325	0.357248042	0.553805254	-0.062215031	0.230200579	0.462694983	-0.087896026	0.068614806	0.171713826	-0.037378167	0.618470811	0.995446806	-0.029836195	0.642590209	0.99951482	-0.026495931	0.652274051	0.842767519	0.124734792	0.057294107	0.231486537	-0.066794755	0.393617822	0.999969271	-0.057607	0.48058844	0.904523713	-0.007523325	0.83765018	0.929021803
182	ENSG00000008513.14	ST3GAL1	chr8	133454848	133571940	0.017105316	0.853420685	0.95115711	0.008021202	0.927696206	0.987546132	0.296531976	0.000190362	0.005135409	-0.085891091	0.148589036	0.359462429	0.048734813	0.406255466	0.576005786	0.174826541	0.078716894	0.995446806	0.183682979	0.049204195	0.970561853	0.196264058	0.017020027	0.151979955	0.260669464	0.005013773	0.062926867	0.014769355	0.900733843	0.999969271	0.26596371	0.01520405	0.411554507	0.125516211	0.010731681	0.095145868
183	ENSG00000008517.16	IL32	chr16	3065297	3082192	0.208788822	0.160901464	0.526868204	0.329402485	0.024907317	0.537956816	0.366144826	0.000463435	0.008596119	0.268217677	0.012647746	0.080554304	0.476337936	7.74E-08	1.58E-05	0.394464041	0.003495567	0.572378781	0.365474089	0.001424259	0.206767149	0.362932313	0.00289615	0.066968113	0.320637736	0.002864225	0.047028037	0.036825786	0.764817123	0.999969271	0.100601036	0.435396923	0.891718805	0.293620613	1.28E-05	0.001552225
184	ENSG00000008710.19	PKD1	chr16	2088721	2135898	-0.139435129	0.117230316	0.466203292	-0.235425125	0.010173741	0.464933719	-0.184171817	0.012183615	0.06526169	-0.200124068	0.010066484	0.070081097	-0.273119044	2.25E-05	0.000791933	-0.060407352	0.51522083	0.995446806	-0.046796566	0.586330836	0.99951482	-0.158632419	0.03876252	0.223253089	-0.171468621	0.032954589	0.171783446	-0.037412048	0.681102132	0.999969271	-0.086333019	0.377666244	0.866800987	-0.144847746	0.00193132	0.038413629
185	ENSG00000008735.13	MAPK8IP2	chr22	50600685	50611551	-0.116516279	0.191768805	0.560383546	0.064190754	0.461041648	0.847377217	-0.152119133	0.019154872	0.087068726	-0.17548775	0.001588774	0.022440442	-0.141884986	0.012755302	0.054021101	-0.205744279	0.01758094	0.874822616	-0.064234899	0.402921234	0.99951482	-0.177980071	0.0100503	0.1198377	-0.058164033	0.416030516	0.670439362	0.02528192	0.755358255	0.999969271	0.122683908	0.181154576	0.756246684	-0.079997713	0.056612209	0.232695017
186	ENSG00000008838.19	MED24	chr17	40019097	40061215	-0.004478901	0.917503199	0.975403121	-0.048163066	0.256904224	0.739524046	-0.057490577	0.102733793	0.255923585	-0.059667209	0.04157709	0.168218117	-0.0786188	0.005649657	0.030786647	-0.026388484	0.554428857	0.995446806	0.029026513	0.467381638	0.99951482	-0.028985993	0.426648752	0.695860341	-0.016265348	0.679497907	0.848814826	-0.033504269	0.466255923	0.999969271	0.01302702	0.791933502	0.969065853	-0.02831901	0.196776936	0.451746463
187	ENSG00000008853.16	RHOBTB2	chr8	22987417	23020132	-0.13635427	0.123324631	0.474626251	-0.093794889	0.287718445	0.761213091	-0.193613302	0.011797615	0.063750583	-0.026178042	0.657767703	0.821888624	-0.182459334	0.002810963	0.019131937	0.005724846	0.950167346	0.997163981	-0.067832654	0.407760541	0.99951482	-0.234508756	0.002170857	0.058451247	-0.292354104	0.000492451	0.018153665	0.09385996	0.40843323	0.999969271	-0.135392971	0.1863883	0.761474447	-0.114809411	0.013890793	0.109340498
188	ENSG00000008869.11	HEATR5B	chr2	36968383	37084342	0.078711333	0.098297912	0.439299015	0.046289209	0.312065344	0.776073751	-0.010293688	0.78657408	0.881258349	-0.01558363	0.591317241	0.779091448	-0.025562703	0.391739496	0.563042416	0.020765235	0.675529515	0.995446806	-0.007668253	0.858756243	0.99951482	0.060982551	0.118005714	0.377157618	0.004688059	0.914261236	0.962444997	0.03117503	0.533823498	0.999969271	0.062984945	0.254809463	0.814670165	0.022408008	0.345597369	0.611010941
189	ENSG00000008952.16	SEC62	chr3	169966735	169998373	0.033945285	0.556827455	0.817404362	0.079250391	0.156510705	0.674228188	0.114837387	0.014344851	0.072532923	0.09903756	0.005380731	0.047036495	0.10591523	0.0037433	0.023070057	0.09290384	0.113593676	0.995446806	0.000579126	0.991359819	0.999832244	0.071776584	0.133797205	0.401648313	0.111783186	0.031949728	0.169034908	0.007720051	0.90112281	0.999969271	0.119355249	0.075594531	0.636806537	0.076100354	0.008652336	0.086412907
190	ENSG00000008988.9	RPS20	chr8	56067295	56074581	-0.053798647	0.480676918	0.777765409	0.117543458	0.104189271	0.637079164	-0.040264006	0.509232373	0.687237299	0.068071095	0.129474536	0.331020409	0.159606412	0.00069613	0.007404007	0.194499289	0.010855593	0.851396698	0.09210135	0.178468949	0.99951482	-0.094910451	0.132874467	0.400072321	0.023141833	0.733998549	0.877192544	0.089493415	0.269025679	0.999969271	0.044484563	0.607366689	0.93926397	0.054542574	0.146673458	0.387006863
191	ENSG00000009307.15	CSDE1	chr1	114716913	114758676	0.055932129	0.277829111	0.641916152	0.129739783	0.009323459	0.460827911	0.130334974	0.002001504	0.021985323	-0.010112202	0.756317341	0.881982527	0.053840382	0.102410717	0.227611698	0.113958152	0.029929921	0.949263832	0.025191782	0.596268424	0.99951482	0.054506271	0.203550469	0.492339007	0.105923402	0.024013851	0.144267511	0.016297315	0.770931189	0.999969271	0.101964404	0.089897813	0.65707181	0.070688763	0.0065721	0.075365079
192	ENSG00000009335.17	UBE3C	chr7	157138913	157269372	0.009260398	0.815333394	0.934968793	-0.005183735	0.893106764	0.983170491	0.014749673	0.646945146	0.78938407	-0.027507759	0.284076197	0.524567752	-0.048112063	0.058880507	0.154577798	0.010099128	0.806760424	0.995446806	0.020272484	0.579860608	0.99951482	0.017359593	0.602710244	0.813199737	-0.013773675	0.703751909	0.861992343	-0.039666188	0.345480353	0.999969271	0.101319412	0.027003745	0.492573499	0.003528843	0.86016112	0.940025776
193	ENSG00000009413.15	REV3L	chr6	111299028	111483229	0.067590165	0.25655173	0.622885924	-0.019391057	0.739868154	0.945038292	0.094142632	0.055808402	0.173501048	-0.089936956	0.02451163	0.120731993	0.009260724	0.809635661	0.886983769	-0.023754319	0.70538636	0.995446806	0.001073586	0.984350385	0.999625551	0.113319134	0.023302662	0.176460961	0.078095729	0.170053314	0.416854483	0.028778791	0.666328161	0.999969271	0.013840403	0.84669699	0.978149489	0.024819894	0.418941642	0.672082046
194	ENSG00000009694.13	TENM1	chrX	124375903	124963817	0.047521842	0.64832351	0.86238404	-0.004837593	0.961154948	0.993138051	0.051678032	0.558001217	0.725675094	-0.166062107	0.007987172	0.060429215	-0.10082098	0.15395651	0.30195203	-0.186056834	0.101204894	0.995446806	-0.064196317	0.450929558	0.99951482	0.01892402	0.814800648	0.922349094	0.00899556	0.935817009	0.972343771	-0.134958654	0.408528466	0.999969271	0.047990842	0.709472973	0.958587961	-0.043802017	0.434434333	0.683848008
195	ENSG00000009724.16	MASP2	chr1	11026523	11047233	0.116131512	0.4872919	0.781910271	-0.081556103	0.597782995	0.901978156	0.045431203	0.693636543	0.821167701	-0.092511566	0.038474123	0.160524647	-0.172879015	0.050066387	0.137702122	-0.168189198	0.317688483	0.995446806	-0.115755083	0.415034293	0.99951482	0.033374044	0.760165398	0.896920869	0.084159703	0.572392715	0.782902434	0.031482344	0.842202731	0.999969271	-0.312702044	0.133382443	0.722030987	-0.057546746	0.447400151	0.693406221
196	ENSG00000009780.15	FAM76A	chr1	27725979	27763122	0.002758988	0.959150737	0.987986298	-0.010729038	0.838234869	0.967085872	0.00292021	0.945083535	0.970538811	0.025974189	0.379764605	0.615529347	0.012513232	0.716328197	0.827360795	-0.019142861	0.731554007	0.995446806	-0.009031497	0.848721548	0.99951482	0.055885021	0.184012371	0.469940922	-0.003823649	0.938852388	0.973844971	-0.019399471	0.725359747	0.999969271	0.050640778	0.438014619	0.892244545	0.008051446	0.762526699	0.890817858
197	ENSG00000009830.11	POMT2	chr14	77274956	77320883	-0.077645526	0.212881865	0.582276256	-0.022465023	0.713667487	0.941130064	0.005867314	0.906592331	0.95004707	-0.046214202	0.227620367	0.45994404	-0.054016243	0.171070225	0.325498028	-0.022567586	0.725228653	0.995446806	-0.019410813	0.735292745	0.99951482	-0.022607421	0.663659434	0.848910179	-0.010446117	0.853174825	0.93526451	0.010508509	0.872911058	0.999969271	-0.135987891	0.058197946	0.597654779	-0.035907727	0.250168406	0.511084837
198	ENSG00000009844.15	VTA1	chr6	142147162	142224689	0.112449416	0.038643023	0.313643258	0.067775093	0.200007757	0.713116059	0.078987143	0.077324714	0.213800631	0.020752262	0.540073174	0.743406086	0.028782139	0.409324661	0.579132912	0.012951406	0.820250332	0.995446806	0.020272143	0.687833964	0.99951482	0.099379539	0.030568988	0.201140326	0.035481733	0.488103067	0.721320956	-0.034171105	0.554320197	0.999969271	0.111133	0.086537012	0.652014023	0.050344797	0.068680819	0.257526579
199	ENSG00000009950.15	MLXIPL	chr7	73593194	73624543	-0.219884942	0.055089634	0.363453814	-0.247444885	0.021324743	0.526833377	-0.210973144	0.055643448	0.173231534	-0.005447351	0.940879627	0.973581226	-0.144714034	0.039051881	0.116337758	0.172713654	0.155727833	0.995446806	-0.041635693	0.683636651	0.99951482	-0.03192906	0.738404468	0.889765392	-0.111672144	0.423254991	0.675155957	0.196977855	0.118749221	0.999969271	0.052896699	0.706478011	0.957519091	-0.05373755	0.375691042	0.637714713
200	ENSG00000009954.10	BAZ1B	chr7	73440398	73522278	0.007983713	0.855953061	0.951712432	0.080877868	0.057953571	0.606209818	0.086328766	0.017078829	0.080868887	0.000199997	0.994542247	0.997934118	0.045927082	0.105301005	0.231717466	0.103222038	0.022425028	0.923592184	0.016342187	0.689363899	0.99951482	0.040792851	0.270929706	0.564634027	0.096412353	0.017206105	0.120365807	0.003239498	0.945075582	0.999969271	0.074492354	0.140729451	0.725891207	0.050528973	0.023493088	0.144404045
201	ENSG00000010017.12	RANBP9	chr6	13621498	13711564	0.031863438	0.495245081	0.786232648	0.016255483	0.722292992	0.942051488	0.072607237	0.05750051	0.176795237	0.060200267	0.041870309	0.168791413	-0.003480812	0.908555016	0.948352926	-0.026344218	0.588733921	0.995446806	-0.025864369	0.549029182	0.99951482	0.086065328	0.029267452	0.198036045	0.017901469	0.677621888	0.847674462	-0.041400406	0.410132091	0.999969271	0.142063509	0.00823255	0.344008235	0.029987902	0.205186408	0.462309599
202	ENSG00000010072.15	SPRTN	chr1	231337853	231355023	0.111887009	0.061443973	0.374810242	0.041942087	0.500682117	0.864510551	0.078408282	0.099931407	0.251831437	0.100309936	0.005963735	0.049810984	0.133742618	0.000847922	0.008451694	-0.02748135	0.651883585	0.995446806	-0.003051852	0.955061458	0.99951482	0.148016156	0.002994342	0.067466123	0.091085682	0.107746757	0.327072607	0.003234125	0.95320548	0.999969271	0.068731386	0.308034166	0.841462096	0.067893098	0.022776619	0.142221479
203	ENSG00000010165.19	METTL13	chr1	171781664	171814023	0.011970387	0.81253003	0.93343142	0.025138317	0.599945583	0.901978156	0.08093368	0.037654668	0.134309279	-0.076380944	0.007524254	0.058090209	-0.076542834	0.011110996	0.049202844	0.050646216	0.343197028	0.995446806	0.006031291	0.897553793	0.99951482	-0.042737261	0.285804184	0.578177634	-0.014838541	0.742676548	0.881522687	0.053430888	0.310813838	0.999969271	-0.093542175	0.115275006	0.70173848	-0.00689918	0.781578829	0.900375742
204	ENSG00000010219.13	DYRK4	chr12	4562204	4615302	-0.09173387	0.069024318	0.395530566	0.008492336	0.868102962	0.974976975	-0.017096474	0.683576514	0.815013501	0.06601233	0.043544604	0.172790577	0.058082436	0.077617946	0.186968168	0.092629561	0.074446537	0.995446806	0.034226864	0.44025064	0.99951482	0.016721562	0.688231321	0.864943954	0.014413983	0.7624742	0.891481536	0.0241549	0.629189698	0.999969271	-0.009453324	0.869997665	0.982434296	0.017859119	0.481477458	0.718845971
205	ENSG00000010244.18	ZNF207	chr17	32350203	32381886	-0.017027077	0.618066512	0.846918789	-0.025136921	0.450894264	0.842233446	0.064331838	0.022495021	0.096108887	-0.021206396	0.377526189	0.614177887	0.007631531	0.732464343	0.837628949	-0.036973046	0.293946473	0.995446806	-0.035164846	0.268924687	0.99951482	0.049364087	0.089668038	0.329086609	0.036720883	0.238552485	0.50373349	-0.056345219	0.125235522	0.999969271	0.008555125	0.826352831	0.975951421	-0.002295458	0.895199113	0.956703478
206	ENSG00000010256.10	UQCRC1	chr3	48599003	48610976	-0.061730194	0.196433102	0.567243101	-0.070843738	0.137897098	0.653555021	-0.086881691	0.027396482	0.109105559	-0.137855581	9.76E-06	0.000670376	-0.123390581	0.000122158	0.002380885	-0.066085341	0.177555506	0.995446806	-0.016672884	0.706666684	0.99951482	-0.090084668	0.026611314	0.18917903	-0.076613293	0.080321781	0.280181154	-0.08271653	0.098090546	0.999969271	-0.044420327	0.418161326	0.88667793	-0.077935894	0.001339609	0.032134985
207	ENSG00000010270.13	STARD3NL	chr7	38178222	38230671	0.070752292	0.164964408	0.531689461	0.058294173	0.242234186	0.733206877	0.053507058	0.199834103	0.386812898	0.050840005	0.130205038	0.33192385	0.108662601	0.001150825	0.010342006	-0.029025694	0.584808176	0.995446806	-0.054910946	0.24135756	0.99951482	0.06959396	0.103814443	0.352863862	0.035172958	0.455224837	0.698232889	-0.093766081	0.083286016	0.999969271	0.096949095	0.09635796	0.67181668	0.033279038	0.197794371	0.452612457
208	ENSG00000010278.12	CD9	chr12	6199715	6238271	-0.092872551	0.463242769	0.767066012	0.208044782	0.09501269	0.631587086	-0.163692533	0.123299411	0.286376763	0.104930229	0.227945432	0.460270658	0.061573331	0.449275122	0.614947038	-0.101637177	0.447073342	0.995446806	-0.1050099	0.369997106	0.99951482	-0.209452061	0.048862656	0.24849546	-0.171832303	0.154632352	0.396133438	-0.060003835	0.678889164	0.999969271	-0.217726635	0.139399217	0.725891207	-0.067970787	0.298783946	0.563648805
209	ENSG00000010282.14	HHATL	chr3	42693077	42702827	-0.091436292	0.521545261	0.799041391	-0.108235961	0.437150895	0.835459764	-0.134891018	0.253127957	0.447301781	-0.07499715	0.497652892	0.712989958	-0.070130821	0.444332437	0.611402128	-0.197316765	0.180061962	0.995446806	-0.248367183	0.062680491	0.99951482	-0.362833486	0.00247561	0.062023321	-0.111559668	0.396842462	0.654302236	-0.127213364	0.454593807	0.999969271	-0.24746444	0.144894409	0.727416426	-0.161313286	0.030420728	0.165976246
210	ENSG00000010292.12	NCAPD2	chr12	6493842	6531955	-0.058185978	0.367479518	0.704849782	0.087189715	0.182649405	0.701122037	0.010944026	0.829682279	0.906295958	0.064697962	0.09386876	0.274244788	0.014238956	0.72921513	0.836085935	0.02428876	0.709694132	0.995446806	0.035080817	0.563800111	0.99951482	-0.022598235	0.675589215	0.856622306	0.079293926	0.165398958	0.410639655	0.055365307	0.383812519	0.999969271	-0.056056919	0.43566435	0.891718805	0.021296212	0.505059273	0.733935645
211	ENSG00000010295.19	IFFO1	chr12	6538375	6556083	-0.200100543	8.38E-05	0.017362076	-0.10857927	0.026605612	0.553119543	-0.101430245	0.014927443	0.07427547	-0.090605528	0.005033731	0.045178457	-0.158232866	9.11E-07	8.98E-05	-0.035687791	0.496543306	0.995446806	-0.058633952	0.209707808	0.99951482	-0.120940862	0.004636065	0.082169498	-0.092844107	0.04949066	0.214496018	-0.017346239	0.749924731	0.999969271	-0.08151785	0.162271407	0.739888047	-0.09690175	0.000160081	0.008874141
212	ENSG00000010310.8	GIPR	chr19	45668244	45683724	-0.466682987	0.059556402	0.372277885	0.213272608	0.475526734	0.85249234	-0.002255985	0.991443765	0.995118396	-0.261900434	0.216676096	0.447802688	-0.150099205	0.424013474	0.592482418	-0.067993369	0.710185882	0.995446806	0.002437396	0.988792505	0.999625551	-0.104820906	0.48970481	0.740892362	0.108757521	0.600512394	0.802149559	0.202788383	0.322700131	0.999969271	-0.550057648	0.004068329	0.25806402	-0.097868602	0.397580726	0.654109805
213	ENSG00000010319.6	SEMA3G	chr3	52433053	52445085	-0.008277962	0.959281984	0.988049217	-0.005203984	0.974016426	0.9959671	0.189471847	0.137136308	0.305889304	-0.103970904	0.283786585	0.524240153	0.019567867	0.851157984	0.91321956	0.036916205	0.821971089	0.995446806	0.270906624	0.070091657	0.99951482	0.066378549	0.620236426	0.824408379	0.186047381	0.189424178	0.44322804	0.04564476	0.797345029	0.999969271	-0.068198897	0.700800509	0.957008612	0.057207408	0.477120446	0.715528234
214	ENSG00000010322.15	NISCH	chr3	52455118	52493071	0.035011083	0.568347383	0.822048875	-0.041564057	0.499557669	0.864187078	-0.056699902	0.252683591	0.446909109	-0.075227947	0.114388145	0.307995003	-0.125791092	0.002793896	0.019061844	0.050637496	0.419351327	0.995446806	-0.027212677	0.638526889	0.99951482	-0.053606172	0.302592731	0.591246126	-0.047225537	0.386406114	0.645706763	0.029408619	0.641618212	0.999969271	-0.111137833	0.101244945	0.683120416	-0.038491638	0.219994878	0.480414046
215	ENSG00000010327.10	STAB1	chr3	52495338	52524384	0.036159922	0.793967238	0.925626844	0.069874495	0.627202676	0.910616808	0.02777942	0.803947604	0.891011346	0.177415605	0.073789155	0.238046865	0.22540779	0.013672456	0.056811899	0.090455483	0.520987241	0.995446806	0.26638212	0.032529622	0.899597359	0.040318374	0.732694704	0.887300753	0.026362795	0.836198986	0.927057886	0.366406168	0.010881702	0.630601341	-0.05702083	0.712016329	0.958589733	0.115412849	0.101319313	0.318091032
216	ENSG00000010361.13	FUZ	chr19	49807113	49817376	-0.007833818	0.881700388	0.962065751	0.041926885	0.415377853	0.826668724	-0.035479905	0.395419695	0.589674906	0.033106989	0.304715166	0.54480145	0.001754762	0.957705195	0.976080639	0.048188619	0.379906427	0.995446806	0.0836382	0.09816005	0.99951482	-0.00186377	0.965353907	0.988403333	-0.004355398	0.92741274	0.968470612	0.043166633	0.428710545	0.999969271	-0.033125398	0.586339681	0.933812779	0.015374891	0.55994595	0.773737501
217	ENSG00000010379.15	SLC6A13	chr12	220621	262873	-0.249918462	0.101015154	0.443826404	-0.181076077	0.190474662	0.705964021	0.032936849	0.756059157	0.863559498	0.05021029	0.696057674	0.847151072	0.052070656	0.538967129	0.690666586	-0.055127431	0.722484828	0.995446806	-0.085772513	0.570558641	0.99951482	-0.239238372	0.057125597	0.265755749	-0.101029314	0.384884301	0.644371125	-0.171328511	0.371375139	0.999969271	-0.252505762	0.117810629	0.704133678	-0.109161695	0.153919335	0.3957444
218	ENSG00000010404.17	IDS	chrX	149476990	149521096	0.281056356	0.005728806	0.15741163	0.048482749	0.632467596	0.912342167	-0.09703484	0.204825391	0.393016918	-0.039190503	0.484096186	0.70226229	0.026180575	0.684946042	0.806127579	-0.008266172	0.934533804	0.997163981	-0.080483803	0.343944091	0.99951482	-0.099124694	0.229389202	0.520943182	-0.093654735	0.258222444	0.524944197	-0.028037436	0.756259824	0.999969271	-0.011378441	0.909572268	0.989692218	-0.009222813	0.846123968	0.932283962
219	ENSG00000010438.16	PRSS3	chr9	33750466	33799231	0.036750653	0.744568628	0.903128983	-0.018993367	0.854717443	0.973506981	-0.084245087	0.536373524	0.708423557	-0.050103084	0.420824566	0.652433287	-0.062161041	0.357161791	0.531159821	0.175687385	0.174627723	0.995446806	0.005605694	0.962927522	0.99951482	-0.068983094	0.570729035	0.793508174	-0.001895416	0.991623459	0.996951911	-0.088513708	0.749840765	0.999969271	0.471918472	0.112094896	0.694877577	0.028642492	0.727458564	0.874385072
220	ENSG00000010539.11	ZNF200	chr16	3222325	3236221	0.032322671	0.572571939	0.824180522	-0.064050451	0.250451615	0.738065122	-0.002398228	0.95684204	0.976819603	0.014845483	0.570331404	0.763974942	-0.02349273	0.495786079	0.655493339	0.037223021	0.542153387	0.995446806	-0.032412562	0.53704308	0.99951482	-0.032613769	0.464024344	0.72237189	-0.068458835	0.20899241	0.467058491	0.001684148	0.979663582	0.999969271	-0.009111629	0.89998649	0.989291349	-0.013314807	0.642282297	0.825314291
221	ENSG00000010610.9	CD4	chr12	6786858	6820808	-0.081523258	0.480783552	0.777788423	0.065645911	0.563346753	0.887405599	0.038429976	0.688527547	0.818054504	0.154337054	0.199733483	0.428234913	0.367274428	2.92E-06	0.000197062	0.129049864	0.28132633	0.995446806	0.116986036	0.291339939	0.99951482	-0.01034128	0.921653142	0.971969237	0.12372213	0.246400932	0.512452803	0.083739486	0.476715341	0.999969271	-0.066481404	0.61067562	0.940112847	0.083712631	0.174761987	0.423215528
222	ENSG00000010626.14	LRRC23	chr12	6904733	6914243	-0.029938543	0.722522049	0.895757196	0.020657041	0.80414435	0.961011699	0.030708327	0.649681925	0.791009932	-0.031853597	0.545447099	0.746911668	0.019762286	0.720058781	0.829708514	-0.047305125	0.600276327	0.995446806	0.097785759	0.203870464	0.99951482	0.018225354	0.792441287	0.912889251	-0.008716968	0.912714363	0.962039196	-0.032631831	0.72687809	0.999969271	-0.028676457	0.773745558	0.965302614	0.00072875	0.986481031	0.995491749
223	ENSG00000010671.15	BTK	chrX	101349447	101390796	-0.109073813	0.534845287	0.805700827	0.106946772	0.595957011	0.901582123	-0.227297858	0.13908272	0.308289448	-0.044327804	0.804429995	0.907180061	0.165373658	0.21075011	0.374341958	0.016925133	0.924070276	0.997163981	0.160275366	0.281260073	0.99951482	-0.126336	0.416253666	0.687506934	-0.088350497	0.639729691	0.823913802	0.294102942	0.013910378	0.690465225	-0.031769181	0.834954718	0.977691245	0.010588065	0.907409053	0.962066198
224	ENSG00000010803.16	SCMH1	chr1	41027200	41242116	0.015823161	0.741594129	0.902118064	-0.002930065	0.949554192	0.992287077	-0.057167495	0.151593649	0.325666173	0.024536557	0.415388951	0.647429173	-0.011578115	0.705279029	0.820107988	0.014566831	0.77463682	0.995446806	-0.015025697	0.737219746	0.99951482	0.017524939	0.663537755	0.848910179	-0.021941759	0.634414862	0.819993583	-0.019200358	0.728658603	0.999969271	0.053179549	0.372258948	0.864250077	-0.000201132	0.993534202	0.997643228
225	ENSG00000010810.17	FYN	chr6	111660332	111873452	0.030150853	0.503005747	0.789899389	0.041913764	0.331567592	0.787479483	0.080606004	0.025160949	0.10308888	0.049323037	0.072380103	0.235231159	0.085274118	0.002842251	0.019214874	0.010603284	0.812809624	0.995446806	0.057860148	0.150792987	0.99951482	0.038313841	0.299103273	0.588264286	0.052090873	0.190320541	0.444460011	0.025918887	0.568215034	0.999969271	0.075348807	0.126620987	0.713286766	0.049763965	0.023996966	0.146668155
226	ENSG00000010818.9	HIVEP2	chr6	142751467	142956698	0.045784786	0.540211093	0.808851953	-0.034527846	0.640007497	0.913909081	-0.062917193	0.307355167	0.503135998	-0.048671067	0.333594231	0.573373102	-0.134850564	0.006668741	0.034681937	-0.079031473	0.31091896	0.995446806	-0.007163852	0.917672107	0.99951482	-0.081389851	0.201864275	0.490197054	-0.155259706	0.023592743	0.142711772	-0.017760351	0.83345442	0.999969271	-0.020053758	0.820262209	0.974472037	-0.054167352	0.159568652	0.402407907
227	ENSG00000011007.12	ELOA	chr1	23743155	23762059	-0.033029596	0.292222056	0.652337768	0.032608283	0.288730753	0.761263146	0.040449249	0.112078363	0.27039361	0.021898406	0.242687115	0.477253252	0.04211772	0.035686199	0.109365193	0.036654977	0.259269032	0.995446806	0.017996769	0.530706619	0.99951482	0.047213888	0.070762969	0.293017525	0.040103568	0.167651747	0.413607551	-0.006332545	0.846616374	0.999969271	0.010155517	0.778818943	0.966331555	0.022712385	0.148590335	0.389292857
228	ENSG00000011009.10	LYPLA2	chr1	23790970	23795539	-0.051488721	0.372479915	0.708739794	-0.021555458	0.701048754	0.933995247	-0.133245258	0.004060597	0.033334446	-0.043958874	0.224556859	0.456044085	-0.019128098	0.605579526	0.746769334	-0.028139646	0.636363392	0.995446806	0.039172888	0.463179019	0.99951482	-0.084269725	0.076475863	0.303875031	-0.140022389	0.008270156	0.083008083	0.03504981	0.603940718	0.999969271	-0.008941291	0.896456457	0.988516014	-0.041502433	0.158475591	0.401270389
229	ENSG00000011021.21	CLCN6	chr1	11807131	11843144	0.001750404	0.967669402	0.991034219	-0.059475484	0.165377293	0.684408516	-0.034846262	0.322946291	0.518973601	-0.044492465	0.114858077	0.308846942	-0.080745925	0.004679096	0.026971361	-0.056182385	0.21016951	0.995446806	-0.021288224	0.603408968	0.99951482	0.001376431	0.969868999	0.989906918	-0.01117026	0.776542535	0.898010038	-0.098514367	0.033366313	0.878836439	0.09149685	0.065506518	0.618067398	-0.028371972	0.197013181	0.451932653
230	ENSG00000011028.13	MRC2	chr17	62627591	62693597	-0.155046157	0.14163722	0.502022486	-0.035026353	0.755607896	0.948264004	-0.001273943	0.986473175	0.99232197	0.10307445	0.319814371	0.559652867	0.081440673	0.250317857	0.420641534	-0.006249899	0.953875847	0.997163981	-0.116839177	0.218242441	0.99951482	-0.116410422	0.138006534	0.407433353	-0.026119186	0.759265259	0.889885424	-0.019911508	0.853372085	0.999969271	-0.04932668	0.659447488	0.948443102	-0.031062564	0.561548218	0.774689503
231	ENSG00000011083.8	SLC6A7	chr5	150189957	150222788	-0.271957132	0.092741429	0.432077394	-0.2520465	0.03664561	0.577974083	-0.245521464	0.553960217	0.722904993	-0.144284722	0.090906562	0.268809051	-0.251614041	0.001843272	0.01430912	-0.336358034	0.034571236	0.988993355	-0.11674079	0.363662216	0.99951482	0.061168763	0.821165238	0.925313986	-0.035235559	0.944387551	0.976555347	-0.039666481	0.89263702	0.999969271	-0.616664964	0.089769642	0.656694075	-0.204447357	0.127895612	0.359701619
232	ENSG00000011105.12	TSPAN9	chr12	3077355	3286564	-0.083401331	0.31541326	0.670842702	-0.062532825	0.416983345	0.826691126	-0.017496706	0.776094752	0.87469077	0.01697237	0.762684767	0.885974851	-0.050895783	0.292515023	0.46597246	0.195400741	0.025701383	0.925644185	0.184504019	0.013916151	0.738671142	-0.011735884	0.854505101	0.943036115	0.001673516	0.980623965	0.991951116	0.179393024	0.051557553	0.983252645	0.013583224	0.886492382	0.986221024	0.033224033	0.415785671	0.669829494
233	ENSG00000011114.14	BTBD7	chr14	93237550	93333092	0.055378958	0.268664714	0.634456318	0.045658211	0.361462395	0.80285701	0.105119598	0.007818925	0.049152416	0.074252526	0.011864777	0.077244469	0.102614378	0.001609311	0.012979566	0.009641549	0.855728045	0.995446806	0.02589461	0.574494276	0.99951482	0.049588418	0.224671839	0.515645265	0.096619084	0.034421382	0.175948604	-0.007655139	0.885850591	0.999969271	0.024986378	0.666281755	0.949653813	0.052918052	0.035438259	0.181206086
234	ENSG00000011132.11	APBA3	chr19	3750880	3761699	-0.026627388	0.66273892	0.870586704	-0.053147782	0.382651036	0.813053151	-0.009892335	0.835392613	0.909681316	0.000373848	0.989733838	0.995922257	-0.040610566	0.270506997	0.442373654	0.053558641	0.382264276	0.995446806	0.068075834	0.202496106	0.99951482	-0.019142956	0.691221892	0.866229977	0.069790862	0.19938271	0.454689445	0.038328561	0.508614047	0.999969271	-0.020085605	0.768461681	0.964911047	0.00551101	0.850130195	0.934108412
235	ENSG00000011143.16	MKS1	chr17	58205437	58219605	-0.013529306	0.81498656	0.934962612	-0.047015593	0.418146743	0.826781197	0.00288669	0.947222456	0.971223724	-0.020231236	0.494547197	0.711023813	-0.003092893	0.931174637	0.961701594	-0.044228008	0.467579831	0.995446806	0.050960148	0.305833952	0.99951482	0.048542727	0.271063923	0.564746585	0.000392917	0.994128435	0.9976009	-0.035439729	0.562027041	0.999969271	-0.022411604	0.731749244	0.961012939	-0.007560535	0.788634268	0.9042133
236	ENSG00000011198.7	ABHD5	chr3	43690113	43734371	0.104808048	0.225959612	0.596271202	0.159901463	0.076933232	0.615842827	0.267152596	7.13E-05	0.002871561	0.107496229	0.047901836	0.182666871	0.240486916	4.73E-05	0.001285085	0.020299239	0.82761504	0.995446806	0.105742541	0.197336621	0.99951482	0.196207401	0.005934377	0.092608563	0.275295181	0.000548269	0.019398817	-0.010849846	0.871460682	0.999969271	0.098256568	0.23586872	0.802182174	0.142254212	0.000755345	0.022393193
237	ENSG00000011201.11	ANOS1	chrX	8528874	8732186	0.23611138	0.045096182	0.337072419	0.010816071	0.926740202	0.987546132	0.215902091	0.021194337	0.092444345	-0.150513593	0.367016244	0.604128901	0.109498067	0.189405932	0.349506212	-0.127271738	0.349978031	0.995446806	-0.103040281	0.363267603	0.99951482	0.09884669	0.312342226	0.601040313	-0.001275776	0.990513283	0.996457212	-0.272843247	0.059580123	0.999969271	-0.092210101	0.555659928	0.927822058	-0.006907312	0.919338239	0.967572577
238	ENSG00000011243.17	AKAP8L	chr19	15380048	15419141	-0.225319887	2.72E-05	0.007516744	-0.098661497	0.05944861	0.606209818	-0.054344869	0.217740767	0.407851222	-0.091631027	0.014052088	0.085700086	-0.063327547	0.069463519	0.172946478	-0.026470115	0.632383734	0.995446806	-0.019398334	0.696013409	0.99951482	-0.116542734	0.010317303	0.121463455	-0.036013358	0.463816615	0.703399418	0.026793511	0.63988549	0.999969271	-0.030669463	0.618462709	0.940443406	-0.066871393	0.014383144	0.1109489
239	ENSG00000011258.15	MBTD1	chr17	51177425	51260066	0.011229724	0.850213134	0.949310288	-0.000683331	0.990907295	0.998396814	0.025717802	0.585575988	0.746168052	0.032011898	0.336834339	0.576482884	0.057181352	0.137908545	0.279911808	-0.002890402	0.962237285	0.997163981	-0.008347165	0.879658622	0.99951482	0.032331274	0.501969172	0.749625262	0.070298714	0.19505592	0.449865671	0.022123604	0.715233213	0.999969271	0.042703507	0.537014554	0.921372924	0.025606998	0.386931188	0.646644127
240	ENSG00000011260.13	UTP18	chr17	51260528	51297936	-0.003006379	0.948454643	0.985668195	0.044768253	0.319896995	0.781303522	-0.035362516	0.340362676	0.537262863	-0.075931244	0.004513538	0.042447248	-0.025978849	0.363326082	0.536530818	0.058118769	0.236639595	0.995446806	-0.00225407	0.957375053	0.99951482	0.00061696	0.986825213	0.995525486	-0.022494787	0.599530385	0.801665284	0.016166799	0.738513116	0.999969271	-0.023870241	0.660171742	0.94861571	-0.006293391	0.785269753	0.902581648
241	ENSG00000011275.18	RNF216	chr7	5620047	5781739	-0.002707196	0.944631657	0.984183613	-0.006269323	0.869005595	0.975086597	-0.046541549	0.143125149	0.31439298	-0.0238986	0.334816149	0.574425074	-0.029551627	0.237973029	0.407037069	-0.000144742	0.997144444	0.998814634	0.00190973	0.957640458	0.99951482	0.016007612	0.625362154	0.827456515	0.012913138	0.71671354	0.868343807	-0.036613749	0.379421736	0.999969271	-0.017545677	0.69624178	0.95531035	-0.01204018	0.540679456	0.760655185
242	ENSG00000011295.15	TTC19	chr17	15999380	16045015	-0.021801361	0.63826011	0.857213576	-0.070406952	0.121291924	0.643513083	-0.008002605	0.832640699	0.908053935	-0.078126812	0.009503501	0.067453784	-0.142739234	2.48E-06	0.000184731	-0.100491213	0.037654598	0.991306158	-0.119148823	0.005585638	0.481281729	-0.020043641	0.610025912	0.817664657	-0.043935829	0.302738703	0.571316861	-0.07191496	0.156714271	0.999969271	-0.027397139	0.610637617	0.940112847	-0.064000779	0.006773253	0.076304757
243	ENSG00000011304.19	PTBP1	chr19	797075	812327	-0.028344879	0.638670288	0.857213576	-0.00111066	0.985073681	0.997337616	0.079784651	0.105361314	0.260069766	0.000333977	0.993169014	0.997616974	0.08339195	0.03189624	0.100844824	0.095613731	0.12352388	0.995446806	0.080779893	0.147725972	0.99951482	0.018245313	0.717468418	0.879740295	0.127017433	0.021527691	0.135396578	0.037083656	0.56435551	0.999969271	-0.008457869	0.902620035	0.989498394	0.044030654	0.148619129	0.389295867
244	ENSG00000011332.19	DPF1	chr19	38211006	38229714	-0.102489687	0.201327687	0.571822607	-0.101796732	0.182723894	0.701122037	-0.201677205	0.002627145	0.025374109	-0.089769885	0.092743416	0.272654026	-0.146953263	0.003714761	0.022963682	-0.006245632	0.940318421	0.997163981	0.039405884	0.61135671	0.99951482	-0.147176401	0.026967627	0.190045552	-0.153195341	0.046412825	0.207123046	-0.00517016	0.969900477	0.999969271	-0.111309409	0.346871622	0.85375192	-0.093307075	0.037795007	0.186577736
245	ENSG00000011347.9	SYT7	chr11	61515313	61581148	-0.129949243	0.33313266	0.682376902	-0.146975095	0.288184546	0.761213091	-0.250458001	0.021591725	0.093436862	-0.226466336	0.013330869	0.083359371	-0.237094612	0.011959751	0.051756979	0.037087665	0.788950155	0.995446806	-0.056654148	0.641156059	0.99951482	-0.204769801	0.076739359	0.304492436	-0.245414992	0.042611908	0.199033238	-0.072006001	0.731455685	0.999969271	-0.076616378	0.635605063	0.943601449	-0.14630154	0.044039741	0.203067332
246	ENSG00000011376.9	LARS2	chr3	45388506	45549421	0.079486121	0.190878926	0.559020891	0.009986037	0.8659032	0.974619955	0.075857207	0.123130505	0.286210918	-0.007100983	0.860722539	0.935054602	0.032573736	0.40267735	0.573125373	-0.029015883	0.657997716	0.995446806	-0.045759126	0.432608175	0.99951482	0.008876963	0.860726736	0.946712012	0.020421902	0.71444482	0.867113971	-0.01318125	0.85650445	0.999969271	-0.092832112	0.197339539	0.769575016	0.003573874	0.909613739	0.962973648
247	ENSG00000011405.13	PIK3C2A	chr11	17077788	17207983	0.275017155	0.00465747	0.148145817	-0.089111592	0.341128627	0.791691152	0.196477109	0.016404575	0.078818562	-0.0029506	0.962595382	0.983986005	0.085938572	0.164507821	0.317038338	-0.029635193	0.764711727	0.995446806	-0.014907652	0.866642053	0.99951482	-0.005272567	0.950073751	0.982386173	0.128318556	0.1535699	0.394584224	-0.07100256	0.488991995	0.999969271	0.000940391	0.993185708	0.998728616	0.043073784	0.379957105	0.641322779
248	ENSG00000011422.11	PLAUR	chr19	43646095	43670547	-0.096515663	0.581150284	0.828902897	0.149414256	0.367690922	0.806996756	-0.021547168	0.841337851	0.912820806	0.202206628	0.070487577	0.231538619	0.18243618	0.086243786	0.201273616	0.011995269	0.94325493	0.997163981	0.004786293	0.970005688	0.99951482	0.050901468	0.703561946	0.871607225	0.01921728	0.873544302	0.944095645	0.009396774	0.936371949	0.999969271	-0.15400288	0.338600833	0.849931813	0.032571676	0.667269704	0.840473342
249	ENSG00000011426.10	ANLN	chr7	36389806	36453791	0.003629135	0.985374743	0.995725424	0.378286558	0.049937849	0.601540219	0.064512008	0.686096107	0.816565702	0.01666575	0.908046276	0.957907533	0.160984961	0.205785649	0.368713849	-0.014701452	0.944934857	0.997163981	-0.01430193	0.937686771	0.99951482	-0.121353304	0.459924595	0.71914925	0.195484968	0.279669295	0.547823481	0.081408811	0.746202652	0.999969271	-0.072482007	0.768985183	0.965022315	0.0616485	0.553729481	0.769553294
250	ENSG00000011451.17	WIZ	chr19	15419980	15449951	0.10908249	0.108978117	0.45477202	-0.016463146	0.802687949	0.961011699	-0.023856861	0.657197172	0.796563684	0.001540286	0.970290064	0.987193625	-0.008993109	0.835954821	0.904320283	0.009017159	0.894676755	0.996073105	0.03335157	0.57963964	0.99951482	-0.054889583	0.322912382	0.610369417	0.033900149	0.570737246	0.781365147	-0.003839157	0.956349366	0.999969271	-0.0101379	0.892056137	0.987296152	0.006246536	0.851447231	0.93504066
251	ENSG00000011454.16	RABGAP1	chr9	122940833	123104866	0.098488649	0.010451944	0.201235579	0.0569667	0.125277183	0.648161949	0.106548597	0.000717505	0.011365478	0.002157755	0.928215622	0.967300554	-0.015307909	0.534344475	0.687244397	0.063555063	0.103982681	0.995446806	-0.009970709	0.776820927	0.99951482	0.076309266	0.018221849	0.157381364	0.082498565	0.017617515	0.121732014	0.009627564	0.812571017	0.999969271	0.130657194	0.002813477	0.210710613	0.054684612	0.004517861	0.061232448
252	ENSG00000011465.16	DCN	chr12	91140484	91183123	-0.083834588	0.467735105	0.770372631	0.093444436	0.407343727	0.824362381	0.075196907	0.434094291	0.623607798	0.155448058	0.051104214	0.189531086	0.24724106	0.000934531	0.009038508	0.025374863	0.830424961	0.995446806	0.104658867	0.328067166	0.99951482	-0.081731298	0.39780742	0.671693535	0.022420066	0.836068299	0.927048329	-0.143807984	0.245746601	0.999969271	-0.061477889	0.645563515	0.94491555	0.032084773	0.58601499	0.791457068
253	ENSG00000011478.11	QPCTL	chr19	45692483	45703989	-0.112319944	0.109458354	0.455359687	-0.084177136	0.179328639	0.70009934	-0.0963123	0.074943123	0.209519368	-0.025852003	0.485859915	0.703824639	-0.145926588	0.000318161	0.004427855	-0.042079293	0.554402302	0.995446806	-0.062520826	0.266732803	0.99951482	-0.067388603	0.195960385	0.482516899	-0.184855777	0.00471058	0.060906988	-0.01483865	0.85395044	0.999969271	0.064229381	0.457126756	0.899156952	-0.070185613	0.039685514	0.191645732
254	ENSG00000011485.14	PPP5C	chr19	46346994	46392981	0.015474027	0.750369086	0.904987585	-0.061115463	0.19540185	0.708092858	0.002826702	0.942998407	0.969646116	-0.07120664	0.020939975	0.109619602	-0.151167042	1.51E-06	0.000128774	-0.03654484	0.471955814	0.995446806	-0.025990632	0.560508351	0.99951482	0.044367757	0.277029821	0.571427266	-0.025271068	0.572020496	0.782589393	-0.058221184	0.267276588	0.999969271	0.040855149	0.467287698	0.89977836	-0.029635748	0.228127822	0.489336783
255	ENSG00000011523.13	CEP68	chr2	65056366	65086854	-0.04298907	0.323038376	0.676737914	-0.003751367	0.929269702	0.987804605	0.028704779	0.416977496	0.60893193	-0.012671799	0.647586095	0.81695328	-0.04489358	0.106394945	0.233154935	-0.038919355	0.393121058	0.995446806	-0.052968345	0.189098885	0.99951482	0.016302086	0.654653626	0.844001045	-0.010378653	0.796433486	0.907172721	-0.024981538	0.594903206	0.999969271	0.033305603	0.512503242	0.911682443	-0.013931022	0.52764509	0.750080573
256	ENSG00000011566.14	MAP4K3	chr2	39249266	39437312	0.096676842	0.076868774	0.409236104	-0.015986163	0.760273211	0.949628479	0.156531076	0.00039468	0.007912177	0.032314995	0.332685701	0.572750833	0.027925277	0.414970895	0.584654342	-0.084900989	0.130605958	0.995446806	-0.015263368	0.761758191	0.99951482	0.082666452	0.067238464	0.286404131	0.06009531	0.241338491	0.506864822	-0.029890834	0.614596005	0.999969271	0.116789994	0.069949735	0.626779453	0.038814417	0.158416175	0.401270389
257	ENSG00000011600.11	TYROBP	chr19	35904401	35908295	-0.181522722	0.240970192	0.60826393	-0.066879787	0.729530361	0.94433037	-0.201310648	0.124072356	0.287555451	-0.068082934	0.727386259	0.86503446	0.159400316	0.230776983	0.398650819	0.051881055	0.738465607	0.995446806	0.142376801	0.269965332	0.99951482	-0.170751679	0.212981078	0.503813126	-0.230781733	0.144918145	0.383439784	0.302195345	0.023285044	0.778859846	-0.250691211	0.096358669	0.67181668	-0.046742472	0.584522045	0.790537678
258	ENSG00000011638.10	TMEM159	chr16	21158377	21180616	-0.036982453	0.825745238	0.940560094	-0.025698436	0.862479	0.974619955	-0.242126597	0.013263137	0.068995751	-0.131455005	0.033185774	0.146220924	0.009827731	0.928784653	0.960518264	-0.01330718	0.958304234	0.997163981	0.206627548	0.163178679	0.99951482	-0.147528508	0.079119591	0.309295101	-0.234992371	0.086821767	0.291440691	0.154036527	0.502081366	0.999969271	0.03963968	0.857160874	0.979174578	-0.038359915	0.648632416	0.828484506
259	ENSG00000011677.12	GABRA3	chrX	152166234	152451358	-0.104264064	0.366260826	0.7040247	-0.089822705	0.383305632	0.813464296	-0.052084119	0.694764316	0.82195002	-0.479969164	0.000781055	0.014453104	-0.111555902	0.107206268	0.234385757	-0.228086943	0.052254868	0.995446806	-0.114755093	0.2331014	0.99951482	0.005077511	0.958115088	0.985785896	-0.05502246	0.734391054	0.877381422	-0.272846762	0.206376177	0.999969271	0.009276371	0.955832345	0.994214283	-0.13582303	0.060728866	0.241577368
260	ENSG00000012048.20	BRCA1	chr17	43044295	43125483	0.082191921	0.339182934	0.68702064	0.252438186	0.015050623	0.49764126	0.12435982	0.059573296	0.181425423	0.166538348	0.029739709	0.136860974	0.125090342	0.047125877	0.131881281	0.151982392	0.077377681	0.995446806	0.073622911	0.369410267	0.99951482	0.055027481	0.457114251	0.716584981	0.218565896	0.002396619	0.042629773	0.062236605	0.410931408	0.999969271	-0.010156257	0.907881884	0.989692218	0.118354331	0.007589654	0.081152248
261	ENSG00000012061.15	ERCC1	chr19	45407333	45478828	-0.087929739	0.013192267	0.219850295	-0.005216225	0.880065645	0.979310612	-0.037209112	0.200240279	0.387226533	-0.036795013	0.099181352	0.283185686	-0.006711063	0.767570411	0.859215146	0.007024734	0.848595174	0.995446806	0.008506535	0.795558374	0.99951482	-0.078136969	0.008977662	0.113894987	-0.019937799	0.54397723	0.763301561	-0.029355707	0.43785278	0.999969271	0.000649234	0.987414932	0.997687958	-0.025919193	0.148547259	0.389292857
262	ENSG00000012124.16	CD22	chr19	35319261	35347355	-0.353372598	0.079443405	0.414190043	0.303457803	0.189508082	0.704948135	-0.252677104	0.119197789	0.280927743	-0.191757518	0.348907899	0.588421681	-0.180986785	0.194277541	0.354932061	-0.115106263	0.569086444	0.995446806	-0.139082018	0.464926244	0.99951482	-0.443363165	0.012961908	0.134234277	-0.114969841	0.523120921	0.747563504	0.132567773	0.544244922	0.999969271	-0.324577185	0.14990175	0.735254772	-0.152715173	0.158375913	0.401270389
263	ENSG00000012171.19	SEMA3B	chr3	50267558	50277546	-0.309246945	0.038508919	0.312735058	0.033311808	0.815724013	0.963245912	-0.219751491	0.076520193	0.212368419	-0.0769674	0.416589974	0.648796729	-0.114797973	0.227359172	0.394246012	-0.129990393	0.417357263	0.995446806	-0.108002665	0.43258352	0.99951482	-0.398030373	0.001199663	0.041909376	-0.122159348	0.390830101	0.649553816	0.042703345	0.808920456	0.999969271	-0.295300427	0.10343224	0.684183575	-0.154384715	0.045176424	0.206818725
264	ENSG00000012174.11	MBTPS2	chrX	21839636	21885424	0.068315143	0.438342667	0.750480028	-0.014688995	0.85719995	0.973905556	0.024927824	0.729573962	0.846748049	-0.019915774	0.66922257	0.829509397	-0.020011579	0.713830995	0.825411115	-0.093549372	0.309140372	0.995446806	-0.034035177	0.665321988	0.99951482	0.074743593	0.324893502	0.612387939	0.006167408	0.942545313	0.975304805	-0.08847524	0.291374526	0.999969271	0.116464275	0.250298093	0.810013792	0.001812919	0.966673666	0.98607016
265	ENSG00000012223.12	LTF	chr3	46435645	46485234	-0.008475162	0.977284184	0.994086596	0.097526209	0.744204692	0.945905896	0.201758555	0.327123629	0.523412674	-0.073523431	0.740603192	0.872682318	0.284792801	0.134190442	0.274496767	-0.49703504	0.03523474	0.988993355	-0.187377115	0.380827313	0.99951482	-0.03497749	0.894180849	0.961231636	0.222661284	0.385253622	0.644622327	0.183303388	0.427209852	0.999969271	-0.700886306	0.005493555	0.299845898	-0.046566573	0.730427596	0.875766829
266	ENSG00000012232.8	EXTL3	chr8	28600469	28753687	-0.061669262	0.218724585	0.588925356	0.010405661	0.833260722	0.965905605	-0.09465554	0.022400087	0.095848688	-0.042862566	0.181958483	0.404027019	-0.08585627	0.00958028	0.044348947	-0.033880816	0.51712243	0.995446806	0.0198748	0.668390361	0.99951482	-0.06591828	0.125185066	0.388829742	-0.122514734	0.00784186	0.080370499	-0.034533596	0.518414254	0.999969271	0.027558834	0.63299458	0.943421722	-0.044004706	0.084483812	0.286398903
267	ENSG00000012660.13	ELOVL5	chr6	53267398	53349179	0.110828355	0.230641767	0.599358998	0.11298932	0.208217551	0.715434818	0.097629108	0.199506948	0.38633895	-0.0004674	0.993567035	0.997669829	0.205087028	0.000526362	0.006095582	-0.046688891	0.623173505	0.995446806	-0.0989443	0.246194524	0.99951482	0.027771525	0.718071735	0.880059719	0.089202546	0.291149843	0.560564957	-0.066322457	0.531208828	0.999969271	0.065629201	0.541808841	0.922529844	0.045155821	0.336164924	0.601126915
268	ENSG00000012779.10	ALOX5	chr10	45374176	45446119	-0.19801549	0.292612794	0.652337768	0.240788588	0.278864437	0.754827318	-0.123026195	0.461652398	0.646542921	0.022751206	0.749298055	0.877793688	0.054137238	0.710134213	0.823237933	-0.002657583	0.988857815	0.998494181	0.081752466	0.589517561	0.99951482	-0.138812821	0.429828344	0.69764762	-0.106981594	0.623529496	0.814686696	0.238877957	0.087215526	0.999969271	-0.157559211	0.375567008	0.86590306	-0.008067767	0.931263912	0.972105159
269	ENSG00000012817.15	KDM5D	chrY	19705415	19744939	-9.036849308	7.32E-120	1.72E-116	-8.624257275	1.05E-120	2.46E-117	-8.582122487	2.32E-163	6.54E-160	-9.849816841	1.37E-287	3.86E-284	-8.79400846	6.26E-264	1.76E-260	-8.448856914	1.87E-110	4.40E-107	-8.535440351	1.15E-146	2.69E-143	-8.440725858	3.32E-166	7.79E-163	-8.191348371	2.02E-124	5.68E-121	-8.920688543	1.90E-142	8.91E-139	-8.452013409	1.96E-99	5.51E-96	-8.71601162	0	0
270	ENSG00000012822.15	CALCOCO1	chr12	53708517	53727745	-0.049357861	0.335744768	0.684403045	-0.02830235	0.575526595	0.893754468	-0.022017417	0.615963905	0.768646757	-0.068976965	0.06568947	0.221885133	-0.064136469	0.063750881	0.163521778	0.03707967	0.486064285	0.995446806	0.027340364	0.570247195	0.99951482	-0.058936222	0.19406653	0.480748482	-0.052998974	0.270763841	0.539993826	0.065006049	0.238386715	0.999969271	-0.03558916	0.543771583	0.922529844	-0.022808121	0.391259741	0.64951945
271	ENSG00000012963.14	UBR7	chr14	93207095	93229215	0.032808235	0.417475052	0.739854479	0.085464536	0.030615274	0.561089647	-0.010760008	0.743647558	0.855629129	0.024539938	0.336825445	0.576482884	0.04716674	0.07009723	0.174093331	0.010224194	0.809904323	0.995446806	0.059038301	0.121567728	0.99951482	-0.011241873	0.740660307	0.889835472	-0.037437244	0.311770871	0.580121222	0.022960261	0.597171595	0.999969271	0.039785893	0.404158135	0.879033995	0.023868089	0.245484843	0.506433863
272	ENSG00000012983.11	MAP4K5	chr14	50418525	50561126	-0.008533272	0.904601886	0.971128327	0.085250869	0.222634566	0.725195633	0.093583194	0.108264749	0.264730717	0.055941615	0.218313413	0.449792206	0.076906816	0.094096467	0.213981849	-0.063412935	0.388605271	0.995446806	-0.06082794	0.357200113	0.99951482	0.075673795	0.206193045	0.494788631	0.117679446	0.071413535	0.264278688	0.051206532	0.50782259	0.999969271	-0.076318416	0.350994633	0.855363163	0.031559064	0.38150105	0.642158473
273	ENSG00000013016.15	EHD3	chr2	31234337	31269447	0.048041195	0.541260003	0.809647691	-0.005128528	0.947880962	0.992284532	0.073225341	0.24252932	0.436823175	-0.140446388	0.004619757	0.043111608	-0.149993574	0.004301829	0.025335991	-0.050778826	0.529341997	0.995446806	0.035116927	0.620000692	0.99951482	0.07933272	0.221542884	0.512108813	0.020633221	0.769956609	0.894436646	-0.112215693	0.178232629	0.999969271	-0.07323676	0.405777251	0.879457899	-0.025040942	0.524928674	0.748374108
274	ENSG00000013275.7	PSMC4	chr19	39971005	39981441	-0.034206212	0.365339005	0.703404959	0.017019759	0.643629104	0.914101135	-0.019727506	0.520992127	0.696535757	-0.076136704	0.001388775	0.02071687	-0.033044471	0.171848583	0.326361665	-0.035054486	0.37048646	0.995446806	-0.031744151	0.360676384	0.99951482	0.023468964	0.45883639	0.718245225	-0.029904042	0.387460252	0.646576552	-0.004782384	0.904838665	0.999969271	-0.001806677	0.966798177	0.995263563	-0.020537992	0.280179557	0.543905227
275	ENSG00000013288.8	MAN2B2	chr4	6575175	6623362	-0.035933751	0.630311003	0.853861049	-0.047467017	0.514150588	0.869301722	-0.108367474	0.077845388	0.214693965	0.077051607	0.156846044	0.371086355	-0.070464405	0.14611184	0.291025025	-0.012010438	0.877564256	0.995709916	-0.026985396	0.695072823	0.99951482	-0.107057669	0.089469136	0.329086609	-0.145344516	0.033084974	0.172078341	-0.023136226	0.774906771	0.999969271	-0.072803759	0.404467672	0.87916036	-0.052047186	0.174205797	0.422853826
276	ENSG00000013293.5	SLC7A14	chr3	170459584	170586074	0.250669634	0.032510627	0.294775078	0.044056724	0.690312434	0.930235232	-0.045425446	0.641877041	0.786224594	0.009143434	0.898166108	0.952369753	-0.097963431	0.187286899	0.346980313	-0.271977721	0.024826308	0.923592184	-0.034577504	0.737755846	0.99951482	0.017704914	0.853561042	0.942348603	-0.114750087	0.292532002	0.561690162	-0.033977401	0.775526183	0.999969271	0.086877123	0.527109705	0.913907764	-0.017292706	0.767020253	0.893250016
277	ENSG00000013297.10	CLDN11	chr3	170418865	170860380	-0.159037089	0.44022065	0.751797129	0.463570587	0.028154247	0.557783188	-0.206005789	0.223396429	0.414536876	0.05627625	0.694510585	0.84578816	-0.016335966	0.903611884	0.945017642	-0.153082394	0.489970094	0.995446806	-0.066772801	0.728115869	0.99951482	-0.304387202	0.08252784	0.316147183	-0.181598523	0.344515446	0.609633892	0.190210833	0.465006545	0.999969271	-0.21578966	0.385852292	0.870346305	-0.053904705	0.620197768	0.81140607
278	ENSG00000013306.15	SLC25A39	chr17	44319625	44324870	-0.060303475	0.211305456	0.582195937	-0.004219018	0.92850307	0.987804605	0.027323384	0.488367301	0.66968151	0.001983016	0.948896393	0.976923454	0.024823695	0.425565756	0.593583297	0.079552402	0.109164513	0.995446806	0.004057265	0.927862107	0.99951482	-0.018767517	0.642824808	0.836777496	0.052770825	0.231552467	0.496143528	-7.98E-06	0.999876101	0.999969271	0.017343448	0.753664056	0.96416843	0.011323276	0.641943236	0.825179795
279	ENSG00000013364.18	MVP	chr16	29820394	29848039	-0.105424195	0.220508744	0.5913441	0.125087931	0.146223948	0.664019877	0.003362635	0.961035434	0.979108957	-0.028913834	0.589507867	0.778017786	0.090224281	0.102307253	0.227453543	0.042419221	0.629383704	0.995446806	0.006076158	0.938430506	0.99951482	-0.004659622	0.947654143	0.981716521	0.022629034	0.767507866	0.893491818	0.055148197	0.537190998	0.999969271	-0.277083195	0.003923707	0.254625064	-0.006466672	0.880037821	0.948490854
280	ENSG00000013374.15	NUB1	chr7	151341699	151378449	0.00319487	0.926893191	0.97900623	0.010582308	0.755523343	0.948264004	0.081062861	0.004531433	0.035432572	-0.005398406	0.804289898	0.907169431	-0.017759773	0.423846806	0.592359142	0.069411092	0.05682191	0.995446806	-0.025666863	0.419206753	0.99951482	0.075830341	0.009665621	0.117539964	0.042333003	0.190978857	0.4449072	-0.039553462	0.283932861	0.999969271	0.036375369	0.360616387	0.858861017	0.020946486	0.232831398	0.493739508
281	ENSG00000013375.15	PGM3	chr6	83161150	83193936	0.061409167	0.202951757	0.572942251	0.024206442	0.612434399	0.905628605	0.134500613	0.000590052	0.009951033	-0.001561347	0.957510633	0.981701109	0.065455231	0.036742521	0.111275497	0.030992858	0.546419072	0.995446806	-0.057199367	0.2012307	0.99951482	0.087769042	0.029010958	0.197263306	0.127557444	0.004373005	0.058732373	0.009607066	0.852282973	0.999969271	-0.079603454	0.154947758	0.736749995	0.036648518	0.133749656	0.368943434
282	ENSG00000013392.7	RWDD2A	chr6	83193379	83198932	-0.020150772	0.704556053	0.888312144	-0.062960375	0.202395418	0.714444088	-0.001785133	0.967659575	0.982159332	-0.039650697	0.192379805	0.418780709	-0.074319543	0.018600734	0.069769008	0.024023019	0.670263079	0.995446806	-0.099281719	0.029481199	0.897616627	0.063612633	0.138757552	0.408441441	-0.048827191	0.352609845	0.616290411	-0.003128291	0.963459068	0.999969271	0.059197968	0.379321511	0.8671847	-0.0184791	0.498713573	0.729215923
283	ENSG00000013441.15	CLK1	chr2	200853009	200864744	-0.065548588	0.363718945	0.702341609	0.022159795	0.749696248	0.946702454	-0.01395061	0.814009947	0.89670332	0.035493884	0.46716646	0.689100301	0.085085898	0.066126389	0.167360138	-0.004066109	0.956862318	0.997163981	0.054486516	0.422094912	0.99951482	0.03018195	0.619254308	0.82360589	0.10059281	0.128780135	0.361035822	0.030556753	0.702675383	0.999969271	-0.057218805	0.495452294	0.907749051	0.01979759	0.591132499	0.794761108
284	ENSG00000013503.9	POLR3B	chr12	106357658	106510198	-0.003267125	0.954768206	0.987393051	0.05027458	0.346847457	0.795230526	-0.039998138	0.311761556	0.507716692	0.016113783	0.610359636	0.792977617	-0.05139066	0.114009657	0.24466382	-0.065398707	0.290058122	0.995446806	-0.057560569	0.247066283	0.99951482	0.033142241	0.400105213	0.673876523	-0.132124821	0.007370466	0.077921099	-0.023000841	0.704471301	0.999969271	0.061639543	0.372063741	0.864250077	-0.019233701	0.483655342	0.720063851
285	ENSG00000013523.9	ANGEL1	chr14	76786725	76826246	0.018063522	0.740739398	0.901928273	0.005794786	0.913916658	0.985030104	-0.016844927	0.705525041	0.830008657	-0.111597785	0.001301887	0.019995098	-0.052251908	0.137485847	0.279262968	-0.094105471	0.096764985	0.995446806	-0.065148185	0.198714231	0.99951482	-0.029515994	0.520235932	0.762168373	0.00682295	0.892145027	0.951842644	0.00820766	0.887863365	0.999969271	-0.100724283	0.109323639	0.691704292	-0.039209058	0.155788098	0.398222544
286	ENSG00000013561.17	RNF14	chr5	141966820	141990291	-0.025234841	0.562653478	0.819367764	0.04483336	0.292737737	0.763361269	0.025743624	0.470047534	0.653490905	-0.038820771	0.160107535	0.375643503	0.013234235	0.637885736	0.770914607	0.057755581	0.200943396	0.995446806	-0.04145524	0.304693184	0.99951482	0.018132992	0.621583892	0.82527132	0.020521815	0.607073859	0.805828496	-0.0233736	0.615438114	0.999969271	0.113119516	0.024582425	0.481110042	0.014950607	0.497414451	0.728499529
287	ENSG00000013563.13	DNASE1L1	chrX	154402340	154412085	0.109733986	0.117989515	0.466975218	-0.028001025	0.650102994	0.916464903	0.003637564	0.946299044	0.970689732	-0.134747442	0.004990768	0.044936055	-0.097908373	0.016104892	0.063313536	-0.017347804	0.819789494	0.995446806	-0.057328338	0.352324979	0.99951482	-0.09605778	0.069363004	0.290962861	0.009376899	0.886751196	0.949815954	-0.024258444	0.765743079	0.999969271	-0.065159476	0.448920404	0.896718722	-0.036187294	0.30482849	0.569914338
288	ENSG00000013573.16	DDX11	chr12	31073848	31104791	0.004460229	0.979789719	0.994856839	-0.019747714	0.91061467	0.984856897	-0.020972296	0.880269084	0.934133327	0.224655821	0.00361656	0.036985036	0.058308489	0.562243346	0.70989965	0.168140928	0.342706329	0.995446806	0.114876492	0.430867912	0.99951482	0.091971101	0.524128864	0.765796255	0.082777011	0.615059381	0.810297147	0.142201924	0.394737358	0.999969271	0.092784477	0.626306016	0.942567964	0.085405133	0.306462998	0.571452852
289	ENSG00000013583.8	HEBP1	chr12	12974864	13000273	0.00851507	0.879518723	0.961702666	0.096607802	0.085513568	0.623048467	-0.040427212	0.367372154	0.564226793	0.01857316	0.616163352	0.795818795	0.117088795	0.001494299	0.012341769	0.030611101	0.604982864	0.995446806	0.030467661	0.556608463	0.99951482	0.012328059	0.785875787	0.909551295	-0.04857987	0.339397964	0.605279899	0.001906688	0.973632243	0.999969271	-0.094171837	0.143927547	0.727275257	0.012083583	0.669324544	0.841426901
290	ENSG00000013588.7	GPRC5A	chr12	12890782	12917937	0.043525682	0.867861586	0.957840898	-0.088619693	0.743934249	0.945905896	0.008845445	0.965236604	0.981254616	-0.045248427	0.823586267	0.916644635	-0.177889496	0.305722456	0.480382016	0.163242197	0.566922526	0.995446806	0.124465579	0.585653197	0.99951482	-0.022489607	0.911528808	0.968883299	-0.097334103	0.692378942	0.855795687	-0.195996818	0.409551936	0.999969271	0.100575839	0.563465775	0.927822058	-0.016993036	0.892873499	0.955211168
291	ENSG00000013619.13	MAMLD1	chrX	150361422	150514178	0.036912676	0.595330961	0.836760466	-0.108856145	0.109566815	0.638006852	-0.043669822	0.468813891	0.652419925	-0.074658465	0.104344828	0.291678949	-0.030164855	0.50952855	0.665910073	-0.075116813	0.332387525	0.995446806	-0.140369323	0.028476646	0.887577738	-0.070174588	0.235323593	0.525976096	-0.078003874	0.292586119	0.561717482	-0.204831302	0.035810808	0.899718163	-0.134920913	0.162003148	0.739629544	-0.083986675	0.028404476	0.160962508
292	ENSG00000014123.9	UFL1	chr6	96521595	96555276	0.173928752	0.010753156	0.201765861	0.11522271	0.091229401	0.626022732	0.113557349	0.040674206	0.141495597	0.115719672	0.008714901	0.064134778	0.210783923	4.75E-06	0.000281054	-0.060667163	0.391629214	0.995446806	-0.013923017	0.826651927	0.99951482	0.138958072	0.015426422	0.144368984	0.155211044	0.013854808	0.108579996	-0.041133951	0.56289113	0.999969271	0.087148198	0.266583162	0.822349197	0.090436872	0.009091629	0.088295396
293	ENSG00000014138.8	POLA2	chr11	65261762	65305589	-0.116944834	0.055714025	0.363493162	0.056162058	0.359597482	0.802528005	-0.014699369	0.749284531	0.859313044	-0.011594398	0.672045643	0.830966434	-0.017093836	0.62834326	0.762739079	0.020387028	0.729312307	0.995446806	0.092858072	0.094666357	0.99951482	-0.075925103	0.099658008	0.345923995	0.041238827	0.439398389	0.685867088	0.016167573	0.75086261	0.999969271	-0.029966565	0.638323152	0.944842955	-0.003582777	0.898917826	0.958219043
294	ENSG00000014164.6	ZC3H3	chr8	143437655	143541453	-0.126452209	0.024352502	0.265586729	-0.065552509	0.222133232	0.725195633	-0.1392503	0.00221442	0.023150304	-0.058107485	0.071409145	0.233097725	-0.091011574	0.007489564	0.037149716	-0.02607679	0.656608317	0.995446806	0.006575812	0.900844503	0.99951482	-0.068400195	0.13900391	0.408624003	-0.131474295	0.012343489	0.100941352	-0.046242075	0.452812125	0.999969271	-0.01829831	0.788347245	0.968166946	-0.069480903	0.014184466	0.110328215
295	ENSG00000014216.15	CAPN1	chr11	65181194	65212006	-0.032693349	0.567030413	0.821543581	-0.076136218	0.177328898	0.697916586	-0.011782026	0.801639308	0.889643371	-0.079172723	0.038170768	0.15973871	-0.145772869	0.000138201	0.00258109	-0.019490022	0.740529212	0.995446806	-0.049230542	0.355022712	0.99951482	-0.010350407	0.830958699	0.930911727	-0.017652881	0.735217986	0.877848031	-0.113414952	0.065795527	0.999969271	-0.021012358	0.748433357	0.962409816	-0.052428032	0.071936664	0.264011494
296	ENSG00000014641.17	MDH1	chr2	63588800	63607197	-0.038238255	0.65688506	0.867428302	-0.162336141	0.063317718	0.606209818	-0.222729289	0.001955074	0.02168731	-0.180679219	0.001048134	0.01767643	-0.176320021	0.003163015	0.020678539	-0.125594535	0.155431376	0.995446806	-0.081653295	0.313800313	0.99951482	-0.08023093	0.288276839	0.5798478	-0.23062865	0.003398443	0.052074947	-0.056778483	0.516242424	0.999969271	-0.066688237	0.490989506	0.907218459	-0.12926155	0.003225257	0.0506333
297	ENSG00000014824.13	SLC30A9	chr4	41990472	42090457	0.108568566	0.028825845	0.281839888	0.082199538	0.092845177	0.628226881	0.031702009	0.433950069	0.623552529	-0.033063716	0.298577641	0.538497592	-0.004919887	0.879076156	0.931113233	0.020358229	0.691554166	0.995446806	-0.02667429	0.562765027	0.99951482	0.0150397	0.722079151	0.881671604	0.011344887	0.801162153	0.909689199	-0.018203238	0.729385793	0.999969271	0.013504237	0.811741636	0.972179109	0.01816873	0.469138699	0.708854395
298	ENSG00000014914.20	MTMR11	chr1	149928651	149936867	0.046031039	0.634064364	0.855749893	0.015912367	0.860655459	0.974521296	0.156771497	0.030679537	0.117847583	-0.00347221	0.953386037	0.979326149	0.091728034	0.106285627	0.233034621	0.018481064	0.858791325	0.995446806	0.073339397	0.33646275	0.99951482	0.197861978	0.003157448	0.069510444	0.112922851	0.22956814	0.494366127	0.03119464	0.74519393	0.999969271	-0.127242294	0.294599942	0.832232611	0.055775306	0.23705966	0.498033392
299	ENSG00000014919.12	COX15	chr10	99711844	99732100	0.045963258	0.235005373	0.603750031	0.001895456	0.959900013	0.992767613	0.06627871	0.033990648	0.125238324	0.014519774	0.547576173	0.748014205	-0.005768039	0.814772222	0.890142343	0.018936818	0.64300955	0.995446806	-0.08315828	0.019872645	0.848031183	0.036743592	0.249362337	0.543331245	0.03727307	0.295447414	0.564593634	-0.003184382	0.938869534	0.999969271	0.015289175	0.733537425	0.961012939	0.01316265	0.500170544	0.730340274
300	ENSG00000015133.18	CCDC88C	chr14	91271323	91417844	0.049759926	0.734170464	0.900181844	0.055160904	0.736136887	0.945038292	-0.29713356	0.00307153	0.027852211	0.010434515	0.937118413	0.972281054	0.146038732	0.14203896	0.285619397	0.053172793	0.771821021	0.995446806	0.261619858	0.062635812	0.99951482	-0.143034233	0.175667818	0.458367074	-0.265010938	0.017442367	0.121200244	0.036808931	0.811176762	0.999969271	-0.024210801	0.903818676	0.989498394	-0.010581261	0.892047442	0.954762642
301	ENSG00000015153.14	YAF2	chr12	42157104	42238349	0.114526862	0.020849728	0.253381959	0.03881068	0.421867603	0.827746912	0.076502169	0.068432652	0.197554039	0.031177793	0.319289686	0.559024911	0.027614841	0.393398278	0.564597895	-0.05339499	0.319502489	0.995446806	-0.039811064	0.3936295	0.99951482	0.045241558	0.281626629	0.574921316	0.061613561	0.199900917	0.455207749	-0.023472777	0.677102339	0.999969271	0.067875864	0.251209049	0.810259269	0.031516772	0.22024528	0.480414046
302	ENSG00000015171.19	ZMYND11	chr10	134465	254637	0.071234361	0.196515317	0.567243101	0.048568975	0.359358225	0.802528005	0.062591103	0.164616836	0.342651424	-0.008954282	0.799238332	0.905192996	0.104684661	0.002649576	0.018361878	0.021780391	0.696514654	0.995446806	-0.013617906	0.78496248	0.99951482	0.011133951	0.808812116	0.919875682	0.037698658	0.449846777	0.694751295	-0.05304126	0.366610641	0.999969271	0.064509732	0.299503143	0.835003614	0.031508035	0.25265917	0.513425244
303	ENSG00000015285.10	WAS	chrX	48676596	48691427	-0.134658815	0.270661169	0.635771573	-0.011443029	0.936137466	0.990509264	-0.038109075	0.720437237	0.840808649	-0.027169416	0.770376807	0.888604569	0.077695738	0.405928232	0.575911613	0.077113466	0.553221082	0.995446806	0.117585781	0.2504933	0.99951482	-0.073444716	0.506506293	0.752942217	-0.077643151	0.555043906	0.771027607	0.325085786	0.000928222	0.157484614	-0.00427124	0.972255068	0.996165299	0.020976484	0.741357108	0.881266813
304	ENSG00000015475.18	BID	chr22	17734138	17774770	-0.135068962	0.02355392	0.265368138	-0.014946869	0.796166947	0.959029045	-0.036604864	0.451276212	0.638423912	0.0382093	0.308819434	0.548743883	0.038185994	0.317757236	0.492207392	0.032585485	0.598029128	0.995446806	0.033406822	0.548806191	0.99951482	-0.015885965	0.750878398	0.893214192	-0.053061642	0.332432464	0.598021712	0.09168797	0.162102739	0.999969271	0.112685886	0.100748881	0.681434074	0.008290287	0.783635685	0.901417883
305	ENSG00000015479.18	MATR3	chr5	139293648	139331677	0.013889973	0.833509051	0.943127973	0.044458286	0.481091715	0.855056924	-0.084384751	0.104348241	0.258429816	0.051833302	0.188010303	0.412389396	0.054977982	0.190307627	0.350590268	0.029099515	0.675586049	0.995446806	0.09232769	0.137010903	0.99951482	0.018536239	0.721881381	0.881639762	-0.108635163	0.074169816	0.268016254	0.112775798	0.142040177	0.999969271	0.031575719	0.711819297	0.958589733	0.023314054	0.489801929	0.723679652
306	ENSG00000015532.9	XYLT2	chr17	50346092	50361151	0.002772889	0.955914274	0.987693577	-0.077295435	0.106457162	0.638006852	-0.040974097	0.290130716	0.486209775	-0.072352895	0.010595299	0.072204321	-0.054761073	0.072522023	0.178291748	-0.038133754	0.467875051	0.995446806	0.034637581	0.461771004	0.99951482	0.038738938	0.33038403	0.616956359	-0.002496377	0.95542875	0.981199243	-0.005733072	0.922087205	0.999969271	-0.060864478	0.319698511	0.845667859	-0.025132888	0.318174436	0.583129425
307	ENSG00000015592.16	STMN4	chr8	27235323	27258420	-0.03094259	0.776691135	0.917179418	0.093056069	0.380060114	0.811778257	-0.056568878	0.511035054	0.688655518	0.042092431	0.541360775	0.744195497	-0.038050795	0.591547263	0.735231117	0.010992773	0.923236751	0.997163981	0.097947996	0.332350914	0.99951482	0.004358345	0.960661789	0.986595185	0.036631702	0.706349227	0.863663265	0.194173862	0.11996394	0.999969271	0.040479133	0.744349503	0.962276876	0.035833641	0.515058882	0.740485878
308	ENSG00000015676.17	NUDCD3	chr7	44379121	44490880	-0.040551879	0.405345028	0.733091997	0.009664501	0.84308332	0.968740311	-0.077282816	0.058561039	0.179078514	-0.024467939	0.450743502	0.676043242	-0.133207119	6.51E-05	0.001591563	0.014708085	0.768823886	0.995446806	-0.028771918	0.52286127	0.99951482	-0.087713031	0.038652185	0.22307856	-0.107023698	0.016613676	0.117742215	-0.001779211	0.97188551	0.999969271	0.081153962	0.135131024	0.722443085	-0.035933733	0.147484983	0.388057462
309	ENSG00000016082.14	ISL1	chr5	51383391	51394738	-0.35254646	0.696407145	0.884851161	0.755598575	0.397675567	0.820994636	-0.258788685	0.167729325	0.346430676	0.234922149	0.684132516	0.838975362	0.569166677	0.322375095	0.497162034	0.496340377	0.599291892	0.995446806	-0.025783389	0.865636486	0.99951482	0.190372874	0.235348344	0.525976096	-0.194570794	0.395577505	0.653663743	-0.057418039	0.94339051	0.999969271	-0.589781778	0.532929786	0.918291417	0.069773774	0.833222827	0.926592738
310	ENSG00000016391.10	CHDH	chr3	53813734	53846390	0.08708528	0.426545731	0.743961922	-0.090544252	0.40039658	0.822127471	0.135303159	0.129878908	0.295564768	-0.143838112	0.038502282	0.160524647	0.05962111	0.402504899	0.573040132	0.059227194	0.612962251	0.995446806	-0.010076173	0.925270291	0.99951482	0.019249264	0.833876951	0.932030735	0.149691796	0.136452616	0.371524699	-0.093969813	0.490292846	0.999969271	-0.137778093	0.28191328	0.827019821	0.003088305	0.956747211	0.98279651
311	ENSG00000016402.13	IL20RA	chr6	136999971	137045180	0.206296754	0.214095644	0.583942448	0.132271197	0.414991232	0.826668724	0.220704183	0.034201638	0.125816997	0.021322313	0.826675268	0.918224563	0.361473204	0.001264744	0.011060324	-0.244273704	0.233992992	0.995446806	0.082149396	0.497497092	0.99951482	0.178856225	0.088609144	0.327504976	0.201539048	0.133730679	0.368531394	-0.112395707	0.44536001	0.999969271	-0.035878514	0.803925423	0.970917799	0.092005854	0.225942299	0.486948186
312	ENSG00000016602.9	CLCA4	chr1	86547078	86580754	-0.17328697	0.255624134	0.621495001	0.115511187	0.655347506	0.917773602	-0.089151883	0.480636212	0.662534016	-0.187974083	0.420358454	0.652227715	-0.218857869	0.159094478	0.309742629	-0.063501322	0.646959281	0.995446806	-0.117311403	0.467575796	0.99951482	-0.16780172	0.255109403	0.54988411	0.026647508	0.846773791	0.932638327	0.075384205	0.564145628	0.999969271	-0.124466231	0.43012944	0.890878479	-0.084073507	0.364991143	0.628883531
313	ENSG00000016864.18	GLT8D1	chr3	52694493	52705635	-0.006394669	0.846516633	0.948108737	0.013168472	0.683749264	0.928108236	-0.01301477	0.622422251	0.773605485	-0.010728422	0.599526418	0.785497861	0.00911096	0.66471484	0.790621897	0.0047942	0.889030328	0.996073105	-0.019708033	0.513242379	0.99951482	0.007372997	0.785499877	0.909448024	-0.03524709	0.241170267	0.506662643	-0.042390995	0.222650386	0.999969271	-0.023049341	0.545574188	0.922529844	-0.010553335	0.523444202	0.74735286
314	ENSG00000017260.19	ATP2C1	chr3	130850595	131016712	0.046846801	0.275496714	0.639573853	0.062124736	0.139233685	0.65449765	0.098621992	0.00526545	0.038538499	-0.005658527	0.835943216	0.922928381	0.04564362	0.101002586	0.225299924	0.034685477	0.434277263	0.995446806	0.007087852	0.859673883	0.99951482	0.072951113	0.043736708	0.23633295	0.051676627	0.185626833	0.438861859	-0.033089971	0.48183675	0.999969271	0.104305687	0.033890297	0.526732888	0.044108673	0.04280046	0.200038527
315	ENSG00000017483.14	SLC38A5	chrX	48458537	48470256	-0.109804656	0.427836169	0.745120015	0.03616794	0.79626025	0.959029045	0.177336473	0.114563077	0.274087198	-0.062678771	0.48792661	0.70601563	0.028200611	0.750490553	0.8492774	-0.075506529	0.585748737	0.995446806	0.020997382	0.867448847	0.99951482	0.098806514	0.427983335	0.69674341	0.30522211	0.013242992	0.105479532	-0.023492114	0.870589428	0.999969271	-0.041009922	0.789504289	0.968657607	0.032203549	0.643845638	0.826241834
316	ENSG00000017797.12	RALBP1	chr18	9475009	9538116	0.037084247	0.472770194	0.774674177	0.085224409	0.092926899	0.628226881	0.126161497	0.002768558	0.026183232	0.002290903	0.94464527	0.975470755	-0.001459492	0.96526251	0.980090005	0.127590613	0.016669336	0.864916392	0.082375615	0.083898402	0.99951482	0.048250534	0.265422512	0.559868157	0.120217765	0.010677475	0.093835909	0.002709719	0.960652513	0.999969271	0.062536434	0.291909774	0.828303425	0.062998386	0.015749787	0.116827875
317	ENSG00000018189.12	RUFY3	chr4	70704801	70807315	0.026662751	0.561294982	0.818489794	0.076617507	0.089100336	0.623799458	-0.001698071	0.962865616	0.980094899	0.006972918	0.810788257	0.910197723	0.003151296	0.915614917	0.952688729	0.011136871	0.812069145	0.995446806	0.004737159	0.912839772	0.99951482	0.0645945	0.089521278	0.329086609	0.017695683	0.662412067	0.836975032	-0.001817127	0.9706753	0.999969271	0.11579443	0.027190748	0.49368326	0.02944072	0.201668511	0.457678642
318	ENSG00000018236.14	CNTN1	chr12	40692442	41072418	0.156486395	0.130790083	0.484315411	0.021067379	0.836101995	0.966113234	0.163661943	0.038933318	0.13726755	0.056252858	0.408890512	0.641267804	0.101351721	0.12459962	0.260556647	-0.13933756	0.17606981	0.995446806	0.004661484	0.959826438	0.99951482	0.015138166	0.852573234	0.941715921	0.151029534	0.091738712	0.299319868	-0.257057266	0.01387256	0.690465225	0.03542876	0.758284046	0.96416843	0.028062128	0.580095601	0.786896763
319	ENSG00000018280.16	SLC11A1	chr2	218382029	218396894	-0.076154281	0.729135299	0.898676194	0.404488219	0.093979889	0.630853542	0.187506984	0.279886603	0.47486303	0.169093008	0.358699402	0.597957827	0.409583994	0.005439208	0.030013689	0.302845283	0.121374042	0.995446806	0.513172448	0.00111843	0.187496854	0.208531568	0.27629314	0.570599314	0.241298285	0.248994367	0.515183468	0.496489141	0.001361992	0.201170837	0.120987681	0.526427685	0.913907764	0.270712939	0.009965131	0.091958698
320	ENSG00000018408.14	WWTR1	chr3	149517235	149736714	0.170248675	0.092579082	0.432077394	0.229767766	0.025033535	0.537956816	0.201492289	0.013851614	0.070647748	0.309771423	0.000102365	0.003559271	0.262713012	0.000161163	0.002822763	0.019545993	0.850056681	0.995446806	0.038316825	0.680005299	0.99951482	0.142530989	0.092279394	0.333884488	0.239796553	0.009410751	0.088987147	0.051565967	0.633585631	0.999969271	0.14777449	0.195829976	0.769116021	0.164865817	0.001578271	0.034726885
321	ENSG00000018510.13	AGPS	chr2	177392698	177559299	0.085769812	0.088376604	0.428879306	0.108895362	0.028022821	0.557783188	0.095401181	0.02091261	0.091599181	0.026880971	0.386446749	0.621226383	0.085817094	0.008625044	0.041088589	0.018089179	0.729115142	0.995446806	-0.014584614	0.753627368	0.99951482	0.079409304	0.063782769	0.279881295	0.089592527	0.056455792	0.229822909	-0.047085911	0.363600865	0.999969271	0.17372852	0.002119423	0.19111728	0.063810311	0.011772151	0.100105937
322	ENSG00000018610.13	CXorf56	chrX	119538149	119565408	0.109378504	0.046965944	0.342681048	0.125759981	0.019619585	0.520079065	0.058573231	0.187578023	0.372720999	0.05056091	0.12308389	0.321551424	0.025104466	0.475019485	0.637797901	0.093500147	0.118266517	0.995446806	0.034024475	0.491319322	0.99951482	0.003280068	0.940836048	0.979582494	0.02959451	0.566844601	0.779085388	0.085161241	0.143723443	0.999969271	0.028248073	0.663760122	0.949268257	0.058471419	0.035053405	0.180351498
323	ENSG00000018625.14	ATP1A2	chr1	160115773	160143591	0.17133854	0.275571461	0.639573853	-0.134326883	0.376119656	0.810890342	0.142101383	0.292650945	0.488946982	0.21700161	0.01377045	0.084753265	0.110398223	0.277118898	0.449791185	-0.027481229	0.853658088	0.995446806	-0.067059072	0.608994426	0.99951482	-0.050918267	0.700898476	0.870318713	0.020830031	0.88658721	0.949815954	-0.232415056	0.093166598	0.999969271	-0.174888314	0.300372443	0.836764539	-0.002310821	0.975643789	0.989628742
324	ENSG00000018699.11	TTC27	chr2	32628032	32821051	0.078902377	0.153909696	0.519874391	0.112858756	0.043545951	0.584570149	0.053217826	0.231023733	0.423438267	0.048204025	0.117225138	0.312467233	0.01549785	0.667393089	0.792631313	0.098764908	0.073647218	0.995446806	0.011928638	0.80703562	0.99951482	0.1211142	0.008496248	0.112131365	0.104852624	0.045066686	0.204412245	0.036566129	0.480615875	0.999969271	0.089885728	0.149007406	0.732940541	0.070163006	0.009916591	0.091872001
325	ENSG00000019144.18	PHLDB1	chr11	118606440	118657315	-0.20139587	0.098792255	0.44006492	0.082104876	0.470593104	0.850543626	-0.113015924	0.261206724	0.455405855	-0.166388658	0.033289437	0.146445461	-0.069168378	0.36454412	0.537709259	-0.099338333	0.436027138	0.995446806	-0.072354503	0.516675987	0.99951482	-0.179681597	0.070846347	0.293017525	-0.021038145	0.85220578	0.934742875	0.123728617	0.365291489	0.999969271	-0.283019601	0.045226506	0.56112745	-0.090869774	0.140065256	0.376987563
326	ENSG00000019485.13	PRDM11	chr11	45095806	45235110	0.038199902	0.489540851	0.783243409	-0.010958855	0.835758337	0.966113234	0.002150284	0.962773062	0.980094899	0.016023759	0.62881485	0.804412311	-0.087798443	0.010029683	0.045797016	0.073364322	0.228225593	0.995446806	0.052194499	0.305941772	0.99951482	0.009911722	0.833230996	0.931782038	-0.02738628	0.61264379	0.80862042	-0.021495865	0.751715963	0.999969271	0.096405845	0.152772609	0.736749995	0.012782808	0.656455498	0.833336909
327	ENSG00000019505.7	SYT13	chr11	45240301	45286319	-1.15E-05	0.999937398	0.999937398	-0.268420519	0.065829847	0.606209818	-0.323924475	0.021456902	0.093114359	-0.06654497	0.484464933	0.702526535	-0.252933566	0.010875191	0.048417463	-0.04652125	0.764267338	0.995446806	-0.192608884	0.159266779	0.99951482	0.032494334	0.808383619	0.919875682	-0.233354095	0.179144821	0.429910953	-0.608301096	0.020465398	0.738232024	0.038035501	0.827249723	0.976123301	-0.174735503	0.038203203	0.187682526
328	ENSG00000019549.9	SNAI2	chr8	48917768	48921740	-0.066805046	0.744316245	0.903029323	-0.027760054	0.870489373	0.975663113	0.294000727	0.081915799	0.221536063	0.029288012	0.60778395	0.791456777	0.189232122	0.108537455	0.236561592	0.145441871	0.461364947	0.995446806	0.045706932	0.821928917	0.99951482	0.048841617	0.779759408	0.905913042	0.185580416	0.352384964	0.615973815	0.155478726	0.478211865	0.999969271	0.089227785	0.702355975	0.957182416	0.098930283	0.312806492	0.578623173
329	ENSG00000019582.14	CD74	chr5	150401637	150412929	-0.183259048	0.297060488	0.654853756	-0.272040173	0.093174377	0.62869266	-0.343369895	0.014988545	0.074477309	-0.125083841	0.230120302	0.462694983	0.018505752	0.862183546	0.920273091	-0.141783293	0.434874996	0.995446806	-0.039751797	0.814659732	0.99951482	-0.170909154	0.232269308	0.523163212	-0.305941679	0.048746646	0.212754628	0.204093308	0.342335671	0.999969271	-0.242664196	0.257366904	0.815415833	-0.145654911	0.102475838	0.320159367
330	ENSG00000019991.15	HGF	chr7	81699006	81770438	0.018911646	0.931407763	0.98069307	-0.108533306	0.418431532	0.826781197	0.482423595	0.018850888	0.086384055	0.312190999	0.147007493	0.357478762	0.145271856	0.097800038	0.220179079	-0.038254353	0.863991801	0.995446806	-0.124461408	0.546999442	0.99951482	0.127642343	0.529713774	0.768934065	0.040026622	0.890919526	0.951678064	-0.2629583	0.228779105	0.999969271	0.069902269	0.815208497	0.97318455	0.060196542	0.607514495	0.804043151
331	ENSG00000019995.6	ZRANB1	chr10	124942123	124983688	0.092316204	0.206666852	0.576100289	0.118896243	0.096402299	0.633007827	0.218588157	0.000194447	0.00517744	-0.058172075	0.16540576	0.3823447	-0.026752023	0.558721	0.706656109	0.0960864	0.220014812	0.995446806	-0.020998006	0.767752852	0.99951482	0.056477863	0.349812805	0.637100869	0.15508322	0.021830431	0.136230653	0.034624118	0.661849932	0.999969271	0.070912663	0.415117754	0.885019813	0.067005706	0.07050353	0.261133802
332	ENSG00000020129.15	NCDN	chr1	35557473	35567274	-0.02166799	0.8627291	0.954610042	-0.141423754	0.261056942	0.742383678	-0.338342509	0.003458184	0.030098884	-0.107975087	0.181244364	0.40291521	-0.261302126	0.00269368	0.018578905	-0.030309282	0.817030602	0.995446806	-0.156153885	0.161380967	0.99951482	-0.235701739	0.056511242	0.264031623	-0.398806731	0.001309008	0.029973087	-0.043676573	0.709433245	0.999969271	-0.071641772	0.570988787	0.928739884	-0.164272859	0.01048769	0.093780392
333	ENSG00000020181.17	ADGRA2	chr8	37784191	37843267	-0.045139588	0.698456209	0.885776327	-0.129294645	0.247435663	0.736501586	0.230118413	0.011029877	0.061150679	0.002235642	0.972986863	0.988443426	-0.091137662	0.181292299	0.33957943	-0.037275203	0.742868626	0.995446806	0.16197405	0.133609048	0.99951482	0.024493334	0.810171822	0.920310457	0.223121251	0.024997284	0.147793938	-0.050993226	0.713970675	0.999969271	-0.044737284	0.723274697	0.959900036	0.022124098	0.700561917	0.858292314
334	ENSG00000020256.19	ZFP64	chr20	52051663	52204308	-0.059257856	0.298458962	0.656180271	0.024241022	0.627022161	0.910578526	0.028137735	0.523521349	0.698270147	-0.043856361	0.166642428	0.383754484	-0.101995922	0.001471715	0.012198169	-0.011236528	0.852215763	0.995446806	-0.065504324	0.216154927	0.99951482	-0.05396097	0.216504283	0.508302686	-0.005591507	0.916015475	0.963139694	-0.042740694	0.486166086	0.999969271	-0.091683516	0.188472905	0.762990136	-0.038495356	0.169636602	0.416388814
335	ENSG00000020426.10	MNAT1	chr14	60734742	60969953	-0.082230728	0.096142017	0.436235506	-0.035903192	0.438297494	0.835875584	-0.005001966	0.894161377	0.942196577	0.000381904	0.989375426	0.995810503	0.082906896	0.005033446	0.028386458	0.031101624	0.547061851	0.995446806	-0.053618911	0.233384021	0.99951482	0.052704941	0.169998268	0.45122548	-0.049647933	0.262834229	0.530566457	-0.089597537	0.089368539	0.999969271	0.056578779	0.331234393	0.845667859	-0.008393284	0.72979818	0.875384836
336	ENSG00000020577.13	SAMD4A	chr14	54567097	54793315	0.061244369	0.512657807	0.793760004	0.235406709	0.009668817	0.464933719	0.264048402	0.000533197	0.009350543	0.186701021	0.002126486	0.026929119	0.214861555	0.000357616	0.004752982	0.148575881	0.122580782	0.995446806	0.16217792	0.066538162	0.99951482	0.147843545	0.05791281	0.266948669	0.269987127	0.001559299	0.033219449	0.18102632	0.111977212	0.999969271	0.405751285	0.000352052	0.05973014	0.207056739	1.88E-05	0.002114425
337	ENSG00000020922.12	MRE11	chr11	94415578	94492906	0.025320903	0.680435228	0.878193505	0.036953496	0.552343017	0.88247525	0.103896945	0.032847094	0.122790755	0.02332727	0.504410358	0.717879417	0.003853348	0.925672589	0.958409043	-0.095238446	0.132886346	0.995446806	0.027423241	0.62680374	0.99951482	0.042975517	0.383819923	0.661479887	0.05244446	0.360355716	0.624289706	0.037369058	0.545862428	0.999969271	-0.035873611	0.615598277	0.940443406	0.020222926	0.509935055	0.736578668
338	ENSG00000021300.13	PLEKHB1	chr11	73646178	73662819	-0.049890618	0.669729601	0.873172135	0.003276619	0.975752858	0.99599343	-0.03625178	0.698164207	0.824599265	0.083989754	0.180815238	0.402518953	0.023044552	0.743602727	0.84536465	0.072855269	0.543387776	0.995446806	-0.084475064	0.42788283	0.99951482	-0.227102645	0.015071344	0.143634904	0.085906971	0.420585581	0.673091401	-0.00328166	0.98084871	0.999969271	0.021942642	0.877804601	0.983468773	-0.009998724	0.863887163	0.941364933
339	ENSG00000021355.12	SERPINB1	chr6	2832332	2842006	-0.048354319	0.619780571	0.848177843	0.105021414	0.319472133	0.781164927	0.099620865	0.176221248	0.357132639	0.090939086	0.123388828	0.322009169	0.187372961	0.004359727	0.025612713	0.077328649	0.42592613	0.995446806	0.012779108	0.876805028	0.99951482	0.146757833	0.069934398	0.291829649	0.089340913	0.278336047	0.546351856	0.013835672	0.882025243	0.999969271	-0.097324995	0.3341481	0.846214818	0.06157429	0.193774895	0.447995087
340	ENSG00000021574.11	SPAST	chr2	32063611	32157637	0.083293097	0.144620753	0.50660434	0.1065553	0.059058736	0.606209818	0.079807758	0.091962936	0.238362243	0.046828038	0.187578662	0.411601438	0.092009438	0.01370077	0.056893283	-0.055414712	0.349391291	0.995446806	-0.001296153	0.980325033	0.99951482	0.028871447	0.550737502	0.782907884	0.06231701	0.243312836	0.508986685	-0.018974861	0.749625849	0.999969271	0.109997772	0.091722579	0.660562476	0.048544921	0.09268769	0.302154948
341	ENSG00000021645.18	NRXN3	chr14	78170373	79868290	-0.041472227	0.684213635	0.87983713	-0.205602751	0.040767089	0.582514404	-0.239466137	0.004166611	0.033779054	-0.001919769	0.980158518	0.992135728	-0.20726926	0.001868433	0.014448804	-0.24155866	0.024825341	0.923592184	0.088275383	0.347754367	0.99951482	-0.029958873	0.731777729	0.886900247	-0.238214174	0.011247775	0.096268685	-0.011345332	0.917167983	0.999969271	0.182610448	0.120267932	0.706049957	-0.08599285	0.101662671	0.318702969
342	ENSG00000021762.19	OSBPL5	chr11	3087116	3165770	-0.085790931	0.266637354	0.633185029	-0.05874725	0.420405833	0.827183868	0.00714657	0.907031991	0.950146879	0.037612968	0.448859067	0.674438047	-0.056906213	0.210282698	0.373717004	0.047365513	0.547075472	0.995446806	0.051149136	0.438588108	0.99951482	0.023743672	0.705407588	0.872435416	0.053405498	0.439206761	0.685867088	-0.077332808	0.323802578	0.999969271	0.058224341	0.488089613	0.906972836	-1.18E-05	0.99975023	0.99982123
343	ENSG00000021776.10	AQR	chr15	34851782	34969839	0.077130347	0.034185951	0.300316006	0.069892248	0.049090596	0.601540219	0.12552089	1.86E-05	0.001233024	0.036286664	0.102452049	0.289012406	0.049459348	0.032901337	0.103027935	0.073456649	0.055595703	0.995446806	0.012934478	0.700487745	0.99951482	0.105178683	0.000435093	0.025213901	0.108478289	0.001195248	0.028821023	-0.02826841	0.47179771	0.999969271	0.069299598	0.104640388	0.684415207	0.06357898	0.000543236	0.018658155
344	ENSG00000021826.14	CPS1	chr2	210477682	210679107	-0.171789963	0.25777608	0.624086029	-0.001041997	0.994922828	0.998761692	-0.126884139	0.256698201	0.450951106	0.069267023	0.660260504	0.823979831	0.061826507	0.544249532	0.694402637	-0.083780291	0.607902842	0.995446806	-0.14685839	0.305602194	0.99951482	-0.115284475	0.324680654	0.612314581	-0.133921784	0.31067937	0.578548914	-0.47162351	2.51E-05	0.008947668	-0.526264786	1.16E-05	0.003875233	-0.14966871	0.046772403	0.210970206
345	ENSG00000022267.16	FHL1	chrX	136146702	136211359	0.056269351	0.394914465	0.725612265	-0.09428897	0.144678583	0.662126682	-0.001155366	0.982773579	0.990369082	-0.10824187	0.009421217	0.066971015	-0.066583798	0.11604613	0.247750394	-0.032895863	0.616907988	0.995446806	-0.072567587	0.24131394	0.99951482	0.039040892	0.496359055	0.745571009	-0.038123244	0.513517264	0.740310207	-0.184270908	0.004763235	0.418995174	0.046007195	0.527955601	0.914657135	-0.041528197	0.205597468	0.462717524
346	ENSG00000022277.12	RTFDC1	chr20	56468585	56519449	-0.054401736	0.167363983	0.534668695	0.033899047	0.377218564	0.8109204	-0.011235856	0.727700931	0.845781158	-0.036658254	0.137204324	0.342998632	-0.014449088	0.570096433	0.717178665	0.032004822	0.428945785	0.995446806	0.001473559	0.967541177	0.99951482	-0.050802759	0.125525004	0.389429684	-0.009530001	0.790951911	0.904047755	-0.009010968	0.833525587	0.999969271	0.024374942	0.59146261	0.934160663	-0.008576026	0.666361772	0.840290667
347	ENSG00000022355.16	GABRA1	chr5	161847063	161899981	0.011072495	0.941622209	0.983514109	-0.266281594	0.07188644	0.606209818	-0.34159654	0.013866717	0.070673584	-0.062741239	0.537437896	0.741616899	-0.176452624	0.078947357	0.189103024	-0.117950902	0.456696147	0.995446806	-0.140067026	0.317060487	0.99951482	-0.024375174	0.852035504	0.941466491	-0.296425216	0.06097932	0.240670064	-0.356307112	0.256699957	0.999969271	-0.63558566	0.001771338	0.175661846	-0.218791872	0.013603108	0.107652751
348	ENSG00000022556.15	NLRP2	chr19	54953130	55001142	1.023753327	0.000370538	0.051662475	1.238621586	1.68E-08	7.61E-06	0.71925787	0.000260076	0.006303586	0.549313143	0.005145067	0.04585622	0.773394943	3.47E-09	1.11E-06	0.800006755	0.003053197	0.544242072	0.822184882	1.24E-05	0.004991957	0.761872197	8.19E-06	0.001731394	0.569554999	0.023167016	0.141473515	0.794821116	0.059088004	0.999969271	1.024917953	0.004568792	0.277300267	0.825245343	1.55E-09	4.64E-07
349	ENSG00000022567.9	SLC45A4	chr8	141207166	141308305	0.1226772	0.158626801	0.524362116	-0.087311532	0.271161672	0.75012831	0.008427242	0.912944152	0.9532982	-0.064662634	0.213980871	0.444567515	-0.098519017	0.06229206	0.160858109	0.040648094	0.651636311	0.995446806	0.05907021	0.482178467	0.99951482	0.045803386	0.551784725	0.783684568	-0.034115239	0.709284285	0.864777649	-0.078488717	0.550709435	0.999969271	0.091249414	0.442923816	0.894270357	0.000434401	0.992705456	0.997124675
350	ENSG00000022840.15	RNF10	chr12	120533480	120577594	-0.028599508	0.327371301	0.680549551	0.015188671	0.595522252	0.901445162	-0.064208046	0.00744804	0.047609305	-0.039275389	0.040038599	0.164332134	-0.041267801	0.030703715	0.098265843	0.011068963	0.711555505	0.995446806	-0.001113611	0.966845874	0.99951482	-0.022495369	0.361292917	0.64491404	-0.062458668	0.01869064	0.126175261	0.00482032	0.875773141	0.999969271	0.021739669	0.50694549	0.910898057	-0.018781888	0.201935475	0.457989267
351	ENSG00000023041.11	ZDHHC6	chr10	112424428	112446917	0.006225572	0.849164989	0.948741779	0.045767034	0.153716912	0.670352907	0.03822355	0.147018556	0.319550388	0.026506618	0.19049836	0.416100187	0.054985972	0.008361665	0.040214813	0.046962024	0.168915603	0.995446806	0.015409246	0.61098866	0.99951482	0.023720296	0.382364597	0.660067055	0.018667724	0.536218358	0.757475439	-0.018141287	0.601086431	0.999969271	0.061813664	0.100376661	0.67989617	0.029103674	0.077223989	0.273921465
352	ENSG00000023171.16	GRAMD1B	chr11	123358428	123627774	-0.093539934	0.203326884	0.573559319	-0.151802966	0.040791192	0.582514404	-0.032883253	0.587653849	0.7477493	-0.113648866	0.049857594	0.187175325	-0.170133029	0.000801415	0.008171995	-0.063538772	0.406264684	0.995446806	-0.099132185	0.141447992	0.99951482	-0.048935616	0.442059167	0.70643182	-0.110997693	0.097665549	0.308947135	-0.106237082	0.192942534	0.999969271	0.036332987	0.664149315	0.949303154	-0.086774219	0.023488175	0.144404045
353	ENSG00000023191.16	RNH1	chr11	494512	507300	-0.078122484	0.179512885	0.547396643	0.025253435	0.654490133	0.917706866	-0.109434206	0.023258763	0.098180424	-0.094705293	0.011899004	0.077361956	-0.011208443	0.766265982	0.858372622	-0.035834789	0.553660133	0.995446806	-0.042920464	0.426992569	0.99951482	-0.07813905	0.11329152	0.36938439	-0.055250947	0.307530545	0.575653408	-0.007338736	0.909763099	0.999969271	-0.184190947	0.006303137	0.317002753	-0.061081084	0.039760272	0.191682351
354	ENSG00000023228.13	NDUFS1	chr2	206114817	206159584	0.105942183	0.013610054	0.222779874	0.037112779	0.383929266	0.813488257	0.079266782	0.025876789	0.105104396	-0.021364312	0.438689107	0.666155571	-0.005982867	0.832771441	0.902969481	-0.007938451	0.857461326	0.995446806	-0.02518576	0.523729372	0.99951482	0.055400515	0.131713733	0.399115087	0.020378038	0.604013023	0.803942475	-0.001363573	0.975984906	0.999969271	0.028442712	0.561160492	0.927822058	0.024064368	0.268744516	0.531376057
355	ENSG00000023287.12	RB1CC1	chr8	52622456	52745843	0.131670145	0.146553132	0.509444877	0.230128483	0.010477407	0.464933719	0.058614062	0.401578557	0.59551698	0.01893058	0.730883628	0.867037736	0.155550994	0.008645427	0.041130037	-0.191153245	0.032582199	0.988380119	-0.010585332	0.892240594	0.99951482	0.070521763	0.325688607	0.612769633	0.070028906	0.368036063	0.63080266	0.002974813	0.973658622	0.999969271	0.169173063	0.080662211	0.642469035	0.064168567	0.143428512	0.382313139
356	ENSG00000023318.7	ERP44	chr9	99979179	100099040	0.026585972	0.560389122	0.818185549	0.055254525	0.216580014	0.719815479	0.080435241	0.027074388	0.108067328	0.017300982	0.531165818	0.7372969	0.102177913	0.000515134	0.006005021	0.031551616	0.503969459	0.995446806	-0.018141061	0.659647538	0.99951482	0.105326293	0.004833382	0.083822275	0.040601242	0.331234439	0.59728968	-0.035361826	0.453207173	0.999969271	0.091868086	0.078026487	0.638315107	0.045236271	0.046695559	0.210970206
357	ENSG00000023330.14	ALAS1	chr3	52198086	52214327	0.086386738	0.124859771	0.477014461	0.049679727	0.350465725	0.797522161	0.043309627	0.335074356	0.531244886	-0.089473673	0.009674332	0.068287692	-0.066533701	0.054537596	0.146701886	-0.027831982	0.639710435	0.995446806	-0.021234137	0.680348015	0.99951482	0.021228901	0.64372027	0.837401278	0.017249515	0.737112465	0.878471372	0.028352328	0.631534386	0.999969271	-0.02312372	0.722298237	0.959900036	0.001637238	0.953452187	0.981960353
358	ENSG00000023445.13	BIRC3	chr11	102317450	102339403	0.152570204	0.200285576	0.570819971	0.195689747	0.067944117	0.606209818	0.082102835	0.354798287	0.551464622	0.296276929	0.045197085	0.176522396	0.263145853	0.001323894	0.011388562	0.203347968	0.057467172	0.995446806	0.065978792	0.530139709	0.99951482	0.100924489	0.207464867	0.496519418	0.208788993	0.057934689	0.232962961	0.07551078	0.525141123	0.999969271	0.368396675	0.011465618	0.391890358	0.182975751	0.003107479	0.050183518
359	ENSG00000023516.8	AKAP11	chr13	42272153	42323267	0.212590412	0.004776717	0.150482616	0.070295232	0.345738478	0.794136956	0.017777389	0.775396396	0.874585668	0.013640874	0.779283193	0.893855659	0.026301687	0.59148204	0.735214943	-0.048807312	0.525768547	0.995446806	-0.045597154	0.510348925	0.99951482	-0.039831732	0.544224705	0.778996981	-0.021713091	0.750298245	0.886086875	0.007681858	0.924621429	0.999969271	0.220922871	0.009158107	0.361244995	0.037569185	0.324771394	0.588930575
360	ENSG00000023572.8	GLRX2	chr1	193096468	193106114	0.067075207	0.375222188	0.710519541	0.073611167	0.261834469	0.743153304	0.002623832	0.968933223	0.982503357	0.007178894	0.911717662	0.959839479	0.071467931	0.093179793	0.212392011	0.063295631	0.430897873	0.995446806	0.016469436	0.815165024	0.99951482	-0.029009768	0.652698856	0.842858737	-0.000479145	0.995192633	0.997956466	0.032080462	0.697665141	0.999969271	0.058485613	0.494913317	0.907749051	0.032981751	0.40272151	0.658023296
361	ENSG00000023608.4	SNAPC1	chr14	61762357	61796428	0.066659639	0.298502741	0.656180271	0.154918984	0.015444282	0.500176468	0.015020713	0.735556355	0.850564154	0.124180877	0.000251125	0.006536684	0.092479048	0.029981446	0.096612981	0.032859233	0.611827298	0.995446806	0.041776111	0.404660719	0.99951482	0.141420293	0.001286127	0.043143943	0.130815235	0.013902695	0.108825876	-0.128409094	0.019554372	0.733639781	0.160279128	0.007298196	0.334766107	0.075636379	0.009347306	0.089514415
362	ENSG00000023697.12	DERA	chr12	15911172	16037282	0.008023576	0.899906485	0.968918352	0.098095837	0.145233641	0.66251381	0.092160563	0.075250266	0.21008609	0.126105005	0.005343754	0.046868796	0.140297599	0.001750676	0.013812232	-0.013736565	0.838571998	0.995446806	0.098807278	0.09748641	0.99951482	0.091779725	0.099041869	0.345196381	0.109003638	0.064755711	0.250106947	-0.054570076	0.393798869	0.999969271	0.050095468	0.474517511	0.902993999	0.067823823	0.038695686	0.188551089
363	ENSG00000023734.10	STRAP	chr12	15882391	15903478	0.021930283	0.592946596	0.835572298	0.02959013	0.463528117	0.84758634	0.056259169	0.09251	0.239207826	-0.057251326	0.028270705	0.132459946	-0.017898916	0.506048166	0.663338843	0.050850625	0.226433515	0.995446806	-0.073712685	0.056058481	0.98851525	0.068609863	0.047824853	0.245076265	0.052177319	0.159745697	0.403070938	-0.032569782	0.448693015	0.999969271	0.125098749	0.007734083	0.340096085	0.020280312	0.327242151	0.59155635
364	ENSG00000023892.10	DEF6	chr6	35297852	35321771	-0.267638291	0.01860326	0.246704369	0.000602331	0.996419818	0.999187059	-0.051026503	0.557023588	0.724820381	0.053515233	0.583265092	0.773038967	0.072717087	0.395552708	0.566624746	0.114985891	0.302933166	0.995446806	0.142024874	0.117522433	0.99951482	-0.058894506	0.485848867	0.737572633	0.041790937	0.682048523	0.849568726	0.271449863	0.002939907	0.31489378	-0.015195037	0.888600062	0.986772816	0.027666534	0.622553842	0.812945401
365	ENSG00000023902.13	PLEKHO1	chr1	150149183	150164720	-0.138689424	0.049263217	0.349944728	-0.090841631	0.187025197	0.703818499	-0.102072786	0.076065449	0.211648616	-0.051985019	0.254421784	0.491193798	-0.024213167	0.594896869	0.738156463	0.019127334	0.792992511	0.995446806	-0.003094961	0.962611491	0.99951482	-0.137742527	0.020374963	0.165676614	-0.134163689	0.038326026	0.187398297	0.091478485	0.239053684	0.999969271	0.041749405	0.612930858	0.940443406	-0.048222544	0.179225331	0.428899795
366	ENSG00000023909.9	GCLM	chr1	93885205	93909456	0.195194033	0.007060242	0.169510903	0.047699162	0.480820154	0.855056924	0.202679473	0.000392003	0.007887103	0.075087247	0.099766799	0.284165872	0.170271593	0.000154875	0.002743331	-0.071861093	0.362903791	0.995446806	-0.045897549	0.466561876	0.99951482	0.141559896	0.014416872	0.140691885	0.10888927	0.10739188	0.326347099	-0.048673859	0.516256861	0.999969271	0.082249794	0.301760435	0.837813573	0.077927088	0.029696637	0.164124036
367	ENSG00000024048.10	UBR2	chr6	42564062	42693504	0.043884044	0.301143865	0.658431474	-0.005015177	0.903442156	0.983441438	0.059226641	0.084538778	0.226111124	0.003886835	0.886694577	0.947215225	0.039028615	0.149055616	0.295301237	-0.02215948	0.614893653	0.995446806	-0.020770933	0.593965145	0.99951482	0.090157691	0.010803035	0.123929417	0.032250837	0.407054974	0.662977452	0.020834212	0.642561282	0.999969271	-0.00415521	0.932480817	0.992230757	0.021560734	0.313256758	0.578970688
368	ENSG00000024422.11	EHD2	chr19	47713343	47743134	0.041127464	0.637772945	0.857155392	0.065542752	0.45093405	0.842233446	0.218975769	0.002230608	0.023233303	0.127631238	0.035513691	0.152691211	0.107324024	0.05574554	0.149269575	0.051219948	0.582814224	0.995446806	0.119695615	0.152107895	0.99951482	0.037831926	0.609918337	0.817598288	0.17550257	0.029347935	0.162006123	-0.042163485	0.676023173	0.999969271	-0.000588122	0.995347304	0.999311705	0.082009064	0.069920469	0.259945135
369	ENSG00000024862.17	CCDC28A	chr6	138773509	138793319	-0.016939069	0.795466004	0.926147356	-0.043392043	0.489595646	0.858836008	-0.075706144	0.157356142	0.333985516	0.0621756	0.132308582	0.335220118	-0.04517932	0.279377264	0.45204994	0.020997157	0.75613541	0.995446806	-0.078127842	0.186317539	0.99951482	-0.005534607	0.91848239	0.970349163	-0.080245527	0.195215335	0.450069146	-0.009864132	0.896281984	0.999969271	0.002241863	0.977002973	0.996977256	-0.024506733	0.462456672	0.704399327
370	ENSG00000025039.14	RRAGD	chr6	89364636	89412270	-0.029825788	0.62091855	0.848584867	0.092031552	0.119261262	0.643513083	0.049906938	0.308404873	0.503881823	0.020501303	0.59915084	0.785224675	0.074317028	0.05578697	0.149314071	0.039177212	0.533738707	0.995446806	0.070830455	0.209755254	0.99951482	-0.070638852	0.159910252	0.438104313	0.043232148	0.43205469	0.681076368	-0.011307208	0.859262038	0.999969271	-0.038589535	0.580171698	0.932317619	0.021785023	0.475202189	0.713791704
371	ENSG00000025156.12	HSF2	chr6	122399546	122433119	0.006260747	0.898527758	0.968305343	-0.000523582	0.991002284	0.998396814	0.024962367	0.53186935	0.704985345	0.008033453	0.77052509	0.888604569	-0.030007217	0.320407062	0.494806143	-0.026811844	0.603428059	0.995446806	-0.072130481	0.091413176	0.99951482	0.076878155	0.054833087	0.260638262	-0.010220475	0.829499714	0.924104738	-0.022706205	0.666497831	0.999969271	0.029568986	0.613182285	0.940443406	-0.001517827	0.950629825	0.980793253
372	ENSG00000025293.16	PHF20	chr20	35771974	35950381	0.065751786	0.155210085	0.520992142	0.040719385	0.366085492	0.805456202	0.006996255	0.851399492	0.918236015	-0.035223708	0.223859624	0.455109449	0.007273811	0.80553809	0.884973271	0.066298017	0.16954401	0.995446806	0.023314418	0.586339847	0.99951482	0.034130469	0.376337182	0.656294762	0.038597165	0.362284036	0.62553743	0.043521452	0.370241864	0.999969271	0.036133634	0.50139405	0.909912323	0.02977388	0.201148417	0.457087625
373	ENSG00000025423.11	HSD17B6	chr12	56752161	56787790	0.020668322	0.868777544	0.957893216	-0.227547652	0.072133055	0.606209818	-0.0538854	0.574093506	0.738165152	0.074988786	0.438980097	0.666165677	-0.068481117	0.418934241	0.587672781	-0.020085967	0.901735722	0.996894929	-0.084177854	0.558642708	0.99951482	-0.206048098	0.038877622	0.22333102	-0.122654192	0.287543805	0.556743003	-0.032128223	0.864057207	0.999969271	-0.176246843	0.29694608	0.833649444	-0.081418022	0.2531365	0.513879712
374	ENSG00000025434.18	NR1H3	chr11	47248300	47269032	-0.082633764	0.213905519	0.583876239	0.008209686	0.898422498	0.983311462	0.115716791	0.020015159	0.089250625	0.081800588	0.083141292	0.254520798	0.034046734	0.41762362	0.587040907	0.172915152	0.02029332	0.923592184	0.036882457	0.568672558	0.99951482	-0.067817861	0.181206414	0.4665329	0.036097644	0.532851105	0.755042188	0.003437823	0.965802081	0.999969271	-0.080709135	0.264500426	0.820100297	0.023449647	0.488569978	0.722769453
375	ENSG00000025708.13	TYMP	chr22	50525752	50530056	-0.085985292	0.720766597	0.895314285	0.449705951	0.142059758	0.659355807	0.180634414	0.316081407	0.512086789	0.096627565	0.352751321	0.592133572	0.159714185	0.400358252	0.571268103	-0.046514305	0.822467247	0.995446806	0.256629879	0.131713553	0.99951482	0.238026825	0.277398418	0.571852513	-0.008636146	0.969329855	0.987271884	0.251046983	0.167016131	0.999969271	-0.27279485	0.245849047	0.806589816	0.110768655	0.332809182	0.59764254
376	ENSG00000025770.18	NCAPH2	chr22	50508216	50523472	-0.070903057	0.091154394	0.43089499	-0.057022364	0.161062	0.681539476	-0.082068478	0.017546423	0.08225324	-0.077859909	0.003414689	0.035645402	-0.116571792	1.36E-05	0.000563122	0.040472851	0.359521283	0.995446806	0.012311074	0.748428313	0.99951482	-0.047452647	0.177083124	0.460459713	-0.051529924	0.187814744	0.441610823	-0.010664605	0.812643102	0.999969271	-0.048623077	0.326046288	0.845667859	-0.04635563	0.029517109	0.163748378
377	ENSG00000025772.7	TOMM34	chr20	44942130	44960486	-0.008680295	0.935757533	0.982395718	0.028296548	0.787985687	0.957128807	-0.286807519	0.001202164	0.015851008	0.02053417	0.794881685	0.902913863	-0.043161799	0.534562509	0.687336492	-0.228287423	0.043043823	0.995446806	-0.028804057	0.774686859	0.99951482	-0.163598573	0.082167219	0.3151086	-0.336487813	0.000655673	0.021177036	-0.018036959	0.890106146	0.999969271	0.073174115	0.581016691	0.932338258	-0.090169055	0.110799614	0.334410659
378	ENSG00000025796.13	SEC63	chr6	107867756	107957340	0.107130908	0.009739253	0.193712083	0.07469041	0.063137003	0.606209818	0.083804054	0.01310355	0.068443693	0.019531654	0.452943464	0.678119155	0.070968622	0.007414766	0.036940864	0.050188566	0.237597739	0.995446806	-0.002587388	0.945838683	0.99951482	0.010397728	0.765005274	0.898965071	0.042753646	0.25531715	0.521749543	-0.047516909	0.283539648	0.999969271	0.061116001	0.196944807	0.769572849	0.042770663	0.03998986	0.192434591
379	ENSG00000025800.13	KPNA6	chr1	32108038	32176375	0.066636431	0.089185767	0.429863458	-0.01247585	0.744655248	0.945905896	0.03200934	0.317399264	0.513159178	-0.025672089	0.317064212	0.556928805	-0.044613761	0.079375598	0.189709295	-0.015981379	0.695112112	0.995446806	-0.045829177	0.207316576	0.99951482	0.079791629	0.016297944	0.148022695	0.031634576	0.377898788	0.639074184	-0.008754578	0.833897684	0.999969271	0.011033489	0.806798689	0.971308437	0.006161694	0.756478629	0.888023142
380	ENSG00000026025.15	VIM	chr10	17228259	17237593	-0.093424971	0.493820351	0.785245943	-0.017455181	0.89014034	0.982001993	-0.09653863	0.39610701	0.590449763	0.232486432	0.003613148	0.036976999	0.032495087	0.700133464	0.816503473	-0.00690994	0.959019011	0.997163981	0.213848451	0.06522746	0.99951482	-0.128341902	0.25410215	0.548798916	-0.12070091	0.324828534	0.592123083	-0.127063483	0.362115158	0.999969271	-0.099722572	0.484908155	0.905993981	-0.019211602	0.771043962	0.895639781
381	ENSG00000026103.21	FAS	chr10	88990582	89015785	0.15783539	0.211188355	0.582101081	0.10728339	0.433328681	0.834536993	0.322251876	0.000494003	0.00888448	0.345430038	0.047808951	0.182401965	0.257754346	0.003893625	0.023725671	-0.084845962	0.591459853	0.995446806	0.159780761	0.367705331	0.99951482	-0.135040441	0.240986999	0.533650147	0.047605965	0.681858859	0.849568726	-0.125124413	0.505661664	0.999969271	0.104398509	0.584157438	0.933444682	0.105211769	0.187306699	0.43910143
382	ENSG00000026297.15	RNASET2	chr6	166929504	166957184	-0.127433226	0.201775904	0.572060332	-0.025089408	0.80161275	0.960815634	-0.189247656	0.020604753	0.09067379	-0.005758318	0.944062169	0.975226193	0.087088885	0.190917582	0.351178547	0.128117457	0.216439841	0.995446806	0.083061844	0.369744142	0.99951482	-0.104034103	0.217076717	0.508644903	-0.12271467	0.19291776	0.446509984	0.369566382	0.000536754	0.102142823	-0.006744321	0.952857455	0.994214283	0.007892079	0.879070683	0.948043723
383	ENSG00000026508.17	CD44	chr11	35138870	35232402	0.169048274	0.364859295	0.702946639	0.739711354	0.000520658	0.138337853	0.294298096	0.085574773	0.22784478	0.480843252	0.000674112	0.013145915	0.582029502	0.000111856	0.002249873	-0.082930206	0.644973684	0.995446806	0.227677581	0.132971563	0.99951482	0.132851941	0.488007704	0.739389571	0.252510271	0.230801268	0.495599795	0.155580792	0.394570965	0.999969271	0.048902652	0.792844679	0.969065853	0.272774865	0.006221305	0.073525272
384	ENSG00000026559.13	KCNG1	chr20	51003656	51023129	0.018749322	0.891894146	0.965765516	-0.055835204	0.680087059	0.9269102	0.055430079	0.804882852	0.891626834	-0.112026609	0.360861776	0.599086432	-0.088886124	0.355155705	0.529024982	0.005027633	0.977453457	0.998010647	0.372013474	0.05619642	0.98851525	-0.11933302	0.383496056	0.661083542	-0.12985281	0.696694753	0.858481287	-0.206517748	0.626086791	0.999969271	-0.225943947	0.663626445	0.949268257	-0.044288632	0.731869722	0.876846824
385	ENSG00000026652.13	AGPAT4	chr6	161129979	161274061	-0.128093324	0.172583127	0.538753179	0.089691006	0.327702774	0.785482633	-0.119386691	0.12034556	0.282262854	-0.028733628	0.629312	0.804755864	-0.063157253	0.296680005	0.470796464	-0.127068864	0.198221313	0.995446806	-0.027635038	0.754068441	0.99951482	0.003193873	0.96788775	0.989315151	-0.060314421	0.482823276	0.717468973	0.027063845	0.808462422	0.999969271	-0.11179428	0.314321536	0.844402306	-0.049657707	0.303967266	0.56936705
386	ENSG00000026950.16	BTN3A1	chr6	26402237	26415216	0.027278968	0.749603257	0.904611626	0.108890145	0.207315257	0.715434818	0.130926209	0.05979743	0.181911299	0.104537178	0.032592613	0.144420758	0.129617751	0.024925986	0.085072162	0.12240266	0.174617383	0.995446806	-0.02008924	0.793384194	0.99951482	0.050730045	0.483775157	0.735852427	0.103991878	0.198891044	0.454156589	0.08627448	0.316701248	0.999969271	-0.082400681	0.383730329	0.870346305	0.069287217	0.105916222	0.326013603
387	ENSG00000027001.9	MIPEP	chr13	23730189	23889419	0.070453869	0.378979723	0.713761195	0.055948846	0.468216722	0.849449611	0.048692789	0.412091325	0.604927555	0.050926775	0.331268735	0.571262103	0.014573439	0.765963907	0.858167216	0.018223486	0.796168795	0.995446806	0.004782682	0.9462763	0.99951482	0.170860435	0.003456825	0.072347152	0.030938537	0.670776585	0.842704601	0.024258509	0.785692215	0.999969271	-0.013650487	0.887990296	0.986705185	0.043273535	0.269692578	0.531906285
388	ENSG00000027075.14	PRKCH	chr14	61187559	61550976	0.168621127	0.244459903	0.611761347	0.318490775	0.030757698	0.561089647	0.031333881	0.737804718	0.852109082	0.291215466	0.013733913	0.084677821	0.335082943	0.000283649	0.004122137	0.209991461	0.120761218	0.995446806	0.353825073	0.005580056	0.481281729	-0.198062184	0.038480455	0.222676692	0.059423913	0.575227625	0.7851464	0.236056438	0.092448379	0.999969271	0.181670658	0.214656767	0.787078059	0.180695414	0.008137558	0.083336034
389	ENSG00000027697.13	IFNGR1	chr6	137197484	137219449	0.094432327	0.175676019	0.541906325	0.13700935	0.045931079	0.590434891	0.170008695	0.002902181	0.026970975	0.136190562	0.00260401	0.030131203	0.251810999	3.02E-08	7.74E-06	0.127336603	0.076097462	0.995446806	0.10180485	0.115219294	0.99951482	0.16940403	0.003864927	0.074803527	0.218855808	0.000628579	0.020685874	-0.003257778	0.966764857	0.999969271	0.201466366	0.012544277	0.403130128	0.14591471	4.13E-05	0.003657509
390	ENSG00000027847.13	B4GALT7	chr5	177600100	177610347	-0.049755384	0.35062876	0.694828647	-0.110344642	0.030919299	0.561089647	-0.0287269	0.510902984	0.688604118	-0.041096108	0.218819063	0.450485195	-0.096957775	0.003449498	0.021872405	0.008663726	0.878657083	0.995709916	-0.014830977	0.751302704	0.99951482	0.002823666	0.948655548	0.981916019	-0.043188101	0.390522787	0.649196304	-0.057292522	0.345120627	0.999969271	0.006964351	0.909403473	0.989692218	-0.038521879	0.153075482	0.394738368
391	ENSG00000028116.16	VRK2	chr2	57907651	58159920	-0.083769855	0.498972371	0.788039962	0.444276672	0.011253517	0.474231728	0.061333188	0.579255298	0.741821855	0.004824124	0.976708003	0.989965273	0.176374328	0.124945112	0.260999534	0.05391136	0.635517388	0.995446806	-0.033017236	0.795712747	0.99951482	-0.008269484	0.949680286	0.982326854	0.240613423	0.035506276	0.17870338	0.043432921	0.683781334	0.999969271	-0.027369334	0.817059543	0.974111793	0.079303646	0.269986586	0.532279693
392	ENSG00000028137.18	TNFRSF1B	chr1	12167039	12209228	-0.089360985	0.467569351	0.770372631	0.063101374	0.636861396	0.913333713	0.085804776	0.383094809	0.579429815	0.306825522	0.003028708	0.033087868	0.298906122	0.000419584	0.005232263	0.087753389	0.481522766	0.995446806	0.0849927	0.426085957	0.99951482	0.039706243	0.704959456	0.87230226	0.225221238	0.041068557	0.194985642	0.039335309	0.740519247	0.999969271	-0.062017244	0.627589239	0.942567964	0.098206222	0.116840337	0.343168036
393	ENSG00000028203.17	VEZT	chr12	95217746	95302790	0.003988919	0.919936146	0.976348036	-0.003250989	0.93319805	0.989331849	0.091226418	0.004867616	0.036912357	0.00835702	0.738721989	0.871757567	0.011504472	0.652154765	0.780656529	-0.000785657	0.9848404	0.998494181	-0.047153743	0.199742358	0.99951482	0.049816573	0.135198092	0.403103859	0.018527502	0.611911504	0.808362835	-0.034381203	0.417581781	0.999969271	0.082313521	0.073971894	0.636806537	0.016378439	0.414650704	0.669009076
394	ENSG00000028277.21	POU2F2	chr19	42086110	42196585	-0.26005701	0.024384388	0.265586729	-0.102347662	0.352370905	0.798706097	-0.077986908	0.39408245	0.588617404	0.033151364	0.546441744	0.747522114	-0.065550481	0.335634148	0.51063095	0.275587143	0.028071711	0.938968727	0.016197178	0.848574019	0.99951482	-0.037744279	0.672541705	0.854391797	-0.135981329	0.237124315	0.502284086	0.278849417	0.01890057	0.72325496	0.187067596	0.183400603	0.758930844	0.01010773	0.857096186	0.938248484
395	ENSG00000028310.17	BRD9	chr5	863741	892642	-0.102881505	0.005858701	0.159487404	-0.084769347	0.019386443	0.519011193	-0.043578835	0.153560176	0.328537586	-0.109971605	2.41E-06	0.000211146	-0.09944017	2.81E-05	0.000918752	0.016653176	0.666994217	0.995446806	-0.060708692	0.082604289	0.99951482	-0.072683882	0.020553012	0.165956148	-0.025830361	0.451529648	0.695976413	0.001069076	0.978664879	0.999969271	-0.013189091	0.760594622	0.964413957	-0.054121021	0.004135373	0.058497484
396	ENSG00000028528.14	SNX1	chr15	64094123	64146090	-0.063868691	0.18496559	0.551439439	0.068630806	0.139839114	0.656253383	0.025621062	0.515495477	0.692229554	0.015520382	0.614105289	0.794915206	0.050538373	0.100301344	0.224126234	0.027828502	0.577215865	0.995446806	-0.036668807	0.408614966	0.99951482	0.001139855	0.977377814	0.99288951	0.051415136	0.243876718	0.509611508	-0.019975025	0.712285776	0.999969271	-0.082155492	0.142354093	0.727222376	0.003456918	0.887504863	0.952652144
397	ENSG00000028839.9	TBPL1	chr6	133952170	133988696	0.008713788	0.883682513	0.962861123	0.012377174	0.826286716	0.964671214	0.015841284	0.749782576	0.859461922	0.043790893	0.220128836	0.451939681	0.031082567	0.401444434	0.572238133	0.019947476	0.744370925	0.995446806	-0.04631131	0.386495737	0.99951482	0.05944729	0.22703669	0.519014719	0.006548594	0.909936342	0.959962561	0.077237168	0.255771443	0.999969271	0.186302102	0.00841495	0.34955552	0.037725184	0.211612984	0.469947018
398	ENSG00000029153.14	ARNTL2	chr12	27332854	27425289	0.177275805	0.015725597	0.23310301	-0.020793078	0.762857049	0.950655021	0.11639976	0.164695738	0.342699391	0.027209264	0.603207461	0.787526822	-0.006088254	0.896026278	0.940569518	-0.048151818	0.54366295	0.995446806	0.083914377	0.26376476	0.99951482	0.107367496	0.172508352	0.454918092	0.034148481	0.748773423	0.885212168	-0.085421914	0.55872146	0.999969271	0.30268224	0.014219574	0.409827444	0.06259476	0.186140147	0.438200425
399	ENSG00000029363.16	BCLAF1	chr6	136256627	136289851	0.013387879	0.746200473	0.903291934	-0.011678815	0.772966242	0.953370325	0.031724628	0.352073887	0.548380099	0.013661347	0.62842442	0.804239497	0.012895315	0.632108817	0.765773947	0.009462643	0.824384086	0.995446806	-0.044574706	0.248975302	0.99951482	0.082071949	0.02050753	0.165948097	0.013460865	0.720867794	0.871084387	-0.001654	0.970156575	0.999969271	0.071657018	0.127914595	0.713286766	0.017310375	0.410787878	0.665828141
400	ENSG00000029364.11	SLC39A9	chr14	69398015	69462388	0.065254182	0.054928115	0.363144466	0.037986831	0.251843971	0.738065122	0.068377782	0.013689477	0.070125581	0.051355817	0.017044012	0.096507347	0.023689516	0.278738595	0.451629663	0.01004798	0.776272425	0.995446806	-0.033414804	0.28774365	0.99951482	0.04707274	0.099491393	0.345679199	0.046109012	0.1392748	0.375793778	-0.027919627	0.440379679	0.999969271	-0.005731563	0.884385675	0.985785914	0.025711624	0.134515954	0.369826955
401	ENSG00000029534.19	ANK1	chr8	41653220	41896762	-0.23999485	0.149304284	0.515140136	-0.402565537	0.002935583	0.359468502	-0.342292524	0.029026633	0.113732066	-0.136317073	0.147672913	0.358230828	-0.330153999	0.000129171	0.002458085	-0.058420539	0.752342576	0.995446806	0.064357408	0.602797967	0.99951482	-0.034783968	0.836172485	0.93296735	-0.384677655	0.04066207	0.193839968	-0.37401025	0.027246356	0.831137682	0.27972568	0.05844258	0.598335094	-0.178103028	0.029888417	0.164602536
402	ENSG00000029725.16	RABEP1	chr17	5282265	5385812	-0.04882041	0.31821165	0.673172164	0.090832834	0.055236802	0.604855865	0.06159158	0.121717655	0.284155839	-0.004655889	0.879694648	0.943886684	-0.012217428	0.698536206	0.815644048	0.102944297	0.040356655	0.995446806	-0.023929504	0.594207818	0.99951482	-0.018439191	0.64987945	0.841604048	0.053053338	0.232218506	0.496755196	0.048717218	0.358961621	0.999969271	0.054719784	0.336264944	0.847705503	0.027617875	0.262613844	0.524990026
403	ENSG00000029993.14	HMGB3	chrX	150980509	150990775	-0.04340304	0.530193655	0.803700765	-0.020726741	0.756026313	0.948461647	0.013842704	0.815702416	0.897961337	0.009609083	0.889048024	0.947935499	-0.069042315	0.119109004	0.252338347	0.021998307	0.779583388	0.995446806	-0.084824139	0.184433729	0.99951482	0.010968156	0.853614457	0.942348603	0.016776169	0.807417867	0.912944171	-0.12197021	0.143665166	0.999969271	-0.033015509	0.696706435	0.955494743	-0.027253412	0.471974162	0.711372447
404	ENSG00000030066.13	NUP160	chr11	47778087	47848555	0.007882424	0.889936769	0.965428608	0.010358587	0.857170664	0.973905556	0.079018495	0.083485345	0.224187762	-0.015963652	0.61993249	0.798562873	0.048049239	0.193083713	0.35343882	-0.02704178	0.649759605	0.995446806	-0.009133101	0.859822426	0.99951482	0.092219937	0.050873585	0.253606301	0.091293702	0.08617937	0.290746978	-0.02969632	0.615783757	0.999969271	-0.023868882	0.718941898	0.958997803	0.020283513	0.477673882	0.715824582
405	ENSG00000030110.12	BAK1	chr6	33572547	33580293	-0.073999542	0.194451683	0.563638113	-0.042472488	0.439242802	0.836775045	0.022180464	0.595689067	0.753954111	-0.031040369	0.303781269	0.54405445	-0.02184704	0.508281375	0.664905488	0.036020071	0.523218982	0.995446806	0.004971332	0.922720983	0.99951482	-0.050326692	0.252823296	0.546985282	-0.007700446	0.874142283	0.944272669	0.014377699	0.796872804	0.999969271	-0.005418484	0.931371371	0.992230757	-0.014114136	0.601309655	0.800571293
406	ENSG00000030419.16	IKZF2	chr2	212999691	213152427	0.112551843	0.240913685	0.60826393	0.144323653	0.19557888	0.708330836	0.073091105	0.336512797	0.532985401	0.134420299	0.0208712	0.109506315	0.157641371	0.028220582	0.092807622	0.035533649	0.723373758	0.995446806	0.082310749	0.3831018	0.99951482	0.03309659	0.683220893	0.86252379	0.084610236	0.345723983	0.61053668	0.201483909	0.036956056	0.914613667	0.069531695	0.536931418	0.921372924	0.102599555	0.039847253	0.191970242
407	ENSG00000030582.17	GRN	chr17	44345086	44353102	-0.060943465	0.310725595	0.666814665	0.028426379	0.629131789	0.91084673	-0.031256336	0.521899961	0.697286077	-0.054419842	0.154265033	0.367635843	-0.003007569	0.937735529	0.96528624	0.023776555	0.70177393	0.995446806	0.006395211	0.907540594	0.99951482	-0.034321097	0.494078155	0.744097287	-0.003070061	0.955242488	0.981199243	0.018298779	0.773732724	0.999969271	-0.145945523	0.033262988	0.523362455	-0.023278815	0.441025723	0.688757262
408	ENSG00000031003.10	FAM13B	chr5	137937960	138051961	0.143150956	0.048338484	0.346581328	0.053330657	0.454194343	0.843238595	0.022906417	0.697829188	0.824599265	0.077420494	0.090856214	0.268809051	0.004057708	0.931165749	0.961701594	0.014546668	0.847785032	0.995446806	0.018177634	0.784440883	0.99951482	0.09061073	0.138038952	0.407433353	0.012706824	0.848985698	0.933466528	0.01357558	0.862726288	0.999969271	0.098368401	0.247874378	0.809125404	0.049895643	0.17517976	0.423558419
409	ENSG00000031081.10	ARHGAP31	chr3	119294373	119420714	0.129571625	0.231485242	0.599885017	-0.005216502	0.960719463	0.993138051	0.154420982	0.083303914	0.224020135	0.264232766	0.000294892	0.007285391	0.202791852	0.003830723	0.023413301	0.112839438	0.322739429	0.995446806	0.165641378	0.110177368	0.99951482	0.16667396	0.06604978	0.284693626	0.231458728	0.022074732	0.137001485	-0.025654051	0.833517686	0.999969271	0.025040521	0.841831023	0.977691245	0.129254609	0.020395895	0.134228994
410	ENSG00000031691.6	CENPQ	chr6	49463378	49493107	0.00887882	0.907994385	0.972069851	0.157075633	0.061997935	0.606209818	0.051002721	0.414723129	0.607082235	0.168458425	0.004461814	0.042140351	0.161901852	0.004953511	0.028149856	0.027044387	0.738054313	0.995446806	0.028154422	0.693776876	0.99951482	0.112796833	0.076892125	0.3048186	0.173730768	0.015928279	0.115097081	-0.000198204	0.997576379	0.999969271	0.117630693	0.127353718	0.713286766	0.09149785	0.01926448	0.130049091
411	ENSG00000031698.12	SARS	chr1	109213918	109238169	-0.005943938	0.906366301	0.971128327	-0.001068016	0.983167184	0.996778039	-0.022191096	0.592011584	0.751189699	-0.110434511	0.000911465	0.01623094	-0.158779282	4.14E-06	0.000250364	0.01673101	0.749779785	0.995446806	-0.044865953	0.348160467	0.99951482	-0.02868433	0.506250788	0.752878592	-0.051723003	0.259719947	0.526839394	-0.041365644	0.441943784	0.999969271	-0.007412833	0.898264888	0.988956241	-0.04143069	0.108673294	0.330669259
412	ENSG00000031823.14	RANBP3	chr19	5916139	5978142	-0.081680691	0.010596906	0.201235579	-0.010801911	0.729058102	0.944298717	-0.020853308	0.423687333	0.614772285	-0.037292351	0.070272484	0.2313177	-0.052474486	0.011222409	0.04958706	0.001692776	0.959070553	0.997163981	-0.018263757	0.538746525	0.99951482	-0.017007023	0.527447144	0.767660875	-0.02834938	0.331506194	0.59728968	-0.00486355	0.88629653	0.999969271	0.04708564	0.198358884	0.771200939	-0.020255276	0.209716347	0.467504448
413	ENSG00000032219.18	ARID4A	chr14	58298385	58373887	0.003399143	0.940728929	0.983471489	0.002624219	0.952873996	0.99270767	0.053062803	0.148145737	0.321248578	0.018342511	0.505284385	0.718358792	0.032031301	0.268304923	0.440204794	-0.002595527	0.956327096	0.997163981	-0.042640125	0.30612834	0.99951482	0.044680491	0.228993451	0.52076769	0.037784738	0.371459153	0.633716748	-0.015009751	0.757404686	0.999969271	0.13070315	0.014828488	0.411554507	0.023852996	0.297613708	0.562677946
414	ENSG00000032389.12	TSSC1	chr2	3188925	3377882	-0.068027516	0.160691594	0.526868204	-0.067908748	0.148186583	0.665239415	-0.170143842	1.48E-05	0.001071379	-0.083281039	0.00669709	0.053462827	-0.069095295	0.025015675	0.085233664	-0.045629371	0.377826956	0.995446806	-0.050218111	0.261782674	0.99951482	-0.082024838	0.040992972	0.229071526	-0.203810251	5.40E-06	0.000962605	-0.057360299	0.296980662	0.999969271	-0.008765434	0.881260024	0.984886838	-0.082387704	0.000901707	0.025027639
415	ENSG00000032444.15	PNPLA6	chr19	7534010	7561764	0.000447748	0.992810121	0.998300923	-0.019004788	0.697857816	0.933659407	-0.032722317	0.420151089	0.611152529	-0.053707624	0.089032293	0.26579452	-0.098427865	0.002856233	0.01926382	0.023009315	0.652044589	0.995446806	0.007715015	0.867249933	0.99951482	-0.048894819	0.243715836	0.537006164	-0.002741203	0.951603069	0.979781707	0.041929579	0.424218549	0.999969271	-0.041589696	0.460400538	0.899156952	-0.020362423	0.416899737	0.670793201
416	ENSG00000032742.17	IFT88	chr13	20567069	20691437	0.001730717	0.976809809	0.994001702	0.077380201	0.210412861	0.715488151	-0.040828416	0.371741962	0.568636792	0.002886478	0.940582628	0.973447607	0.037460574	0.357409631	0.531247881	0.004225858	0.944889491	0.997163981	-0.000422918	0.993516654	0.999832244	0.05706611	0.22037353	0.510831284	-0.019739203	0.707809868	0.864173622	-0.016124884	0.786267628	0.999969271	-0.007510778	0.909804091	0.989764573	0.008738522	0.767279469	0.893301602
417	ENSG00000033011.11	ALG1	chr16	5071819	5087379	-0.04160618	0.470893041	0.772767254	-0.131744745	0.014598083	0.49764126	-0.072928342	0.101200355	0.253581463	-0.088141481	0.005506283	0.047618282	-0.124000349	0.000203581	0.003306917	-0.12683365	0.034509767	0.988993355	-0.046742275	0.335796442	0.99951482	-0.053180774	0.216430826	0.508217258	-0.044573653	0.389673217	0.648549609	-0.111668587	0.054567594	0.989264988	-0.096832448	0.153162877	0.736749995	-0.08529568	0.00214121	0.041079721
418	ENSG00000033030.13	ZCCHC8	chr12	122471600	122501073	-0.015390517	0.784851159	0.921384594	-0.017222225	0.757184428	0.948924371	0.01964464	0.65454427	0.794731196	0.038110568	0.211171098	0.441596585	0.060146498	0.090077328	0.20743564	0.033124693	0.567594656	0.995446806	0.048199975	0.338905598	0.99951482	0.092227841	0.040101114	0.226722437	-0.000429778	0.993299093	0.997552605	0.043837244	0.454910812	0.999969271	-0.043780911	0.505668542	0.910898057	0.023497093	0.397441506	0.654002056
419	ENSG00000033050.7	ABCF2	chr7	151207837	151227230	-0.054623653	0.12751302	0.48007078	-0.023494096	0.498913512	0.863751175	0.011461123	0.693056246	0.820840899	-0.070500389	0.001818533	0.024435672	-0.083603178	0.000296568	0.004252239	0.026989776	0.469037524	0.995446806	-0.049483313	0.132911722	0.99951482	0.000700746	0.981345188	0.994575811	-0.043230598	0.186458676	0.439891284	-0.032764241	0.394073429	0.999969271	-0.05125502	0.213750737	0.786310926	-0.03361844	0.062751956	0.245449592
420	ENSG00000033100.16	CHPF2	chr7	151232489	151238763	-0.016384034	0.823474251	0.939188823	-0.064352256	0.343531756	0.7928815	0.017348592	0.771309319	0.87248597	-0.03277128	0.43904869	0.666165677	-0.137827091	0.001352647	0.011547908	0.004923533	0.948232128	0.997163981	-0.042264066	0.491405798	0.99951482	0.032710207	0.58388846	0.802412149	0.004140478	0.953591187	0.980437322	-0.061293448	0.480003912	0.999969271	0.052275984	0.540809217	0.922350293	-0.022135762	0.545766974	0.764905958
421	ENSG00000033122.18	LRRC7	chr1	69568398	70151945	0.147691421	0.099025785	0.44006492	-0.004321599	0.960519355	0.993100848	-0.130676535	0.071991758	0.203678482	0.117095468	0.334753406	0.574387408	-0.004417052	0.939096582	0.965878107	-0.091632482	0.324348415	0.995446806	-0.038175729	0.654705288	0.99951482	-0.053038794	0.489661082	0.740892362	-0.113915991	0.163140307	0.407356393	0.234715949	0.090719578	0.999969271	0.096592333	0.434985504	0.891580806	0.014537908	0.781517995	0.900375742
422	ENSG00000033170.16	FUT8	chr14	65410592	65744121	-0.041785769	0.57475277	0.825295045	0.074627409	0.314589598	0.778297519	0.014202726	0.81449971	0.89698795	0.040327021	0.38998632	0.624703223	0.014749906	0.760301341	0.854951967	-0.035306564	0.644750347	0.995446806	-0.073235432	0.297166972	0.99951482	-0.020776149	0.743067856	0.890763447	0.007996839	0.905895309	0.958323597	-0.018572712	0.817269421	0.999969271	-0.152985135	0.073797625	0.636806537	-0.017341623	0.646007185	0.827056629
423	ENSG00000033178.12	UBA6	chr4	67612652	67701179	0.078979023	0.112143584	0.459563038	0.042854058	0.377334821	0.8109204	0.087320133	0.030612031	0.117748871	-0.018928305	0.538132122	0.742138531	0.021226904	0.503743233	0.661488115	-0.049399512	0.337252936	0.995446806	-0.039229404	0.38512209	0.99951482	0.13283567	0.001348646	0.044372974	0.088112325	0.05573317	0.228605018	0.011873991	0.81836825	0.999969271	-0.018960556	0.73829396	0.961012939	0.030607666	0.219180812	0.479419726
424	ENSG00000033327.12	GAB2	chr11	78215297	78418348	-0.173479572	0.199552595	0.569921705	0.149871293	0.229279609	0.728541399	-0.010188837	0.923373587	0.958424622	0.001405569	0.986483344	0.994577869	-0.078841672	0.33716505	0.512185355	0.043737796	0.752134878	0.995446806	-0.067646746	0.57913503	0.99951482	-0.232237093	0.029675453	0.198380523	0.019148002	0.875882595	0.94471753	0.048180708	0.742673062	0.999969271	0.004796021	0.975646045	0.996715539	-0.026841321	0.687870774	0.850670549
425	ENSG00000033627.16	ATP6V0A1	chr17	42458844	42522611	-0.087989302	0.089684022	0.430006944	-0.047082922	0.373778618	0.810890342	-0.115366627	0.006787077	0.044871182	-0.066690433	0.059414098	0.208571964	-0.13760514	0.000124157	0.002404915	-0.023134289	0.663431406	0.995446806	-0.031911613	0.518430327	0.99951482	-0.070718698	0.112827012	0.368809189	-0.128658781	0.006141202	0.07053867	-0.04711113	0.391075629	0.999969271	0.107538687	0.068589046	0.626258847	-0.058975477	0.026684078	0.155018643
426	ENSG00000033800.13	PIAS1	chr15	68054179	68198603	0.164853868	0.013975198	0.225170177	-0.005473812	0.932585695	0.989129454	0.151314218	0.00447866	0.035297005	0.027302803	0.490875735	0.707785361	0.038493821	0.362122835	0.535516124	0.036098554	0.61056787	0.995446806	-0.019919178	0.745397731	0.99951482	0.097457265	0.072812598	0.29678171	0.093755549	0.130862981	0.3643362	0.021679502	0.76472662	0.999969271	0.104038287	0.195969139	0.769116021	0.064509171	0.055718445	0.230772689
427	ENSG00000033867.16	SLC4A7	chr3	27372721	27484420	0.173665316	0.074581146	0.406871892	-0.027434188	0.765743736	0.95211914	-0.00513991	0.947094688	0.97116343	-0.081777169	0.113608442	0.307175994	0.098525169	0.110646023	0.239639007	-0.06870456	0.473675125	0.995446806	0.00921625	0.910749894	0.99951482	0.036767971	0.638000344	0.834353719	0.063516994	0.513264055	0.740096704	-0.025747032	0.776133751	0.999969271	0.015002015	0.894087043	0.988319232	0.017080987	0.717715103	0.869482457
428	ENSG00000034053.14	APBA2	chr15	28884483	29118315	-0.02716421	0.620468179	0.848541604	-0.069091752	0.210040738	0.715434818	-0.032854751	0.447443994	0.635427814	-0.033926393	0.371149575	0.608202118	-0.170979867	5.26E-06	0.000300044	-0.162858226	0.004506966	0.615016859	0.016709489	0.739406997	0.99951482	-0.017938929	0.690349976	0.866160225	-0.027404427	0.568347605	0.779989374	-0.00278863	0.961738391	0.999969271	-0.003347118	0.956453613	0.994214283	-0.048331347	0.08133175	0.282305571
429	ENSG00000034152.18	MAP2K3	chr17	21284672	21315240	-0.152099413	0.036377589	0.307084442	0.028107834	0.683784974	0.928108236	-0.004661959	0.932184234	0.963657149	0.035489407	0.358763488	0.597957827	0.076965235	0.076590674	0.185030818	0.15222094	0.050004485	0.995446806	-0.037223006	0.544120319	0.99951482	0.038693446	0.479580399	0.733501667	0.036775598	0.557691971	0.772162387	0.01998017	0.805560839	0.999969271	0.104382724	0.188965642	0.762990136	0.02714827	0.438912744	0.687574999
430	ENSG00000034239.10	EFCAB1	chr8	48710789	48735311	0.332042218	0.288120999	0.650593579	0.175619931	0.529899153	0.874538375	0.125702041	0.70529518	0.830008657	0.139915449	0.723033972	0.862642074	0.126239581	0.598398651	0.740739259	-0.255154383	0.388295109	0.995446806	0.216612187	0.374794177	0.99951482	0.98294533	0.0001725	0.014928628	-0.045695539	0.946001964	0.977340171	-0.077706377	0.891140706	0.999969271	0.018304369	0.974520425	0.996715539	0.158074982	0.460712071	0.703004545
431	ENSG00000034510.5	TMSB10	chr2	84905625	84906662	0.097216904	0.377790493	0.71225932	0.08492749	0.426251101	0.830257448	-0.10042923	0.242397824	0.436823175	0.238237428	3.41E-05	0.001629554	-0.016334997	0.811524213	0.887973594	0.121863429	0.251274509	0.995446806	0.035027066	0.709729298	0.99951482	-0.082798449	0.346829814	0.633717067	-0.079922129	0.394498654	0.652570192	0.177133216	0.085693374	0.999969271	0.191258283	0.089309987	0.655032937	0.060561728	0.242113647	0.5025714
432	ENSG00000034677.12	RNF19A	chr8	100257060	100336218	0.133229698	0.029089749	0.28212248	0.064008404	0.282872248	0.757091658	0.240441803	1.49E-06	0.000217956	0.029204816	0.449405668	0.675115278	0.135952543	0.000544588	0.006237499	0.046389326	0.464772331	0.995446806	0.074695816	0.186309371	0.99951482	0.18846693	0.000243626	0.017962006	0.175787056	0.001892097	0.036682991	-0.005794806	0.928989762	0.999969271	0.143582865	0.04075736	0.552868469	0.111451314	0.000310213	0.013694111
433	ENSG00000034693.14	PEX3	chr6	143450807	143490010	0.024406007	0.650585162	0.8631595	0.032579698	0.521517814	0.87274393	0.019671515	0.642597676	0.786797572	0.005992027	0.850373606	0.930383119	0.0762973	0.018813311	0.070291603	-0.02598426	0.645281774	0.995446806	-0.039944413	0.386195181	0.99951482	0.087056352	0.03814646	0.221974565	0.060139216	0.238560741	0.50373349	-0.119280221	0.030431999	0.862260381	0.005093443	0.934518497	0.992264364	0.011456969	0.664621744	0.839037997
434	ENSG00000034713.7	GABARAPL2	chr16	75566351	75577881	0.005187456	0.9086245	0.972069851	0.002642127	0.952161627	0.99270767	-0.095341843	0.009867898	0.057001239	-0.037683283	0.185170531	0.408642898	0.020088063	0.486982317	0.648542178	0.015061314	0.740814129	0.995446806	-0.011398516	0.787713538	0.99951482	-0.0687105	0.072814998	0.29678171	-0.044556122	0.277248337	0.545433233	-0.03035135	0.530409584	0.999969271	-0.018485704	0.721337631	0.959482315	-0.023958942	0.292300442	0.55734185
435	ENSG00000035115.21	SH3YL1	chr2	217730	266398	0.003026751	0.938075172	0.983011861	0.021549844	0.57137881	0.89087851	0.004945591	0.875597489	0.931070444	0.002369986	0.922511465	0.964701981	0.058587957	0.019201079	0.071159376	-0.0262789	0.516267236	0.995446806	0.030684121	0.397446692	0.99951482	0.045409458	0.161502781	0.440156734	0.009352236	0.794446845	0.905569084	0.002767272	0.946153464	0.999969271	0.041541997	0.352956931	0.855478927	0.017632392	0.368783609	0.631393408
436	ENSG00000035141.7	FAM136A	chr2	70295975	70302090	-0.029696133	0.583797816	0.830408166	-0.005926603	0.908900763	0.984376458	-0.061449249	0.168353586	0.34746522	0.001090531	0.973347719	0.988559607	-0.015333337	0.657602814	0.785109184	0.079525896	0.179939318	0.995446806	-0.050853796	0.297094391	0.99951482	-0.04351306	0.3247408	0.612346002	-0.072280956	0.167990377	0.413994075	-0.010838193	0.868572792	0.999969271	0.084286595	0.18982989	0.764554621	-0.011362573	0.683422796	0.849050052
437	ENSG00000035403.17	VCL	chr10	73995193	74120254	-0.030083939	0.624204423	0.850187043	-0.012277321	0.837705195	0.966931521	0.115974326	0.018367036	0.08484915	-0.051554172	0.174390579	0.393678765	-0.022070496	0.570757344	0.717817711	0.022496674	0.724401407	0.995446806	-0.044091031	0.430795005	0.99951482	-0.01253955	0.804640408	0.918377875	0.061551126	0.269190809	0.537999571	-0.063288108	0.358803788	0.999969271	0.00250416	0.971880617	0.996162421	-0.003034394	0.921903991	0.968535661
438	ENSG00000035664.11	DAPK2	chr15	63907036	64072033	-0.144529033	0.227945365	0.597656298	0.058401989	0.637128074	0.913333713	0.004019397	0.968639399	0.982503357	0.234328528	0.018256966	0.100570933	0.026016757	0.739694665	0.842749213	-0.054257676	0.628249046	0.995446806	-0.109126444	0.362058064	0.99951482	-0.121705028	0.280490538	0.574108686	0.081656991	0.4483216	0.693841606	0.137008843	0.231404981	0.999969271	-0.176238614	0.159594647	0.738063315	-0.005856754	0.924188579	0.969616527
439	ENSG00000035681.7	NSMAF	chr8	58583504	58659844	-0.107364535	0.024202769	0.265586729	-0.052097064	0.25737713	0.739524046	-0.088513804	0.015488398	0.076075205	-0.060256714	0.030348655	0.138441776	-0.011684998	0.691275489	0.810468857	0.015427307	0.75586683	0.995446806	-0.020637156	0.63059823	0.99951482	-0.039811759	0.285432635	0.577757995	-0.083185841	0.047748055	0.209839606	-0.043081097	0.399660484	0.999969271	-0.059471753	0.283930866	0.827019821	-0.050061583	0.033213584	0.174715611
440	ENSG00000035687.9	ADSS	chr1	244408494	244452134	0.110580301	0.053595461	0.360597845	0.060445275	0.279986434	0.756101933	0.06173439	0.196298505	0.382545745	-0.032768	0.371053441	0.608202118	-0.029266322	0.430189231	0.597959209	-0.047633108	0.42667881	0.995446806	-0.022106164	0.676153907	0.99951482	0.051721429	0.290426851	0.581604583	0.05320063	0.326540017	0.593410313	0.021858586	0.717122082	0.999969271	-0.027198	0.68318584	0.954890268	0.018233547	0.531708282	0.753273658
441	ENSG00000035862.12	TIMP2	chr17	78852977	78925387	0.097880758	0.287751346	0.650593579	-0.03637861	0.674523851	0.924982459	-0.103074034	0.137198955	0.305889304	-0.07762647	0.124101464	0.322992116	-0.013750205	0.807902538	0.886063879	-0.104913962	0.243805849	0.995446806	-0.11391464	0.186469378	0.99951482	-0.010845948	0.880970629	0.954155209	-0.005947182	0.93908959	0.973947533	-0.10955393	0.266811236	0.999969271	-0.056944825	0.570960747	0.928739884	-0.048642641	0.273332146	0.535708182
442	ENSG00000035928.15	RFC1	chr4	39287456	39366375	-0.000667094	0.988828621	0.99672721	0.09378026	0.0467043	0.591033745	0.00724816	0.851837285	0.918514854	-0.059179723	0.048697119	0.184510475	0.031660878	0.302316229	0.476838837	0.019110379	0.697871776	0.995446806	-0.008670854	0.844790439	0.99951482	0.013164869	0.74200857	0.890027223	0.042995243	0.324871887	0.592123083	-0.017651806	0.725840716	0.999969271	-0.025912767	0.636350007	0.94386779	0.00871614	0.717043588	0.869042758
443	ENSG00000036054.12	TBC1D23	chr3	100261000	100325251	0.034839036	0.463952795	0.767820339	0.053722751	0.246609345	0.735129721	0.08907894	0.020099167	0.089507514	0.062065413	0.02889008	0.134463896	0.104839457	0.00055773	0.006340251	0.045634518	0.35349115	0.995446806	0.079823919	0.072938307	0.99951482	0.103933806	0.008933314	0.11360718	0.084126483	0.05540196	0.227782112	-0.042562545	0.386993045	0.999969271	0.095949651	0.082069859	0.644178239	0.064677403	0.006726313	0.076125141
444	ENSG00000036257.12	CUL3	chr2	224470150	224585397	0.077243421	0.087479225	0.427588491	0.050309464	0.252773901	0.738178816	0.112569949	0.002258634	0.023386828	-0.000456127	0.987239097	0.994923447	0.00602244	0.835418587	0.904263471	-0.002932576	0.950566674	0.997163981	-0.029425547	0.481589235	0.99951482	0.082652653	0.029811907	0.198680208	0.072780099	0.080806804	0.280403943	-0.035696261	0.463544819	0.999969271	0.027906559	0.596948765	0.936586353	0.032815825	0.151930027	0.393503521
445	ENSG00000036448.9	MYOM2	chr8	2045040	2165552	0.156111454	0.260881741	0.627663707	0.080544836	0.506812598	0.866498799	0.121405315	0.282677717	0.477756555	-0.251230826	0.002508906	0.029711024	-0.03154951	0.682208006	0.804257274	0.117993088	0.431630344	0.995446806	-0.018073864	0.897639025	0.99951482	-0.087332967	0.417987557	0.688250036	0.051630171	0.698583162	0.859041059	0.063141586	0.7092857	0.999969271	-0.09580895	0.58379522	0.933444682	0.009711849	0.891279457	0.954539162
446	ENSG00000036530.8	CYP46A1	chr14	99684304	99727301	-0.0727446	0.441096339	0.752285618	-0.044685434	0.637014805	0.913333713	-0.239952345	0.005288277	0.038602872	0.069210901	0.27603223	0.515634565	-0.10862403	0.089743919	0.206887479	-0.072024477	0.461575708	0.995446806	-0.041986731	0.624773814	0.99951482	-0.173606885	0.046456734	0.241671122	-0.219343596	0.019635211	0.129450031	0.003940405	0.971536036	0.999969271	-0.165352807	0.127698903	0.713286766	-0.0968336	0.052013755	0.222766941
447	ENSG00000036549.12	ZZZ3	chr1	77562416	77683419	-0.034681206	0.473982878	0.774947972	0.056314142	0.242550701	0.733237	0.024849737	0.534049355	0.706630923	0.045837684	0.135093968	0.339740184	0.075995537	0.016057464	0.063218984	0.009855487	0.844122725	0.995446806	0.029050709	0.515367361	0.99951482	0.035940302	0.377070932	0.656826143	0.059726586	0.187749148	0.441610823	-0.024670983	0.627342538	0.999969271	0.02484873	0.657432351	0.94749384	0.027551521	0.261822107	0.524124489
448	ENSG00000036672.15	USP2	chr11	119355215	119381726	-0.119318684	0.165487379	0.532333922	-0.07441932	0.362478447	0.803087081	-0.164980293	0.010752599	0.06037404	-0.001578835	0.974914121	0.989284779	-0.08989014	0.079832853	0.190446593	0.013409814	0.879420246	0.995772942	0.069929199	0.418139475	0.99951482	-0.14282126	0.032620206	0.206694252	-0.150283266	0.04044512	0.19326372	0.039530661	0.677578986	0.999969271	-0.028472998	0.774749638	0.965319815	-0.058990466	0.165535401	0.410172505
449	ENSG00000037042.8	TUBG2	chr17	42659305	42667006	-0.072774243	0.181098238	0.548435568	-0.06179699	0.253079723	0.738178816	-0.122469475	0.005303457	0.038675963	-0.077176132	0.02423356	0.120108812	-0.152961981	2.39E-05	0.000829532	-0.043956077	0.432380493	0.995446806	-0.059870578	0.225291835	0.99951482	-0.096027504	0.03465141	0.213431981	-0.111250016	0.022284188	0.137936675	-0.015624795	0.781297455	0.999969271	-0.029641942	0.625669358	0.942525707	-0.076686339	0.004887244	0.064177856
450	ENSG00000037241.7	RPL26L1	chr5	172958779	172969771	0.008938255	0.876141254	0.960456274	-0.044829431	0.43216471	0.834120539	-0.073228986	0.116525445	0.276813103	-0.044136081	0.314718216	0.555006385	-0.004255072	0.910359966	0.949142527	0.018509058	0.760332532	0.995446806	0.029017918	0.583565187	0.99951482	-0.037601917	0.41648264	0.687582427	-0.105589385	0.058362677	0.234067944	-0.003284776	0.961082391	0.999969271	0.048714777	0.481783875	0.90475504	-0.018885967	0.529907895	0.751835596
451	ENSG00000037280.15	FLT4	chr5	180601506	180649624	0.177721313	0.435479593	0.749547494	0.103461601	0.661268449	0.919987064	0.0110788	0.919621636	0.956526039	0.232955787	0.180243875	0.401686387	0.221833308	0.076469909	0.184803374	0.332943167	0.087360668	0.995446806	0.315161353	0.1051132	0.99951482	-0.097890368	0.552606005	0.783744362	-0.135993789	0.27366993	0.542324152	0.237981471	0.262209408	0.999969271	0.088291326	0.689090383	0.95531035	0.13523127	0.178311211	0.427618949
452	ENSG00000037474.14	NSUN2	chr5	6599239	6633291	-0.023505254	0.622324025	0.849151098	0.033631078	0.469572661	0.850047848	0.067520419	0.079188088	0.216824161	0.010513671	0.721285111	0.861504405	-0.024989814	0.408003281	0.577669636	-0.029872263	0.542253593	0.995446806	-0.045589685	0.296893154	0.99951482	0.087378294	0.026870883	0.189767186	0.062199263	0.155534023	0.397212569	-0.040080524	0.424702744	0.999969271	-0.019797804	0.718673625	0.958997803	0.007037035	0.768302223	0.894077506
453	ENSG00000037637.10	FBXO42	chr1	16246839	16352454	-0.003220134	0.939083345	0.983321495	-0.03270347	0.417935938	0.826781197	0.034292784	0.307057009	0.502965964	0.016218558	0.524925392	0.732751722	-0.016011719	0.540860825	0.691582869	0.097183924	0.026895908	0.928366009	0.01516601	0.685758359	0.99951482	0.073349672	0.031902122	0.20489869	0.004467133	0.908357732	0.959212594	0.018919152	0.685498347	0.999969271	0.036584418	0.459219789	0.899156952	0.022204212	0.292634143	0.557637023
454	ENSG00000037749.11	MFAP3	chr5	154038937	154220478	0.331275968	0.006963496	0.169068871	0.130438384	0.258936669	0.740716593	0.317662583	0.000299049	0.006695087	0.021426565	0.698018909	0.848476591	0.105976713	0.145113013	0.289773319	-0.013766548	0.916349286	0.997080685	0.067689336	0.558116362	0.99951482	0.152495704	0.097154051	0.342030836	0.195829033	0.090656126	0.29785804	0.047588219	0.69580795	0.999969271	0.064246745	0.681271722	0.954119184	0.129169337	0.0307076	0.166830411
455	ENSG00000037757.13	MRI1	chr19	13764532	13774167	-0.031130887	0.706019556	0.888773256	-0.080120784	0.319293493	0.781164927	-0.015250903	0.802675081	0.890512132	-0.100702984	0.009585308	0.067897537	-0.125752074	0.010350724	0.04676071	-0.103107498	0.22366847	0.995446806	-0.018278821	0.795639979	0.99951482	-0.006346471	0.917904346	0.970349163	0.027113493	0.714528513	0.867113971	-0.020549654	0.782221325	0.999969271	-0.074315006	0.446201112	0.895489881	-0.049858326	0.201777842	0.457779212
456	ENSG00000038002.8	AGA	chr4	177430770	177442503	-0.044411069	0.560058073	0.818056666	-0.014830015	0.854720472	0.973506981	-0.070982567	0.240422379	0.434723671	-0.001469408	0.982447876	0.992882948	-0.02185495	0.69775233	0.815008984	-0.095405889	0.217470088	0.995446806	-0.064275431	0.385980248	0.99951482	0.024434897	0.69859627	0.869435251	-0.054231834	0.437615134	0.684874006	-0.033504558	0.63123311	0.999969271	-0.122118921	0.158124991	0.738063315	-0.045331795	0.252727925	0.51344213
457	ENSG00000038210.12	PI4K2B	chr4	25233975	25279092	0.036966363	0.599301435	0.839236557	0.045227483	0.544319201	0.880413968	0.183052275	0.002005444	0.022011431	-0.018899279	0.656875216	0.821534298	0.181805013	0.000334237	0.004551958	0.011954497	0.878685363	0.995709916	0.012533132	0.858239131	0.99951482	0.116455289	0.051786569	0.255371694	0.167591052	0.021496163	0.135379681	-0.039865012	0.559484729	0.999969271	-0.090921733	0.287062141	0.828303425	0.055081735	0.136417378	0.372108301
458	ENSG00000038219.12	BOD1L1	chr4	13568738	13627723	0.100917669	0.030201824	0.285273892	0.052899379	0.244348351	0.733675102	0.107671542	0.004609589	0.035711057	-0.043443054	0.161246693	0.377319318	-0.023541946	0.432213419	0.599568351	0.06642423	0.169232629	0.995446806	0.01440061	0.73785806	0.99951482	0.113199169	0.003938324	0.075148351	0.104340249	0.01448443	0.110780996	0.039123877	0.429576713	0.999969271	0.072436173	0.178210013	0.751276014	0.054947991	0.019974376	0.132815371
459	ENSG00000038274.16	MAT2B	chr5	163503114	163519336	0.115368706	0.076465757	0.40845338	0.009901079	0.876093138	0.977913928	0.072954198	0.169296571	0.348143332	0.044732216	0.278931159	0.518398914	0.022819355	0.586507211	0.731031558	0.051262067	0.45063538	0.995446806	0.031114027	0.604215911	0.99951482	0.084649277	0.123121622	0.385769855	0.036163141	0.544865525	0.763609885	-0.001879708	0.978562134	0.999969271	0.142152294	0.05900489	0.599049794	0.05538515	0.092815694	0.302154948
460	ENSG00000038295.7	TLL1	chr4	165873258	166103895	0.098457907	0.666471846	0.872073642	-0.058716749	0.783825029	0.956169809	-0.02773528	0.885256798	0.937077122	-0.061000516	0.214492437	0.445104995	0.008858254	0.946701098	0.970194663	0.001524169	0.99326314	0.998494181	-0.368115586	0.048051424	0.96586978	0.132687481	0.374897253	0.655000387	-0.377894928	0.14073747	0.378362934	-0.541281271	0.049082181	0.983252645	0.625020135	0.02649582	0.488369296	-0.051654217	0.63253914	0.818997441
461	ENSG00000038358.14	EDC4	chr16	67873023	67884503	-0.087154198	0.083678837	0.421805382	-0.059601377	0.226134683	0.727998355	-0.108850552	0.00837402	0.051427367	-0.090519481	0.009753271	0.068569928	-0.095735724	0.003667964	0.022754301	0.016165697	0.75735698	0.995446806	-0.006718181	0.885387955	0.99951482	-0.099511132	0.020501211	0.165948097	-0.09865294	0.03265209	0.170741454	0.023163785	0.668993419	0.999969271	-0.047185885	0.419718875	0.887533001	-0.05950909	0.020816846	0.135697575
462	ENSG00000038382.18	TRIO	chr5	14143702	14532128	-0.01688925	0.771796821	0.915520409	0.005547551	0.92333919	0.987074485	0.067976272	0.146191296	0.318333976	-0.045290165	0.268509963	0.506546519	-0.088633921	0.023289353	0.081400016	-0.032739308	0.583736296	0.995446806	0.000292748	0.995665555	0.999982836	0.069551351	0.152745152	0.429161459	0.007650622	0.882949685	0.947690355	-0.026220047	0.668295358	0.999969271	0.023853568	0.714502486	0.958589733	-0.00317278	0.914264272	0.965190005
463	ENSG00000038427.15	VCAN	chr5	83471465	83582303	0.038796522	0.761313734	0.909737674	0.186235012	0.131005342	0.648293815	0.205654968	0.046424279	0.153858955	-0.107128912	0.201364599	0.430175702	0.368474588	6.69E-06	0.000338905	-0.075533883	0.563668688	0.995446806	0.053543031	0.647249619	0.99951482	0.098273999	0.353209387	0.639230969	0.263904093	0.02252811	0.139018778	-0.243312503	0.071906544	0.999969271	-0.107287222	0.462199523	0.899156952	0.061965427	0.333807329	0.598894122
464	ENSG00000038532.14	CLEC16A	chr16	10944488	11182189	-0.03101037	0.537203248	0.806922255	-0.06619728	0.172899948	0.692571692	0.004244118	0.916735553	0.955053354	-0.03653015	0.255390178	0.492253556	-0.093722634	0.003477504	0.021975375	-0.018254848	0.726044951	0.995446806	0.049154981	0.286627906	0.99951482	0.077296971	0.064419518	0.281117147	0.033476938	0.464622572	0.70376463	-0.001706992	0.974786364	0.999969271	0.0449748	0.433105183	0.891580806	-0.003479497	0.890484022	0.954177142
465	ENSG00000038945.14	MSR1	chr8	16107878	16567490	-0.030513672	0.909443516	0.972125671	-0.014747192	0.961262918	0.993138051	0.002004464	0.992248422	0.995506666	0.351156748	0.001302053	0.019995098	0.348954748	0.103735466	0.229505552	-0.169426871	0.497280847	0.995446806	0.212889084	0.234337752	0.99951482	-0.00768929	0.974039847	0.991429644	-0.237612197	0.375902522	0.637235504	0.205767664	0.160411091	0.999969271	-0.211760854	0.357829213	0.856108137	0.040820239	0.738948453	0.880286957
466	ENSG00000039068.18	CDH1	chr16	68737225	68835548	-0.449496341	0.004298635	0.142772909	0.161656813	0.493046712	0.860490323	-0.266335765	0.028704335	0.112782331	-0.18808331	0.33275823	0.572750833	-0.303111966	0.026994615	0.090050837	-0.106485702	0.506879656	0.995446806	-0.132610504	0.509386724	0.99951482	-0.382889469	0.018248803	0.157463015	-0.417459334	0.00304406	0.048887639	0.252084332	0.219884014	0.999969271	-0.985239959	0.000290152	0.051073935	-0.256179201	0.011399717	0.098105369
467	ENSG00000039123.15	SKIV2L2	chr5	55307760	55425581	0.036606048	0.36336238	0.702181483	0.063495346	0.105721725	0.637119347	0.056131979	0.083392654	0.224093383	-0.008814007	0.720354061	0.860879022	-0.008027947	0.752352742	0.850769398	0.023738897	0.569473844	0.995446806	-0.019186767	0.601889582	0.99951482	0.099953484	0.002756657	0.065352252	0.063004098	0.089125356	0.295378504	-0.008433456	0.840197265	0.999969271	0.023751245	0.610898574	0.940112847	0.029292629	0.146115111	0.385932706
468	ENSG00000039139.9	DNAH5	chr5	13690331	13944543	0.264084961	0.211460245	0.582276256	-0.011977551	0.954127185	0.99270767	0.151450607	0.342643477	0.539298698	-0.131922887	0.335995454	0.575816962	-0.111605696	0.441644571	0.608833955	-0.327210779	0.109014121	0.995446806	0.107136509	0.515312842	0.99951482	0.162876052	0.245920548	0.539435163	0.026036187	0.920419993	0.964817205	-0.193241889	0.55150867	0.999969271	-0.383003332	0.140102549	0.725891207	-0.040670711	0.716849733	0.869032192
469	ENSG00000039319.16	ZFYVE16	chr5	80408013	80479350	-0.155616569	0.071645322	0.401717136	0.045944906	0.5850461	0.897062192	-0.142731418	0.045527307	0.152247813	-0.037991602	0.496623212	0.712163755	-0.035175673	0.525881298	0.680026658	-0.179743074	0.045173818	0.995446806	-0.130583474	0.103611796	0.99951482	-0.075850081	0.297876904	0.586917947	-0.13865712	0.081812736	0.282235901	-0.103045167	0.288339507	0.999969271	-0.291782068	0.00383494	0.251179659	-0.113202849	0.010281711	0.093512077
470	ENSG00000039523.19	FAM65A	chr16	67518418	67546788	-0.054550664	0.329001496	0.681624108	-0.074276032	0.180392878	0.70009934	-0.129697206	0.005123971	0.037936785	-0.074386643	0.046572442	0.179976159	-0.096322951	0.010034908	0.045802221	0.039649206	0.492001383	0.995446806	0.005633355	0.91284256	0.99951482	-0.109529687	0.022398844	0.172833159	-0.118132754	0.021286871	0.134580751	-0.023473954	0.693337078	0.999969271	0.02118785	0.738267576	0.961012939	-0.055809044	0.05004128	0.218641424
471	ENSG00000039560.13	RAI14	chr5	34656237	34832627	-0.082023599	0.44922393	0.757075992	0.188094808	0.128312292	0.648293815	0.213921324	0.02067133	0.090881569	0.21023289	0.00295095	0.032389146	0.226387321	0.006293873	0.033207312	0.144285698	0.184158604	0.995446806	0.106015052	0.305202943	0.99951482	-0.029251828	0.768798259	0.900683617	0.188750739	0.056889054	0.23071183	-0.039409546	0.710938006	0.999969271	0.039117626	0.730561812	0.960814512	0.106010953	0.058679076	0.237435548
472	ENSG00000039650.11	PNKP	chr19	49859882	49867909	-0.175955805	0.002292108	0.115041613	-0.169933002	0.002098435	0.312850929	-0.113883679	0.016710645	0.079553516	-0.146683112	1.54E-05	0.000927386	-0.113780329	0.001314692	0.011330166	-0.057329946	0.340136412	0.995446806	-0.000914732	0.986043104	0.999625551	-0.099803175	0.037559389	0.221301805	-0.092616973	0.096679131	0.307424584	-0.033462254	0.594507878	0.999969271	-0.065581803	0.338166443	0.849931813	-0.09726771	0.000845916	0.024065015
473	ENSG00000040199.18	PHLPP2	chr16	71644751	71724701	0.040655437	0.464135667	0.768032722	-0.029983915	0.566512243	0.888650726	0.020665148	0.643322344	0.787214569	-0.026355473	0.434126323	0.662336607	-0.075778727	0.026919932	0.090001541	0.014241366	0.806654805	0.995446806	-0.066637249	0.181316576	0.99951482	0.02539064	0.574623885	0.796128842	-0.032823197	0.530328241	0.753210518	-0.05598175	0.40143253	0.999969271	0.115390457	0.083105979	0.644985457	-0.006474297	0.818465849	0.920283942
474	ENSG00000040275.16	SPDL1	chr5	169583634	169604778	0.015047894	0.849481117	0.948869128	0.159858354	0.064206123	0.606209818	0.113775036	0.099984524	0.251880427	0.083336859	0.041780349	0.168630229	0.089962563	0.111171058	0.240145857	0.068715602	0.403829389	0.995446806	-0.005917976	0.936632971	0.99951482	0.006806424	0.922052002	0.971983888	0.181907205	0.015117214	0.11281431	-0.015299083	0.82152246	0.999969271	0.171111677	0.043243452	0.556964389	0.079027687	0.046539067	0.21059227
475	ENSG00000040341.17	STAU2	chr8	73420369	73747708	0.115659166	0.075306549	0.407788251	-0.018696574	0.772198836	0.953367	0.000103315	0.998449793	0.999088324	-0.010625745	0.795720987	0.903311254	-0.058419689	0.173405579	0.328300265	-0.011981304	0.859844357	0.995446806	0.000624533	0.99168983	0.999832244	-0.000290195	0.995799966	0.998918645	-0.019447683	0.745225878	0.88335613	-0.076534277	0.275464244	0.999969271	0.067477739	0.367195788	0.861377827	-0.001102792	0.973367872	0.989029971
476	ENSG00000040487.12	PQLC2	chr1	19312326	19329300	-0.137149018	0.00663511	0.16641785	-0.07475545	0.12171491	0.643513083	-0.055813137	0.16847472	0.347552509	-0.061185627	0.024797218	0.121290176	-0.063285153	0.040027545	0.118343038	-0.019726434	0.70340745	0.995446806	0.007930317	0.858603945	0.99951482	-0.029784321	0.47236734	0.72831962	-0.054796762	0.239418703	0.504865854	-0.047733568	0.35398901	0.999969271	0.055925271	0.327441828	0.845667859	-0.043670353	0.077400889	0.2742726
477	ENSG00000040531.14	CTNS	chr17	3636468	3661542	-0.052460288	0.424106188	0.742449445	-0.053575554	0.434835374	0.83539658	-0.034002723	0.509942868	0.687738213	-0.007058188	0.871943853	0.940177132	0.001034363	0.980760938	0.989048663	-0.029530096	0.66619507	0.995446806	0.057934263	0.354005122	0.99951482	-0.040622256	0.465588331	0.723494087	0.013078857	0.825035847	0.921970358	0.014355973	0.823026064	0.999969271	-0.110384618	0.136411272	0.725157997	-0.021930024	0.508380797	0.735691952
478	ENSG00000040608.13	RTN4R	chr22	20241415	20283246	-0.21118407	0.030985139	0.288770834	-0.190322035	0.041639689	0.582514404	-0.219150731	0.035069766	0.127676432	-0.028614769	0.654986853	0.820890429	-0.219618253	0.000447462	0.005469751	-0.052997017	0.611619509	0.995446806	-0.054217569	0.64247564	0.99951482	-0.015475703	0.886544535	0.957216403	-0.236747677	0.078530116	0.276718644	0.047107186	0.727014125	0.999969271	0.211341608	0.408405939	0.881135656	-0.088170821	0.175365608	0.423802728
479	ENSG00000040633.12	PHF23	chr17	7235028	7239722	-0.034584655	0.476202357	0.775805879	-0.015500539	0.73943511	0.945038292	0.015832503	0.686792647	0.817093921	-0.044907486	0.142187072	0.350171099	-0.0290726	0.337582008	0.512652846	0.045917371	0.368234764	0.995446806	0.008271933	0.852877359	0.99951482	-0.011930841	0.76620303	0.89921419	-0.012047723	0.788653548	0.903283861	-0.028841231	0.59549692	0.999969271	0.065647911	0.22965286	0.799939642	-0.003746851	0.878307384	0.947862413
480	ENSG00000040731.10	CDH10	chr5	24487100	24644978	0.082596099	0.314002295	0.669301438	0.001882144	0.980333783	0.996569533	0.185882777	0.014850099	0.074024457	0.046205027	0.342267799	0.581892448	-0.040452759	0.424179077	0.59258827	-0.019723453	0.8334119	0.995446806	0.082458728	0.30454739	0.99951482	0.135508104	0.066504164	0.285026596	0.161625342	0.084656445	0.287867008	-0.219775457	0.131455882	0.999969271	0.085037858	0.458485193	0.899156952	0.045567674	0.33571078	0.600543598
481	ENSG00000040933.15	INPP4A	chr2	98444854	98594390	0.116325173	0.072851185	0.403734903	-0.077282457	0.229514927	0.728541399	-0.075574733	0.154513846	0.329826745	-0.03278014	0.458768538	0.682101958	-0.090707293	0.033845628	0.105189613	-0.0527209	0.437452655	0.995446806	-0.017019166	0.776382571	0.99951482	-0.002728191	0.961023891	0.986607874	-0.138975773	0.019475036	0.128815149	-0.060231615	0.385557508	0.999969271	0.043813221	0.562391096	0.927822058	-0.035261989	0.288113172	0.552979376
482	ENSG00000041353.9	RAB27B	chr18	54717860	54895516	0.143233882	0.214933453	0.584736147	-0.036887659	0.735070869	0.945038292	-0.136318796	0.457301019	0.643663927	0.11156524	0.608211573	0.791585726	-0.135199165	0.074148299	0.181050118	-0.138316424	0.310730514	0.995446806	-0.0749024	0.470146944	0.99951482	0.075169296	0.517587618	0.7603135	0.017093726	0.940520539	0.974449298	-0.303176412	0.286888677	0.999969271	0.216071512	0.184676668	0.759136687	-0.023787927	0.79049906	0.905172204
483	ENSG00000041357.15	PSMA4	chr15	78540405	78552419	-0.035979621	0.439194689	0.751237804	-0.007665655	0.86581523	0.974619955	-0.008173284	0.829866505	0.906326983	-0.033673578	0.251008172	0.487141273	-0.048234923	0.106306945	0.233034621	0.031302882	0.517119508	0.995446806	-0.049643509	0.246530164	0.99951482	0.009019584	0.817741804	0.923214478	-0.025392328	0.554849493	0.771027607	-0.069482061	0.159756515	0.999969271	0.055676248	0.298645799	0.834430583	-0.01656784	0.480517122	0.718065011
484	ENSG00000041515.15	MYO16	chr13	108596152	109208007	-0.051008717	0.615719218	0.846285775	-0.103203022	0.260193967	0.741710819	0.072164214	0.588766122	0.748691035	-0.326194506	0.000256273	0.006627573	-0.143851576	0.027129474	0.090316135	-0.185448859	0.094188866	0.995446806	-0.07982658	0.451521973	0.99951482	0.15773916	0.146623068	0.420041682	0.035634642	0.833907236	0.926548974	-0.264196824	0.211059535	0.999969271	-0.298237732	0.109912816	0.693353729	-0.107857254	0.122813164	0.352351808
485	ENSG00000041802.10	LSG1	chr3	194640788	194672477	-0.076085463	0.112057105	0.459537975	0.007272575	0.874315527	0.977160151	0.013140112	0.725511893	0.844183425	-0.068074104	0.018331885	0.100879093	-0.061926556	0.036744146	0.111275497	0.007814169	0.875342201	0.995446806	-0.022033502	0.606180927	0.99951482	-0.00794549	0.835649611	0.932679545	-0.007762021	0.857028976	0.936738343	-0.038775026	0.441673327	0.999969271	0.050663233	0.348177461	0.85375192	-0.018519279	0.432901511	0.683030334
486	ENSG00000041880.14	PARP3	chr3	51942345	51948867	-0.048291301	0.327114302	0.680316585	-0.04597622	0.331007311	0.787479483	-0.016109726	0.675470197	0.809322838	0.003106906	0.931362551	0.969145603	-0.054700084	0.07610253	0.18429507	-0.005423316	0.918464702	0.997080685	-0.070130814	0.116833739	0.99951482	-0.012109638	0.758212991	0.895813217	-0.022448148	0.610136966	0.807469929	-0.070931736	0.201863229	0.999969271	-0.117659237	0.038151206	0.545356129	-0.041879392	0.094363001	0.305057843
487	ENSG00000041982.15	TNC	chr9	115019578	115118257	0.336018944	0.183654249	0.550376491	0.429769503	0.103359242	0.636712191	0.105511395	0.609403262	0.764139038	0.02674848	0.95185802	0.978397724	0.374001116	0.043963744	0.125545427	-0.381778815	0.079606269	0.995446806	-0.28449125	0.089179107	0.99951482	0.231610621	0.267060254	0.562059855	0.047481877	0.872190043	0.943885849	-0.047160485	0.874271212	0.999969271	-0.482707683	0.017403568	0.433212653	0.032273064	0.820075883	0.920844318
488	ENSG00000041988.15	THAP3	chr1	6624866	6634167	-0.180685268	1.66E-05	0.004972768	-0.038574329	0.338689179	0.791691152	-0.072521936	0.03140678	0.119479001	-0.0898984	0.00012618	0.004056761	-0.074543257	0.003587491	0.022462895	-0.013407487	0.757706288	0.995446806	-0.037335465	0.320031916	0.99951482	-0.045134573	0.186194834	0.473129132	-0.088353244	0.023502253	0.142470394	-0.061044045	0.170510901	0.999969271	0.045532393	0.342330057	0.850677913	-0.059633237	0.004090152	0.058297084
489	ENSG00000042062.11	FAM65C	chr20	50586108	50691528	-0.115801163	0.41528271	0.738770198	-0.089322238	0.531848758	0.875861795	0.433176654	1.09E-05	0.000827609	0.295035142	0.01464266	0.088231896	0.262611371	0.002020195	0.015144234	0.062922697	0.640859869	0.995446806	0.130479035	0.269239053	0.99951482	0.217370346	0.081058817	0.313865502	0.405659565	0.000183134	0.010113305	0.046384969	0.756270098	0.999969271	0.109846598	0.410349216	0.881785832	0.15985118	0.020173455	0.133321824
490	ENSG00000042088.13	TDP1	chr14	89954939	90044768	-0.093506909	0.10969974	0.455690777	-0.043875215	0.447970301	0.840751937	-0.133884751	0.003592428	0.030827892	0.013388547	0.649003375	0.817510036	-0.06490219	0.063208454	0.162545919	-0.042637596	0.488997255	0.995446806	0.014858688	0.763265123	0.99951482	0.042238028	0.337734298	0.624717508	-0.195281226	0.000349327	0.0148323	-0.005026171	0.93498628	0.999969271	-0.100640676	0.131216115	0.717434357	-0.055388134	0.051565353	0.221858633
491	ENSG00000042286.14	AIFM2	chr10	70098223	70132934	0.03435862	0.640610561	0.858685123	-0.108309792	0.128800125	0.648293815	-0.001765775	0.97390018	0.985092827	0.018394409	0.658030514	0.82214406	0.014193939	0.747717982	0.848116361	0.110755551	0.161339574	0.995446806	-0.008550294	0.892120247	0.99951482	-0.04401166	0.414154236	0.686131759	-0.032934881	0.603396285	0.803349389	-0.020044171	0.811954483	0.999969271	0.061395462	0.483534313	0.905115725	0.002134673	0.952836424	0.98184125
492	ENSG00000042317.16	SPATA7	chr14	88384924	88470350	-0.157719314	0.022683936	0.259948591	-0.086580414	0.180568158	0.70009934	-0.113967334	0.051415873	0.16526782	-0.040635391	0.27473018	0.513914771	-0.100057717	0.015170811	0.060951602	-0.03058947	0.66458109	0.995446806	-0.08009869	0.197800968	0.99951482	-0.022778472	0.685340284	0.863466214	-0.130420231	0.062291853	0.243680493	0.007676712	0.927414961	0.999969271	-0.014522995	0.866551591	0.98108856	-0.06997212	0.047565224	0.213045002
493	ENSG00000042429.11	MED17	chr11	93784227	93814963	-0.004306211	0.920196486	0.976348036	-0.003736934	0.929192593	0.987804605	0.021830758	0.514948901	0.691805993	0.037713211	0.109700471	0.300955099	0.069510738	0.008340077	0.040152125	-0.008634283	0.847404637	0.995446806	-0.02361749	0.539491712	0.99951482	0.101627985	0.002812759	0.065912668	0.042016173	0.281116335	0.549511415	-0.015406928	0.732948327	0.999969271	-0.063227801	0.216301585	0.787476452	0.01397902	0.510154993	0.736625794
494	ENSG00000042445.13	RETSAT	chr2	85342088	85354393	0.031189458	0.593688371	0.836125954	-0.02949525	0.605790521	0.904210675	0.05422853	0.255213276	0.449590552	-0.040976195	0.269530726	0.50778482	-0.017221354	0.647091395	0.776823476	-0.008765891	0.885270818	0.996073105	-0.073324834	0.183550853	0.99951482	-0.046189638	0.346301763	0.633327457	0.032086945	0.547523876	0.765891648	-0.002670176	0.965876946	0.999969271	-0.057105845	0.394814388	0.874866437	-0.014385841	0.626518248	0.815525793
495	ENSG00000042493.15	CAPG	chr2	85394748	85418432	0.017161812	0.887631757	0.964700965	-0.152287277	0.197001544	0.709326451	-0.043247734	0.670530131	0.80577015	0.095169742	0.448137366	0.673713077	0.050608499	0.535606868	0.688176635	0.04874285	0.708816071	0.995446806	0.081449342	0.505267436	0.99951482	-0.129118083	0.205814364	0.49471235	-0.054144381	0.639173	0.823586686	0.095935206	0.442672787	0.999969271	-0.220541387	0.118771273	0.70511135	-0.019115583	0.769479759	0.894912467
496	ENSG00000042753.11	AP2S1	chr19	46838136	46850992	-0.072350446	0.258878835	0.624925495	-0.04627478	0.461915213	0.84758634	-0.18082141	0.00052677	0.009272467	-0.07654952	0.057964639	0.20531512	-0.107604862	0.009931192	0.045508017	-0.016867405	0.799726998	0.995446806	-0.065891876	0.263837386	0.99951482	-0.161667057	0.002771452	0.06537284	-0.170412194	0.003617847	0.053515246	0.010011384	0.884201344	0.999969271	0.055994859	0.445557368	0.895489881	-0.075675755	0.019444055	0.130822349
497	ENSG00000042832.11	TG	chr8	132866958	133134903	0.445280184	0.043383743	0.331486635	0.275459231	0.385494804	0.813517777	0.680430454	0.011724188	0.063426821	0.316443748	0.170971574	0.389330806	-0.185322104	0.403554572	0.573851912	-0.024260248	0.92591427	0.997163981	0.619081863	0.076891868	0.99951482	0.028385082	0.919564523	0.970862782	0.582816814	0.061267038	0.241197211	0.309509976	0.506866777	0.999969271	0.312015437	0.489738858	0.907218459	0.30544004	0.074637758	0.269568842
498	ENSG00000042980.12	ADAM28	chr8	24294040	24359018	-0.176733951	0.355959647	0.697793408	-0.216085042	0.398993959	0.821478421	-0.242053042	0.1524767	0.327014451	-0.363421314	0.135330482	0.340064927	0.003449973	0.983904962	0.990658493	-0.11545849	0.539299624	0.995446806	-0.004773854	0.974344558	0.99951482	-0.108774219	0.525665663	0.766349865	-0.106223611	0.633868129	0.819726026	0.23388619	0.100528748	0.999969271	-0.097299348	0.566796068	0.927826806	-0.108498792	0.308091215	0.57339627
499	ENSG00000043093.13	DCUN1D1	chr3	182938074	182985953	0.155857815	0.00276723	0.12292788	0.083964577	0.098344719	0.635745707	0.145096418	0.000655087	0.010684985	0.072270525	0.02795781	0.131672868	0.099827872	0.002965005	0.019797632	0.000882148	0.987133418	0.998494181	0.014742279	0.764537898	0.99951482	0.09997417	0.022129233	0.171495864	0.162604232	0.000753675	0.022561839	0.027835306	0.614867604	0.999969271	0.178230742	0.003007467	0.219173581	0.094662371	0.000342194	0.014341596
500	ENSG00000043143.20	JADE2	chr5	134524312	134583230	0.024893421	0.67125668	0.873817517	-0.009250718	0.870798178	0.975752803	-0.056042181	0.237445387	0.431223361	-0.028319094	0.454211207	0.678727765	-0.064313242	0.086800237	0.202270551	0.096599006	0.111960808	0.995446806	0.084027209	0.117545911	0.99951482	-0.019585135	0.690845586	0.866229977	-0.000712531	0.98933149	0.995552811	0.138830336	0.02489708	0.807835685	0.044817188	0.505929219	0.910898057	0.019176751	0.515686389	0.741009769
501	ENSG00000043355.11	ZIC2	chr13	99981772	99986773	0.095012413	0.525062517	0.801249497	-0.078487757	0.552119326	0.88247525	0.1968891	0.273989265	0.46999905	-0.056779836	0.525398413	0.733097843	0.150877385	0.081501895	0.193087093	0.068471123	0.637034277	0.995446806	0.34581724	0.024222054	0.867770573	-0.138832824	0.429335232	0.697542137	0.143110587	0.385821412	0.645265692	-0.020043216	0.911703831	0.999969271	-0.073180918	0.75255675	0.964110639	0.057532118	0.500377137	0.730566184
502	ENSG00000043462.11	LCP2	chr5	170246237	170298227	0.07015957	0.545260696	0.811976063	-0.049078052	0.624683131	0.909423465	0.142441778	0.13289044	0.300138441	0.278617204	0.037919118	0.159016385	0.14121134	0.019063841	0.070832985	0.140022492	0.208676208	0.995446806	0.17466806	0.092167931	0.99951482	0.194259345	0.081299271	0.313865502	0.081561355	0.442896392	0.688623937	0.149623223	0.11389331	0.999969271	0.028521125	0.793371821	0.969065853	0.122909767	0.034798084	0.179496932
503	ENSG00000043514.15	TRIT1	chr1	39841022	39883511	-0.09972818	0.10161731	0.44420893	-0.080288744	0.176384811	0.696146555	-0.128179467	0.006624304	0.044147398	0.008046385	0.802200348	0.906409797	-0.020342576	0.586646744	0.73114076	-0.006049169	0.920529654	0.997163981	-0.011274722	0.828225027	0.99951482	0.003179542	0.94601627	0.980686504	-0.093892554	0.091656193	0.299189268	0.039648889	0.538825077	0.999969271	0.029908281	0.68056963	0.954035853	-0.032633847	0.271985453	0.534183982
504	ENSG00000043591.5	ADRB1	chr10	114044056	114046908	-0.064298084	0.561174782	0.818489794	0.020744633	0.824008095	0.964334637	0.080424585	0.279528413	0.474664589	0.006754856	0.96434253	0.984833672	-0.031977515	0.573202937	0.719864779	0.023134946	0.861515317	0.995446806	0.076138356	0.5974292	0.99951482	-0.198307529	0.005833965	0.092100782	-0.082276257	0.342115047	0.607600466	0.241216064	0.351349251	0.999969271	-0.045041924	0.771753728	0.965302614	0.002410194	0.972030738	0.988661119
505	ENSG00000044090.8	CUL7	chr6	43037617	43053945	-0.001136909	0.985159019	0.995725424	-0.0570855	0.326477587	0.784740198	-0.050244355	0.298542358	0.493899611	-0.154259819	2.25E-05	0.001218456	-0.116904493	0.001696308	0.013480477	-0.019045589	0.771597918	0.995446806	-0.058643028	0.283798459	0.99951482	-0.019996779	0.683787124	0.86289903	-0.063477439	0.264012	0.532237642	-0.013860807	0.853850483	0.999969271	-0.102980578	0.191757995	0.767182753	-0.059785027	0.056598919	0.232695017
506	ENSG00000044115.20	CTNNA1	chr5	138610967	138935034	0.01951343	0.742973931	0.902567193	0.064312903	0.258061569	0.739976179	0.011198696	0.819589908	0.900620757	0.113805196	0.00115897	0.018737798	0.077877106	0.039503338	0.117162174	0.022351218	0.711941607	0.995446806	0.02040328	0.705570519	0.99951482	-0.0115953	0.815781363	0.922818682	0.006811964	0.900796472	0.955958416	0.047388374	0.464478951	0.999969271	-0.09404746	0.169950026	0.744794121	0.025274492	0.396122782	0.653758306
507	ENSG00000044446.11	PHKA2	chrX	18892300	18984598	-0.061999387	0.313799523	0.669301438	-0.020053097	0.740751305	0.945038292	-0.031080536	0.510603119	0.688265829	-0.066351715	0.058927591	0.207488174	-0.028238911	0.460265284	0.624117066	-0.005238417	0.933734585	0.997163981	-0.001901827	0.972417157	0.99951482	0.015760772	0.745019174	0.89159174	0.00985541	0.855878798	0.936566688	0.011103228	0.855684961	0.999969271	-0.064618811	0.351954156	0.855405319	-0.02206939	0.461299462	0.703376207
508	ENSG00000044459.14	CNTLN	chr9	17134982	17503923	0.109119366	0.140047486	0.499784264	0.028840375	0.722082258	0.942038387	0.130891606	0.01601638	0.077827007	0.043013742	0.181580048	0.403377542	0.199663444	0.000192614	0.00317239	0.087866017	0.279996801	0.995446806	0.096150066	0.126743745	0.99951482	0.135594379	0.013769133	0.138314998	0.100974394	0.141251715	0.379021847	-0.014208117	0.837330402	0.999969271	0.216575586	0.005260172	0.295114502	0.103134623	0.00401178	0.057588062
509	ENSG00000044524.10	EPHA3	chr3	89107524	89482134	0.065709209	0.598232949	0.838534773	-0.083507728	0.482708114	0.855461321	0.227131705	0.034312	0.126025452	-0.065915323	0.557460279	0.754822658	-0.040461907	0.561283637	0.709132979	-0.007906116	0.952639862	0.997163981	0.297850154	0.00472015	0.44955352	0.096602087	0.455648683	0.715767469	0.120802671	0.336626077	0.602463368	0.108597473	0.394131777	0.999969271	0.265428351	0.060300548	0.601635159	0.089484598	0.172276189	0.420376589
510	ENSG00000044574.7	HSPA5	chr9	125234853	125241330	0.160161851	0.06584277	0.387569323	0.118220896	0.166623578	0.685377392	0.244072624	0.001074142	0.014728398	0.028547172	0.604585197	0.788823195	0.21340571	0.000167517	0.002890776	0.157219155	0.079648184	0.995446806	-0.009009752	0.91473831	0.99951482	0.166840086	0.028869738	0.196682947	0.138896247	0.087175053	0.292007397	0.028515905	0.76412574	0.999969271	-0.028473978	0.773331816	0.965302614	0.110763265	0.013110598	0.106024939
511	ENSG00000046647.13	GEMIN8	chrX	14008279	14029893	0.086443984	0.098685533	0.440053728	-0.005355734	0.918814857	0.985806335	0.154197195	0.000257838	0.006281783	0.014952798	0.65312928	0.819729636	0.039908523	0.243191987	0.412705418	0.052673928	0.347714195	0.995446806	0.077691238	0.105941592	0.99951482	0.088873064	0.038087014	0.221929023	0.099131984	0.043247619	0.200399135	0.164879235	0.001311478	0.197674611	0.018575195	0.753945494	0.96416843	0.071997401	0.006238694	0.073640645
512	ENSG00000046651.14	OFD1	chrX	13734745	13769353	-0.046231949	0.494251341	0.785630497	0.051586761	0.444887488	0.839849308	0.07724572	0.155523922	0.331379614	0.209432038	5.49E-07	6.09E-05	0.131367349	0.002856331	0.01926382	0.115417469	0.097192811	0.995446806	0.123521654	0.045170888	0.954225604	0.07409042	0.183856661	0.469724228	0.086946912	0.158687897	0.401372409	0.211316294	0.002881771	0.314582218	0.026958093	0.725965527	0.959972186	0.096513706	0.004441099	0.061064781
513	ENSG00000046653.14	GPM6B	chrX	13771031	13938638	0.203186734	0.05450734	0.362495802	0.002361778	0.981150018	0.996577796	0.067071995	0.428977902	0.619766782	0.159934131	0.005768926	0.048791603	0.147385323	0.024506985	0.084051946	-0.098034429	0.351128014	0.995446806	-0.044449388	0.615950762	0.99951482	-0.007439977	0.930298195	0.975099307	0.05345914	0.566149338	0.778807244	-0.045993287	0.693907116	0.999969271	-0.008604936	0.940512223	0.992614136	0.038988826	0.447456605	0.6934174
514	ENSG00000046889.18	PREX2	chr8	67952118	68237030	0.251146519	0.04460098	0.334792643	-0.054230868	0.655195375	0.917773602	0.17323932	0.097710124	0.24841198	0.210357205	0.011256458	0.074770493	0.133694926	0.095261459	0.215632391	-0.069493287	0.586518063	0.995446806	-0.041608201	0.720104551	0.99951482	-0.013892745	0.89370298	0.96091665	0.081712113	0.477498289	0.713511344	-0.070552281	0.59520806	0.999969271	0.01685045	0.906102087	0.989586598	0.056111196	0.374949797	0.636686729
515	ENSG00000047056.14	WDR37	chr10	1049538	1132297	0.106271237	0.036359147	0.307084442	-0.00632704	0.897294975	0.983311462	0.101376754	0.016558589	0.079240043	-0.035607149	0.259697119	0.497152641	-0.070580396	0.02901944	0.094682984	-0.029552772	0.586273304	0.995446806	-0.037073417	0.42561935	0.99951482	0.05634989	0.19077504	0.477058111	0.118089158	0.014765299	0.111667965	-0.051231926	0.37169019	0.999969271	0.031628904	0.596297338	0.935985146	0.016667568	0.521457416	0.745743839
516	ENSG00000047188.15	YTHDC2	chr5	113513683	113595284	-0.026708491	0.620782374	0.848559249	-0.070267717	0.173113381	0.692571692	0.002053346	0.961951175	0.97969165	-0.096958319	0.003553645	0.036633226	-0.070259076	0.036412721	0.11069885	-0.104356588	0.061479292	0.995446806	-0.065509838	0.179832484	0.99951482	0.032913849	0.457936025	0.717473865	-0.032004783	0.518930837	0.744547717	-0.056274992	0.321018722	0.999969271	0.068201073	0.267348017	0.823162673	-0.038106503	0.155891142	0.39834133
517	ENSG00000047230.14	CTPS2	chrX	16588003	16712936	0.003894511	0.947643011	0.985649522	0.055484271	0.37032483	0.809494823	-0.011025858	0.807453329	0.893069257	-0.007917353	0.807650632	0.908123299	0.109329975	0.007256478	0.03645137	-0.015344673	0.810586276	0.995446806	0.036400072	0.505054186	0.99951482	0.009892529	0.833638276	0.931954039	-0.003150168	0.95198047	0.979944389	-0.02833839	0.620550324	0.999969271	-0.0500065	0.456279339	0.899156952	0.009019856	0.758809617	0.888390175
518	ENSG00000047249.17	ATP6V1H	chr8	53715557	53843558	0.09800566	0.216626226	0.586640485	-0.135017496	0.081716384	0.62232356	-0.191349658	0.00295002	0.027202838	-0.114639963	0.019240772	0.103732219	-0.121871888	0.019381759	0.071665748	-0.141349333	0.082136899	0.995446806	-0.091213992	0.201239293	0.99951482	-0.072521087	0.282360001	0.575354232	-0.162189044	0.022040281	0.136920894	-0.037242982	0.649184741	0.999969271	0.028748805	0.744048333	0.962276876	-0.085512816	0.030598485	0.16636597
519	ENSG00000047315.15	POLR2B	chr4	56978824	57030399	0.046695217	0.316730763	0.672527535	0.006345694	0.88891938	0.981633308	0.048169055	0.203216635	0.390888766	-0.078943618	0.009317036	0.06666794	-0.054117019	0.070484499	0.174870104	-0.004097378	0.932889202	0.997163981	-0.088107886	0.040049246	0.928414134	0.097838421	0.012677637	0.133055975	0.015377713	0.718921943	0.869857582	-0.056583357	0.255337062	0.999969271	-0.004668411	0.93156918	0.992230757	-0.006553779	0.781312518	0.900333829
520	ENSG00000047346.12	FAM214A	chr15	52581321	52709817	0.032602688	0.547622021	0.813315732	0.062041686	0.250054789	0.738065122	0.056588059	0.185506074	0.370150575	0.01526726	0.640086306	0.811722127	0.089660998	0.010074065	0.045925215	0.111613224	0.044714666	0.995446806	0.037904239	0.443903921	0.99951482	0.041721686	0.345489784	0.632523321	0.096772925	0.044093115	0.201941994	0.082652802	0.14215361	0.999969271	0.055369105	0.361531028	0.860362656	0.062017697	0.021109117	0.13643431
521	ENSG00000047365.11	ARAP2	chr4	35948221	36244509	-0.03694316	0.716509117	0.892523042	0.094742973	0.33990222	0.791691152	-0.070212864	0.406977455	0.600424988	0.175670396	0.01396629	0.085472966	0.060380564	0.357627922	0.531389077	0.009043736	0.931159162	0.997163981	0.029357135	0.756123217	0.99951482	-0.11255105	0.191089284	0.477322274	-0.041858445	0.656504554	0.83302371	0.123185601	0.258752167	0.999969271	-0.026876458	0.817788073	0.97428136	0.018539857	0.720980192	0.871677443
522	ENSG00000047410.13	TPR	chr1	186311652	186375693	0.037504696	0.422589461	0.742449445	0.089091724	0.050912546	0.601540219	0.114632276	0.002862788	0.026715562	-0.041060658	0.186911794	0.410686829	0.037293841	0.216662565	0.382144568	0.082907684	0.085896137	0.995446806	0.00487754	0.910158833	0.99951482	0.064004923	0.105405712	0.355696917	0.109810543	0.010400227	0.092473711	0.042074642	0.399225275	0.999969271	0.07811096	0.145689154	0.730104862	0.056295288	0.017626905	0.124049015
523	ENSG00000047457.13	CP	chr3	149162410	149222055	0.367058241	0.157162744	0.522665036	0.610768119	0.049926082	0.601540219	0.482703363	0.004353951	0.034659318	0.474916878	0.051742711	0.191344762	0.616662282	0.004519821	0.026291778	-0.142480347	0.527194559	0.995446806	0.372498153	0.077433652	0.99951482	0.824238454	2.30E-05	0.003680399	0.50159369	0.014650825	0.111431105	0.200967109	0.334086093	0.999969271	0.197657155	0.377480885	0.866800987	0.409689373	0.001148647	0.029197186
524	ENSG00000047578.12	KIAA0556	chr16	27550152	27780369	-0.025315982	0.656531233	0.867247845	-0.036837606	0.507162228	0.866498799	-0.024053336	0.589792954	0.749538674	-0.051796073	0.154102747	0.367373436	-0.11489833	0.001234089	0.010888596	-0.011235644	0.850240275	0.995446806	-0.01785517	0.736491059	0.99951482	0.008132767	0.8595017	0.945916448	0.005150051	0.919925857	0.964514624	-0.011493325	0.854605788	0.999969271	-0.136443957	0.041882295	0.556964389	-0.037876964	0.186735144	0.438685456
525	ENSG00000047579.19	DTNBP1	chr6	15522801	15663058	-0.07363679	0.37226404	0.70859992	0.042053139	0.602308703	0.902491845	-0.081233168	0.22687426	0.418392264	-0.023582122	0.697028305	0.847776178	0.067884305	0.205462276	0.368481887	0.095042564	0.304517385	0.995446806	0.054426462	0.477095344	0.99951482	-0.14601351	0.035064266	0.214498257	-0.196618075	0.009460634	0.089053912	0.044462032	0.644211849	0.999969271	-0.001352945	0.98888114	0.99780913	-0.019869828	0.6444156	0.826547088
526	ENSG00000047597.5	XK	chrX	37685759	37732130	0.172819887	0.148005617	0.513215574	-0.123004661	0.23943416	0.731749612	-0.268165138	0.019030118	0.086914689	-0.028770165	0.601507442	0.786634282	-0.067760811	0.303394836	0.477824145	-0.067360654	0.605120791	0.995446806	-0.138978512	0.136345335	0.99951482	-0.00262268	0.977098043	0.992820164	-0.183370433	0.196135145	0.451315191	-0.145013357	0.480989134	0.999969271	0.236974664	0.155040621	0.736749995	-0.055931987	0.390503427	0.649470799
527	ENSG00000047621.11	C12orf4	chr12	4487728	4538508	0.061133955	0.240122427	0.60809297	0.0247772	0.606517063	0.904225508	0.110274561	0.006627824	0.044149963	0.03127329	0.267167029	0.504854137	-0.017378595	0.568088718	0.715547883	0.045647999	0.395278208	0.995446806	0.047280954	0.315419967	0.99951482	0.069382618	0.092652711	0.334547558	0.012574329	0.795284341	0.906230304	0.058930998	0.284050522	0.999969271	0.076548648	0.206008175	0.779840624	0.047313269	0.063319549	0.246025759
528	ENSG00000047634.14	SCML1	chrX	17737449	17754988	-0.095419828	0.181226796	0.548706888	-0.120476399	0.072143257	0.606209818	0.048250473	0.40561749	0.599046197	-0.034733163	0.401428352	0.635373053	0.041262826	0.344784095	0.519333579	-0.109652276	0.151668177	0.995446806	-0.123518291	0.076752934	0.99951482	-0.004182738	0.945530287	0.980686504	0.037062246	0.588295366	0.793287457	-0.103733954	0.163899876	0.999969271	0.073697512	0.388846546	0.87297717	-0.035585781	0.325456085	0.589601954
529	ENSG00000047644.18	WWC3	chrX	10015562	10144478	-0.001996898	0.97372684	0.992991576	0.000623486	0.991785416	0.998539446	0.098895748	0.046597587	0.154106909	-0.00303387	0.937527522	0.972327483	0.037424358	0.344929619	0.519412077	0.09851847	0.116453379	0.995446806	0.023149367	0.683060758	0.99951482	-0.016342486	0.75022909	0.893115079	0.143025739	0.0100149	0.091104535	-0.01309295	0.839275072	0.999969271	-0.032700419	0.638142967	0.944842955	0.030406413	0.323030117	0.587031889
530	ENSG00000047648.21	ARHGAP6	chrX	11137543	11665701	0.15349458	0.145949314	0.509231475	0.157355095	0.234209421	0.729191504	0.184453578	0.136053634	0.304885358	0.304904223	0.033788629	0.147983641	0.204430882	0.059592983	0.15604098	-0.025684772	0.848872722	0.995446806	-0.199926849	0.044519267	0.94987926	0.125535805	0.13928827	0.408977776	0.238793383	0.119667221	0.345885428	0.031402264	0.842705077	0.999969271	0.172469699	0.250105018	0.810013792	0.122475263	0.085398423	0.28828085
531	ENSG00000047849.21	MAP4	chr3	47850690	48089272	-0.054707758	0.570478176	0.823388535	0.112101434	0.213433673	0.718481926	0.023127691	0.758572803	0.864747204	0.015403639	0.786044787	0.898100016	0.052997313	0.37029805	0.54323754	0.071246583	0.473747872	0.995446806	-0.037440986	0.672459589	0.99951482	-0.066357225	0.382490889	0.660067055	0.125686088	0.145671826	0.383944189	0.053334772	0.633361459	0.999969271	0.150359271	0.196753872	0.769560073	0.040522802	0.400768597	0.656697025
532	ENSG00000047932.13	GOPC	chr6	117560269	117602542	0.045482147	0.366527901	0.704153602	0.025432985	0.60301787	0.902795838	0.112213782	0.006292193	0.042971224	0.039411725	0.215738057	0.446374276	0.027707423	0.389693601	0.561283143	-0.014981423	0.77431087	0.995446806	0.00518944	0.91094353	0.99951482	0.129231165	0.002252321	0.058833587	0.050069786	0.282873011	0.551338096	0.009788007	0.854541619	0.999969271	0.108257278	0.063034482	0.610459398	0.04889112	0.054431284	0.228124386
533	ENSG00000048028.11	USP28	chr11	113797874	113875570	0.067382188	0.263274068	0.629733777	-0.07088035	0.223277609	0.725806854	0.050999125	0.292742073	0.488956693	-0.072687305	0.026487804	0.12661278	-0.05286132	0.134405734	0.274662828	0.002750417	0.965249256	0.997163981	-0.017319543	0.761840729	0.99951482	0.042929371	0.393165242	0.668440491	0.038097796	0.505708308	0.73408766	0.042304065	0.498236016	0.999969271	-0.01410125	0.846962048	0.978149489	0.00151029	0.960040411	0.984151494
534	ENSG00000048052.21	HDAC9	chr7	18086949	19002416	0.088122973	0.343904857	0.691147167	-0.044790342	0.606988113	0.90433731	0.000229111	0.997894485	0.998937016	-0.048795501	0.397581535	0.631057616	-0.027359808	0.636223054	0.769521792	0.074466066	0.445852106	0.995446806	-0.001181769	0.988906657	0.999625551	0.095551352	0.290513183	0.581604583	0.173200428	0.089497212	0.295901414	-0.051430546	0.58696266	0.999969271	0.129545767	0.234978477	0.80201228	0.035232521	0.467862796	0.707978067
535	ENSG00000048140.17	TSPAN17	chr5	176647387	176659054	0.007355044	0.904383277	0.971128327	-0.000960092	0.986915834	0.997398362	0.033200647	0.519028172	0.695230165	0.024407828	0.519210122	0.72976278	-0.044789726	0.24595112	0.415934151	0.047260105	0.467323146	0.995446806	0.038011708	0.513436203	0.99951482	-0.01972618	0.707012424	0.873235225	0.035273121	0.553725132	0.770433485	0.077649116	0.293606451	0.999969271	0.067573645	0.372312707	0.864250077	0.02411411	0.449888028	0.694556544
536	ENSG00000048162.20	NOP16	chr5	176383938	176388975	-0.042433459	0.46958879	0.772246798	-0.003697002	0.947596848	0.992230951	-0.027036781	0.584667564	0.745467815	0.024469543	0.549119809	0.748712737	-0.024489618	0.504146398	0.661762637	-0.011558417	0.849926176	0.995446806	0.054642832	0.288034674	0.99951482	0.00222658	0.962193224	0.986956451	-0.081682345	0.17741871	0.427883246	-0.007683564	0.915988909	0.999969271	0.012790289	0.858923373	0.97980178	-0.009495631	0.756585674	0.888023142
537	ENSG00000048342.15	CC2D2A	chr4	15469865	15601557	0.033639409	0.638530416	0.857213576	-0.136184972	0.054046262	0.601540219	0.063959983	0.259399105	0.453504731	0.021555296	0.666427246	0.828398867	-0.040431148	0.387495004	0.559088591	-0.053356254	0.489283922	0.995446806	-0.022383649	0.732600448	0.99951482	0.057990496	0.318139115	0.605983365	-0.004286778	0.949449445	0.978876367	-0.10538318	0.208079476	0.999969271	-0.031956776	0.704270638	0.957182416	-0.019712507	0.59392089	0.796224283
538	ENSG00000048392.11	RRM2B	chr8	102204502	102239118	0.103712107	0.106182533	0.452014036	0.06670331	0.285577022	0.759059196	0.140871857	0.007117124	0.046162175	0.083596519	0.047695553	0.18216674	0.140411972	0.000686844	0.00734407	-0.064938729	0.328317698	0.995446806	-0.005765661	0.921816141	0.99951482	0.1082392	0.04513348	0.238582873	0.092798871	0.118556029	0.344370049	-0.036581209	0.584144982	0.999969271	0.078124877	0.281787764	0.827019821	0.064288465	0.046880671	0.211189014
539	ENSG00000048405.9	ZNF800	chr7	127346790	127431924	0.066649845	0.249107436	0.616705157	0.0638043	0.268093803	0.747139705	0.10627596	0.012865412	0.067550608	0.026167067	0.359445565	0.598178105	0.072805183	0.040651434	0.119410407	0.002274866	0.96938695	0.997163981	0.020780347	0.678966651	0.99951482	0.072640754	0.106378988	0.357695536	0.043179023	0.402210596	0.658673057	-0.05251664	0.326755739	0.999969271	0.109794998	0.079177557	0.639534738	0.048350518	0.07814174	0.275806045
540	ENSG00000048471.13	SNX29	chr16	11976737	12574289	-0.023730643	0.702088767	0.886935683	0.048579036	0.42803637	0.831813345	0.065451476	0.187785616	0.372795653	0.015553796	0.690741614	0.843407909	0.020901483	0.600717913	0.742761406	0.016529339	0.795446196	0.995446806	-0.064733374	0.261345107	0.99951482	-0.00732677	0.886311661	0.957216403	0.088034031	0.114105178	0.337479886	0.016545321	0.796383448	0.999969271	-0.01934368	0.780096398	0.966720175	0.014223638	0.64612621	0.827056629
541	ENSG00000048540.14	LMO3	chr12	16548373	16610594	0.078461777	0.54376409	0.811099538	-0.060426026	0.628303345	0.91084673	-0.050957211	0.628540632	0.77817931	0.252240099	0.001607861	0.022607189	0.026469157	0.747368919	0.847970696	-0.023499041	0.848913838	0.995446806	-0.031233826	0.768977141	0.99951482	-0.102047624	0.352121441	0.638796918	-0.233630641	0.039881906	0.191351618	-0.090560041	0.4821425	0.999969271	0.295588271	0.027052002	0.49281539	0.005491354	0.929928439	0.971962613
542	ENSG00000048544.5	MRPS10	chr6	42206801	42217865	0.032588326	0.499115866	0.788042339	0.037972214	0.416100596	0.826668724	0.009030293	0.817912614	0.899269181	0.030970151	0.314685518	0.555006385	0.021616119	0.486554366	0.648278794	0.013460884	0.792986261	0.995446806	-0.027530426	0.534911569	0.99951482	0.027186687	0.494432864	0.744147117	-0.003586628	0.936745636	0.973165034	-0.016984262	0.751401615	0.999969271	0.143190116	0.012585732	0.403130128	0.02435577	0.322327802	0.586997631
543	ENSG00000048545.13	GUCA1A	chr6	42155406	42180056	0.062716656	0.698284212	0.885776327	0.086184488	0.687256542	0.929723406	-0.416912116	0.000315086	0.006954603	0.040576562	0.918085587	0.962620169	-0.035589131	0.823790508	0.896631469	-0.231832034	0.292063051	0.995446806	-0.224626378	0.055538955	0.98851525	-0.254493575	0.006188494	0.094518843	-0.411201683	0.00401222	0.056331086	0.33180525	0.447885012	0.999969271	-0.693769948	0.015278289	0.411554507	-0.158831083	0.195830021	0.450639811
544	ENSG00000048649.13	RSF1	chr11	77659996	77821017	0.114416225	0.007395517	0.172953598	0.074935488	0.072764252	0.607749821	0.08506004	0.014765526	0.073786761	0.034339956	0.209099968	0.439156711	0.109801075	6.97E-05	0.001671599	0.038879775	0.38061654	0.995446806	0.022540837	0.568137494	0.99951482	0.06380981	0.075887796	0.302631235	0.07110013	0.069465261	0.260439247	0.0044652	0.921753486	0.999969271	0.136815855	0.005630869	0.300355662	0.068742217	0.001481129	0.033749599
545	ENSG00000048707.13	VPS13D	chr1	12230067	12512047	0.003001863	0.944889891	0.984312727	0.020243714	0.638241942	0.913333713	0.059978627	0.09744178	0.247908788	-0.057626378	0.045730646	0.178042288	-0.077854711	0.007424513	0.036957226	-0.010268646	0.81915619	0.995446806	-0.038218975	0.341225956	0.99951482	0.045404728	0.222341431	0.513280662	0.022710701	0.569547004	0.780874394	-0.030834138	0.506435997	0.999969271	0.002282677	0.963433039	0.99465279	-0.005561867	0.801851034	0.911883828
546	ENSG00000048740.18	CELF2	chr10	10798397	11336675	0.071674894	0.337638099	0.685597651	-0.037662376	0.615662229	0.906173529	-0.04179327	0.500282462	0.679890345	-0.003287535	0.945862568	0.975774722	-0.028729952	0.567490595	0.714986361	-0.065027168	0.394805852	0.995446806	-0.082592018	0.214457585	0.99951482	-0.049492629	0.449135211	0.71196761	-0.124393386	0.065098418	0.250742865	0.085894503	0.261451454	0.999969271	0.149815818	0.067862309	0.623783962	-0.011417556	0.76143252	0.8903736
547	ENSG00000048828.16	FAM120A	chr9	93451722	93566107	0.146032301	3.65E-05	0.009336548	0.032483612	0.344627416	0.793308006	0.089634059	0.002102429	0.022567582	0.028287276	0.218073738	0.449687272	0.085639723	0.000161545	0.002824526	-0.007870663	0.827485911	0.995446806	0.001287455	0.968209406	0.99951482	0.061245558	0.041763502	0.231540804	0.046309073	0.150559746	0.390951358	0.004742458	0.899488116	0.999969271	0.033016722	0.410114577	0.881785832	0.047346143	0.007891036	0.082752623
548	ENSG00000048991.16	R3HDM1	chr2	135531455	135725270	-0.061672323	0.405732782	0.733091997	-0.11978316	0.111357514	0.638843378	-0.143670888	0.017772114	0.082965984	-0.044587524	0.356006693	0.595127694	-0.159432927	0.002112163	0.015659966	-0.043604425	0.573344473	0.995446806	-0.056311915	0.409531675	0.99951482	-0.001394234	0.982330102	0.99464669	-0.106813079	0.119156761	0.344929689	-0.01607893	0.843275279	0.999969271	0.034732848	0.689319591	0.95531035	-0.065328778	0.086936465	0.291069735
549	ENSG00000049089.13	COL9A2	chr1	40300487	40317294	-0.321146476	0.010329576	0.200911112	-0.085345134	0.471328298	0.850601704	-0.195040477	0.054514698	0.171241574	-0.227804144	0.008692225	0.064085819	-0.154054426	0.048451828	0.134363654	-0.158982404	0.221315814	0.995446806	-0.145960444	0.204686065	0.99951482	-0.3038757	0.003045597	0.068158568	-0.108754904	0.347155129	0.61157698	-0.043707606	0.760303869	0.999969271	-0.286280717	0.059401655	0.599049794	-0.184632039	0.003957457	0.057511768
550	ENSG00000049130.14	KITLG	chr12	88492793	88580851	0.135698749	0.296899866	0.65466349	-0.104193042	0.379744084	0.811778257	0.010709921	0.93265949	0.963660174	0.074640612	0.467950329	0.689505204	-0.074429107	0.343810903	0.518304809	-0.230679698	0.108235682	0.995446806	0.056638852	0.684616403	0.99951482	-0.012314304	0.915498643	0.969507155	-0.071746693	0.641091123	0.824831231	-0.115606516	0.540381804	0.999969271	0.153364995	0.465052421	0.899156952	-0.016174203	0.832077789	0.92620787
551	ENSG00000049239.12	H6PD	chr1	9234775	9271337	-0.056315595	0.43706102	0.749950264	0.048416098	0.500152646	0.864296721	0.012509762	0.829655407	0.906295958	0.040089007	0.373427892	0.610401808	0.042439672	0.361731165	0.535160136	-0.057235249	0.443472315	0.995446806	-0.048751401	0.468790044	0.99951482	0.00557353	0.925573393	0.973401778	0.011120036	0.864944944	0.940662606	-0.034591766	0.650894393	0.999969271	-0.172668584	0.036717621	0.537481856	-0.019037681	0.600307494	0.799842002
552	ENSG00000049245.12	VAMP3	chr1	7771269	7781432	-0.05168552	0.517054817	0.79649742	0.124644165	0.103239449	0.636712191	0.011122042	0.863991223	0.925099437	0.110881326	0.025657533	0.123905824	0.16715105	0.000939884	0.009060929	0.04496231	0.584885129	0.995446806	-0.055590292	0.4494082	0.99951482	-0.056839312	0.387412185	0.664363058	0.105195983	0.150807596	0.39117196	0.016966333	0.854017884	0.999969271	-0.033333811	0.723773014	0.959900036	0.034861298	0.389233063	0.648353441
553	ENSG00000049246.14	PER3	chr1	7784320	7845177	0.091675138	0.144296556	0.506476596	-0.035292888	0.565071629	0.887892132	0.052133037	0.308477339	0.50393186	-0.030325941	0.481440389	0.70044876	0.061748618	0.127038743	0.263858344	-0.033233597	0.613470515	0.995446806	-0.016685727	0.77520814	0.99951482	-0.008979375	0.864548999	0.947585539	0.067048272	0.245093248	0.510984288	-0.103878837	0.120094905	0.999969271	-0.002270018	0.97508877	0.996715539	0.003812607	0.90503259	0.96120891
554	ENSG00000049283.17	EPN3	chr17	50532543	50543750	-0.150174215	0.645480227	0.860813003	-0.451687257	0.031021273	0.561493021	-0.103804825	0.676869809	0.809897243	-0.225291651	0.068906458	0.228507197	-0.17300905	0.057074248	0.151388126	0.090943253	0.799405965	0.995446806	0.177025691	0.52146379	0.99951482	0.080324325	0.75731641	0.895566438	-0.211199525	0.483405421	0.717468973	-0.608612033	0.040908595	0.936707045	0.029738943	0.888582615	0.986772816	-0.140522395	0.304037719	0.569418694
555	ENSG00000049323.15	LTBP1	chr2	32946972	33399509	0.03146706	0.738772181	0.901527876	0.0526388	0.607130177	0.90433731	0.042060169	0.573396202	0.737672694	0.222614474	0.08621512	0.260364854	0.02042901	0.765752618	0.857998756	-0.081539006	0.420939352	0.995446806	-0.028559088	0.782536174	0.99951482	-0.070812509	0.399262312	0.673369846	-0.078568174	0.355695422	0.619530356	-0.270604631	0.026104993	0.815022798	-0.273079192	0.023992764	0.477845025	-0.03945028	0.476492175	0.715059185
556	ENSG00000049449.8	RCN1	chr11	31816384	32105755	0.040008499	0.656254714	0.867165139	0.001046362	0.990656448	0.998396814	-0.069557554	0.334938547	0.531131651	-0.001023218	0.985435642	0.993973009	0.083201687	0.151337423	0.298310972	0.029573236	0.757633052	0.995446806	0.013355915	0.8721244	0.99951482	-0.039804755	0.59661225	0.809695988	-0.137494358	0.090407331	0.297324982	-0.132954924	0.192043023	0.999969271	-0.052688546	0.629025819	0.942567964	-0.024212514	0.598585854	0.799363299
557	ENSG00000049540.16	ELN	chr7	74027789	74069907	0.033491159	0.774373954	0.917070201	-0.111364405	0.328603029	0.786005277	0.06895357	0.470301898	0.65365094	-0.008929102	0.898543545	0.952369753	0.012106283	0.869255647	0.924379188	-0.052857806	0.64591418	0.995446806	0.151229826	0.126288557	0.99951482	0.101190042	0.311143542	0.600037966	0.211305556	0.053625273	0.223483603	-0.137470364	0.251697071	0.999969271	-0.010369836	0.93558741	0.992264364	0.023389538	0.684583119	0.849520492
558	ENSG00000049541.10	RFC2	chr7	74231499	74254458	-0.003115146	0.944687513	0.984183613	0.040517753	0.344436125	0.793308006	-0.039285985	0.279273453	0.474654281	-0.038384302	0.145318681	0.354842668	-0.039478024	0.145814192	0.290596583	0.0437977	0.36718931	0.995446806	0.077734885	0.069774205	0.99951482	-0.09632407	0.007830817	0.107374451	-0.031755463	0.45296056	0.696905384	0.05610492	0.227201806	0.999969271	-0.010558989	0.846155835	0.978149489	-0.003704247	0.869856612	0.944052229
559	ENSG00000049618.22	ARID1B	chr6	156777432	157210779	0.152727026	6.01E-05	0.013876533	0.025235277	0.496154959	0.862410718	0.040584759	0.191051808	0.376436484	0.015171168	0.548591584	0.748427309	0.000400514	0.986951709	0.992094651	0.002942666	0.940443764	0.997163981	0.004495694	0.89834654	0.99951482	0.036017896	0.2620325	0.556721746	0.05481915	0.114902239	0.33850554	0.045276477	0.263574367	0.999969271	-0.016116842	0.715323131	0.958589733	0.032868526	0.088441218	0.293594822
560	ENSG00000049656.13	CLPTM1L	chr5	1317744	1345099	-0.049595595	0.198646866	0.56976606	0.008823863	0.813709491	0.96267397	-0.034056465	0.276439974	0.472201324	-0.047256988	0.053031323	0.19398744	-0.008311843	0.736063458	0.840107442	0.074010414	0.063788391	0.995446806	-0.031877701	0.368005428	0.99951482	-0.024846149	0.440918469	0.705893681	-0.030566087	0.384904533	0.644371125	-0.039248017	0.340648699	0.999969271	0.137882381	0.001748966	0.175509526	-0.004094744	0.832770653	0.926363763
561	ENSG00000049759.17	NEDD4L	chr18	58044367	58401540	-0.060719477	0.41690004	0.739544885	-0.040869717	0.580292317	0.89509741	-0.107304848	0.086469501	0.229444793	0.010024521	0.841759504	0.925390472	-0.044784759	0.364890659	0.537938679	0.01752874	0.822249083	0.995446806	-0.052551662	0.44759839	0.99951482	-0.073118037	0.26206868	0.556721746	-0.21057684	0.00246382	0.042993195	0.133814528	0.145981228	0.999969271	0.020911367	0.810838195	0.971579551	-0.037058744	0.341842753	0.606990341
562	ENSG00000049769.12	PPP1R3F	chrX	49269843	49301461	0.052410433	0.340430034	0.687732556	-0.018749189	0.728697898	0.944283041	-0.179868742	7.17E-05	0.002874898	-0.106512984	0.002443576	0.029357727	-0.140496987	9.37E-05	0.002018464	-0.075321513	0.188234337	0.995446806	-0.02193761	0.665484285	0.99951482	-0.12785292	0.006002383	0.092783269	-0.092649078	0.069308576	0.26019818	0.006931827	0.905903636	0.999969271	-0.017821929	0.780323505	0.966788281	-0.065624426	0.018849672	0.128729095
563	ENSG00000049860.13	HEXB	chr5	74640023	74722647	0.037923558	0.555299666	0.817009666	0.011555603	0.852359499	0.972842151	-0.049386047	0.315455595	0.511425937	-0.05473181	0.16395104	0.380418282	0.01239064	0.758156793	0.8535636	0.077845873	0.251210426	0.995446806	-0.000805387	0.988744202	0.999625551	-0.039142303	0.439076349	0.70430267	-0.081023372	0.152316676	0.393242532	0.048414409	0.47355722	0.999969271	-0.03643487	0.623454443	0.94183916	-0.006672155	0.833464552	0.926715185
564	ENSG00000049883.14	PTCD2	chr5	72320527	72368395	0.016667673	0.690199444	0.882332464	0.017407011	0.664745349	0.921171644	0.0014728	0.964096395	0.980636097	0.03262048	0.170210541	0.388225598	-0.024905033	0.336909266	0.511907239	-0.043462232	0.322685023	0.995446806	-0.068392452	0.072793455	0.99951482	0.073902262	0.02576459	0.187115503	-0.023603348	0.54449792	0.763402998	-0.010873145	0.802011842	0.999969271	-0.084298385	0.085482539	0.650079846	-0.010314943	0.618614403	0.810259701
565	ENSG00000050030.13	KIAA2022	chrX	74732849	74925485	0.177922708	0.063767405	0.381181107	-0.020878132	0.804827839	0.961043468	-0.092300583	0.287099392	0.483142166	-0.011502699	0.82737099	0.918344816	-0.022662597	0.690549476	0.810089781	-0.014987662	0.890178254	0.996073105	-0.089626919	0.241276192	0.99951482	-0.009115989	0.901221003	0.964386221	-0.193205993	0.09443278	0.304441461	-0.313675805	0.106318077	0.999969271	0.200388291	0.203723513	0.777294793	-0.035422307	0.526904984	0.749903015
566	ENSG00000050130.17	JKAMP	chr14	59484443	59505404	0.077617266	0.121116779	0.472045497	0.035086256	0.471078099	0.850543626	0.058863919	0.138522463	0.307549391	-0.002308878	0.93915666	0.972947021	0.027069631	0.393385942	0.564597895	0.03772897	0.467699464	0.995446806	-0.024838794	0.573653524	0.99951482	0.098326957	0.016243356	0.148022695	0.042363159	0.35113048	0.61498295	-0.034492655	0.498373904	0.999969271	0.051982203	0.352198113	0.855430811	0.033399821	0.176477011	0.425102508
567	ENSG00000050165.17	DKK3	chr11	11963106	12009769	0.063076694	0.437989615	0.750126226	-0.060140673	0.462848111	0.84758634	-0.197087369	0.005856604	0.041081245	-0.051200316	0.324589992	0.564304411	-0.051690921	0.342313578	0.516949851	-0.103406487	0.207087511	0.995446806	-0.090276549	0.222558844	0.99951482	-0.137514657	0.062346622	0.277872733	-0.217619933	0.004733935	0.060906988	-0.021513323	0.793486215	0.999969271	-0.031226758	0.723519711	0.959900036	-0.081690936	0.048137333	0.214554925
568	ENSG00000050344.8	NFE2L3	chr7	26152240	26187125	0.032955432	0.777760387	0.917749436	-0.110564799	0.343496706	0.7928815	-0.075395898	0.430082095	0.620773201	-0.109112002	0.004708077	0.043582535	-0.021978865	0.746054081	0.847116075	-0.059038253	0.575060531	0.995446806	-0.124651014	0.177265098	0.99951482	0.025961612	0.768888633	0.90071456	0.121976774	0.263224057	0.530972809	-0.036594654	0.630435599	0.999969271	-0.123438101	0.257297548	0.815415833	-0.043625433	0.394669571	0.652538761
569	ENSG00000050393.11	MCUR1	chr6	13786557	13814568	0.139863753	0.024467233	0.265586729	0.07583735	0.211424587	0.717244286	0.161407446	0.001710739	0.019942571	0.086298546	0.030958777	0.139910621	0.095937045	0.016750939	0.065072201	0.098026813	0.130883387	0.995446806	0.01495043	0.794633468	0.99951482	0.125306406	0.017425246	0.154231499	0.166014249	0.00414713	0.057214224	0.005846027	0.929826387	0.999969271	0.130784703	0.06711348	0.621066633	0.100024797	0.001540417	0.034214761
570	ENSG00000050405.13	LIMA1	chr12	50175788	50283546	-0.122098212	0.124276024	0.476206139	0.011843079	0.881826011	0.979681413	0.012429309	0.848682868	0.916691871	-0.149741111	0.007175503	0.056074046	0.043939945	0.411190132	0.580605578	-0.069774713	0.395337984	0.995446806	-0.015193061	0.838739215	0.99951482	-0.025263799	0.708284654	0.873615179	0.029428344	0.689943634	0.854585826	-0.117820235	0.157271258	0.999969271	-0.062770478	0.488749221	0.906972836	-0.04227463	0.298835533	0.563648805
571	ENSG00000050426.15	LETMD1	chr12	51047962	51060424	0.023970355	0.523693065	0.800489999	-0.010760968	0.769478357	0.952636081	-0.085059671	0.005713466	0.0405121	-0.062171904	0.009292878	0.066528883	-0.027959868	0.249558734	0.419986197	0.008628787	0.825053476	0.995446806	0.018829235	0.588097226	0.99951482	-0.063320835	0.047031936	0.242543742	-0.111377324	0.001231439	0.029144752	0.023884486	0.551005514	0.999969271	-0.027461185	0.525839701	0.913907764	-0.028436263	0.13477787	0.369975792
572	ENSG00000050438.16	SLC4A8	chr12	51403073	51515763	-0.043944318	0.567046639	0.821543581	-0.091395102	0.221366125	0.72481773	-0.010398797	0.867403205	0.927266334	-0.129532229	0.010508594	0.071975693	-0.178143961	0.000382027	0.004949134	-0.160193515	0.044825663	0.995446806	-0.062766213	0.376610716	0.99951482	0.075685322	0.243248347	0.536311762	-0.100002123	0.152319785	0.393242532	-0.00790747	0.922763998	0.999969271	-0.204169028	0.020294572	0.452913087	-0.082978858	0.032766674	0.173270861
573	ENSG00000050555.17	LAMC3	chr9	131009082	131094473	-0.201454273	0.105289915	0.449846051	-0.113578931	0.303992763	0.770487058	0.074184709	0.382318395	0.578779578	0.145938739	0.186274408	0.409783217	-0.001564444	0.982390708	0.98978039	-0.109488822	0.329991288	0.995446806	0.070765006	0.515355328	0.99951482	-0.152960075	0.126974234	0.39160122	0.053154157	0.55032722	0.76791072	-0.090454624	0.487051862	0.999969271	-0.095076935	0.413142509	0.883760322	-0.038230499	0.514933178	0.74041308
574	ENSG00000050628.20	PTGER3	chr1	70852353	71047808	0.272960435	0.072465275	0.403418419	0.103265901	0.605042593	0.904096965	0.200844144	0.698202967	0.824599265	0.091448794	0.844794866	0.927088631	-0.205672746	0.249715418	0.420180728	-0.55204209	0.061164086	0.995446806	0.262039279	0.03665153	0.92423234	0.670071841	0.090634859	0.33069648	0.430282099	0.427455307	0.678004871	-0.472798439	0.214209103	0.999969271	-0.713605732	0.106371274	0.688009654	0.007890317	0.967363724	0.986345374
575	ENSG00000050748.17	MAPK9	chr5	180233143	180292099	-0.005426233	0.933993874	0.981749774	-0.084441782	0.199623426	0.71203067	-0.180619442	0.000733009	0.011472457	-0.079153875	0.077563014	0.244404197	-0.137024244	0.001779309	0.013957926	-0.069304345	0.306599841	0.995446806	-0.092718609	0.128147845	0.99951482	-0.074691627	0.181097186	0.4665329	-0.184767341	0.001834048	0.035970843	-0.056297826	0.413524369	0.999969271	0.098159689	0.185920334	0.760421185	-0.078753239	0.018270205	0.126649615
576	ENSG00000050767.15	COL23A1	chr5	178237618	178590555	-0.030613842	0.842690688	0.946810593	-0.209632839	0.060950982	0.606209818	0.195146292	0.276975595	0.47274445	0.28602117	0.000222316	0.006020477	-0.13248083	0.065726386	0.166647277	-0.060909422	0.744480522	0.995446806	0.057283096	0.747407315	0.99951482	0.145311622	0.273514615	0.567752477	0.154773652	0.477136018	0.713288962	0.023943701	0.925487067	0.999969271	-0.007158169	0.980248102	0.997183222	0.038334948	0.683424396	0.849050052
577	ENSG00000050820.16	BCAR1	chr16	75228198	75268053	-0.093711315	0.121266771	0.472256268	0.00910109	0.87741804	0.97829771	-0.120884089	0.014528998	0.073201199	-0.057719231	0.166795051	0.383887122	-0.036978281	0.348300587	0.522673579	-0.018214334	0.771880248	0.995446806	0.078961893	0.158966998	0.99951482	-0.076086548	0.13497266	0.402791648	-0.009359905	0.865616337	0.94073815	0.054050141	0.402515176	0.999969271	-0.058194938	0.401236324	0.878316479	-0.02991232	0.330835346	0.595283297
578	ENSG00000051009.10	FAM160A2	chr11	6211335	6234711	-0.035331885	0.47462394	0.77536593	-0.036089215	0.446578574	0.840158837	-0.005657332	0.885342523	0.937077122	-0.051206241	0.086356671	0.260522182	-0.056783469	0.063492733	0.16309826	-0.013514064	0.794288677	0.995446806	0.019652169	0.670113494	0.99951482	0.000727246	0.985541079	0.995184055	-0.005435865	0.904249748	0.957488905	-0.021193317	0.698458435	0.999969271	-0.076748097	0.194607084	0.768809461	-0.025598188	0.303969712	0.56936705
579	ENSG00000051108.14	HERPUD1	chr16	56932048	56944863	-0.079406407	0.236100883	0.604023332	-0.029873537	0.647738317	0.915660266	0.097716064	0.075951155	0.211497758	0.060201237	0.158616402	0.373767767	0.059354528	0.171493466	0.325995004	0.060899769	0.377722384	0.995446806	0.041611077	0.502487247	0.99951482	0.116739436	0.038626141	0.22307856	0.118407821	0.053975844	0.224479574	0.062453684	0.389001005	0.999969271	0.084310958	0.274101523	0.826654715	0.053855875	0.112408971	0.336468433
580	ENSG00000051128.18	HOMER3	chr19	18929201	18941261	-0.091649392	0.430771374	0.746875461	-0.063040851	0.587241337	0.897913636	-0.011031483	0.908333431	0.951011693	-0.283230598	0.000142333	0.004385861	0.039645348	0.606703043	0.747392903	-0.15557099	0.184359737	0.995446806	0.023945457	0.826092786	0.99951482	-0.143128577	0.147591725	0.420502291	0.084401343	0.428074581	0.678310595	-0.034499708	0.77706329	0.999969271	-0.203676179	0.116643874	0.702720843	-0.076166876	0.194464309	0.449266219
581	ENSG00000051382.8	PIK3CB	chr3	138652699	138834938	0.032822142	0.571287209	0.823656656	0.013370508	0.810828239	0.96211031	-0.040874645	0.381834174	0.578233019	-0.066734399	0.064824416	0.220177864	-0.089965973	0.01440519	0.058730135	0.058226491	0.334002709	0.995446806	-0.04667052	0.377541733	0.99951482	0.028428654	0.556095769	0.785056703	-0.059997114	0.258127434	0.524826815	-0.008759714	0.887337343	0.999969271	0.100423081	0.137123017	0.725891207	-0.007248317	0.803471996	0.912535433
582	ENSG00000051523.10	CYBA	chr16	88643283	88651152	-0.254203953	0.03132572	0.290982048	-0.03638468	0.791186273	0.957128807	-0.148459541	0.09599779	0.245343173	0.021648754	0.867686466	0.937884618	0.101898142	0.261848339	0.433397779	0.068308414	0.569788787	0.995446806	0.112076305	0.279598241	0.99951482	-0.185334456	0.040716488	0.228325264	-0.076047155	0.465481633	0.704190123	0.155360548	0.167208915	0.999969271	-0.208899741	0.08848786	0.654352071	-0.040912487	0.509866457	0.736555134
583	ENSG00000051596.9	THOC3	chr5	175917873	176034680	0.029004996	0.781537128	0.92000375	-0.016493103	0.889541055	0.981809106	-0.12006576	0.208041205	0.396782496	0.057908267	0.301604406	0.54178995	-0.005879576	0.934475902	0.963448653	0.251072653	0.021657104	0.923592184	0.086128611	0.501647524	0.99951482	0.03252161	0.71967275	0.880795382	-0.077782602	0.498076393	0.729029822	-0.00976156	0.952990013	0.999969271	0.108668737	0.561850837	0.927822058	0.030483843	0.626908521	0.815525793
584	ENSG00000051620.10	HEBP2	chr6	138403561	138422042	0.10404491	0.192462247	0.561379868	0.133144479	0.093512221	0.629537291	0.288847389	1.02E-05	0.000803897	0.025504327	0.589194828	0.77782334	0.233271142	1.71E-05	0.000662085	0.194352459	0.02150814	0.923592184	0.016692789	0.815624642	0.99951482	0.180137375	0.007535286	0.105374275	0.325377974	1.25E-05	0.001848959	0.048643503	0.575104432	0.999969271	0.081650046	0.36258622	0.860744968	0.148333308	0.000244963	0.011698899
585	ENSG00000051825.14	MPHOSPH9	chr12	123152320	123244014	0.137999124	0.161682098	0.527252891	-0.011862698	0.899480659	0.983441438	0.091318409	0.196359485	0.382558698	-0.029381088	0.503643995	0.717542152	-0.004209925	0.938468379	0.965554837	-0.013443786	0.893286201	0.996073105	-0.039866142	0.64512572	0.99951482	0.057637716	0.412173301	0.68531043	0.072535868	0.412326373	0.667453352	-0.001753677	0.984471259	0.999969271	-0.079968271	0.477481712	0.903629434	0.01627323	0.722424462	0.872441563
586	ENSG00000052126.14	PLEKHA5	chr12	19129752	19376400	0.048293597	0.602095396	0.840516655	-0.123922171	0.153451071	0.670352907	-0.10040597	0.148777825	0.322244972	0.046648147	0.387245698	0.622155609	-0.085811583	0.120398732	0.254076869	-0.132785042	0.163618848	0.995446806	0.004629044	0.953752639	0.99951482	0.101683176	0.15645396	0.433529181	-0.114328526	0.158663496	0.401372409	-0.007193449	0.940694544	0.999969271	0.076411774	0.452600653	0.898438453	-0.026071	0.558875264	0.772917954
587	ENSG00000052723.11	SIKE1	chr1	114769479	114780685	0.061377015	0.199298972	0.569921705	0.030825722	0.507452112	0.866498799	0.105624668	0.007745253	0.048865881	0.035575534	0.209640957	0.439899263	0.067812585	0.02884262	0.094280822	-0.022610739	0.654838872	0.995446806	-0.014215064	0.745331512	0.99951482	0.050817056	0.210466337	0.500555137	0.119853243	0.008259456	0.082959819	-0.037669615	0.444620877	0.999969271	0.130815176	0.015193817	0.411554507	0.048018689	0.045999428	0.208956114
588	ENSG00000052749.13	RRP12	chr10	97356701	97426076	-0.074569537	0.3313799	0.682036211	-0.0580896	0.415630627	0.826668724	-0.103823514	0.072133452	0.203808841	-0.049443275	0.295874563	0.53560941	-0.080842335	0.076603442	0.185030818	0.00439353	0.956382248	0.997163981	-0.036705761	0.577015103	0.99951482	-0.022761302	0.702087478	0.870807839	-0.160568119	0.015364395	0.113551392	-0.046880714	0.590346314	0.999969271	0.028085252	0.74593842	0.962409816	-0.054655034	0.145697011	0.385390015
589	ENSG00000052795.12	FNIP2	chr4	158769138	158908049	0.065033644	0.395611251	0.725862885	0.113363231	0.127645705	0.648293815	0.094605705	0.12977876	0.295432347	0.082687592	0.087061281	0.261685583	0.064322222	0.189524621	0.34955936	0.010692154	0.891202709	0.996073105	0.095517085	0.186426397	0.99951482	0.012393777	0.848883826	0.939556868	0.024554822	0.726398824	0.873092202	0.090368066	0.266029667	0.999969271	0.040806319	0.651619217	0.946285387	0.063122238	0.103469265	0.321527804
590	ENSG00000052802.12	MSMO1	chr4	165327623	165343160	0.128670966	0.14280523	0.503923882	0.122255773	0.15875497	0.677616539	0.056039934	0.432849992	0.622559526	-0.025695559	0.647376062	0.81695328	0.082978938	0.144547516	0.28905398	-0.099342275	0.273591382	0.995446806	-0.158735818	0.052517832	0.970561853	-0.008309985	0.910178401	0.968165179	0.054931186	0.494081531	0.725738617	-0.061456373	0.529610254	0.999969271	0.320767863	0.001399387	0.15764939	0.037464059	0.400772704	0.656697025
591	ENSG00000052841.14	TTC17	chr11	43358932	43494933	-0.006068765	0.877237595	0.960859296	-0.015931279	0.677844052	0.926382297	0.054971126	0.083588455	0.224379074	-0.006338735	0.803625593	0.907057514	0.018983019	0.449617732	0.615014742	-0.003318595	0.934884973	0.997163981	0.00959955	0.790044291	0.99951482	0.072946068	0.0256867	0.186935457	0.041584747	0.245931074	0.511867425	-0.012001603	0.773641957	0.999969271	0.007262735	0.872243555	0.983157459	0.014698933	0.457638415	0.700332988
592	ENSG00000053108.16	FSTL4	chr5	133196455	133612564	-0.058901471	0.768250869	0.912800264	-0.221010887	0.160538949	0.681539476	-0.359380141	0.009320437	0.054939471	-0.040952336	0.643995312	0.814362606	-0.224881291	0.009756611	0.044954958	-0.176225305	0.63338295	0.995446806	-0.224048816	0.214051926	0.99951482	-0.129179629	0.257341263	0.551831836	-0.574214311	0.000987542	0.026097055	-0.24558253	0.547059555	0.999969271	0.043062542	0.884421193	0.985785914	-0.201028561	0.075905902	0.271752677
593	ENSG00000053254.15	FOXN3	chr14	89124871	89619149	0.140258397	0.057865174	0.367881435	0.062181666	0.396027339	0.820608739	0.171890957	0.004587522	0.035632369	0.017427053	0.730849375	0.867037736	0.142074101	0.003329533	0.021428923	0.107110228	0.169193184	0.995446806	0.101890418	0.145615405	0.99951482	0.104785386	0.101791173	0.349659489	0.167357993	0.014293624	0.110352419	0.081102992	0.30716499	0.999969271	0.102760521	0.231087116	0.800635852	0.108985428	0.004154426	0.058595593
594	ENSG00000053371.12	AKR7A2	chr1	19303965	19312146	-0.017648331	0.790304169	0.923879676	-0.013166543	0.840363228	0.967857608	0.001141508	0.983107332	0.990396633	0.005322582	0.905643344	0.956303957	0.004171249	0.923736895	0.957813338	-0.006777315	0.922476954	0.997163981	-0.056920323	0.362848487	0.99951482	-0.061716193	0.267932537	0.562681978	0.060805823	0.316113007	0.58449217	0.009161391	0.900195321	0.999969271	-0.078320049	0.305030974	0.840867291	-0.013995109	0.680059058	0.847861147
595	ENSG00000053372.4	MRTO4	chr1	19251553	19260128	-0.168106262	0.000266677	0.040819024	-0.081013593	0.069493366	0.606209818	-0.086378684	0.022854593	0.097214545	-0.087246434	0.004597888	0.042935978	-0.104238059	0.000412536	0.0051869	-0.013295692	0.782246998	0.995446806	-0.074071752	0.087866931	0.99951482	-0.101736741	0.008667187	0.112791646	-0.15144599	0.000498926	0.018249026	-0.031174429	0.563237218	0.999969271	0.004191292	0.939056023	0.992614136	-0.081319668	0.000642101	0.020596978
596	ENSG00000053438.8	NNAT	chr20	37521215	37523693	-0.03163352	0.855636406	0.951712432	-0.108339615	0.50348083	0.865643028	-0.6426216	6.22E-06	0.00057412	-0.27795775	0.006755405	0.053745542	-0.277699557	0.008385177	0.040300361	-0.308553863	0.075711008	0.995446806	-0.074260007	0.630096387	0.99951482	-0.381267105	0.020224318	0.165292426	-0.527105972	0.000613812	0.020434292	-0.188715282	0.417052203	0.999969271	-0.457480625	0.039959405	0.549286074	-0.297784991	0.000971462	0.02615902
597	ENSG00000053501.12	USE1	chr19	17215346	17219829	-0.076561914	0.150763347	0.516540025	0.014878292	0.775612336	0.953834309	-0.078275858	0.080059873	0.218235217	-0.008917786	0.799662127	0.905285157	0.011038832	0.750098855	0.849097423	0.072431428	0.193114786	0.995446806	0.069669061	0.1754205	0.99951482	-0.108561511	0.017608454	0.15526753	-0.035731611	0.481009085	0.716173603	0.053308249	0.366673286	0.999969271	0.039969306	0.526805851	0.913907764	-0.004250319	0.877350018	0.94718941
598	ENSG00000053524.12	MCF2L2	chr3	183178043	183428778	0.193395485	0.070181521	0.399311587	0.105845624	0.320173954	0.781454165	-0.08966033	0.310155591	0.505944307	0.045424518	0.519336492	0.72976278	0.246198922	0.00065223	0.007108901	0.012804818	0.908051436	0.997080685	0.020903239	0.834956609	0.99951482	0.102497443	0.257259378	0.551743476	0.040950884	0.684340944	0.850714087	-0.011308574	0.928465906	0.999969271	0.133476981	0.324240876	0.845667859	0.072775364	0.193296103	0.44747694
599	ENSG00000053702.14	NRIP2	chr12	2825348	2835544	-0.115862108	0.344294279	0.691383876	-0.055380826	0.64136943	0.914101135	-0.287363914	0.000269057	0.006421792	-0.120194563	0.044506771	0.175229026	-0.140438695	0.060021037	0.156860789	-0.145297036	0.202782522	0.995446806	-0.079228977	0.392305868	0.99951482	-0.126407204	0.158225589	0.435522429	-0.295419435	0.000733324	0.022160221	0.041234357	0.720808949	0.999969271	-0.170117985	0.168210632	0.744327589	-0.13586149	0.012457095	0.102692943
600	ENSG00000053747.15	LAMA3	chr18	23689443	23955066	0.093888659	0.370768141	0.707569719	-0.110431985	0.308640846	0.772946896	0.267879255	0.003964381	0.032800481	0.19970153	0.111524893	0.30388807	0.086931797	0.208309202	0.371777814	0.111745768	0.349667324	0.995446806	0.104551112	0.340816042	0.99951482	0.209404445	0.029432882	0.198036045	0.38749426	0.000496691	0.018249026	-0.074085965	0.591308677	0.999969271	0.038999368	0.748015293	0.962409816	0.119643477	0.049250525	0.216665386
601	ENSG00000053770.11	AP5M1	chr14	57269009	57298742	0.086806884	0.047732014	0.34437289	-0.002735098	0.948847094	0.992287077	0.02721268	0.446943921	0.635132297	0.005862423	0.831646708	0.920478578	0.017108714	0.542698277	0.693365735	0.007831255	0.864050492	0.995446806	-0.021997059	0.584291905	0.99951482	0.066994218	0.068915284	0.290108336	0.040499314	0.317155722	0.585345594	-0.03473746	0.454053401	0.999969271	0.10953149	0.029172346	0.505295181	0.027488851	0.21343637	0.472431777
602	ENSG00000053900.10	ANAPC4	chr4	25377213	25418498	-0.075552779	0.155011174	0.520722173	-0.053141732	0.301583513	0.769365766	0.018171906	0.674810856	0.808955311	0.032098212	0.314314542	0.554867416	-0.015667216	0.638260308	0.771103437	-0.017234936	0.752798232	0.995446806	-0.033827441	0.489049471	0.99951482	-0.007198004	0.871098574	0.949915129	0.020257046	0.681007457	0.849510783	0.037685748	0.498576709	0.999969271	-0.061050386	0.31975364	0.845667859	-0.014132689	0.595265021	0.796893433
603	ENSG00000054116.11	TRAPPC3	chr1	36136570	36155964	-0.020619878	0.556928176	0.817404362	-0.005022476	0.883143453	0.980326825	-0.048702228	0.086719582	0.229805259	-0.017429986	0.425052773	0.655309081	-0.043356771	0.052566856	0.14295992	0.027501104	0.453826641	0.995446806	0.023584307	0.462470015	0.99951482	-0.036668595	0.209896434	0.500044253	-0.071487096	0.027289098	0.156213445	0.013152561	0.724650008	0.999969271	-0.05771712	0.15429142	0.736749995	-0.021524198	0.223210794	0.483321346
604	ENSG00000054118.13	THRAP3	chr1	36224416	36305357	0.023228279	0.443056989	0.754141111	0.029011485	0.326518499	0.784740198	0.058524667	0.018926182	0.086588206	0.015139515	0.45292609	0.678119155	-0.014832607	0.450461873	0.615625398	0.052732835	0.090676587	0.995446806	0.032636092	0.246387898	0.99951482	0.094235131	0.000250841	0.018026163	0.048702368	0.077756684	0.274979814	0.017942419	0.57736989	0.999969271	0.047303578	0.170495692	0.744794121	0.036783978	0.016599602	0.120176141
605	ENSG00000054148.17	PHPT1	chr9	136849091	136850942	-0.108870717	0.087588223	0.427640894	0.019800645	0.749348596	0.946664208	-0.116802795	0.024616152	0.101712832	-0.001826314	0.964906038	0.984853783	0.040892307	0.317142997	0.491526269	0.035335541	0.590997818	0.995446806	0.068553325	0.244013487	0.99951482	-0.129501434	0.015377694	0.144368984	-0.06329474	0.276557701	0.544894494	-0.006426766	0.924459792	0.999969271	-0.083652623	0.251135383	0.810259269	-0.031435779	0.328145009	0.592467657
606	ENSG00000054179.11	ENTPD2	chr9	137048098	137054045	0.216515393	0.179041092	0.54667317	-0.091191049	0.58058909	0.89509741	0.038001582	0.782577642	0.878961957	-0.002660822	0.983491892	0.993131593	0.043087381	0.691832653	0.810852053	-0.309377306	0.120880154	0.995446806	-0.019104981	0.900147874	0.99951482	-0.058363661	0.666845669	0.850772764	-0.113993842	0.647054576	0.828272206	-0.469723049	0.036191616	0.904223029	-0.299671556	0.184558026	0.759136687	-0.096952901	0.310546697	0.576092556
607	ENSG00000054219.10	LY75	chr2	159803355	159904749	-0.096320141	0.493140847	0.785006348	-0.002391749	0.987672295	0.997401893	0.13963402	0.192251096	0.377868012	0.103898979	0.254338126	0.491166962	0.146541941	0.149517403	0.29580459	-0.161455908	0.240258977	0.995446806	-0.068280953	0.579622234	0.99951482	-0.069239039	0.599287573	0.811224417	0.225636873	0.062790482	0.244799435	0.033202157	0.757169031	0.999969271	-0.166493765	0.198957206	0.7720351	0.007702947	0.910058287	0.963204239
608	ENSG00000054267.21	ARID4B	chr1	235166895	235328219	0.045967396	0.352040206	0.696366089	0.072826176	0.134918897	0.649696837	0.045126986	0.261688115	0.455962884	-0.006053796	0.84703686	0.928463693	0.029699619	0.350521468	0.524552956	0.006373713	0.900324721	0.996805781	-0.006771903	0.881193414	0.99951482	0.035420067	0.390364966	0.666398285	0.058048337	0.200041297	0.455232958	0.007397668	0.886800651	0.999969271	0.02947884	0.602892435	0.93742658	0.028864828	0.245901384	0.506921869
609	ENSG00000054282.15	SDCCAG8	chr1	243256034	243489140	0.008051442	0.856035069	0.951712432	0.043555669	0.332897696	0.787479483	0.036687809	0.308272719	0.503841275	0.006424511	0.829447235	0.919546419	0.030010761	0.308887874	0.483588544	-0.027591885	0.555832277	0.995446806	-0.009865018	0.816299659	0.99951482	0.028120175	0.454708991	0.71513759	0.040627811	0.329288863	0.595791567	-0.018112431	0.697423379	0.999969271	-0.066040422	0.203472117	0.777092871	0.006533493	0.774552643	0.897299081
610	ENSG00000054356.13	PTPRN	chr2	219289623	219309648	-0.155622454	0.278353605	0.642480818	-0.203436342	0.16558824	0.684408516	-0.390628448	0.000878506	0.012994876	-0.223288697	0.019873512	0.105969175	-0.35330026	0.000435147	0.005356417	-0.131016523	0.379851667	0.995446806	-0.211468853	0.14419267	0.99951482	-0.284935249	0.026297432	0.188502096	-0.310044454	0.016692092	0.118001022	-0.318496736	0.100321298	0.999969271	-0.127629217	0.429292303	0.889798972	-0.246351567	0.001267214	0.031225813
611	ENSG00000054523.17	KIF1B	chr1	10210805	10381603	0.146858856	0.003278645	0.130420383	0.038008936	0.432550452	0.834293311	-0.015623901	0.692521169	0.820468038	0.003522222	0.913592758	0.960582711	0.053862586	0.09338353	0.212684274	-0.058844799	0.231435015	0.995446806	-0.035140077	0.424747327	0.99951482	0.00542395	0.895455907	0.961920061	0.018273449	0.674866094	0.84612169	0.010730577	0.833448918	0.999969271	0.105720031	0.051668345	0.58257068	0.024799257	0.311976476	0.577827185
612	ENSG00000054598.6	FOXC1	chr6	1609972	1613897	0.040857879	0.730576362	0.899534522	0.111989015	0.358393876	0.802156767	0.312674184	0.000259238	0.006302195	0.286794818	0.003854583	0.038551302	0.18193971	0.014121931	0.057948724	0.059999878	0.600645046	0.995446806	0.101628209	0.34063121	0.99951482	0.108154635	0.288962639	0.580315442	0.342255974	0.000277979	0.012922166	-0.149724218	0.208063066	0.999969271	0.05692317	0.629085536	0.942567964	0.13213575	0.023700196	0.145296542
613	ENSG00000054611.13	TBC1D22A	chr22	46762617	47175699	-0.02528717	0.528366242	0.802897747	-0.002442619	0.949727339	0.992287077	-0.033019817	0.317229395	0.513137041	-0.023969789	0.378980088	0.615113133	-0.021991252	0.384720184	0.556588695	0.063468507	0.129231983	0.995446806	-0.003093751	0.932881571	0.99951482	-0.024858003	0.458619524	0.71814524	0.042931807	0.252234574	0.518384016	0.037251169	0.374913761	0.999969271	0.011664245	0.799819101	0.970459107	0.001877575	0.926288645	0.970246705
614	ENSG00000054654.16	SYNE2	chr14	63852983	64226433	0.091930914	0.232010196	0.600692698	0.058898961	0.436076392	0.835459764	0.276630336	6.00E-06	0.00057047	0.022154958	0.656879991	0.821534298	0.153945931	0.001571225	0.012782198	0.139607308	0.078026445	0.995446806	0.154285265	0.027663328	0.882977089	0.229074279	0.000292581	0.019768282	0.305264342	9.99E-06	0.001563233	-0.000758843	0.992725402	0.999969271	0.082556144	0.340504484	0.850216496	0.137599054	0.000361636	0.014697061
615	ENSG00000054690.13	PLEKHH1	chr14	67533301	67589310	-0.339448869	0.042513379	0.32768112	0.141276143	0.362772057	0.803484761	-0.15977746	0.250412327	0.444455052	-0.168108188	0.129261903	0.330716954	-0.125435169	0.232459093	0.400457415	-0.169784826	0.347645709	0.995446806	-0.15506459	0.313775327	0.99951482	-0.27128681	0.046489199	0.241728149	-0.098150784	0.533305448	0.755230021	0.079336343	0.700378926	0.999969271	-0.336358714	0.099291419	0.677433026	-0.145709357	0.092574997	0.302118449
616	ENSG00000054793.13	ATP9A	chr20	51596514	51768634	0.053105064	0.330878615	0.682036211	0.007600772	0.88869907	0.981633308	-0.026910204	0.552980072	0.722425654	-0.033574286	0.350451732	0.589965486	-0.097839982	0.006844803	0.035178292	-0.034496126	0.534747744	0.995446806	-0.035070636	0.491295116	0.99951482	-0.013225825	0.779462408	0.905717438	-0.087380801	0.078567663	0.276718644	-0.050930941	0.369573866	0.999969271	0.061591624	0.308843939	0.841596345	-0.023375577	0.397454168	0.654002056
617	ENSG00000054803.3	CBLN4	chr20	55997440	56005472	0.171568668	0.297345396	0.655071631	-0.271323783	0.079082027	0.622157346	-0.379880462	0.272050292	0.467957899	-0.269664671	0.642228373	0.812858165	-0.183467025	0.067244171	0.16916823	-0.238471864	0.387001588	0.995446806	-0.320306652	0.021389345	0.854192409	-0.075021664	0.583670878	0.802191422	-0.038473056	0.923037233	0.966194181	-0.573598104	0.388036202	0.999969271	-0.387552703	0.451978026	0.897835316	-0.23329012	0.203858496	0.460645648
618	ENSG00000054965.10	FAM168A	chr11	73400487	73598189	0.063539328	0.11611515	0.465003087	-0.016475006	0.680481567	0.926968065	-0.008064302	0.803099574	0.890622844	0.004812973	0.851831087	0.931326504	-0.006612173	0.803404077	0.883593893	-0.089414212	0.027881072	0.938707805	-0.069597367	0.052657119	0.970561853	0.026052196	0.436857947	0.703066597	0.028489711	0.425486543	0.676416967	-0.046129142	0.281215511	0.999969271	0.050752865	0.261649581	0.817980648	-0.005695012	0.777293617	0.899190727
619	ENSG00000054967.12	RELT	chr11	73376264	73397472	-0.175255708	0.050229143	0.353663397	-0.027805502	0.750900709	0.946702454	-0.133513933	0.036605649	0.131580047	-0.14050921	0.004076155	0.039952127	-0.017307049	0.723714295	0.83235419	-0.039538537	0.647410227	0.995446806	-0.037573096	0.576021258	0.99951482	-0.095710546	0.145876258	0.419390705	-0.060023649	0.409514079	0.665218279	-0.002509225	0.974681904	0.999969271	-0.139091187	0.119951325	0.706049957	-0.07898524	0.050240455	0.219162983
620	ENSG00000054983.16	GALC	chr14	87837820	87993665	0.129266502	0.022013922	0.257815898	0.053326756	0.336634189	0.79108602	0.083139724	0.070892417	0.202250205	-0.023337809	0.515630585	0.726943092	0.112209961	0.00218086	0.016002053	-0.059884393	0.30774861	0.995446806	0.005483714	0.916635528	0.99951482	0.098333571	0.038392672	0.222579498	0.05139487	0.32048276	0.58900592	0.008955123	0.882135157	0.999969271	-0.056967672	0.381147305	0.868638348	0.036538213	0.201014326	0.457004156
621	ENSG00000055044.10	NOP58	chr2	202265716	202303666	-0.039812474	0.447315137	0.7558448	-0.002247165	0.964488789	0.994070135	0.01243787	0.766746319	0.86997999	0.010166389	0.75025504	0.878009763	0.017974039	0.586840626	0.73125296	0.111443567	0.038999639	0.995364435	-0.020845352	0.657838465	0.99951482	0.083894708	0.049790541	0.250689428	0.009900661	0.836404524	0.927057886	-0.017818816	0.750601179	0.999969271	0.075777195	0.216544594	0.787573776	0.021897329	0.402913358	0.658216463
622	ENSG00000055070.16	SZRD1	chr1	16352575	16398145	-0.00764254	0.889454707	0.965428608	0.076405551	0.156657631	0.67424581	0.054520535	0.225424323	0.416864783	0.105637917	0.002658231	0.030391153	0.114522134	0.001341184	0.011508074	0.117749047	0.038104798	0.991306158	0.092759266	0.070443166	0.99951482	-0.032589474	0.478533809	0.732468815	0.098552339	0.050460773	0.216843315	0.001749336	0.976202834	0.999969271	0.048257753	0.443739913	0.894403033	0.060901988	0.028535783	0.161446726
623	ENSG00000055118.14	KCNH2	chr7	150944961	150978315	-0.11270925	0.246445033	0.612794985	-0.176324867	0.058313599	0.606209818	-0.378036355	6.43E-07	0.000124066	-0.157729272	0.010630378	0.072328197	-0.186680563	0.001973007	0.01499046	-0.172098545	0.09264319	0.995446806	-0.006993251	0.934143701	0.99951482	-0.1981166	0.011142871	0.126035263	-0.351396029	5.38E-05	0.005048391	-0.223412424	0.072017212	0.999969271	-0.207398566	0.077030307	0.636968354	-0.197354157	7.01E-05	0.005422793
624	ENSG00000055130.15	CUL1	chr7	148698665	148801036	-0.010406914	0.765703099	0.911261193	-0.029937865	0.380781478	0.812449209	-0.052799617	0.064528207	0.190820288	-0.037207882	0.097634476	0.280540772	-0.072961297	0.001370704	0.01160689	-0.0089048	0.806250857	0.995446806	-0.005320336	0.86922762	0.99951482	0.010490627	0.722842724	0.881839318	-0.069357887	0.030320012	0.164833989	-0.004364007	0.90691673	0.999969271	0.030400453	0.451252452	0.897415062	-0.022760866	0.198640198	0.453563766
625	ENSG00000055147.18	FAM114A2	chr5	153990128	154038905	0.129440824	0.005964795	0.160912332	0.040504308	0.392677676	0.818207991	0.152277193	5.42E-05	0.00243759	0.027270043	0.362142072	0.600316028	0.055973175	0.068769506	0.171948186	0.111168934	0.029450336	0.943752668	-0.0172922	0.676497305	0.99951482	0.123665628	0.001311962	0.043779745	0.080823676	0.07139173	0.264278688	-0.066375731	0.186441998	0.999969271	0.068239035	0.225074522	0.79595666	0.06415408	0.007488886	0.08033377
626	ENSG00000055163.19	CYFIP2	chr5	157266079	157395533	0.090546089	0.192266749	0.561023696	-0.050063173	0.46846785	0.849576853	-0.074989358	0.189119678	0.374212633	-0.087888012	0.056676723	0.20264563	-0.144696667	0.001864132	0.014431395	-0.064712766	0.35777443	0.995446806	-0.118137496	0.052098305	0.970561853	-0.119447228	0.043314144	0.23486707	-0.143137211	0.021067596	0.133938548	-0.087222627	0.192022604	0.999969271	0.029944413	0.682186936	0.954365187	-0.069982185	0.041899651	0.198158957
627	ENSG00000055208.18	TAB2	chr6	149317534	149411613	0.126492188	0.020624644	0.252752198	0.089600791	0.091491567	0.626116289	0.076184518	0.088338194	0.232649794	0.077163624	0.025095346	0.122281197	0.151122541	1.68E-05	0.000655876	0.097589133	0.082164637	0.995446806	-0.014791304	0.769351125	0.99951482	0.067327622	0.143700868	0.416206422	0.063301991	0.202965559	0.459449713	0.001271941	0.982481866	0.999969271	0.039133989	0.530845884	0.91690455	0.07039973	0.010479542	0.093780392
628	ENSG00000055211.12	GINM1	chr6	149566294	149591748	0.018804543	0.711467305	0.8913773	0.050131877	0.321865848	0.78281731	0.036896943	0.373067432	0.569674212	0.017213599	0.592548226	0.77998356	0.097636376	0.003680815	0.022793857	-0.013590037	0.797370545	0.995446806	0.006017103	0.898663771	0.99951482	0.016119664	0.70596991	0.87268321	0.064312146	0.167142682	0.412930394	-0.019444134	0.716005642	0.999969271	0.014219238	0.805586514	0.971308437	0.026210665	0.307960707	0.57339627
629	ENSG00000055332.16	EIF2AK2	chr2	37099245	37157065	0.123716559	0.017305726	0.240571804	0.078405549	0.122040825	0.643513083	0.158387552	0.000194627	0.00517744	0.09573223	0.003706259	0.037520878	0.073744969	0.027664792	0.091557132	0.081886433	0.128502286	0.995446806	-0.051302605	0.287889207	0.99951482	0.157824884	0.000314803	0.020512046	0.110458745	0.02042808	0.131754539	-0.040406895	0.466176796	0.999969271	0.090013866	0.131942701	0.718768709	0.079860117	0.002378687	0.043729338
630	ENSG00000055483.19	USP36	chr17	78787381	78841441	-0.054467417	0.298821176	0.656269481	-0.067062054	0.188458983	0.703892657	-0.000843993	0.984054233	0.990808788	-0.063263437	0.068071751	0.22709936	-0.046393099	0.163474923	0.315565986	0.000711958	0.989502249	0.998494181	-0.035326108	0.460566882	0.99951482	-0.021213381	0.625707406	0.827576941	-0.007745716	0.870648508	0.943275087	0.008749882	0.874541702	0.999969271	-0.047914043	0.427680244	0.889289579	-0.030433401	0.248576682	0.509398562
631	ENSG00000055609.17	KMT2C	chr7	152134922	152436005	0.136304011	0.034223841	0.300378009	0.035455471	0.569007229	0.889990959	0.137567652	0.01005009	0.057712724	-0.033710417	0.447656143	0.673239247	0.043899836	0.292204028	0.465649951	-0.013436527	0.838574273	0.995446806	-0.01290185	0.827410409	0.99951482	0.07219437	0.187993762	0.474294	0.160704672	0.006477121	0.073027079	0.056705283	0.410848401	0.999969271	-0.063564179	0.386529714	0.870897829	0.047201666	0.148899858	0.389741226
632	ENSG00000055813.5	CCDC85A	chr2	56184123	56386173	0.151713005	0.178484189	0.546061769	-0.149727625	0.159984765	0.680841781	-0.010242506	0.926391261	0.960023291	-0.021968717	0.826129893	0.917907619	-0.027410371	0.69965314	0.816286615	0.063349282	0.617526336	0.995446806	0.006469324	0.950888255	0.99951482	0.074151801	0.495688086	0.745039986	-0.079195127	0.590065694	0.794540553	-0.044924922	0.723685196	0.999969271	0.258561086	0.053200966	0.582706858	0.020070475	0.751187565	0.886765303
633	ENSG00000055917.15	PUM2	chr2	20248691	20352234	0.060137941	0.10854061	0.45477202	0.031803158	0.390370075	0.816341482	0.058307551	0.056109108	0.173922179	0.025316381	0.322864304	0.562380183	0.051231251	0.037204451	0.112379468	0.051343227	0.183454449	0.995446806	0.063980134	0.06495483	0.99951482	0.065278738	0.038554795	0.222785647	0.04844823	0.151317684	0.391989629	0.03020285	0.444525383	0.999969271	0.10748187	0.0112391	0.388867353	0.053957394	0.004492504	0.061075075
634	ENSG00000055950.16	MRPL43	chr10	100969458	100987366	-0.099701906	0.01401563	0.225306049	0.020564811	0.606218972	0.904210675	-0.089533651	0.007125561	0.046162175	-0.028080034	0.26922539	0.507527703	0.021709926	0.408786458	0.57854582	0.021708082	0.607536788	0.995446806	-0.010095779	0.789448915	0.99951482	-0.075544999	0.026417978	0.188650087	-0.047553832	0.20526336	0.463001544	-0.005340753	0.900765649	0.999969271	-0.011805558	0.800810537	0.970459107	-0.027606699	0.178612464	0.427976982
635	ENSG00000055955.15	ITIH4	chr3	52812975	52830739	-0.154550167	0.174109279	0.540482405	-0.072018823	0.503495535	0.865643028	-0.00089069	0.991178013	0.994922573	-0.056109871	0.32553927	0.565233613	-0.063515961	0.301795421	0.476230739	0.03416727	0.772089737	0.995446806	0.000921703	0.992893528	0.999832244	-0.090310952	0.287914562	0.579698723	0.022952474	0.807911199	0.913063814	0.015968801	0.896773151	0.999969271	0.033060114	0.790568515	0.969065853	-0.030029646	0.577044044	0.784793654
636	ENSG00000056050.6	HPF1	chr4	169729465	169757953	-0.028502453	0.576130951	0.825930289	0.025346781	0.613745995	0.906049962	-0.055978743	0.187550542	0.372718985	-0.039894693	0.220301508	0.451958969	-0.022288946	0.497948445	0.656719469	0.009613223	0.857125508	0.995446806	-0.055104152	0.247081857	0.99951482	0.009977273	0.817960357	0.923214478	-0.047998429	0.32051927	0.58900592	-0.072874665	0.184638071	0.999969271	-0.014237418	0.814774248	0.973085486	-0.026540202	0.309545653	0.574689767
637	ENSG00000056097.15	ZFR	chr5	32354350	32444761	0.105769796	0.034935365	0.302671031	0.101553656	0.039144765	0.582390415	0.080951775	0.049551177	0.161179339	0.072761963	0.022483803	0.114730172	0.089246965	0.005790624	0.031237338	0.065681077	0.20049514	0.995446806	0.03601764	0.427559371	0.99951482	0.059137213	0.165405377	0.44541456	0.054599449	0.229791438	0.494411463	0.052177913	0.32625847	0.999969271	0.174665934	0.001993511	0.184924216	0.081142126	0.001297196	0.031440811
638	ENSG00000056487.15	PHF21B	chr22	44881162	45009999	0.06439158	0.520119542	0.798735056	-0.056189253	0.585215705	0.897103057	0.104141225	0.191504144	0.376958535	0.142440275	0.101909862	0.288113766	0.147911441	0.030453842	0.097665908	0.034069468	0.784987812	0.995446806	0.016152465	0.877970691	0.99951482	0.016144178	0.842965253	0.935512417	0.061700977	0.519751817	0.745254565	-0.016015771	0.925024556	0.999969271	-0.150421697	0.290715899	0.828303425	0.033120444	0.572564217	0.782133371
639	ENSG00000056558.10	TRAF1	chr9	120902393	120929173	-0.09804607	0.273418392	0.637885651	-0.10906819	0.239447679	0.731749612	0.021547763	0.764505797	0.868770608	-0.055288365	0.329557944	0.569218076	-0.073788354	0.203535762	0.366145963	0.013035018	0.887286504	0.996073105	-0.040112071	0.628755596	0.99951482	0.054192209	0.47414163	0.72947257	0.060739681	0.456776794	0.699668053	0.042649347	0.645014336	0.999969271	-0.10384408	0.304576346	0.840000805	-0.026180283	0.562096221	0.775111534
640	ENSG00000056586.15	RC3H2	chr9	122844556	122905341	0.111273076	0.01201448	0.212011925	0.077868633	0.072149667	0.606209818	0.041353698	0.250854828	0.44495622	0.001703905	0.951858507	0.978397724	0.043872989	0.123321486	0.258501512	0.043147937	0.349959206	0.995446806	-0.00033706	0.993450722	0.999832244	0.027213626	0.463892281	0.72237189	0.004583405	0.910062504	0.959962561	0.037232225	0.428336645	0.999969271	0.063704491	0.214810347	0.787078059	0.041056084	0.066762806	0.253342451
641	ENSG00000056736.9	IL17RB	chr3	53846580	53865800	0.067759211	0.4840052	0.779170548	-0.054380694	0.567907558	0.889229232	0.167443425	0.033661201	0.124316032	-0.033255052	0.581626544	0.772401535	0.188783966	0.002999779	0.019944706	0.098559262	0.353887903	0.995446806	0.080603723	0.401459146	0.99951482	0.076661595	0.342704594	0.629692862	0.106110157	0.254466243	0.520545817	-0.080352574	0.50246238	0.999969271	-0.098788106	0.405502361	0.879455655	0.047194992	0.354276225	0.619755071
642	ENSG00000056972.18	TRAF3IP2	chr6	111556454	111606278	0.036168367	0.649177716	0.862731207	0.034780731	0.667333912	0.922771781	0.096048767	0.132089798	0.299097691	0.128141359	0.055922182	0.201045742	0.273991298	8.48E-07	8.59E-05	0.056181988	0.528957863	0.995446806	-0.020140005	0.785550844	0.99951482	0.041794493	0.513431137	0.757399672	0.118921384	0.111627404	0.332896465	-0.012469906	0.905525967	0.999969271	-0.093061704	0.323119321	0.845667859	0.060032434	0.16196411	0.405172525
643	ENSG00000056998.19	GYG2	chrX	2828788	2882820	-0.001512727	0.990391693	0.997475026	0.039092352	0.76362009	0.951198417	0.19531074	0.087287679	0.230616341	0.12118245	0.280891246	0.520461911	-0.103896022	0.223815102	0.390263035	-0.119651855	0.335594415	0.995446806	0.121278726	0.245290665	0.99951482	0.20582139	0.063030922	0.279336792	0.004684525	0.973986714	0.989230502	0.399818559	0.000740944	0.130424658	0.263685856	0.034692811	0.531335704	0.102346727	0.118948835	0.346296773
644	ENSG00000057019.15	DCBLD2	chr3	98795941	98901689	0.054132816	0.437862102	0.750118507	-0.057554702	0.393103014	0.818442745	0.048012384	0.37281073	0.569405716	0.044314066	0.234584345	0.466914029	0.017180719	0.684280346	0.805856718	-0.013042223	0.860508777	0.995446806	0.085838811	0.141954236	0.99951482	0.171511868	0.002433449	0.061649131	-0.094741116	0.145550272	0.383944189	-0.134068802	0.056251987	0.999969271	0.043353976	0.600755909	0.937321447	0.014994345	0.660786983	0.836723523
645	ENSG00000057252.12	SOAT1	chr1	179293714	179358680	0.178110698	0.005745603	0.15741163	0.101291509	0.114556356	0.643513083	0.093258194	0.051231291	0.16486267	0.126939338	0.001698592	0.023336172	0.184243034	1.59E-05	0.000627857	0.119734875	0.083573113	0.995446806	0.034781028	0.529855237	0.99951482	0.049100007	0.31130093	0.600037966	0.087302799	0.126560839	0.357730395	0.053407406	0.395046564	0.999969271	0.08431615	0.242686234	0.805066559	0.101135003	0.001359717	0.032343807
646	ENSG00000057294.14	PKP2	chr12	32790745	32896840	0.06181047	0.707518149	0.88949831	-0.192925857	0.201284013	0.714444088	-0.393343134	0.010149937	0.058024659	-0.07982823	0.421085755	0.652766358	-0.056826024	0.615575175	0.75308378	-0.102896138	0.418479579	0.995446806	0.120446371	0.568099311	0.99951482	-0.267392834	0.014596818	0.141106808	-0.165484551	0.493649773	0.725671339	-0.065173312	0.818984621	0.999969271	0.039795764	0.912445662	0.989912158	-0.100165225	0.329591152	0.59420082
647	ENSG00000057608.16	GDI2	chr10	5765223	5842132	0.069184976	0.0848829	0.423822183	0.103077014	0.008713807	0.455137177	0.086260574	0.008997114	0.053685321	-0.021116472	0.406811384	0.639293575	0.016443541	0.531113261	0.684150836	0.090282854	0.028973703	0.942142969	-0.00863582	0.817102048	0.99951482	0.061953504	0.068383823	0.289077581	0.061892709	0.0915662	0.299189268	0.027927312	0.52980442	0.999969271	0.047423067	0.305471979	0.840969206	0.048608478	0.017243367	0.122627635
648	ENSG00000057657.15	PRDM1	chr6	106086320	106109939	0.104151921	0.647636769	0.861887096	0.040221189	0.840067984	0.967675857	0.347647982	0.033357009	0.123809543	0.103469698	0.268091222	0.505863673	0.120937744	0.337473245	0.51254295	-0.049100883	0.812990285	0.995446806	-0.008257223	0.961118128	0.99951482	0.317328252	0.064841722	0.282256918	0.363864093	0.068282866	0.258483689	0.273856824	0.072487659	0.999969271	0.20553177	0.318076775	0.845667859	0.165422852	0.087173755	0.291656171
649	ENSG00000057663.14	ATG5	chr6	106045423	106325791	0.03863752	0.449830767	0.757348337	0.032332874	0.509801861	0.867680507	0.070181893	0.095058563	0.243739018	-0.020318331	0.52705091	0.734553733	-0.012018917	0.708345875	0.821873608	0.050125953	0.353345745	0.995446806	-0.005911332	0.900641447	0.99951482	0.058653407	0.172645083	0.454948478	0.007224007	0.882618545	0.947623845	-0.030729865	0.581815177	0.999969271	0.055955161	0.36335996	0.860872902	0.022193852	0.394971912	0.652892883
650	ENSG00000057704.12	TMCC3	chr12	94567124	94650562	-0.057249771	0.632057549	0.854339697	0.349418912	0.008952776	0.455137177	0.071077385	0.473604422	0.656500642	0.19574405	0.061636324	0.213415962	0.236000257	0.007307562	0.036634067	0.075613184	0.522360612	0.995446806	-0.058399365	0.58965412	0.99951482	0.070249849	0.524531334	0.765832063	0.195789531	0.067461117	0.256539774	0.058923958	0.638123678	0.999969271	0.020116627	0.877811654	0.983468773	0.105207693	0.095463764	0.307062751
651	ENSG00000057757.9	PITHD1	chr1	23778405	23788232	0.013348695	0.806791794	0.931140091	-0.030470435	0.57270511	0.891090977	-0.07521294	0.087103005	0.230378534	-0.047411739	0.180982531	0.402672657	-0.087573366	0.014336818	0.058519151	-0.011801055	0.833637542	0.995446806	-0.080065495	0.121760044	0.99951482	-0.034862011	0.4502875	0.712466132	-0.078937162	0.106339092	0.324618922	-0.040837749	0.478722937	0.999969271	0.041640451	0.503279187	0.91071326	-0.039289346	0.154520221	0.396565291
652	ENSG00000057935.13	MTA3	chr2	42494569	42756947	0.074429268	0.165944538	0.533036264	-0.025149498	0.634495226	0.91303513	-0.069364526	0.109647943	0.26681568	0.012643037	0.704550825	0.851922095	-0.137975423	8.93E-05	0.001953574	-0.016137761	0.770225503	0.995446806	-0.019549206	0.689053924	0.99951482	-0.049194341	0.274997011	0.569319011	-0.095155378	0.049078606	0.213376019	-0.048795238	0.388635229	0.999969271	0.100582304	0.098312513	0.675975269	-0.024878797	0.355416401	0.621141493
653	ENSG00000058056.8	USP13	chr3	179652755	179789401	-0.014024786	0.788550953	0.92282677	-0.022511918	0.662944111	0.920668538	0.012134378	0.775473685	0.874585668	-0.02481688	0.388234033	0.623032668	0.008853315	0.787519596	0.872598234	-0.006749853	0.902053952	0.996910747	-0.077252653	0.084356574	0.99951482	0.036926351	0.394788657	0.669002872	0.064924528	0.183024024	0.435386103	-0.00914886	0.858426501	0.999969271	0.043081046	0.469998352	0.901459656	0.001037697	0.967863903	0.986608989
654	ENSG00000058063.15	ATP11B	chr3	182793500	182921239	0.060068984	0.365966859	0.703940077	0.122971283	0.056742235	0.606209818	0.130470676	0.015084797	0.07474597	-0.033691105	0.342593973	0.582025375	0.068523416	0.095045579	0.21538974	0.013008424	0.842669363	0.995446806	0.005381719	0.926967227	0.99951482	0.070413543	0.201173137	0.489109136	0.174181059	0.004209662	0.057774586	-0.006750951	0.913743556	0.999969271	0.04213366	0.562144146	0.927822058	0.058791882	0.066995468	0.253883255
655	ENSG00000058085.14	LAMC2	chr1	183186238	183244900	-0.159873614	0.697286122	0.885223535	0.128236014	0.741164439	0.945065182	0.013665223	0.949958267	0.972471091	0.061467504	0.41798969	0.650042056	0.165656163	0.500300836	0.658617965	-0.186395333	0.67734028	0.995446806	0.347384149	0.326023945	0.99951482	-0.104726101	0.366306702	0.648518323	-0.401426301	0.190985941	0.4449072	0.134175451	0.782602585	0.999969271	0.132064552	0.801548777	0.970459107	0.011838882	0.947824241	0.979381595
656	ENSG00000058091.16	CDK14	chr7	90563735	91210590	0.121411091	0.162101164	0.52757115	-0.043054885	0.616572512	0.906173529	0.026405213	0.709636152	0.833162772	-0.035822922	0.518505159	0.729360794	-0.103851189	0.07002579	0.173977271	-0.063761027	0.480359631	0.995446806	-0.037494746	0.637749598	0.99951482	0.079376587	0.280809351	0.574427264	-0.048248654	0.546534597	0.764889308	-0.098924476	0.315270795	0.999969271	0.317279537	0.001439389	0.160174352	0.010301321	0.816190892	0.91909627
657	ENSG00000058262.9	SEC61A1	chr3	128051641	128071683	0.027018033	0.571755674	0.824016314	0.030876782	0.505876531	0.866498799	0.114893142	0.00367087	0.031178045	0.016244548	0.596769024	0.783781142	0.080607983	0.008937876	0.042136986	0.033701469	0.491470468	0.995446806	0.063177534	0.155476988	0.99951482	0.090827077	0.024655025	0.181680831	0.069539446	0.111934028	0.333598937	-0.013938805	0.782408396	0.999969271	-0.024771321	0.649678306	0.945894336	0.044379626	0.065862908	0.251554508
658	ENSG00000058272.16	PPP1R12A	chr12	79773563	79934900	0.115438335	0.029930682	0.284643852	0.031688243	0.541349196	0.878953876	0.139043685	0.001391426	0.017401475	0.045425116	0.177406343	0.398125279	0.010647196	0.755978293	0.85247328	-0.025834144	0.639182087	0.995446806	-0.035197262	0.475617154	0.99951482	0.051243047	0.252593189	0.546985282	0.09728	0.047166084	0.209313225	-0.083184834	0.145533912	0.999969271	0.071598867	0.247755362	0.809058401	0.038013477	0.158219201	0.401160027
659	ENSG00000058335.15	RASGRF1	chr15	78959947	79090773	-0.067851087	0.580187727	0.828104409	-0.158014254	0.187258457	0.703892657	-0.304583362	0.005807302	0.040930144	-0.021814343	0.799538259	0.905281176	-0.238520805	0.00347842	0.021975375	-0.15779625	0.215543975	0.995446806	0.015859517	0.88675877	0.99951482	-0.110714476	0.314698044	0.602625009	-0.128514529	0.306711384	0.575086403	0.063101599	0.64266655	0.999969271	0.055300565	0.691963709	0.95531035	-0.095777039	0.135619753	0.371047143
660	ENSG00000058404.19	CAMK2B	chr7	44217150	44334577	-0.204397153	0.054493366	0.362495802	-0.175079778	0.105127378	0.637119347	-0.303394962	0.001166114	0.015565603	-0.113619066	0.147214588	0.357708878	-0.200205515	0.005919246	0.031730043	-0.041319786	0.718563076	0.995446806	-0.097268017	0.318878971	0.99951482	-0.234998276	0.014165353	0.139780865	-0.343489886	0.000800103	0.023279029	-0.128272774	0.220539304	0.999969271	0.077291195	0.491377281	0.907218459	-0.160432183	0.00352862	0.053201307
661	ENSG00000058453.16	CROCC	chr1	16921950	16972979	-0.151475479	0.07610194	0.407788251	-0.098066735	0.242214839	0.733206877	-0.080677293	0.241419118	0.435854362	-0.032023526	0.583068081	0.772936638	-0.078431529	0.14912473	0.295313522	0.008255809	0.924923415	0.997163981	0.14826563	0.056365629	0.98851525	0.005072234	0.942906614	0.980433503	-0.078648321	0.313488808	0.581933745	0.018980711	0.83453832	0.999969271	-0.084505297	0.393355061	0.874532311	-0.038477618	0.372640967	0.635000047
662	ENSG00000058600.15	POLR3E	chr16	22297375	22335103	-0.065477671	0.034807681	0.30219591	-0.112033484	0.000195197	0.059755785	-0.004778175	0.846242378	0.915407749	-0.060394418	0.00092636	0.01638819	-0.070657306	0.000243912	0.003729394	-0.005751883	0.856510274	0.995446806	-0.037991807	0.176077707	0.99951482	-0.008199902	0.745850334	0.891868999	-0.067408337	0.017974653	0.123352373	-0.031273358	0.337992089	0.999969271	-0.070033027	0.049877341	0.581872469	-0.048545397	0.001629553	0.034962947
663	ENSG00000058668.14	ATP2B4	chr1	203626561	203744081	0.197325925	0.024752226	0.265873049	0.003425885	0.967659139	0.994931074	0.264196519	9.34E-05	0.003330701	0.016201229	0.759374661	0.884053734	0.021402164	0.701643552	0.817519816	-0.064616671	0.451537743	0.995446806	-0.013730458	0.86009146	0.99951482	0.075081216	0.294890064	0.585043939	0.147531563	0.046232201	0.206566185	-0.110440888	0.19887006	0.999969271	-0.043875817	0.636184604	0.94382128	0.044772788	0.289130755	0.55417712
664	ENSG00000058729.10	RIOK2	chr5	97160867	97183260	-0.015282907	0.738445856	0.901404782	0.0535618	0.231460495	0.728931964	0.026239474	0.470464001	0.653699277	0.059808893	0.020673479	0.108831376	0.09027409	0.001763893	0.013884374	0.030758561	0.526498392	0.995446806	0.017643392	0.664604915	0.99951482	0.086250319	0.018930382	0.160486045	0.022464701	0.596502156	0.799461631	-0.048166183	0.325306079	0.999969271	0.101559614	0.052019853	0.58257068	0.038646523	0.089518915	0.295986233
665	ENSG00000058799.14	YIPF1	chr1	53851719	53889834	-0.017460433	0.731029072	0.89957263	0.089179351	0.06935055	0.606209818	0.128557411	0.001770871	0.020446808	0.010891497	0.746416223	0.875627561	0.000182846	0.995311021	0.997152091	0.067072907	0.210676058	0.995446806	-0.033018558	0.46398913	0.99951482	0.103579658	0.01545622	0.144368984	0.096322989	0.040628525	0.193839968	0.007728554	0.884978582	0.999969271	0.03538861	0.53789956	0.921832981	0.044402257	0.081659707	0.282746986
666	ENSG00000058804.11	NDC1	chr1	53765460	53838860	-0.001858473	0.970937952	0.991832881	0.058975094	0.230489638	0.728541399	0.097939649	0.018294869	0.084614522	0.040441835	0.159932784	0.375541683	-0.007904397	0.800348234	0.881451074	-0.055171501	0.304592816	0.995446806	-0.033463928	0.499406254	0.99951482	0.036587969	0.382652082	0.660194391	0.083706248	0.081085946	0.280898472	-0.061404251	0.241218447	0.999969271	-0.021999795	0.719847174	0.959112859	0.012349859	0.63011492	0.816834973
667	ENSG00000058866.14	DGKG	chr3	186147201	186362237	0.105305896	0.230475046	0.599358998	0.051813595	0.53648443	0.877499931	0.0849551	0.283939444	0.479428687	0.00642252	0.91074889	0.959536576	0.061079866	0.273009859	0.445071177	0.005866224	0.948018711	0.997163981	-0.025411508	0.758613875	0.99951482	0.008000386	0.918166082	0.970349163	0.115074812	0.188819453	0.442569163	0.053642927	0.639175639	0.999969271	0.13017645	0.224886957	0.795892377	0.054266024	0.244487541	0.505493263
668	ENSG00000059122.16	FLYWCH1	chr16	2911937	2951208	-0.027607771	0.643384292	0.859615028	-0.013681635	0.815640557	0.963245912	-0.020001314	0.685162182	0.815936901	-0.040003339	0.33674234	0.576465552	-0.072926181	0.066730768	0.168307964	0.073748465	0.229737189	0.995446806	0.030449487	0.587993143	0.99951482	-0.048766883	0.343521249	0.630453046	-0.032585192	0.551576817	0.768963938	0.031215208	0.627202693	0.999969271	0.075501131	0.271104817	0.824655536	-0.00405982	0.89443411	0.956081763
669	ENSG00000059145.18	UNKL	chr16	1364114	1414751	0.084067374	0.243636377	0.610857241	0.013928765	0.840443169	0.967870519	0.098613332	0.081582468	0.220931598	-0.003591797	0.929371157	0.96808962	-0.070864936	0.110285918	0.239114134	-0.005688956	0.940715212	0.997163981	-0.054666898	0.404436785	0.99951482	0.049940337	0.391909861	0.667584998	0.158621603	0.015105542	0.112786976	0.040750042	0.61571175	0.999969271	-0.066928075	0.428314686	0.889289579	0.022198254	0.537483216	0.758324682
670	ENSG00000059377.16	TBXAS1	chr7	139777051	140020325	-0.179701263	0.24935463	0.616705157	-0.133885199	0.494391098	0.86142235	-0.249416435	0.056068418	0.173834315	-0.126916967	0.503736807	0.717542152	0.121775868	0.361183223	0.534712169	0.011380273	0.943873599	0.997163981	0.091019749	0.460227496	0.99951482	-0.187528054	0.172649103	0.454948478	-0.11844199	0.450817489	0.695563918	0.282458996	0.017575783	0.719014398	-0.031581316	0.819062223	0.974316352	-0.047348758	0.573421289	0.782704971
671	ENSG00000059378.12	PARP12	chr7	140023744	140063721	-0.088783992	0.27926199	0.644366268	0.048646395	0.58132817	0.895652439	0.167327329	0.011584482	0.063084441	0.22262149	0.005388599	0.04704417	0.105008526	0.06118715	0.159032382	0.085665482	0.310281772	0.995446806	0.056836308	0.432727213	0.99951482	0.020815552	0.777988684	0.90515842	0.189944627	0.009417007	0.088987147	0.036465405	0.662766193	0.999969271	-0.016453961	0.852455383	0.978519995	0.075281196	0.080372351	0.280080043
672	ENSG00000059573.8	ALDH18A1	chr10	95605929	95656706	0.028428635	0.462726949	0.76687312	0.049996859	0.184713457	0.701871265	0.066005934	0.034815424	0.127210897	0.00130999	0.956361448	0.981237297	0.086633724	0.000449013	0.005483954	0.046705878	0.257914458	0.995446806	-0.001284451	0.971210711	0.99951482	0.086899073	0.006593046	0.097968688	0.077441887	0.03286787	0.171614885	-0.039530118	0.359002813	0.999969271	0.166230094	0.000230625	0.041636735	0.0517125	0.008562672	0.085956373
673	ENSG00000059588.9	TARBP1	chr1	234391313	234479103	-0.142447625	0.134155209	0.490949494	-0.287245978	0.002007584	0.312850929	-0.175273017	0.024246709	0.100756296	-0.24306606	0.000227459	0.006100495	-0.238786938	0.000136877	0.002570046	-0.193259691	0.051038249	0.995446806	-0.167517009	0.058809652	0.996151756	-0.103743652	0.204347072	0.493164604	-0.22429577	0.010159302	0.091714241	-0.025347009	0.803250276	0.999969271	-0.202896476	0.069594883	0.626258847	-0.182170839	0.000188415	0.009725716
674	ENSG00000059691.11	GATB	chr4	151670504	151761023	-0.037516128	0.516108118	0.796024791	-0.012724081	0.813521692	0.96267397	-0.020024614	0.669544862	0.805255587	-0.031673883	0.388026491	0.622915717	-0.061465363	0.084232813	0.197595614	0.04768296	0.440722514	0.995446806	0.017291787	0.74849938	0.99951482	0.048662373	0.304324951	0.593149337	0.01573084	0.769107187	0.894233484	-0.013851626	0.815746849	0.999969271	0.10395767	0.104251385	0.684183575	0.005097267	0.859621287	0.939950214
675	ENSG00000059728.10	MXD1	chr2	69897688	69942945	0.036695674	0.626654172	0.851583723	0.03761478	0.60018168	0.901978156	0.07891641	0.183422915	0.367472115	0.054985496	0.192061385	0.418410956	0.114826477	0.011904849	0.051614559	0.047107965	0.552614829	0.995446806	0.030660521	0.651237574	0.99951482	0.068767822	0.256255077	0.55084725	0.15540088	0.024668714	0.146787469	0.048747058	0.536774856	0.999969271	0.176845584	0.049283569	0.578931445	0.077324424	0.038291118	0.187682526
676	ENSG00000059758.7	CDK17	chr12	96278261	96400560	0.130659401	0.149854447	0.515289814	0.037903296	0.669024963	0.923682312	-0.035641203	0.635353478	0.782413867	0.052217453	0.361436004	0.599498446	0.079636666	0.17309158	0.327970349	-0.123850299	0.190148265	0.995446806	-0.025377063	0.761756584	0.99951482	-0.012827063	0.871508838	0.949915129	-0.040267734	0.630036321	0.818140248	0.066057299	0.493594807	0.999969271	0.097426596	0.354393347	0.856108137	0.020539759	0.655735883	0.83302415
677	ENSG00000059769.19	DNAJC25	chr9	111631352	111654351	0.144085081	0.026734472	0.273888337	-0.081966221	0.190612304	0.705964021	0.012185915	0.797106402	0.887043559	0.004928451	0.87237079	0.940184734	-0.018032474	0.647796217	0.777171974	-0.080160121	0.209710308	0.995446806	-0.086934652	0.107989349	0.99951482	0.081943303	0.081273935	0.313865502	-0.022934743	0.697416558	0.858515896	-0.133132947	0.063050962	0.999969271	0.018504887	0.808266471	0.971491014	-0.014683047	0.636552455	0.821714742
678	ENSG00000059804.15	SLC2A3	chr12	7919230	7936275	0.078755809	0.512501472	0.793699496	0.136361744	0.248073404	0.737153339	0.12284336	0.211148159	0.399971534	-0.07133526	0.360974888	0.599086432	0.014416215	0.854009937	0.915233481	0.108467978	0.384749432	0.995446806	-0.030024115	0.78924202	0.99951482	-0.007558301	0.941040478	0.979722904	0.150166872	0.172932081	0.421101429	-0.022167443	0.86250023	0.999969271	0.130585833	0.344823662	0.8522827	0.055501154	0.363002119	0.6275222
679	ENSG00000059915.16	PSD	chr10	102402617	102421539	0.003516334	0.977600752	0.994184623	-0.081473351	0.502613396	0.865643028	-0.330001476	0.00099784	0.014072131	-0.052336649	0.42623272	0.656155063	-0.118252696	0.138222094	0.280305807	-0.019912846	0.87628618	0.995446806	-0.122693666	0.217493942	0.99951482	-0.254596204	0.01704096	0.151979955	-0.311736722	0.003736117	0.054351233	0.01912926	0.867884905	0.999969271	-0.208269581	0.067445434	0.621989526	-0.134238873	0.022328763	0.14056041
680	ENSG00000060069.16	CTDP1	chr18	79679801	79756623	-0.102726127	0.050006877	0.353334692	0.027024728	0.593747874	0.90059194	-0.02523055	0.533473429	0.706139692	-0.072664977	0.011998026	0.077783522	-0.04856214	0.119479362	0.25289469	0.003829222	0.942199845	0.997163981	0.015695552	0.73040976	0.99951482	-0.004084846	0.920350811	0.971324298	0.016424217	0.721751754	0.871184093	0.024516917	0.636629878	0.999969271	-0.0355486	0.544733507	0.922529844	-0.018302418	0.467436724	0.707776195
681	ENSG00000060138.12	YBX3	chr12	10699089	10723312	0.022840995	0.847864641	0.948306178	0.234185436	0.053487135	0.601540219	0.188630965	0.046589293	0.154106909	0.317095166	0.0010272	0.017533369	0.313433224	7.24E-05	0.001713136	0.208469536	0.083024651	0.995446806	0.20992833	0.049439421	0.970561853	0.141324648	0.159890537	0.438104313	0.227566069	0.034493227	0.176012016	0.174371401	0.15488623	0.999969271	0.232448794	0.073695686	0.636806537	0.206390415	0.000673536	0.021314019
682	ENSG00000060140.8	STYK1	chr12	10618939	10674318	0.00488586	0.98426425	0.995683666	-0.056067656	0.738230703	0.945038292	-0.347125176	0.032507082	0.122099137	-0.363814664	0.447079652	0.672697475	-0.169055856	0.07464999	0.181683574	-0.195173131	0.483376418	0.995446806	-0.154556344	0.567360643	0.99951482	-0.423698271	0.000595185	0.028409323	-0.364779931	0.087898979	0.29283024	-0.675473549	0.179443902	0.999969271	0.01987527	0.955284437	0.994214283	-0.247725768	0.100041582	0.315428012
683	ENSG00000060237.16	WNK1	chr12	752593	911452	-0.005421934	0.958456691	0.987857262	0.183976678	0.056138932	0.606209818	0.099577815	0.225307966	0.416759067	0.044238303	0.470797634	0.691610689	0.090142519	0.156525669	0.305936912	0.114369808	0.28679016	0.995446806	-0.03436066	0.711090044	0.99951482	-0.054058351	0.510790522	0.755562198	0.15926709	0.090908939	0.298479759	0.021141988	0.857462398	0.999969271	0.098793756	0.422559268	0.888138594	0.065242456	0.206913441	0.464713728
684	ENSG00000060339.13	CCAR1	chr10	68721012	68792377	-0.087824649	0.058803291	0.369673191	-0.07068172	0.120218095	0.643513083	0.007788437	0.83735052	0.910686594	-0.01183484	0.695681373	0.846869389	-0.010789995	0.718281689	0.828542164	0.018464046	0.700248149	0.995446806	-0.073421015	0.087591737	0.99951482	0.060725234	0.119562715	0.380077191	0.051259217	0.228207192	0.492542927	-0.014594224	0.768108443	0.999969271	0.043038693	0.419915322	0.887535342	-0.007988256	0.733782313	0.877766574
685	ENSG00000060491.16	OGFR	chr20	62804835	62814000	-0.191867905	0.00232949	0.11550662	-0.18470125	0.002752935	0.35565896	-0.141397495	0.006035673	0.041910429	0.016280928	0.68399871	0.838884326	-0.164835666	7.82E-05	0.001797323	-0.057085615	0.380071979	0.995446806	-0.043123782	0.459135117	0.99951482	-0.151306699	0.004293112	0.078718236	-0.151555241	0.008900736	0.086162326	-0.010307585	0.879743529	0.999969271	-0.122999506	0.093269437	0.662674501	-0.109354529	0.000635376	0.020474527
686	ENSG00000060642.10	PIGV	chr1	26787472	26798398	0.052330199	0.306477184	0.663562686	0.076702165	0.126476995	0.648293815	0.086385902	0.027698973	0.109875194	0.082780011	0.016304069	0.093679546	0.057387547	0.073423419	0.179785878	0.021443298	0.696146961	0.995446806	-0.048417876	0.303136599	0.99951482	0.111792431	0.005810993	0.092047704	0.023484827	0.609113292	0.806815862	-0.104784055	0.048709825	0.981304371	-0.036236525	0.544878519	0.922529844	0.029351629	0.252861413	0.513592538
687	ENSG00000060656.19	PTPRU	chr1	29236516	29326813	-0.208972795	0.061783015	0.375335817	0.034031392	0.745950338	0.946388593	0.036052914	0.726002247	0.844213809	0.135656835	0.042817367	0.171245146	-0.06555908	0.337884025	0.513000845	-0.116962311	0.291486128	0.995446806	0.006370122	0.947879062	0.99951482	0.264105118	0.005311026	0.088404104	0.178931248	0.152368129	0.393242532	-0.144179978	0.206798335	0.999969271	0.277364457	0.022808094	0.465069905	0.036076175	0.52301998	0.747151981
688	ENSG00000060688.12	SNRNP40	chr1	31259568	31296782	-0.023494008	0.601260375	0.840078344	0.047789038	0.281063134	0.756627956	0.021115112	0.54791434	0.718209973	0.003444825	0.887037917	0.947215225	0.009977962	0.722612084	0.831697864	0.000246487	0.995693061	0.998687473	0.009056724	0.816936669	0.99951482	0.044540193	0.219118127	0.510089206	0.026126611	0.517676919	0.743718259	0.035891011	0.398873923	0.999969271	-0.007443014	0.879113087	0.984115018	0.015204631	0.482897387	0.719669912
689	ENSG00000060709.14	RIMBP2	chr12	130396137	130517917	0.077647418	0.513191396	0.794149586	-0.217460637	0.061291225	0.606209818	-0.287624333	0.006361594	0.043256381	-0.22386553	0.070653294	0.231920673	-0.147021339	0.05717939	0.151581356	-0.074914049	0.549086399	0.995446806	-0.0489501	0.652760796	0.99951482	-0.066168927	0.515404046	0.75914495	-0.317222003	0.011508775	0.096929764	-0.10243305	0.428393035	0.999969271	0.068075096	0.636878287	0.944343425	-0.121812496	0.059947293	0.240301103
690	ENSG00000060718.20	COL11A1	chr1	102876467	103108496	-0.020088461	0.840609769	0.945947758	-0.040439071	0.684717566	0.928212664	0.087387716	0.295388783	0.491337686	-0.043761057	0.702534436	0.850798928	-0.05292308	0.41549823	0.585046103	-0.028147543	0.796235814	0.995446806	0.005988847	0.947360433	0.99951482	0.025812382	0.758597686	0.895813217	-0.012782765	0.901348166	0.955958416	-0.241334094	0.076439563	0.999969271	0.085431715	0.458237768	0.899156952	-0.021350492	0.702770702	0.859903856
691	ENSG00000060749.14	QSER1	chr11	32893178	32993316	0.155674592	0.010831912	0.201765861	0.089789938	0.14566436	0.663123239	0.109261969	0.029599243	0.115397712	0.035009968	0.338987532	0.578585951	0.147724386	0.000237057	0.003661158	0.0496788	0.443758257	0.995446806	0.025152302	0.665774799	0.99951482	0.040027316	0.433214178	0.700726173	0.140517833	0.014694686	0.111432725	0.030159439	0.644974956	0.999969271	0.072373195	0.308189455	0.841462096	0.081397249	0.009080355	0.088291924
692	ENSG00000060762.18	MPC1	chr6	166364919	166383013	0.013455549	0.816954014	0.935921446	0.07225387	0.202081931	0.714444088	-0.044994809	0.345896545	0.542659887	0.039761576	0.281880342	0.521760235	0.095722159	0.010424126	0.047048892	-0.043018796	0.473118589	0.995446806	0.085313839	0.111798636	0.99951482	-0.013229429	0.786240077	0.909551295	0.041085952	0.440758162	0.686968062	-0.029230495	0.646607985	0.999969271	-0.067155913	0.321891164	0.845667859	0.013633046	0.643611821	0.826241834
693	ENSG00000060971.17	ACAA1	chr3	38103129	38137242	-0.038513118	0.354059198	0.696738629	-0.032828949	0.418079314	0.826781197	-0.011424474	0.736314125	0.851015718	0.000352526	0.989331429	0.995810503	-0.03348269	0.21026997	0.373717004	-0.033818036	0.432710331	0.995446806	-0.015531972	0.686702221	0.99951482	-0.079095783	0.023356513	0.176460961	-0.016733341	0.660180023	0.835203942	-0.006410946	0.884869063	0.999969271	-0.042088479	0.377190623	0.866800987	-0.028143206	0.179723344	0.429516099
694	ENSG00000060982.14	BCAT1	chr12	24810022	24949459	-0.05905875	0.50940439	0.792206805	-0.074616538	0.390128167	0.816191479	-0.165618356	0.024422307	0.101240779	-0.363283228	0.000182055	0.00516477	-0.102166731	0.075555148	0.183221559	-0.126046985	0.188006423	0.995446806	-0.083356689	0.29563535	0.99951482	-0.055540617	0.467673508	0.725004578	-0.215845591	0.008924559	0.086315688	-0.086273921	0.36069639	0.999969271	0.034684521	0.725872243	0.959972186	-0.117920262	0.012820654	0.104915897
695	ENSG00000061273.17	HDAC7	chr12	47782754	47833132	-0.084675032	0.192752254	0.561741977	-0.036233047	0.569221	0.889990959	0.07086869	0.178628379	0.360637252	-0.071940654	0.078095538	0.245204319	0.007134974	0.863389306	0.920521518	0.042175572	0.529716392	0.995446806	0.020087422	0.738609453	0.99951482	-0.044671726	0.408024477	0.680943432	0.085483222	0.148818693	0.388229869	-0.009147917	0.896220996	0.999969271	-0.085902983	0.25212423	0.812079919	-0.009711043	0.766900003	0.893183843
696	ENSG00000061337.15	LZTS1	chr8	20246165	20303963	0.02096395	0.857346654	0.952375248	0.016322019	0.884388513	0.980707427	-0.192155763	0.043040792	0.146594492	0.246133968	0.086593821	0.260893066	-0.010331015	0.892597633	0.938587206	-0.081388754	0.490476793	0.995446806	0.021673061	0.856705301	0.99951482	-0.179712209	0.073953702	0.298568059	-0.257264366	0.014339903	0.110565599	0.296548149	0.137556734	0.999969271	0.054576965	0.731424148	0.961012939	-0.005875818	0.931721583	0.972105159
697	ENSG00000061676.14	NCKAP1	chr2	182909115	183038858	0.10957472	0.064874801	0.384640495	-0.018233716	0.759441155	0.949564798	0.039097737	0.43023089	0.620876347	0.00926009	0.81165418	0.910254248	0.006731012	0.864496075	0.921213298	-0.079258266	0.19573138	0.995446806	-0.021733802	0.690383661	0.99951482	0.060788271	0.234454487	0.524519639	-0.04389977	0.414789936	0.66961732	-0.091080148	0.131901505	0.999969271	0.141341364	0.033126066	0.52200279	0.010235227	0.733029991	0.877477193
698	ENSG00000061794.12	MRPS35	chr12	27710773	27756295	0.070365956	0.103595741	0.447476764	0.032005758	0.446262042	0.840141989	0.045941163	0.195605553	0.381663203	0.019403757	0.473332734	0.693741836	0.026714011	0.336039659	0.51098525	-0.004791473	0.916408753	0.997080685	-0.002536883	0.949192973	0.99951482	0.057295912	0.112822056	0.368809189	-0.009914985	0.807013703	0.912873883	-0.032350745	0.486364654	0.999969271	0.056986431	0.258344244	0.816244928	0.023556264	0.282842194	0.54661942
699	ENSG00000061918.12	GUCY1B3	chr4	155758992	155807591	0.041051011	0.678345654	0.877386538	-0.079903104	0.417021929	0.826691126	-0.182307928	0.025099186	0.102895701	-0.039725266	0.523902819	0.731759522	-0.078882175	0.224957853	0.391494214	-0.059252569	0.56919625	0.995446806	-0.047926542	0.604911516	0.99951482	-0.034473046	0.691118158	0.866229977	-0.306764833	0.000729141	0.022128803	-0.052275955	0.644089529	0.999969271	0.025588041	0.823849914	0.975046674	-0.074079306	0.145562082	0.385229325
700	ENSG00000061936.9	SFSWAP	chr12	131711089	131799737	-0.188537675	0.001312859	0.090848071	-0.053717813	0.34717435	0.795563478	-0.094395212	0.049108184	0.160149138	-0.053697809	0.164721895	0.381496724	-0.056799979	0.133284375	0.273429482	-0.080347821	0.184984168	0.995446806	-0.035480904	0.513366102	0.99951482	-0.0857881	0.081296416	0.313865502	-0.040950728	0.445390489	0.6910521	-0.03198515	0.611616806	0.999969271	-0.12111859	0.071739777	0.630859188	-0.07661998	0.009925063	0.091890031
701	ENSG00000061938.16	TNK2	chr3	195863364	195911945	-0.095494573	0.162794847	0.528585897	-0.085387269	0.207891491	0.715434818	-0.134147249	0.014235437	0.072113978	-0.121587064	0.005255417	0.046370167	-0.112570566	0.012440105	0.053165874	0.013190806	0.846998925	0.995446806	0.05230209	0.401719007	0.99951482	-0.180773254	0.001370203	0.044618571	-0.102063292	0.091041248	0.298601403	-0.072562326	0.272076223	0.999969271	0.007657907	0.918872427	0.990604265	-0.075584981	0.025166549	0.150003731
702	ENSG00000061987.14	MON2	chr12	62466817	62600479	-0.012453273	0.803471274	0.929314233	-0.002774456	0.954708166	0.99270767	0.056190693	0.168481901	0.347552509	-0.048113071	0.152706198	0.365558195	0.004274024	0.894115369	0.939411521	-0.047441964	0.358380866	0.995446806	-0.051920257	0.261016168	0.99951482	0.072412906	0.084880476	0.320624158	0.027021911	0.55589672	0.771093146	0.045411554	0.395019709	0.999969271	-0.065078846	0.257874716	0.815580328	-0.002042798	0.935762648	0.973884716
703	ENSG00000062194.15	GPBP1	chr5	57173948	57264679	-0.025229134	0.528347284	0.802897747	0.07483517	0.054147672	0.601540219	0.06185711	0.057908219	0.177612202	0.024231299	0.36578405	0.60286675	0.032328514	0.211039302	0.374685223	0.08077902	0.049071737	0.995446806	0.032692191	0.374880976	0.99951482	0.040703832	0.224484895	0.515607777	0.044157813	0.223348987	0.48619577	0.032462486	0.445345789	0.999969271	0.007720083	0.864867286	0.980582723	0.036958035	0.067121863	0.254220208
704	ENSG00000062282.14	DGAT2	chr11	75759512	75801535	0.085152179	0.62793417	0.852542324	0.112672215	0.453455509	0.843095362	-0.302558108	0.000551592	0.009498419	-0.046699225	0.840938121	0.925138053	-0.104728786	0.241028562	0.410319657	-0.011074442	0.950134908	0.997163981	-0.019204725	0.891776312	0.99951482	-0.17829769	0.044159445	0.236806287	-0.273835992	0.009693196	0.089773073	0.162017178	0.507608911	0.999969271	0.096361166	0.711317133	0.958589733	-0.043654203	0.627586548	0.816036359
705	ENSG00000062370.16	ZNF112	chr19	44326555	44367217	0.051669235	0.462195798	0.766435438	-0.011606738	0.872240296	0.976382182	0.058471711	0.29332957	0.489357541	0.093100636	0.001832241	0.02450296	0.06756226	0.124097068	0.259779235	-0.075098051	0.290742809	0.995446806	-0.012015715	0.842343815	0.99951482	0.141655223	0.011276576	0.126761612	0.078953276	0.217947583	0.479777686	0.038931233	0.56185134	0.999969271	0.068773203	0.371316565	0.864134831	0.04549057	0.176023448	0.424300274
706	ENSG00000062485.18	CS	chr12	56271699	56300392	0.024525721	0.459759556	0.764564722	-0.024065208	0.466115633	0.848613376	0.036243691	0.186314772	0.371363711	-0.076783648	0.000760509	0.014166385	-0.060190961	0.007234628	0.036424038	0.010864367	0.749355535	0.995446806	-0.014743265	0.634559678	0.99951482	-0.002151078	0.939602649	0.979021012	-0.000542806	0.985747515	0.993549241	0.036832506	0.292965878	0.999969271	0.015382986	0.684135158	0.954890268	-0.004966154	0.76941949	0.894912467
707	ENSG00000062524.15	LTK	chr15	41503638	41513887	-0.147303339	0.622665098	0.849385145	-0.233927805	0.2433501	0.733331075	-0.410658032	0.009872605	0.057001239	0.144604796	0.183655781	0.406577694	-0.027528676	0.774421226	0.863394245	0.111382444	0.770760922	0.995446806	0.264693425	0.510344569	0.99951482	-0.533539943	0.004323027	0.079060873	-0.26992924	0.200017357	0.455232958	0.189941601	0.665697187	0.999969271	0.194043399	0.70261079	0.957182416	-0.065292852	0.667830892	0.840879347
708	ENSG00000062582.13	MRPS24	chr7	43866558	43869893	-0.019781172	0.722320455	0.895757196	-0.025152002	0.643086265	0.914101135	-0.038637807	0.398196228	0.592685686	-0.033993051	0.338455602	0.578173459	-0.010955655	0.759993668	0.85487905	0.069287265	0.235668446	0.995446806	0.013809858	0.791490914	0.99951482	-0.080553801	0.084804435	0.32050887	-0.052233126	0.311195929	0.579357624	0.016122904	0.799139681	0.999969271	-0.02390377	0.712791663	0.958589733	-0.016908214	0.55269435	0.769151284
709	ENSG00000062598.17	ELMO2	chr20	46366049	46432985	-0.005679498	0.897659582	0.968275928	-0.033643319	0.435251621	0.83539658	0.009586415	0.795457161	0.886546266	-0.084301278	0.006204558	0.051065213	-0.024711084	0.392732122	0.563990184	-0.089198544	0.051254707	0.995446806	-0.070285022	0.082462442	0.99951482	-0.011682202	0.757371163	0.895566438	-0.053300214	0.189472787	0.44322804	0.014491572	0.759092732	0.999969271	-0.11882506	0.017968138	0.436254004	-0.042504385	0.059308154	0.238553963
710	ENSG00000062650.17	WAPL	chr10	86435256	86521815	0.034101676	0.444966454	0.754894853	0.068272393	0.123593852	0.645418859	0.103375981	0.004051736	0.033307967	0.051954878	0.059031149	0.207715301	0.113426294	8.67E-05	0.00191624	0.043467376	0.347023051	0.995446806	0.049662568	0.235260279	0.99951482	0.038297213	0.30241479	0.591019898	0.075075293	0.064998051	0.250426425	0.024344889	0.609232452	0.999969271	0.015812129	0.760779897	0.964413957	0.05616279	0.012774927	0.104651842
711	ENSG00000062716.12	VMP1	chr17	59707192	59841092	0.059007118	0.319268572	0.674197016	0.025541926	0.65963336	0.91960766	-0.011163608	0.815147658	0.897490955	-0.023950487	0.519324377	0.72976278	0.038597409	0.308592972	0.483436003	0.005374558	0.930133044	0.997163981	-0.046050787	0.396522153	0.99951482	0.015344527	0.755783884	0.895200202	-0.039140752	0.469787865	0.70804944	-0.02956805	0.632684356	0.999969271	0.004829941	0.943417959	0.993416662	-0.00010711	0.997124843	0.999240442
712	ENSG00000062725.9	APPBP2	chr17	60443149	60526219	0.082589651	0.072959427	0.404016773	0.033643155	0.454193021	0.843238595	0.046751834	0.212423386	0.401630789	0.01654183	0.576619915	0.768990582	0.06051997	0.041045964	0.120268262	-0.001543366	0.974289824	0.997163981	-0.007205795	0.865644559	0.99951482	0.039807637	0.303913489	0.592757584	0.028352229	0.501096233	0.731402975	0.052204653	0.285887633	0.999969271	0.085059362	0.110034125	0.693353729	0.039701924	0.088184754	0.293138727
713	ENSG00000062822.12	POLD1	chr19	50384204	50418018	-0.028746291	0.680318885	0.878193505	0.075740309	0.28497706	0.758937265	-0.043771554	0.423753231	0.614804554	-0.110985991	0.000573645	0.011862077	-0.014895787	0.73180879	0.83721922	0.076607482	0.278418495	0.995446806	-0.006645551	0.916014619	0.99951482	-0.078867268	0.171118504	0.452607774	0.026509112	0.670558224	0.842543849	0.032376085	0.613310876	0.999969271	-0.107260349	0.173720965	0.745930103	-0.016358164	0.626749568	0.815525793
714	ENSG00000063015.19	SEZ6	chr17	28954901	29006440	-0.148101739	0.210847887	0.58161801	-0.154165861	0.183957852	0.701861003	-0.393131284	5.95E-05	0.002556188	-0.084049513	0.306014638	0.545671083	-0.175782539	0.021526639	0.077132756	-0.125305103	0.323424184	0.995446806	-0.003923633	0.971259391	0.99951482	-0.167585849	0.112047588	0.36792846	-0.395497542	0.000259762	0.0125273	-0.115004771	0.468831344	0.999969271	-0.303289302	0.062396156	0.609336112	-0.187803376	0.003239416	0.050742449
715	ENSG00000063046.17	EIF4B	chr12	53006158	53042209	0.05861157	0.331984698	0.682095969	0.18641726	0.001330606	0.246506134	-0.020832006	0.671882088	0.806962336	-0.043049266	0.285113725	0.525313551	0.044429245	0.247149278	0.417058854	0.121972176	0.046416111	0.995446806	0.088141042	0.111771995	0.99951482	-0.03590136	0.481440157	0.734595442	0.024293531	0.656111799	0.83299157	0.097321632	0.140139585	0.999969271	0.122786322	0.075341924	0.636806537	0.05856274	0.054650412	0.22829638
716	ENSG00000063169.10	GLTSCR1	chr19	47609123	47703277	-0.08235331	0.226062605	0.596271202	-0.070113251	0.279818281	0.755939393	-0.08847795	0.113022868	0.271741169	-0.0324697	0.403421373	0.63680975	-0.099724906	0.016157328	0.063413459	-0.088587725	0.195113582	0.995446806	0.009745051	0.878649162	0.99951482	-0.11817912	0.03739764	0.220810722	-0.033700084	0.601485639	0.802519373	0.076086338	0.303662398	0.999969271	-0.087311441	0.299614995	0.835040679	-0.055916918	0.103292646	0.321380258
717	ENSG00000063176.15	SPHK2	chr19	48624133	48630029	-0.064327337	0.392839371	0.723740782	-0.091477663	0.201598928	0.714444088	-0.009472193	0.87843062	0.933096477	-0.086107273	0.064914465	0.220377411	-0.167443307	0.000427804	0.005289151	-0.004220422	0.955779786	0.997163981	0.029283671	0.669490974	0.99951482	-0.006835147	0.915113869	0.969507155	0.043494335	0.53217717	0.754466818	-0.112600751	0.156408579	0.999969271	0.038287129	0.650043778	0.945894336	-0.039219905	0.297007503	0.562536604
718	ENSG00000063177.12	RPL18	chr19	48615328	48619271	-0.088432834	0.209372372	0.579477543	0.093255326	0.161556328	0.681779764	-0.046248111	0.408782767	0.601638684	0.051245586	0.243768609	0.478365323	0.121806068	0.0051556	0.028765423	0.154380588	0.02793059	0.938707805	0.099980954	0.114220637	0.99951482	-0.07328026	0.208081703	0.497130703	0.033121763	0.595360601	0.798463617	0.089620591	0.218285159	0.999969271	0.021081285	0.788517732	0.968166946	0.041502814	0.230517014	0.49154158
719	ENSG00000063180.8	CA11	chr19	48637942	48646312	-0.025571931	0.806222133	0.93097164	-0.000786618	0.994001061	0.998565639	-0.235495192	0.004606163	0.035711057	-0.090347094	0.175547515	0.395529618	-0.026818667	0.696873592	0.814320299	0.115067984	0.262391606	0.995446806	0.011869033	0.883967474	0.99951482	-0.255846406	0.002860373	0.066266243	-0.137290364	0.136641821	0.371719384	0.254079515	0.007766855	0.528371271	-0.121142916	0.239951059	0.804146465	-0.046571151	0.350891983	0.615963713
720	ENSG00000063241.7	ISOC2	chr19	55452985	55462343	-0.011800566	0.839991412	0.94569548	0.035943252	0.528265614	0.874135976	-0.0319316	0.50251856	0.681585181	0.071342865	0.070991301	0.232320486	0.048935274	0.190825407	0.351084843	0.114844302	0.059933718	0.995446806	0.120995335	0.024649072	0.867770573	-0.019032916	0.6987215	0.869442925	-0.037442779	0.483568121	0.717468973	0.023569178	0.704627824	0.999969271	0.053009436	0.424885633	0.88872159	0.033493798	0.257703807	0.518722843
721	ENSG00000063244.12	U2AF2	chr19	55654146	55674648	-0.051914168	0.138301751	0.496624398	-0.014869952	0.663525502	0.920749518	-0.030024497	0.299984559	0.495238284	-0.034097635	0.154201797	0.367547343	-0.0385385	0.092900108	0.211863732	-0.014324374	0.691271206	0.995446806	0.008458502	0.795263136	0.99951482	-0.044249395	0.138743603	0.408441441	-0.026020085	0.41691979	0.670902123	6.59E-05	0.998596687	0.999969271	-0.052233871	0.188905072	0.762990136	-0.027068007	0.128848904	0.360970305
722	ENSG00000063245.14	EPN1	chr19	55675226	55709858	0.01988042	0.758952027	0.909204309	-0.039225545	0.539212072	0.87844803	-0.197555232	0.000142251	0.004354727	-0.116628755	0.004314372	0.041161916	-0.120586588	0.004640472	0.026814577	0.002369474	0.970774579	0.997163981	-0.009566936	0.866186509	0.99951482	-0.177011316	0.001038665	0.03869439	-0.147762211	0.010048331	0.091231989	-0.014293368	0.823800102	0.999969271	-0.04559104	0.507791877	0.911005904	-0.076906463	0.015639629	0.116527649
723	ENSG00000063322.13	MED29	chr19	39391303	39400637	0.024043575	0.616174411	0.846285775	-0.028362104	0.545757016	0.880776792	0.029538394	0.449995864	0.637307817	-0.008291202	0.778295134	0.89366863	-0.048925423	0.113389366	0.243649238	-0.034401725	0.476120075	0.995446806	-0.071419489	0.102017238	0.99951482	-0.019526553	0.62759342	0.82905915	0.031978995	0.460782206	0.701718395	-0.077623277	0.118398965	0.999969271	-0.000406737	0.99394811	0.999075133	-0.018490504	0.438746045	0.687574999
724	ENSG00000063438.16	AHRR	chr5	304176	438291	-0.029932431	0.844465881	0.947395582	-0.263039666	0.040525014	0.582514404	-0.355937577	0.06811352	0.197036686	-0.160479202	0.27251274	0.51092057	-0.124935875	0.109470104	0.237968201	0.095614468	0.547794494	0.995446806	-0.030243938	0.824147171	0.99951482	0.166400798	0.269745796	0.563668245	-0.083181003	0.720384589	0.870768736	-0.101078122	0.690647138	0.999969271	-0.094289796	0.757814211	0.96416843	-0.089191122	0.365749053	0.629488898
725	ENSG00000063587.13	ZNF275	chrX	153334155	153360110	0.085676951	0.084761939	0.423822183	0.027861993	0.565344126	0.887892132	0.056105893	0.167188964	0.345720933	0.056252258	0.070819501	0.231999341	0.08314559	0.010180013	0.046273383	0.00772988	0.882682964	0.996073105	-0.00801401	0.860152432	0.99951482	0.074347662	0.073030491	0.296884743	0.060319722	0.192918099	0.446509984	-0.056410025	0.294773704	0.999969271	0.027453461	0.639974827	0.944875049	0.037679034	0.135782431	0.371081889
726	ENSG00000063601.16	MTMR1	chrX	150692971	150765103	0.067497256	0.131843037	0.486279113	-0.089766669	0.040073523	0.582514404	-0.020897334	0.569156547	0.734365265	-0.057826315	0.041615468	0.168229371	-0.069545329	0.01581148	0.062608924	-0.085483323	0.06959944	0.995446806	-0.083684627	0.04751294	0.96048558	0.000853649	0.981861477	0.994575811	-0.027537532	0.514748581	0.741343402	-0.036320776	0.487245754	0.999969271	-0.024121464	0.658570996	0.948261428	-0.038802951	0.093507011	0.303332349
727	ENSG00000063660.8	GPC1	chr2	240435671	240468078	-0.119094118	0.081159116	0.417403031	-0.190224423	0.005251353	0.415378447	-0.17148648	0.002131577	0.022654242	-0.128795278	0.004578453	0.042825747	-0.219829105	1.79E-06	0.000145881	-0.077534827	0.261304455	0.995446806	-0.103290933	0.09369947	0.99951482	-0.128798379	0.025242706	0.184946821	-0.182732513	0.002658772	0.04489308	-0.131355868	0.055349764	0.995447477	-0.134775786	0.066931378	0.621066633	-0.144356156	2.37E-05	0.002511341
728	ENSG00000063761.15	ADCK1	chr14	77800083	77933954	-0.123832865	0.07996865	0.415212502	-0.080296434	0.244414627	0.733675102	-0.148679184	0.010497795	0.059393311	-0.129139223	0.004796412	0.04399918	-0.15386628	0.000376609	0.004896964	-0.10192428	0.151731829	0.995446806	-0.087669096	0.170499236	0.99951482	-0.107400087	0.061868854	0.276785278	-0.163102331	0.013370376	0.106193812	0.002046952	0.977236659	0.999969271	-0.142754014	0.081722494	0.644178239	-0.112419713	0.00145694	0.033580479
729	ENSG00000063854.12	HAGH	chr16	1795620	1826940	-0.096720934	0.054759488	0.362881463	-0.064374594	0.193532657	0.706259347	-0.145761023	0.000399907	0.007942869	-0.089230625	0.005989241	0.049994366	-0.110616262	0.000774885	0.007975203	-0.031105291	0.552595286	0.995446806	-0.047502902	0.308391256	0.99951482	-0.123970843	0.003647505	0.073636205	-0.088038746	0.055582594	0.228147943	-0.00844346	0.874443891	0.999969271	-0.01743447	0.762001732	0.964413957	-0.074836286	0.003352974	0.051602824
730	ENSG00000063978.15	RNF4	chr4	2462220	2515855	0.020517925	0.526945789	0.802224613	-0.003400694	0.914219215	0.985030104	0.029636537	0.261465715	0.455688144	-0.024987019	0.228938149	0.461415058	-0.020299191	0.329573263	0.504681458	-0.001358213	0.967938093	0.997163981	-0.012517904	0.676375862	0.99951482	0.00309142	0.909556801	0.968128095	-0.020134033	0.498082369	0.729029822	0.00471125	0.891770345	0.999969271	0.022639094	0.545984229	0.922662895	-0.000190985	0.99070416	0.997045536
731	ENSG00000064042.17	LIMCH1	chr4	41359607	41700044	-0.032810429	0.674201014	0.87519827	0.027120158	0.714234124	0.941429735	0.070851457	0.255279925	0.449637512	0.047734424	0.314787388	0.555006385	0.016951292	0.72862991	0.835986395	0.009778084	0.903749356	0.996999542	-0.055945094	0.433200124	0.99951482	0.009658796	0.878507131	0.952798631	0.076779979	0.278000252	0.546234101	-0.015627033	0.857700506	0.999969271	0.044495774	0.629078651	0.942567964	0.018089764	0.644056787	0.826241834
732	ENSG00000064102.14	INTS13	chr12	26905181	26938326	-0.029072663	0.675116428	0.875738073	0.129633811	0.07696942	0.615842827	0.037519603	0.502140497	0.68128898	0.06664197	0.153787626	0.366870633	0.097006514	0.040052482	0.118367061	-0.044090772	0.525464169	0.995446806	-0.044914318	0.483168995	0.99951482	0.002429684	0.967146705	0.989200897	0.060601067	0.343715652	0.608783011	-0.129071456	0.041906092	0.942013452	-0.035572773	0.631284255	0.943309091	0.01010097	0.770931918	0.895639781
733	ENSG00000064115.10	TM7SF3	chr12	26973195	27014434	0.040172201	0.422806206	0.742449445	0.070332579	0.153365982	0.670352907	0.103348152	0.010656471	0.060018907	0.077157186	0.022674268	0.115385199	-0.041127776	0.198391013	0.36001833	0.011409574	0.828802788	0.995446806	-0.063428307	0.17564485	0.99951482	0.055265186	0.185115217	0.47130582	0.068476186	0.139989841	0.377072867	-0.009408335	0.859074523	0.999969271	-0.035880528	0.545295202	0.922529844	0.025119647	0.325092926	0.589259697
734	ENSG00000064199.6	SPA17	chr11	124673882	124697518	0.103518604	0.304596109	0.662388324	-0.102491709	0.333276038	0.788109684	-0.036378917	0.63369656	0.78154799	-0.051911918	0.670797435	0.830041832	-0.010551564	0.879944243	0.931542237	-0.265686706	0.014429464	0.851396698	0.018763603	0.815103992	0.99951482	0.037614637	0.605056822	0.814415041	-0.206065752	0.051361609	0.219057769	-0.084129495	0.549587121	0.999969271	0.0392325	0.760067185	0.964413957	-0.050735156	0.369882213	0.632582138
735	ENSG00000064225.12	ST3GAL6	chr3	98732236	98821201	-0.244553243	0.004362261	0.142772909	-0.124307909	0.145339477	0.662549067	-0.069009083	0.340053287	0.536841971	0.140560302	0.002979771	0.032654581	-0.04891815	0.353785268	0.527866512	-0.029284327	0.73739673	0.995446806	0.035569123	0.646135764	0.99951482	-0.056294347	0.497620204	0.746344313	-0.156848068	0.049976801	0.215869127	-0.108380402	0.211067105	0.999969271	-0.135514849	0.158563306	0.738063315	-0.072452814	0.092644806	0.302154948
736	ENSG00000064270.12	ATP2C2	chr16	84368527	84464187	0.131260472	0.178461561	0.546061769	0.095298507	0.362687484	0.803423807	0.241852364	0.007435403	0.04760585	0.060786538	0.648228303	0.817135738	-0.048907921	0.544034674	0.694297861	-0.003280289	0.97599994	0.99755256	0.068883464	0.437505932	0.99951482	0.050999121	0.569864918	0.79288981	0.113360559	0.36713414	0.630331988	-0.241832413	0.161390799	0.999969271	0.028648373	0.834329457	0.977691245	0.04518807	0.471364196	0.71074111
737	ENSG00000064300.8	NGFR	chr17	49502063	49515017	0.065711763	0.839777051	0.94565666	0.369640419	0.287141339	0.760689244	-0.135635542	0.611661684	0.765750029	-0.160148388	0.090297053	0.26781794	0.063553082	0.781961896	0.869038547	-0.161754345	0.520484586	0.995446806	0.038975183	0.846563345	0.99951482	0.204515555	0.485826573	0.737572633	-0.054590933	0.831077164	0.924790883	0.225747024	0.146267887	0.999969271	0.064377281	0.758301818	0.96416843	0.047308282	0.723859401	0.872796308
738	ENSG00000064309.14	CDON	chr11	125955796	126063335	-0.142528174	0.307966134	0.664845036	-0.172136953	0.098772454	0.636063948	0.056338009	0.459596902	0.644812638	0.013234146	0.750053135	0.878009763	-0.137008433	0.019203244	0.071159376	-0.013680188	0.914529593	0.997080685	-0.041986855	0.634979523	0.99951482	0.079251295	0.263288751	0.557795105	-0.142148044	0.173644062	0.422127126	-0.0914648	0.499120171	0.999969271	0.062925757	0.684817963	0.954890268	-0.048109476	0.3861054	0.646129104
739	ENSG00000064313.11	TAF2	chr8	119730775	119832863	0.137363866	0.009713749	0.193659819	0.076185435	0.144554323	0.662126682	0.093491771	0.026872607	0.107475163	0.007120002	0.80680655	0.907581586	0.081507774	0.01559653	0.061989935	-0.014553526	0.79464078	0.995446806	-0.018164918	0.703547138	0.99951482	0.063309953	0.139563668	0.409593015	0.038861645	0.435687492	0.683071839	-0.029012422	0.583598839	0.999969271	0.056885813	0.36215348	0.860588138	0.044817763	0.088717834	0.294117695
740	ENSG00000064393.15	HIPK2	chr7	139561570	139777778	-0.023544801	0.888310641	0.96490023	0.175046617	0.23298289	0.729191504	0.094846912	0.464808269	0.649477084	0.062943495	0.469858572	0.69095117	0.084123364	0.38161342	0.553722841	0.066608496	0.698310618	0.995446806	0.008666559	0.953721027	0.99951482	-0.178859594	0.157532401	0.43463387	0.185338064	0.223837114	0.487107749	0.11063069	0.533742678	0.999969271	0.051127944	0.796355416	0.969530522	0.057902522	0.473651882	0.712527059
741	ENSG00000064419.13	TNPO3	chr7	128954180	129055173	0.073839267	0.046099939	0.339843935	0.075696939	0.034286235	0.567892176	0.118842191	7.45E-05	0.002930226	0.003862235	0.866700332	0.937182186	-0.037184573	0.113128117	0.243291103	0.053521781	0.166980653	0.995446806	-0.03228538	0.337892035	0.99951482	0.089889022	0.0035711	0.073302952	0.034022632	0.319065664	0.587403658	-0.004118614	0.916488923	0.999969271	0.064986523	0.12890178	0.713286766	0.040097457	0.031182325	0.168823335
742	ENSG00000064490.13	RFXANK	chr19	19192590	19200893	0.018534748	0.752844658	0.906295813	0.0732812	0.20618406	0.715434818	0.094014431	0.04492528	0.150915505	0.037336053	0.386603768	0.621407861	0.118174317	0.00241293	0.017169719	0.113236511	0.077196389	0.995446806	0.113492791	0.042872262	0.935526303	0.002362534	0.960953472	0.986607874	0.079665749	0.135182519	0.369998101	0.039666081	0.535877481	0.999969271	0.073206433	0.279059012	0.827019821	0.069360986	0.022052334	0.139898435
743	ENSG00000064545.14	TMEM161A	chr19	19119169	19138513	-0.069706518	0.180752939	0.548097091	-0.013789461	0.782987197	0.955824551	-0.029794535	0.473775638	0.656599599	-0.007468314	0.799141124	0.905192996	-0.014371	0.648743011	0.777961261	0.047990713	0.38037037	0.995446806	0.097862147	0.03988974	0.928414134	0.012625504	0.766566485	0.899266015	0.006154904	0.89720707	0.954120976	0.00249061	0.964869696	0.999969271	0.04270557	0.486969201	0.906972836	0.006790874	0.793691005	0.906716128
744	ENSG00000064547.13	LPAR2	chr19	19623668	19628930	-0.034681239	0.741055832	0.902028433	-0.112974583	0.277855762	0.754082777	-0.001217455	0.990587879	0.994542886	0.059756695	0.575461057	0.768554875	-0.054453743	0.390569655	0.561912738	0.117546735	0.283263426	0.995446806	-0.071408327	0.335782279	0.99951482	0.043080101	0.636580097	0.834090653	-0.017564798	0.887798124	0.950394552	0.247856961	0.025596111	0.812786795	-0.020717777	0.869147474	0.98213246	0.014111143	0.803668828	0.912535433
745	ENSG00000064601.16	CTSA	chr20	45890144	45898620	-0.03523898	0.473184856	0.774690906	-0.059822159	0.207314135	0.715434818	0.024646386	0.534379028	0.706719335	0.008024373	0.793604891	0.902417965	-0.058450384	0.060979708	0.158535442	0.013520479	0.791648217	0.995446806	0.023391622	0.605039687	0.99951482	0.061478997	0.133446027	0.401192775	-0.041711208	0.351250372	0.615059406	-0.003642349	0.944866554	0.999969271	-0.061366716	0.28029556	0.827019821	-0.011742722	0.634618369	0.820344747
746	ENSG00000064607.16	SUGP2	chr19	18990888	19034023	-0.087459957	0.096763912	0.43650869	-0.153172012	0.003520211	0.372718885	-0.090772884	0.040867192	0.141851565	-0.164904408	1.72E-05	0.000990924	-0.145574518	5.42E-05	0.001409729	-0.045287883	0.402864165	0.995446806	-0.063469397	0.196643241	0.99951482	-0.076979304	0.094688823	0.337913837	-0.109313921	0.024796093	0.147084492	0.024470491	0.653936061	0.999969271	-0.076156756	0.192071965	0.767182753	-0.089874595	0.000899203	0.025027639
747	ENSG00000064651.13	SLC12A2	chr5	128083766	128189688	0.035789627	0.742396367	0.902331673	0.210575155	0.051613307	0.601540219	0.096114175	0.28054963	0.475550844	0.092433833	0.181359912	0.403079274	0.086470458	0.219721109	0.38551117	-0.087600067	0.436199511	0.995446806	-0.031237423	0.75756932	0.99951482	-0.024520641	0.791685627	0.912356782	0.106108227	0.288054592	0.557290263	0.005048962	0.967035161	0.999969271	-0.133728227	0.293542085	0.830719382	0.032314007	0.560969055	0.774391357
748	ENSG00000064652.10	SNX24	chr5	122843439	123029304	0.065009139	0.235697603	0.604023332	0.064548207	0.219431638	0.722203771	0.081111646	0.076264234	0.211866828	0.017429996	0.650248168	0.817815613	0.073406532	0.037162164	0.112299914	0.012442133	0.827372971	0.995446806	-0.010716061	0.831386173	0.99951482	0.072023913	0.125222176	0.388829742	0.123493872	0.016996098	0.119549976	-0.030977738	0.551044915	0.999969271	0.206094888	0.00034139	0.058627488	0.061260593	0.025492754	0.151408249
749	ENSG00000064655.18	EYA2	chr20	46894624	47188844	0.158914297	0.128646705	0.481713555	-0.139658142	0.17716249	0.697651618	0.151874897	0.063289786	0.188654196	0.216595642	0.139446435	0.345783127	0.090286436	0.197104414	0.358145079	0.053391983	0.703619235	0.995446806	0.006271107	0.955795419	0.99951482	-0.053004403	0.519750976	0.761854195	0.062319367	0.520705539	0.746014385	-0.19125824	0.209422156	0.999969271	-0.106884708	0.389427654	0.873248286	0.022622567	0.715659111	0.867937266
750	ENSG00000064666.14	CNN2	chr19	1026581	1039068	0.044955263	0.71586179	0.892523042	0.228453704	0.07354703	0.609587568	0.262377463	0.002585682	0.025187961	0.106264993	0.191976898	0.418410956	0.206964183	0.008285727	0.039931419	0.14499675	0.198321788	0.995446806	0.266531419	0.009391311	0.606615686	0.021222579	0.84404774	0.936412217	0.259101688	0.006932248	0.075622735	-0.039584952	0.679260171	0.999969271	0.032566607	0.761801417	0.964413957	0.139440881	0.013972951	0.10961041
751	ENSG00000064687.12	ABCA7	chr19	1040101	1065572	-0.244281482	0.026625459	0.273479004	-0.159435234	0.108914437	0.638006852	-0.029570451	0.728274656	0.846168622	-0.201897098	0.001074957	0.017935475	-0.143566812	0.021978296	0.078195646	-0.053359794	0.637503808	0.995446806	0.000100082	0.999098445	0.999982836	0.017266339	0.842648844	0.935376086	-0.000354344	0.99713244	0.998765913	0.106812376	0.336321373	0.999969271	-0.047157667	0.69186418	0.95531035	-0.068676735	0.188883662	0.441380977
752	ENSG00000064692.18	SNCAIP	chr5	122311691	122464219	0.19393659	0.103681957	0.447476764	-0.088790552	0.458916666	0.846911681	-0.180949851	0.015005818	0.074533147	-0.045232639	0.393806051	0.627749955	-0.00929842	0.906394677	0.946873134	0.007168721	0.955924384	0.997163981	0.056961799	0.593454538	0.99951482	-0.125598006	0.075426728	0.301896952	-0.260729374	0.005948094	0.068995927	-0.310966458	0.14871155	0.999969271	-0.026594279	0.869457991	0.982284497	-0.071826588	0.247518401	0.508468873
753	ENSG00000064703.11	DDX20	chr1	111755538	111768016	-0.048422593	0.367019277	0.704520919	0.015601177	0.758681312	0.949475942	-0.046913778	0.252813333	0.447014487	-0.00051828	0.983884439	0.993131593	-0.017976764	0.566971187	0.714495508	-0.032158667	0.565688261	0.995446806	0.019591374	0.682003595	0.99951482	0.057456694	0.155294686	0.432182711	-0.058047637	0.244186531	0.510031849	0.022948804	0.710031531	0.999969271	-0.001669106	0.980373218	0.997218562	-0.008191707	0.757250066	0.888328341
754	ENSG00000064726.9	BTBD1	chr15	83016422	83067334	0.08747186	0.048122244	0.345567285	0.078283898	0.0715708	0.606209818	0.10914649	0.00258574	0.025187961	0.004303716	0.876196306	0.942215728	0.04405054	0.127962762	0.265307952	0.044772014	0.324064195	0.995446806	-0.006445802	0.873334842	0.99951482	0.051019243	0.170047945	0.45122548	0.096782874	0.016087327	0.1157597	0.006015774	0.898458068	0.999969271	0.030147042	0.549152604	0.923471081	0.049595241	0.025977966	0.153063483
755	ENSG00000064763.10	FAR2	chr12	29149103	29335616	0.061438312	0.554463916	0.817009666	-0.111959906	0.228054489	0.728540099	-0.20083977	0.007910374	0.049470301	-0.081567128	0.311409185	0.551557542	-0.113723078	0.057325323	0.151751801	-0.135661143	0.189873047	0.995446806	-0.029432749	0.759909226	0.99951482	-0.08536249	0.281225682	0.574777947	-0.254475612	0.005190484	0.064398582	-0.057153891	0.677033626	0.999969271	0.1386379	0.31267083	0.843654076	-0.07909996	0.138947683	0.375328141
756	ENSG00000064787.13	BCAS1	chr20	53936777	54070594	-0.203861119	0.371168633	0.707589392	0.199971818	0.31211313	0.776073751	0.018955902	0.913468513	0.953417518	-0.001593736	0.989044661	0.9956952	-0.007682454	0.952370681	0.972650962	0.086921097	0.714848049	0.995446806	-0.159712381	0.42883889	0.99951482	-0.392480711	0.020222504	0.165292426	0.135811672	0.517045956	0.74319089	0.135365519	0.622033981	0.999969271	0.124367633	0.660604039	0.94861571	-0.005812433	0.958580611	0.98344253
757	ENSG00000064886.13	CHI3L2	chr1	111200771	111243440	0.097162581	0.778199358	0.917959739	0.874716006	0.025228575	0.537956816	-0.304429509	0.33481758	0.531017136	0.682867912	0.138184954	0.344564426	0.900889304	0.001655591	0.013269226	-0.231888579	0.417826322	0.995446806	0.528938041	0.064441459	0.99951482	-0.120288536	0.713190594	0.877284237	-0.571215275	0.132971288	0.367174403	0.243731176	0.24020578	0.999969271	-0.691148511	0.033599702	0.52562315	0.128121328	0.489786176	0.723679652
758	ENSG00000064932.15	SBNO2	chr19	1107636	1174283	-0.079357947	0.41478677	0.738622572	0.069009373	0.477251293	0.852858303	0.074432667	0.329493725	0.525473458	0.009722057	0.864457026	0.936622593	0.052143176	0.380749045	0.553129779	0.118763562	0.222329157	0.995446806	0.13025158	0.133522354	0.99951482	0.025051757	0.75326162	0.894066943	0.183115394	0.036002374	0.180679058	0.115335711	0.228772145	0.999969271	0.021584124	0.841309752	0.977691245	0.065459223	0.168269596	0.41409107
759	ENSG00000064933.17	PMS1	chr2	189784085	189877629	0.066498205	0.176185445	0.542546519	-0.022339313	0.640196428	0.913909081	0.04704588	0.235349579	0.428799687	0.016735487	0.534096234	0.739178689	0.026194565	0.388648752	0.56023664	-0.011548967	0.825783226	0.995446806	0.007729014	0.857480363	0.99951482	0.070897007	0.073371348	0.297756577	0.079048667	0.092624436	0.300955461	0.060655969	0.243530723	0.999969271	0.0389052	0.503343367	0.91071326	0.034529247	0.158904263	0.401549645
760	ENSG00000064961.18	HMG20B	chr19	3572777	3579088	-0.047633543	0.517725346	0.796669428	0.056668207	0.446688625	0.840158837	0.039875764	0.516738341	0.693085943	0.17252889	0.0083541	0.062374632	0.11006852	0.026587226	0.089228149	0.093938194	0.219358577	0.995446806	0.117337368	0.096821206	0.99951482	-0.083926008	0.192594589	0.478749692	0.140429977	0.04035036	0.193007394	0.014265453	0.85314907	0.999969271	-0.024933255	0.766698659	0.964631349	0.05351087	0.16767033	0.413436105
761	ENSG00000064989.12	CALCRL	chr2	187343129	187448460	0.168398894	0.160241695	0.526487062	0.10460748	0.417830104	0.826781197	0.177347239	0.09562342	0.244652798	0.221543813	0.0186615	0.101871361	0.236078929	0.009370968	0.043599428	-0.108859769	0.410068845	0.995446806	0.054305529	0.650615309	0.99951482	0.07539443	0.511642426	0.756107529	0.231134222	0.064630695	0.249800888	-0.271977921	0.02594804	0.812786795	0.037648108	0.790495427	0.969065853	0.08414736	0.199579124	0.455137365
762	ENSG00000064995.16	TAF11	chr6	34877778	34888089	-0.169543015	1.94E-05	0.005688804	0.011714282	0.759157171	0.949564798	-0.063854573	0.042565705	0.145608344	-0.024152156	0.300677357	0.540896595	-0.029299586	0.234669849	0.403051692	0.070552625	0.083520248	0.995446806	0.006596011	0.856644934	0.99951482	-0.056301633	0.078544872	0.308490362	-0.053877384	0.136656104	0.371719384	0.006410878	0.875050317	0.999969271	-0.034012783	0.462574932	0.899156952	-0.030524303	0.120652758	0.348734019
763	ENSG00000064999.13	ANKS1A	chr6	34889265	35091413	-0.124927141	0.042598135	0.327766536	-0.086268448	0.149757781	0.665919416	0.028419563	0.570709389	0.735896861	-0.050747275	0.213507027	0.444325398	-0.067330262	0.09070163	0.208532302	0.005443493	0.931771654	0.997163981	0.054235154	0.339561358	0.99951482	-0.016217884	0.753583608	0.894219323	0.051291729	0.361026092	0.624862503	0.099221947	0.134699558	0.999969271	-0.070199995	0.320552421	0.845667859	-0.016098102	0.605467436	0.802824463
764	ENSG00000065000.15	AP3D1	chr19	2100988	2164465	-0.036021712	0.336774742	0.684983974	-0.055916255	0.131942427	0.648614413	-0.05705392	0.06421825	0.190378736	-0.077076249	0.00244752	0.029357727	-0.113409767	5.46E-06	0.000306418	-0.011377427	0.766931237	0.995446806	-0.009346163	0.789340694	0.99951482	-0.048874973	0.124752366	0.38840655	-0.057174485	0.093571657	0.302983692	0.003246933	0.933006015	0.999969271	-0.02283754	0.587638025	0.933812779	-0.044167414	0.020037848	0.133078682
765	ENSG00000065029.14	ZNF76	chr6	35258982	35295985	-0.171149823	7.32E-05	0.01635607	-0.077231861	0.065958625	0.606209818	-0.079350238	0.021765145	0.093824219	-0.060905231	0.024317373	0.120322291	-0.040853925	0.134299339	0.274553629	-0.017819045	0.688244473	0.995446806	0.003120791	0.936868598	0.99951482	-0.076463467	0.031409147	0.203638861	-0.081248526	0.037876513	0.186111006	0.01867897	0.683107284	0.999969271	-0.075870387	0.126120175	0.713286766	-0.059917522	0.005549228	0.069523338
766	ENSG00000065054.13	SLC9A3R2	chr16	2025356	2039026	-0.124423194	0.166227596	0.533531252	0.085185637	0.325283231	0.784379556	0.072457143	0.323022554	0.518973601	-0.013033981	0.81909105	0.914436357	0.033536943	0.561098679	0.709026525	0.144473999	0.115867217	0.995446806	0.12188488	0.139254097	0.99951482	-0.053258025	0.470102951	0.726752635	0.10228833	0.222790553	0.485719445	0.107618131	0.249310746	0.999969271	-0.069770487	0.49791379	0.908271193	0.036996307	0.411599118	0.6665663
767	ENSG00000065057.7	NTHL1	chr16	2039815	2047464	-0.233163333	0.000867822	0.079355009	-0.087472586	0.184182841	0.701861003	-0.290371852	3.28E-08	9.43E-06	-0.095905777	0.01689905	0.095917943	-0.114862295	0.006741551	0.034915231	0.01149296	0.876470341	0.995446806	0.040300339	0.529164033	0.99951482	-0.195757683	0.000217517	0.016647129	-0.212069288	0.000305527	0.013661001	-0.086370594	0.275817383	0.999969271	-0.061395347	0.446229859	0.895489881	-0.12050686	0.000453023	0.01692167
768	ENSG00000065060.16	UHRF1BP1	chr6	34792015	34883138	0.001008857	0.984865629	0.995683666	-0.027201397	0.589289297	0.898812822	0.07554908	0.065439043	0.192269729	-0.030531162	0.283755694	0.524240153	0.002925002	0.926850027	0.959275473	0.013395435	0.818114353	0.995446806	-0.041797221	0.37038324	0.99951482	0.060784947	0.141997229	0.41365432	0.020763234	0.671659837	0.843738968	-0.117441761	0.027503917	0.831137682	0.041032593	0.497218108	0.908271193	-0.00013749	0.995765881	0.998676446
769	ENSG00000065135.10	GNAI3	chr1	109548611	109618321	0.113035909	0.009699732	0.193659819	0.03722647	0.384203034	0.813488257	0.100049367	0.004916639	0.037163777	0.039813011	0.147165831	0.3576785	0.10695829	0.000156955	0.002776686	0.064231604	0.159345668	0.995446806	0.022322532	0.581665351	0.99951482	0.065761402	0.072286068	0.296082724	0.098360383	0.014801593	0.111773694	-0.00565368	0.90288149	0.999969271	0.075909165	0.131736755	0.71815983	0.065274041	0.003143221	0.050230235
770	ENSG00000065150.18	IPO5	chr13	97953658	98024297	0.028994964	0.478226949	0.776404708	0.01399447	0.727941208	0.943823597	0.086938602	0.009093168	0.054077014	-0.017215654	0.515658887	0.726943092	-0.044027526	0.105885476	0.232508852	0.052838387	0.207106866	0.995446806	0.023106498	0.535331715	0.99951482	0.063844042	0.063203872	0.279709908	0.049627504	0.178614397	0.429143849	-0.003365978	0.938649133	0.999969271	0.074170878	0.109091974	0.691704292	0.029900563	0.14724113	0.387778117
771	ENSG00000065154.11	OAT	chr10	124397303	124418976	0.031620863	0.567574909	0.82162439	-0.061751732	0.258489584	0.740449618	-0.002672293	0.953179354	0.975036213	-0.011980329	0.726458431	0.864728637	-0.041544828	0.251069578	0.421301453	-0.099379698	0.078537747	0.995446806	-0.081889842	0.114623501	0.99951482	0.068705197	0.14333851	0.415472035	-0.014998107	0.764335572	0.892289247	-0.097102011	0.097993829	0.999969271	0.03495254	0.579120606	0.932233239	-0.025094567	0.368455252	0.631138166
772	ENSG00000065183.15	WDR3	chr1	117929720	117965096	0.000456262	0.992433439	0.998174966	0.078701717	0.09790518	0.635053176	0.07347875	0.048004194	0.157391166	-0.025886502	0.353905452	0.593085395	0.020858961	0.491928443	0.65240845	-0.001017074	0.983928835	0.998494181	-0.053501225	0.210131617	0.99951482	0.059346916	0.109161614	0.36239285	0.015394628	0.72954271	0.874780351	-0.00662322	0.899366092	0.999969271	0.045936068	0.427108125	0.889289579	0.018831389	0.43279178	0.682941937
773	ENSG00000065243.19	PKN2	chr1	88684222	88836255	0.09655627	0.101243332	0.443826404	-0.008298513	0.888073837	0.981633308	0.117789946	0.012630075	0.066913736	0.049520753	0.163178434	0.379606099	0.09205183	0.015400215	0.061623778	-0.044038479	0.474796616	0.995446806	0.014521224	0.792063719	0.99951482	0.094648546	0.051183267	0.254652552	0.1289883	0.017246556	0.120409521	0.018220922	0.765896027	0.999969271	0.01326525	0.844198491	0.978149489	0.052111459	0.078346898	0.276027275
774	ENSG00000065268.10	WDR18	chr19	984271	998438	-0.210156791	0.000236145	0.037161926	-0.139125703	0.009765554	0.464933719	-0.143208277	0.001556959	0.018771484	-0.108659173	0.001026866	0.017533369	-0.107174692	0.002094837	0.015567013	-0.003027929	0.959335357	0.997163981	0.012519498	0.80967037	0.99951482	-0.150795327	0.001035499	0.03869439	-0.11358141	0.028193986	0.157712546	-0.063942629	0.309995583	0.999969271	-0.104437183	0.123864799	0.709338799	-0.102871783	0.000304308	0.013597976
775	ENSG00000065308.4	TRAM2	chr6	52497402	52576915	0.068221623	0.426447388	0.743961922	-0.004094265	0.957118559	0.99270767	0.340569234	1.53E-07	3.64E-05	0.111587359	0.016558782	0.094558301	0.069150244	0.115979579	0.247645859	0.16394531	0.06281915	0.995446806	0.183851608	0.007758819	0.574513992	0.159885485	0.029163415	0.197536894	0.338323022	4.27E-06	0.000824351	-0.059939557	0.477136997	0.999969271	0.094742955	0.287680766	0.828303425	0.13329482	0.000881324	0.024673558
776	ENSG00000065320.8	NTN1	chr17	9021542	9244000	0.003747072	0.974760683	0.993447547	-0.002520936	0.983489749	0.996880915	0.061594228	0.534506715	0.706753386	0.031657134	0.706636531	0.853198631	0.160726113	0.057141954	0.151510638	-0.064695616	0.613282017	0.995446806	0.008698456	0.932706451	0.99951482	0.20319816	0.03230333	0.205800082	0.057316969	0.621850903	0.814191772	-0.334968018	0.014564197	0.697595294	0.098051931	0.414310053	0.884846223	0.020255045	0.740085659	0.880822029
777	ENSG00000065325.12	GLP2R	chr17	9822206	9892102	-0.251423191	0.451380837	0.758332731	-0.03379305	0.831703678	0.96578	0.639911224	0.054022183	0.170531356	0.143501713	0.704728313	0.852045556	-0.01843809	0.88514345	0.934834885	0.299061655	0.452995903	0.995446806	0.069683064	0.848112785	0.99951482	-0.103167402	0.539732271	0.775641376	0.369347873	0.371105218	0.633523899	-0.009881355	0.979045735	0.999969271	0.258607298	0.513561285	0.911682443	0.12394634	0.482047617	0.719240786
778	ENSG00000065357.19	DGKA	chr12	55927614	55954027	-0.171255734	0.113617416	0.462254707	-0.179329102	0.082675814	0.62232356	-0.092138452	0.29153338	0.487863703	-0.15195289	0.015889804	0.092708695	-0.080208853	0.21818352	0.383605492	-0.023942264	0.839207562	0.995446806	0.069334732	0.52131805	0.99951482	-0.156759521	0.063389974	0.279728769	-0.213720375	0.055423128	0.227782112	0.207282134	0.125428934	0.999969271	0.100271119	0.528635867	0.91490705	-0.062947201	0.275112628	0.538074449
779	ENSG00000065361.14	ERBB3	chr12	56079857	56103505	-0.283635514	0.073886938	0.405327564	0.23573708	0.143117183	0.660768255	-0.206807246	0.11271211	0.271503923	-0.106330592	0.414405854	0.64640919	-0.009981356	0.923653955	0.957797864	-0.134522485	0.419461526	0.995446806	-0.067588437	0.646667402	0.99951482	-0.270974928	0.04439985	0.236812306	-0.128643363	0.380931398	0.641068332	0.095597799	0.599979491	0.999969271	-0.240418152	0.193774761	0.768441619	-0.101597018	0.222622032	0.482507295
780	ENSG00000065413.18	ANKRD44	chr2	196967017	197311173	0.071720348	0.437631667	0.750031055	0.034062592	0.733112882	0.944787737	0.101655782	0.161454285	0.338657464	-0.025714243	0.648277266	0.817135738	0.094106185	0.134531068	0.274831009	-0.049329782	0.601570421	0.995446806	-0.089902901	0.273433745	0.99951482	0.03438535	0.67293537	0.854642485	0.135293161	0.109749515	0.329849883	0.079926209	0.36895499	0.999969271	-0.19239636	0.058229112	0.597654779	0.017618758	0.703550811	0.86001758
781	ENSG00000065427.14	KARS	chr16	75627474	75647679	0.039186598	0.285885087	0.64943278	0.03211366	0.370135481	0.809229598	-0.019748499	0.511511361	0.689028409	-0.037160782	0.110911029	0.302977518	0.018708733	0.429678445	0.597721216	0.049986105	0.189496146	0.995446806	0.01907113	0.574693596	0.99951482	-0.008074852	0.795289345	0.914076441	-0.017233615	0.608085735	0.8064178	0.000571923	0.988332305	0.999969271	0.060045402	0.154695446	0.736749995	0.012496891	0.500706899	0.730865298
782	ENSG00000065457.10	ADAT1	chr16	75596981	75623300	0.088220089	0.180405379	0.547943187	0.005105316	0.935856205	0.990434923	0.12648183	0.013567216	0.069778502	0.023896417	0.538771234	0.742292977	-0.051129373	0.200963782	0.363022305	-0.048269871	0.4827951	0.995446806	-0.042655156	0.452594507	0.99951482	0.097524017	0.065465925	0.283310127	0.099356672	0.096464574	0.307416902	-0.045338478	0.464854748	0.999969271	-0.013618041	0.847206413	0.978149489	0.021779402	0.493413932	0.72593942
783	ENSG00000065491.8	TBC1D22B	chr6	37257772	37332970	-0.062479145	0.108512459	0.45477202	-0.001883688	0.958913773	0.99270767	-0.009236705	0.760202052	0.866043629	-0.026422044	0.225153011	0.456811151	-0.032242399	0.170701289	0.325015624	0.047068764	0.242116492	0.995446806	0.013729933	0.693092335	0.99951482	-0.002991823	0.923244293	0.972410331	-0.050322757	0.160471888	0.404034531	-0.029972854	0.503544688	0.999969271	0.016440372	0.725759628	0.959972186	-0.01257385	0.516751648	0.74170795
784	ENSG00000065518.7	NDUFB4	chr3	120596309	120602500	-0.02336673	0.636094132	0.856602984	-0.051119417	0.288715937	0.761263146	-0.088589444	0.028492912	0.112108742	-0.01145895	0.718359234	0.859979149	0.029303395	0.357648109	0.531389077	0.03665602	0.471643106	0.995446806	0.020901007	0.645803377	0.99951482	-0.07354664	0.077606355	0.306550151	-0.057098024	0.205346327	0.463040348	-0.04010067	0.444027627	0.999969271	0.047699035	0.398815296	0.87697459	-0.019156402	0.442017556	0.689448365
785	ENSG00000065526.10	SPEN	chr1	15847864	15940460	0.079350873	0.223405759	0.594557051	0.07501338	0.233404842	0.729191504	0.123080952	0.021711144	0.093697925	-0.020222391	0.657047665	0.821534298	0.011029876	0.794745545	0.87777308	0.040325843	0.545652036	0.995446806	0.032412101	0.587384933	0.99951482	0.069722215	0.2039997	0.492819056	0.112899497	0.057530548	0.232000339	0.037055417	0.591842007	0.999969271	0.015055608	0.838220861	0.977691245	0.052338488	0.112839785	0.33690468
786	ENSG00000065534.18	MYLK	chr3	123610049	123884331	0.240888591	0.020462424	0.252752198	0.108909904	0.272465836	0.751180165	0.113629715	0.192535152	0.378195008	0.210017879	0.009463427	0.067203214	0.087198625	0.182979504	0.341739705	-0.065232123	0.535043882	0.995446806	-0.001937094	0.983553196	0.999625551	-0.156372879	0.067393658	0.286871494	0.145751727	0.127138952	0.358630175	-0.003289333	0.97870243	0.999969271	0.148281644	0.225802823	0.797530813	0.075258787	0.161090627	0.404011257
787	ENSG00000065548.17	ZC3H15	chr2	186486156	186509363	0.087149464	0.085427576	0.424185868	0.037101542	0.454496456	0.843354737	0.042260148	0.307592162	0.503137743	-0.022219601	0.48880159	0.706501725	-0.024640751	0.451901714	0.616874752	-0.003385268	0.948895743	0.997163981	-0.048388719	0.301427191	0.99951482	0.043032783	0.3159833	0.603509675	0.006366093	0.891549773	0.951750989	-0.023981107	0.656850485	0.999969271	0.068077482	0.244394187	0.806576546	0.014670188	0.567337661	0.778276027
788	ENSG00000065559.14	MAP2K4	chr17	12020824	12143830	0.022711289	0.751367555	0.905508211	-0.067750239	0.340981661	0.791691152	-0.112974265	0.053952463	0.170481285	-0.056627053	0.215098212	0.445707271	-0.144471933	0.002368384	0.016927634	-0.08804677	0.242039206	0.995446806	-0.097952688	0.142393259	0.99951482	0.031969952	0.600012078	0.811817184	-0.118261473	0.073521056	0.267042433	-0.058138031	0.447055672	0.999969271	0.139948139	0.089980433	0.657211852	-0.049963007	0.170805198	0.418185405
789	ENSG00000065600.12	TMEM206	chr1	212363931	212414901	-0.110558471	0.331277641	0.682036211	0.189295247	0.12527717	0.648161949	-0.099898736	0.285576888	0.481558345	-0.076062256	0.42284692	0.65376925	0.089968658	0.278593391	0.451559867	-0.213828168	0.055812026	0.995446806	-0.136593376	0.182463072	0.99951482	-0.084137814	0.408818099	0.681783096	-0.051191744	0.612502748	0.808517407	-0.093015546	0.415021349	0.999969271	-0.213953782	0.074991474	0.636806537	-0.07272509	0.215940549	0.475038833
790	ENSG00000065609.14	SNAP91	chr6	83552880	83709691	0.018007619	0.85608162	0.951712432	-0.135333116	0.183269139	0.701439449	-0.17084708	0.029704101	0.115575918	-0.061803775	0.380667951	0.616298699	-0.140967378	0.036617947	0.111045505	-0.146112092	0.151440525	0.995446806	-0.101161368	0.274900504	0.99951482	-0.034566418	0.677710941	0.858539535	-0.184841561	0.03505006	0.177544942	-0.08797124	0.391197821	0.999969271	0.12445238	0.259244235	0.817463373	-0.083740366	0.096156689	0.308594397
791	ENSG00000065613.13	SLK	chr10	103967201	104029233	0.056972296	0.334144789	0.683069383	0.110712104	0.054809507	0.602049517	-0.011858022	0.807890395	0.893107057	0.043588623	0.255485258	0.492302052	0.100590786	0.008168568	0.03958354	0.11581322	0.057678393	0.995446806	0.075192389	0.170462318	0.99951482	-0.084457848	0.096727961	0.341384247	-0.052741336	0.331347705	0.59728968	0.067418276	0.283682867	0.999969271	0.128882458	0.057960621	0.596961927	0.050010268	0.095140403	0.306232494
792	ENSG00000065615.13	CYB5R4	chr6	83859643	83967424	0.062992988	0.277304919	0.641005887	-0.043247885	0.445418284	0.839849308	-0.064019616	0.141535036	0.311908806	-0.027773097	0.320126705	0.55972489	0.000116374	0.997391418	0.998454962	0.013250988	0.823933205	0.995446806	-0.007465937	0.882304944	0.99951482	-0.070530854	0.099447562	0.345612182	-0.084567188	0.092823945	0.301324756	-0.009731811	0.860544028	0.999969271	0.004847021	0.939377161	0.992614136	-0.020557183	0.453297593	0.697721415
793	ENSG00000065618.18	COL17A1	chr10	104031286	104086002	-0.061282145	0.744118922	0.903029323	0.086603638	0.693572125	0.9313077	-0.348919843	0.000387071	0.007865409	0.128477762	0.547704478	0.748014205	-0.098361774	0.485760054	0.647404228	0.114359995	0.597151534	0.995446806	-0.159931082	0.440359533	0.99951482	-0.398259356	6.23E-05	0.007983897	-0.510964132	4.23E-05	0.004346012	0.225178456	0.358661009	0.999969271	-0.320800128	0.271614507	0.824655536	-0.122172601	0.24198816	0.502485954
794	ENSG00000065621.14	GSTO2	chr10	104268873	104304945	-0.278514157	0.002635282	0.120097203	-0.20824793	0.016108447	0.506364726	-0.260501557	6.00E-05	0.00257014	-0.402327812	1.02E-07	1.54E-05	-0.186313168	0.000758067	0.007860894	-0.134492851	0.169955334	0.995446806	-0.191245784	0.015565822	0.780744223	-0.159174931	0.013804616	0.138360575	-0.30928493	7.54E-05	0.006244235	-0.15571021	0.20482173	0.999969271	-0.221235077	0.096207436	0.671687214	-0.227913491	2.32E-06	0.000389401
795	ENSG00000065665.20	SEC61A2	chr10	12129637	12169721	-0.030067548	0.60806865	0.842702778	-0.05238119	0.356450886	0.800948042	-0.094269069	0.050561551	0.163642325	-0.052653623	0.149980756	0.361638279	-0.058145834	0.120265482	0.253871809	-0.139265241	0.022570512	0.923592184	-0.116104391	0.029860346	0.897616627	0.054342437	0.269598863	0.563528452	-0.110328358	0.045483175	0.204979268	-0.106125557	0.085161234	0.999969271	-0.055929221	0.409712145	0.881785832	-0.069175236	0.019373066	0.13051723
796	ENSG00000065675.14	PRKCQ	chr10	6427143	6580301	-0.192614525	0.132074146	0.486494409	0.133702014	0.356646474	0.800974549	-0.0365923	0.717475045	0.838463368	-0.193570168	0.257922598	0.494885714	-0.068678758	0.431091215	0.598681114	-0.104427294	0.382508598	0.995446806	-0.366129522	0.000951306	0.167453705	-0.068032963	0.591571629	0.807208834	-0.066533082	0.529491078	0.75282046	0.139882537	0.272324578	0.999969271	-0.238175027	0.088640114	0.654352071	-0.096469917	0.166021777	0.411074033
797	ENSG00000065717.14	TLE2	chr19	2997638	3047635	-0.054944221	0.558919288	0.817923115	-0.114292773	0.214315902	0.718729115	-0.071901872	0.394583454	0.588926783	-0.061312168	0.414575265	0.646517041	-0.091447483	0.132305597	0.27183067	0.084549876	0.393457656	0.995446806	0.062368284	0.472602425	0.99951482	0.090644053	0.285016497	0.577481233	0.128560838	0.194039389	0.448312169	-0.01014912	0.920402704	0.999969271	0.150658592	0.171773105	0.744794121	0.010248546	0.837419417	0.928912188
798	ENSG00000065802.11	ASB1	chr2	238426742	238452250	0.004761021	0.939001819	0.983321495	0.111556431	0.062830284	0.606209818	0.039113407	0.437067123	0.626568179	-0.003223077	0.933294726	0.96995237	-0.001627486	0.966970846	0.981043476	0.09836715	0.122647437	0.995446806	-0.058019761	0.30930651	0.99951482	-0.135311356	0.009474544	0.116745917	0.062082429	0.272950955	0.54167071	0.017233364	0.795881786	0.999969271	0.009330523	0.896047217	0.988516014	0.013114786	0.673940696	0.844163725
799	ENSG00000065809.13	FAM107B	chr10	14518557	14774897	-0.101838443	0.494296705	0.785630497	0.352229416	0.014713283	0.49764126	-0.020167157	0.867614704	0.927286569	-0.034948502	0.706033458	0.852851787	0.148993757	0.11621686	0.247978026	0.071345251	0.652910856	0.995446806	-0.013253481	0.923334851	0.99951482	-0.108144771	0.375485338	0.65553097	0.095503062	0.490347547	0.72319587	0.141887191	0.413287073	0.999969271	-0.071404823	0.688372991	0.95531035	0.0418365	0.582868315	0.789150236
800	ENSG00000065833.8	ME1	chr6	83210389	83431071	0.269623158	0.000854685	0.079355009	0.010715679	0.89110368	0.982001993	0.173048032	0.008203301	0.050555312	0.085652117	0.162101596	0.378502369	0.091481311	0.07925426	0.189580174	-0.012202929	0.8889785	0.996073105	-0.135711277	0.069639201	0.99951482	0.100790191	0.135607677	0.403897484	0.155261667	0.034649281	0.176275715	-0.04805787	0.575749826	0.999969271	0.06208694	0.501979473	0.909912323	0.068426093	0.098590856	0.312622479
801	ENSG00000065882.15	TBC1D1	chr4	37891087	38139175	0.047203224	0.449060017	0.757075992	0.020014259	0.742358395	0.945369047	0.159653817	0.001656599	0.019592779	0.162505164	3.77E-05	0.001748085	0.013137456	0.742076577	0.844301718	0.096414822	0.133079968	0.995446806	0.130587654	0.0254567	0.875016129	0.018535723	0.722229396	0.881778598	0.091924653	0.107582096	0.32664318	0.032425713	0.631754016	0.999969271	0.089790903	0.215601047	0.787329465	0.078381217	0.013045565	0.105822374
802	ENSG00000065883.14	CDK13	chr7	39950037	40097134	-0.009805471	0.791546458	0.924641826	-0.000625066	0.986187197	0.997337616	0.035709612	0.234040087	0.427168993	0.013885552	0.561901307	0.758299229	-0.002690404	0.909322608	0.948875951	-0.012615787	0.742863865	0.995446806	0.002063881	0.951648028	0.99951482	0.055527097	0.071975936	0.295241809	0.036576337	0.281883658	0.550304863	-0.000963194	0.980552339	0.999969271	-0.01930075	0.654127755	0.946285387	0.008887437	0.634753237	0.820355642
803	ENSG00000065911.11	MTHFD2	chr2	74198562	74216241	0.014676268	0.905965537	0.971128327	0.18110958	0.1886805	0.703892657	0.103515271	0.349806077	0.546116317	0.286866767	0.002509629	0.029711024	0.193962059	0.04788667	0.133374226	0.054903118	0.681068742	0.995446806	0.041728355	0.640337458	0.99951482	0.272932644	0.013613518	0.137620651	0.130987551	0.319188524	0.587403658	0.10609502	0.315959034	0.999969271	0.276482446	0.007048164	0.333022042	0.151205371	0.016388973	0.119729356
804	ENSG00000065923.9	SLC9A7	chrX	46599252	46759172	0.007546047	0.938899945	0.983321495	-0.022430902	0.815404126	0.963245912	-0.202982689	0.016967032	0.080447725	-0.04311661	0.489933469	0.70742585	-0.069861689	0.270839924	0.442712456	-0.033351254	0.74985638	0.995446806	-0.11160196	0.221024463	0.99951482	-0.140631932	0.119093545	0.379320726	-0.278804611	0.002515543	0.043464888	-0.150056236	0.207455147	0.999969271	-0.055777628	0.63534009	0.943601449	-0.100097224	0.051971706	0.222722328
805	ENSG00000065970.8	FOXJ2	chr12	8032703	8055503	-0.030935745	0.486521922	0.781208861	0.026931559	0.531982712	0.875905738	0.004880407	0.892869752	0.941615506	-0.121963823	5.82E-06	0.000442912	-0.000647736	0.981388459	0.989539759	0.044345093	0.347570155	0.995446806	-0.020238103	0.632193321	0.99951482	-0.064090296	0.080372674	0.312309051	-0.022204412	0.592944421	0.796436793	-0.015991782	0.73885518	0.999969271	-0.011195044	0.834050964	0.977691245	-0.019191808	0.395181713	0.653163014
806	ENSG00000065978.18	YBX1	chr1	42682427	42702349	0.005633614	0.927442216	0.979028582	0.146887009	0.013031281	0.48986082	0.084873839	0.092259938	0.238946933	0.083282288	0.036120913	0.154418548	0.181114617	2.95E-06	0.000197632	0.126254029	0.046909692	0.995446806	0.149761205	0.008564582	0.603780129	0.001796503	0.971824814	0.990456577	0.130427074	0.020677801	0.13259781	0.051243725	0.446014277	0.999969271	0.034450174	0.630079654	0.942981163	0.090520371	0.003636403	0.054303105
807	ENSG00000065989.15	PDE4A	chr19	10416773	10469631	-0.045993104	0.578508381	0.827313398	-0.169024073	0.038225245	0.582390415	-0.104976964	0.122515169	0.285348957	-0.059696882	0.257763666	0.494796611	-0.183535978	0.00077532	0.007975203	0.014377168	0.866991329	0.995446806	-0.037597409	0.623032074	0.99951482	-0.022003153	0.753272579	0.894066943	-0.137930536	0.07490364	0.269285949	-0.080541528	0.451771843	0.999969271	0.004278536	0.96550931	0.995237567	-0.074785811	0.083338859	0.285214973
808	ENSG00000066027.11	PPP2R5A	chr1	212285537	212361863	0.034991025	0.579675476	0.827889458	0.040433358	0.510436729	0.867928077	0.100094003	0.055262671	0.172558356	0.081517033	0.049257774	0.185864945	0.099961991	0.013782586	0.057080823	0.088356772	0.173269388	0.995446806	-0.014132123	0.808393869	0.99951482	-0.004960565	0.925920819	0.973554616	0.088537459	0.126546142	0.357730395	0.025129548	0.708661881	0.999969271	0.048398829	0.50664682	0.910898057	0.053484303	0.094470932	0.305193773
809	ENSG00000066032.18	CTNNA2	chr2	79185231	80648861	0.04347262	0.588851867	0.833304391	0.011357902	0.885468683	0.981283544	0.117620102	0.066254056	0.193968736	-0.010264083	0.828995784	0.919462041	0.02706663	0.60778352	0.748278329	0.002707328	0.97259089	0.997163981	-0.017755859	0.797618627	0.99951482	-0.027855815	0.665498849	0.849917787	-0.049645516	0.46982062	0.70804944	-0.337558104	7.03E-05	0.019794785	-0.032825354	0.697842418	0.956214549	-0.024880013	0.524250915	0.747689894
810	ENSG00000066044.14	ELAVL1	chr19	7958579	8005659	0.054260239	0.121476602	0.472322179	0.033163659	0.332481349	0.787479483	0.028344162	0.321178818	0.516955094	-0.014123789	0.528165596	0.735594679	0.070401193	0.001850599	0.014350291	0.006656618	0.855171463	0.995446806	0.019637101	0.54394937	0.99951482	0.027489665	0.350622124	0.637599696	0.005648017	0.860755278	0.938678527	-0.008636326	0.817117677	0.999969271	0.035825286	0.379393506	0.8671847	0.023515075	0.184913947	0.436320073
811	ENSG00000066056.13	TIE1	chr1	43300993	43323108	0.113777871	0.384302664	0.717261464	0.150233396	0.245051576	0.733675102	0.410362386	3.56E-05	0.001835416	0.285456188	0.001865735	0.024783345	0.294432996	0.000157154	0.002776722	0.184850115	0.145798652	0.995446806	0.264082	0.024051292	0.864704465	0.36087015	0.000872598	0.035310132	0.527374178	1.67E-06	0.000406472	0.236451552	0.078497199	0.999969271	0.146251352	0.291069221	0.828303425	0.270376562	2.35E-05	0.002507795
812	ENSG00000066084.12	DIP2B	chr12	50505107	50748667	-0.103568498	0.260412131	0.627394974	0.164036288	0.063959602	0.606209818	-0.03264904	0.66354599	0.801239464	-0.036508958	0.563647004	0.759475372	0.036096813	0.537380094	0.689448477	0.025267727	0.792351824	0.995446806	-0.005556698	0.947824044	0.99951482	-0.048345531	0.527224091	0.767660875	0.003876192	0.963599543	0.984714083	0.110174502	0.287326038	0.999969271	0.007114206	0.947381997	0.994214283	0.010903364	0.816546018	0.919226239
813	ENSG00000066117.14	SMARCD1	chr12	50084972	50100712	-0.12127936	0.005744843	0.15741163	-0.019395959	0.649776329	0.916464903	-0.083047664	0.019922557	0.088950362	-0.04321945	0.124153107	0.322992116	-0.014158798	0.61417993	0.752011283	-0.023066381	0.611296664	0.995446806	-0.017305979	0.670936597	0.99951482	0.000511051	0.988885878	0.99641325	-0.090071835	0.024362364	0.145430608	-0.033515118	0.472421058	0.999969271	0.009492331	0.852195233	0.978519995	-0.039550651	0.074236275	0.268808236
814	ENSG00000066135.12	KDM4A	chr1	43650158	43705515	0.013177494	0.780453087	0.919232216	-0.049270476	0.270897356	0.75012831	0.015945282	0.662204217	0.80023683	-0.049690324	0.066640815	0.224074988	-0.111341121	0.000100674	0.002117692	-0.011671548	0.813646418	0.995446806	0.001790574	0.967250522	0.99951482	0.014581458	0.695256753	0.868428976	-0.011456744	0.78833574	0.903209169	-0.025093694	0.615302088	0.999969271	-0.080516081	0.158746361	0.738063315	-0.026685925	0.254368231	0.514537487
[truncated: 13,268 more rows]
