# Supplementary material for: Relationship between sex biases in gene expression and sex biases in autism and Alzheimer’s disease
Source: Biol Sex Differ. 2024 Jun 7;15:47. doi: 10.1186/s13293-024-00622-2 (PMC11157820; doi:10.1186/s13293-024-00622-2)
Supplement: Supplementary file 3 — Supplementary Material 3. Supplemental Table 2. Table of complete results of CMC DE analysis. For each gene included in the analysis, logFC, P-value, average expression and gene related metadata. [file 13293_2024_622_MOESM3_ESM.csv]

	gene_id	genes	external_gene_name	gene_biotype	chromosome_name	transcript_length	logFC	AveExpr	t	P.Value	adj.P.Val	B	threshold
ENSG00000067646.12	ENSG00000067646	ENSG00000067646.12	ZFY	protein_coding	Y	5336	-9.00719073817343	1.945823787739	-95.9937717728861	3.77143040489023e-293	4.21268776226239e-289	648.421271696013	Male
ENSG00000067048.17	ENSG00000067048	ENSG00000067048.17	DDX3Y	protein_coding	Y	4408	-9.42289818160882	3.14543189170945	-87.8562662461703	2.29693192132435e-277	1.28283647805965e-273	614.568024983604	Male
ENSG00000114374.13	ENSG00000114374	ENSG00000114374.13	USP9Y	protein_coding	Y	10036	-9.38540198823033	4.2103108179633	-86.1110037305938	8.26018870814524e-274	3.07554359566608e-270	606.882850608695	Male
ENSG00000129824.16	ENSG00000129824	ENSG00000129824.16	RPS4Y1	protein_coding	Y	1189	-9.33828828186447	2.52354062119134	-84.0284371175413	1.75785038912656e-269	4.90879721163591e-266	597.446384913956	Male
ENSG00000183878.15	ENSG00000183878	ENSG00000183878.15	UTY	protein_coding	Y	6529	-9.03413928754371	2.58243994729051	-83.5799102949617	1.54718242467271e-268	3.45640553671882e-265	595.387796949534	Male
ENSG00000229807.11	ENSG00000229807	ENSG00000229807.11	XIST	lncRNA	X	19245	9.87954118241975	2.46017379917432	79.6255075978942	5.20126182692575e-260	9.68301576779344e-257	581.236453152274	Female
ENSG00000198692.10	ENSG00000198692	ENSG00000198692.10	EIF1AY	protein_coding	Y	3148	-8.46537617285902	1.12317727897834	-74.0530201987119	2.40046008754305e-247	3.83044845397941e-244	548.885315514505	Male
ENSG00000176728.8	ENSG00000176728	ENSG00000176728.8	TTTY14	lncRNA	Y	7621	-8.77359818958806	1.91452120710955	-62.4614036109371	3.47613168007233e-218	4.85354885830099e-215	484.407630652864	Male
ENSG00000131002.12	ENSG00000131002	ENSG00000131002.12	TXLNGY	transcribed_unprocessed_pseudogene	Y	1574	-9.04853110905912	2.17684435576463	-61.7429507751441	3.0936877373261e-216	3.83961022510361e-213	480.079203703983	Male
ENSG00000099715.14	ENSG00000099715	ENSG00000099715.14	PCDH11Y	protein_coding	Y	9039	-7.30782586314499	3.31338045460511	-59.7140413231689	1.24326996000438e-210	1.38873254532489e-207	467.588351132944	Male
ENSG00000165246.14	ENSG00000165246	ENSG00000165246.14	NLGN4Y	protein_coding	Y	7368	-8.28498258749687	3.01576148247792	-58.9084380347948	2.29809470585745e-208	2.33361071494798e-205	462.522114264778	Male
ENSG00000012817.15	ENSG00000012817	ENSG00000012817.15	KDM5D	protein_coding	Y	6825	-9.05652136336091	2.72031353174637	-53.5898469634721	9.05274406931653e-193	8.42659593785547e-190	427.577435752324	Male
ENSG00000005889.15	ENSG00000005889	ENSG00000005889.15	ZFX	protein_coding	X	7612	0.676456377974157	6.44141960486464	50.1781123812659	3.78013514749949e-182	3.24800843058225e-179	406.452825278245	Female
ENSG00000147050.14	ENSG00000147050	ENSG00000147050.14	KDM6A	protein_coding	X	12117	0.57151680444437	5.36278634936187	31.3950215840547	1.8513620552814e-113	1.47712243982094e-110	248.268752935109	Female
ENSG00000126012.11	ENSG00000126012	ENSG00000126012.11	KDM5C	protein_coding	X	6096	0.383597792133716	6.27042456800078	29.8773758690028	4.27690770433324e-107	3.18487060382682e-104	233.558994220907	Female
ENSG00000215301.10	ENSG00000215301	ENSG00000215301.10	DDX3X	protein_coding	X	7473	0.344721098280729	8.05278700969612	23.6789145577601	5.04571320963191e-80	3.52253853447428e-77	171.171118723828	Female
ENSG00000188153.13	ENSG00000188153	ENSG00000188153.13	COL4A5	protein_coding	X	6531	0.516436537889605	6.12793996482143	22.5269988611025	7.53714172238785e-75	4.95234547288661e-72	159.304663086475	Female
ENSG00000130741.11	ENSG00000130741	ENSG00000130741.11	EIF2S3	protein_coding	X	3457	0.228818551176811	6.67337126079025	16.597294767309	3.40051984649594e-48	2.11021148251998e-45	97.9485104908437	Female
ENSG00000101846.6	ENSG00000101846	ENSG00000101846.6	STS	protein_coding	X	6622	0.273148510684281	5.98748042511776	13.6041829922658	2.53518074772157e-35	1.49041941852894e-32	68.4236354285222	Female
ENSG00000006757.12	ENSG00000006757	ENSG00000006757.12	PNPLA4	protein_coding	X	3342	0.24437042091069	3.70449337938386	13.4477478611368	1.12901528217643e-34	6.30555035095537e-32	67.2381566600707	Female
ENSG00000124486.13	ENSG00000124486	ENSG00000124486.13	USP9X	protein_coding	X	12591	0.160768213428351	8.45676987867276	12.2456421296281	8.51901443284459e-30	4.53130434356543e-27	55.6864557924973	Female
ENSG00000086712.13	ENSG00000086712	ENSG00000086712.13	TXLNG	protein_coding	X	4362	0.180218952330817	4.89313251192261	11.7743979758255	6.09149487662905e-28	3.09281808054302e-25	51.6031591973189	Female
ENSG00000089693.10	ENSG00000089693	ENSG00000089693.10	MLF2	protein_coding	12	1555	-0.269411764880459	6.63953006238177	-10.4670018329038	5.34711665338609e-23	2.59683882688359e-20	40.1647054743828	Male
ENSG00000101596.15	ENSG00000101596	ENSG00000101596.15	SMCHD1	protein_coding	18	8833	0.157352119325068	7.08903367906028	10.3758834902768	1.14953337794391e-22	5.35011992984727e-20	39.3650681566499	Female
ENSG00000184900.15	ENSG00000184900	ENSG00000184900.15	SUMO3	protein_coding	21	1921	-0.210115488522061	6.08407202113272	-10.2098334955751	4.59089123752575e-22	2.05121020492651e-19	38.0538760980238	Male
ENSG00000061987.16	ENSG00000061987	ENSG00000061987.16	MON2	protein_coding	12	13263	0.13808135391645	7.41983229735349	10.17144376736	6.31124930420946e-22	2.71140979723152e-19	37.6694599566417	Female
ENSG00000230590.10	ENSG00000230590	ENSG00000230590.10	FTX	lncRNA	X	12267	0.236713065484254	7.27122868397287	10.0901892575369	1.23492321646455e-21	5.10892308441075e-19	37.0085707971989	Female
ENSG00000151338.18	ENSG00000151338	ENSG00000151338.18	MIPOL1	protein_coding	14	7434	0.265619565448808	5.08786981402586	9.89719331256577	6.00364588184179e-21	2.39502587500617e-18	35.5765514728302	Female
ENSG00000163867.17	ENSG00000163867	ENSG00000163867.17	ZMYM6	protein_coding	1	6241	0.170467785766698	4.58924257182773	9.76427068160688	1.76484192745251e-20	6.79768425160158e-18	34.57234798943	Female
ENSG00000196865.4	ENSG00000196865	ENSG00000196865.4	NHLRC2	protein_coding	10	11051	0.16417497267779	6.17657590165667	9.72559652101693	2.41113944761927e-20	8.97747587663573e-18	34.1009881718454	Female
ENSG00000146247.14	ENSG00000146247	ENSG00000146247.14	PHIP	protein_coding	6	11926	0.163808706755414	7.55547247490465	9.71278443925853	2.67327157651935e-20	9.63240113216812e-18	33.9516279106288	Female
ENSG00000273247.5	ENSG00000273247	ENSG00000273247.5	RAB33B-AS1	lncRNA	4	5334	0.25793180838785	3.09889609468802	9.70658385514353	2.8100984125309e-20	9.80899977124067e-18	34.4223619324578	Female
ENSG00000181450.17	ENSG00000181450	ENSG00000181450.17	ZNF678	protein_coding	1	8543	0.15081743104468	4.86911783999824	9.64570986599122	4.58237869881193e-20	1.55106575956755e-17	33.5904609133739	Female
ENSG00000083312.17	ENSG00000083312	ENSG00000083312.17	TNPO1	protein_coding	5	11040	0.133215750019284	7.70625314864892	9.56253918562918	8.9103365796791e-20	2.92730763514751e-17	32.7564487354597	Female
ENSG00000161203.13	ENSG00000161203	ENSG00000161203.13	AP2M1	protein_coding	3	5143	-0.20274229451541	8.35482568661754	-9.50186666207686	1.44404450544713e-19	4.60856489309843e-17	32.2829928718301	Male
ENSG00000115084.14	ENSG00000115084	ENSG00000115084.14	SLC35F5	protein_coding	2	10314	0.13386580267106	6.48861361876717	9.43806505853766	2.39424710393271e-19	7.42881670859123e-17	31.8041330299577	Female
ENSG00000145241.11	ENSG00000145241	ENSG00000145241.11	CENPC	protein_coding	4	6823	0.203854343473012	6.42341867518877	9.41964915730044	2.76934261097417e-19	8.36042080123824e-17	31.6633193878426	Female
ENSG00000140299.11	ENSG00000140299	ENSG00000140299.11	BNIP2	protein_coding	15	6111	0.149982399098946	5.76268983161148	9.40494120975995	3.11029297368269e-19	9.14262434632518e-17	31.5966990872807	Female
ENSG00000104047.15	ENSG00000104047	ENSG00000104047.15	DTWD1	protein_coding	15	13776	0.1828551078411	6.02498878754637	9.3876244286887	3.5653775441614e-19	1.01548566611372e-16	31.4394779621368	Female
ENSG00000004961.15	ENSG00000004961	ENSG00000004961.15	HCCS	protein_coding	X	2312	-0.17143401334797	4.26466813701778	-9.38511882080649	3.63647508008494e-19	1.01548566611372e-16	31.6597831056209	Male
ENSG00000134375.11	ENSG00000134375	ENSG00000134375.11	TIMM17A	protein_coding	1	2523	-0.237083846580427	5.77760321342313	-9.33521384518385	5.38477912336756e-19	1.46702397092721e-16	31.071262123475	Male
ENSG00000136051.14	ENSG00000136051	ENSG00000136051.14	WASHC4	protein_coding	12	5819	0.154905900455536	6.89396052818589	9.31866494777513	6.1316033170712e-19	1.6307145012306e-16	30.856151124585	Female
ENSG00000124702.18	ENSG00000124702	ENSG00000124702.18	KLHDC3	protein_coding	6	1903	-0.223263948794674	7.43857928776765	-9.27859370988639	8.39243693954961e-19	2.18008187476207e-16	30.5456605339713	Male
ENSG00000139637.14	ENSG00000139637	ENSG00000139637.14	MYG1	protein_coding	12	1369	-0.210699125761469	4.25359657900788	-9.26390848686628	9.41345999932726e-19	2.38973518619285e-16	30.7286756770213	Male
ENSG00000101901.11	ENSG00000101901	ENSG00000101901.11	ALG13	protein_coding	X	4113	0.126015105291556	5.40656467708635	9.24929891002293	1.05512274381488e-18	2.61904912186938e-16	30.4228703509248	Female
ENSG00000154265.16	ENSG00000154265	ENSG00000154265.16	ABCA5	protein_coding	17	8252	0.167685850217493	7.44843156453432	9.2234382112188	1.29090663124035e-18	3.13465805890321e-16	30.1090477891729	Female
ENSG00000005436.13	ENSG00000005436	ENSG00000005436.13	GCFC2	protein_coding	2	4367	0.245892005243063	5.13419859796173	9.19027737437945	1.6710131518827e-18	3.97132274607016e-16	29.9927847717205	Female
ENSG00000155903.11	ENSG00000155903	ENSG00000155903.11	RASA2	protein_coding	3	5638	0.158942004769571	6.05825553516831	9.16644336116098	2.01084078532716e-18	4.67939407752176e-16	29.7219598123904	Female
ENSG00000164885.13	ENSG00000164885	ENSG00000164885.13	CDK5	protein_coding	7	1122	-0.231847391689104	4.96369814911508	-9.12752712501816	2.71868434567764e-18	6.08483156962057e-16	29.5680363343967	Male
ENSG00000122417.15	ENSG00000122417	ENSG00000122417.15	ODF2L	protein_coding	1	7560	0.154490569049814	6.38669080211994	9.12728713613426	2.72373839284717e-18	6.08483156962057e-16	29.4004384683435	Female
ENSG00000177853.14	ENSG00000177853	ENSG00000177853.14	ZNF518A	protein_coding	10	8345	0.189082448067249	6.65333633921165	9.05289427498943	4.83649421475542e-18	1.0482187199936e-15	28.8186247545688	Female
ENSG00000042753.11	ENSG00000042753	ENSG00000042753.11	AP2S1	protein_coding	19	898	-0.242508648982555	5.30265980079106	-9.050461488048	4.92790988887078e-18	1.0482187199936e-15	28.9360250918727	Male
ENSG00000157181.16	ENSG00000157181	ENSG00000157181.16	ODR4	protein_coding	1	3820	0.178733272129865	5.59454019754685	9.04806072670881	5.01979961940386e-18	1.0482187199936e-15	28.8558711639802	Female
ENSG00000142230.11	ENSG00000142230	ENSG00000142230.11	SAE1	protein_coding	19	2673	-0.115554292722116	6.22594796600885	-9.04683196673429	5.06748530704159e-18	1.0482187199936e-15	28.8053385644471	Male
ENSG00000172817.4	ENSG00000172817	ENSG00000172817.4	CYP7B1	protein_coding	8	7462	0.217950246968671	5.62673330737644	9.03132186600467	5.7094023688844e-18	1.15952771746252e-15	28.7286883455076	Female
ENSG00000146263.11	ENSG00000146263	ENSG00000146263.11	MMS22L	protein_coding	6	8643	0.257146069092583	3.50287074105712	9.02010205340014	6.22335075752826e-18	1.24133621359983e-15	28.9715100857443	Female
ENSG00000263874.2	ENSG00000263874	ENSG00000263874.2	LINC00672	protein_coding	17	3692	-0.160461223240275	5.51970640219999	-9.00316750481505	7.08706367499552e-18	1.38881581139824e-15	28.5394352480535	Male
ENSG00000197563.11	ENSG00000197563	ENSG00000197563.11	PIGN	protein_coding	18	7936	0.160741130245927	5.40914291109186	8.99048461407545	7.81073555287422e-18	1.50423993320009e-15	28.436935620499	Female
ENSG00000232593.7	ENSG00000232593	ENSG00000232593.7	KANTR	protein_coding	X	4343	0.161386077828839	5.01112593524928	8.97478069742863	8.80888612545075e-18	1.64260268499586e-15	28.3640431792538	Female
ENSG00000283236.1	ENSG00000283236	ENSG00000283236.1		transcribed_unprocessed_pseudogene	19	2995	0.317303803405624	2.8775506870005	8.97456721108653	8.82329105637883e-18	1.64260268499586e-15	28.7853918898828	Female
ENSG00000164663.14	ENSG00000164663	ENSG00000164663.14	USP49	protein_coding	6	9034	0.213340728198244	4.15287240844789	8.97158397070161	9.02704205416526e-18	1.65298458598403e-15	28.4640114228572	Female
ENSG00000139218.18	ENSG00000139218	ENSG00000139218.18	SCAF11	protein_coding	12	7552	0.113332989203021	6.86442803209572	8.94960270667669	1.06790667847298e-17	1.92395445137792e-15	28.0277582469211	Female
ENSG00000173889.16	ENSG00000173889	ENSG00000173889.16	PHC3	protein_coding	3	12652	0.111059040411469	7.22493984844353	8.93612255084654	1.18368140647692e-17	2.09868592227734e-15	27.919295101218	Female
ENSG00000085719.13	ENSG00000085719	ENSG00000085719.13	CPNE3	protein_coding	8	4857	0.153445546738744	6.1296063625593	8.93101395396596	1.23073271625637e-17	2.11905925079471e-15	27.9238168703433	Female
ENSG00000078403.17	ENSG00000078403	ENSG00000078403.17	MLLT10	protein_coding	10	5681	0.180712736210951	5.67117751964177	8.93076055816313	1.23311415668448e-17	2.11905925079471e-15	27.9593011557292	Female
ENSG00000116747.12	ENSG00000116747	ENSG00000116747.12	RO60	protein_coding	1	8291	0.117699362912147	7.57279260866897	8.91434998678839	1.39746275397429e-17	2.36509984271103e-15	27.7492595198513	Female
ENSG00000157741.15	ENSG00000157741	ENSG00000157741.15	UBN2	protein_coding	7	14692	0.138466301058678	6.63529467488554	8.90273668149891	1.52669689907373e-17	2.54525438248561e-15	27.6872332202698	Female
ENSG00000271533.1	ENSG00000271533	ENSG00000271533.1		lncRNA	X	3685	0.252443694291143	5.57502567981766	8.8955516169508	1.61250734991157e-17	2.64878045566356e-15	27.7042926772578	Female
ENSG00000138629.16	ENSG00000138629	ENSG00000138629.16	UBL7	protein_coding	15	1720	-0.17047365075844	4.84038325589622	-8.88183451393385	1.78980418741576e-17	2.89740764832378e-15	27.7142926362216	Male
ENSG00000279170.2	ENSG00000279170	ENSG00000279170.2	TSTD3	protein_coding	6	5571	0.20737702460256	3.69403930259242	8.85075489551442	2.2661062792728e-17	3.61605816278246e-15	27.6474068389904	Female
ENSG00000177119.16	ENSG00000177119	ENSG00000177119.16	ANO6	protein_coding	12	5998	0.218392978026663	4.85322412065448	8.84230030543298	2.41610022238862e-17	3.80110415268745e-15	27.3817892591476	Female
ENSG00000120616.15	ENSG00000120616	ENSG00000120616.15	EPC1	protein_coding	10	7386	0.132044583565427	5.57886295074356	8.82860640630136	2.68016163870652e-17	4.15797298671553e-15	27.200500407949	Female
ENSG00000184743.12	ENSG00000184743	ENSG00000184743.12	ATL3	protein_coding	11	6899	0.177755312137547	6.07983891627517	8.8237176151503	2.78119426244714e-17	4.25560820705953e-15	27.1194056137206	Female
ENSG00000053747.16	ENSG00000053747	ENSG00000053747.16	LAMA3	protein_coding	18	10651	0.281436529546519	3.00115552975605	8.81260591202993	3.0250691330712e-17	4.56621921843315e-15	27.5338390190548	Female
ENSG00000244754.8	ENSG00000244754	ENSG00000244754.8	N4BP2L2	protein_coding	13	9440	0.158245978165566	8.01750477175318	8.80309059153146	3.25065104744195e-17	4.84130295999021e-15	26.9126141826026	Female
ENSG00000235244.3	ENSG00000235244	ENSG00000235244.3	DANT2	lncRNA	X	2079	0.329818304014532	3.31090582725516	8.79504129409	3.45442157408591e-17	5.07709065559731e-15	27.3316933592532	Female
ENSG00000270344.2	ENSG00000270344	ENSG00000270344.2	POC1B-AS1	lncRNA	12	8158	0.276588031783874	3.29343795672962	8.77832698143821	3.91880156666447e-17	5.68480694800548e-15	27.2037072813134	Female
ENSG00000116001.16	ENSG00000116001	ENSG00000116001.16	TIA1	protein_coding	2	4634	0.144727891721622	6.66488704377176	8.77006807622007	4.17056001479418e-17	5.97245581605782e-15	26.6855183862091	Female
ENSG00000102572.14	ENSG00000102572	ENSG00000102572.14	STK24	protein_coding	13	9605	-0.20824623168647	5.57184270502724	-8.76039825580326	4.48573164571343e-17	6.34248385855936e-15	26.717530534807	Male
ENSG00000152582.14	ENSG00000152582	ENSG00000152582.14	SPEF2	protein_coding	5	7350	0.209721115229476	5.04819351354361	8.73549807195447	5.40999055706136e-17	7.55369931529693e-15	26.5600512482759	Female
ENSG00000138434.17	ENSG00000138434	ENSG00000138434.17	ITPRID2	protein_coding	2	6473	0.159200010242054	7.40160235135905	8.71852558149589	6.14562159799644e-17	8.47488805550868e-15	26.2843873498703	Female
ENSG00000053438.10	ENSG00000053438	ENSG00000053438.10	NNAT	protein_coding	20	1259	-0.392810259213647	4.55572096795977	-8.70944373329631	6.57905657938377e-17	8.96195877947765e-15	26.5118447079235	Male
ENSG00000015479.18	ENSG00000015479	ENSG00000015479.18	MATR3	protein_coding	5	7306	0.242019814046113	5.18919268219103	8.70642611751005	6.7296648406362e-17	9.0566694301092e-15	26.3284277655822	Female
ENSG00000114127.10	ENSG00000114127	ENSG00000114127.10	XRN1	protein_coding	3	10143	0.128435475834729	6.60999344838647	8.68572781422814	7.85878742317463e-17	1.04503161329596e-14	26.0620204421491	Female
ENSG00000212127.5	ENSG00000212127	ENSG00000212127.5	TAS2R14	protein_coding	12	1854	0.271368472650376	2.86300185120552	8.68086561198193	8.15011441655205e-17	1.07102091803396e-14	26.593554290041	Female
ENSG00000128524.5	ENSG00000128524	ENSG00000128524.5	ATP6V1F	protein_coding	7	711	-0.270203030429663	5.20595490626286	-8.67199892530618	8.70915347896585e-17	1.13117726000057e-14	26.110987522095	Male
ENSG00000158220.14	ENSG00000158220	ENSG00000158220.14	ESYT3	protein_coding	3	5915	0.275360790626618	3.95864050666178	8.66663245057927	9.06576730011042e-17	1.16396115795671e-14	26.2177653892368	Female
ENSG00000046651.15	ENSG00000046651	ENSG00000046651.15	OFD1	protein_coding	X	6735	0.189388190252432	4.9156390279711	8.65888818761566	9.60600027543557e-17	1.21930708041608e-14	26.0080775571189	Female
ENSG00000169967.16	ENSG00000169967	ENSG00000169967.16	MAP3K2	protein_coding	2	11360	0.101395868905592	6.8679059144953	8.65422668249031	9.94641499494422e-17	1.24833096060143e-14	25.8195787791972	Female
ENSG00000101079.21	ENSG00000101079	ENSG00000101079.21	NDRG3	protein_coding	20	2978	-0.152778022211742	7.6210719492035	-8.63096334126963	1.18320606696494e-16	1.46849019644427e-14	25.6406435630203	Male
ENSG00000114857.18	ENSG00000114857	ENSG00000114857.18	NKTR	protein_coding	3	7964	0.169393339831657	7.17564242663973	8.61807283417079	1.30249957475779e-16	1.59878244505983e-14	25.5467963421286	Female
ENSG00000111669.15	ENSG00000111669	ENSG00000111669.15	TPI1	protein_coding	12	1763	-0.228947936087602	8.63956977513065	-8.61603039301115	1.32246318685607e-16	1.60564280404155e-14	25.5312479690209	Male
ENSG00000129003.17	ENSG00000129003	ENSG00000129003.17	VPS13C	protein_coding	15	14578	0.133773054933661	8.92988679427205	8.60944104474714	1.38895661557244e-16	1.6682414404241e-14	25.4835098648687	Female
ENSG00000186814.14	ENSG00000186814	ENSG00000186814.14	ZSCAN30	protein_coding	18	4323	0.16244168845227	4.83168786657579	8.58499608454961	1.66582174451891e-16	1.97949243471024e-14	25.4748579572622	Female
ENSG00000122008.15	ENSG00000122008	ENSG00000122008.15	POLK	protein_coding	5	14623	0.16709540090749	6.05901457663243	8.56934814073099	1.8710259423789e-16	2.1999326080392e-14	25.2350316261206	Female
ENSG00000072201.13	ENSG00000072201	ENSG00000072201.13	LNX1	protein_coding	4	3978	-0.163055274664294	6.36586606084713	-8.56756614036924	1.89592543140278e-16	2.20598823633011e-14	25.2187149949187	Male
ENSG00000049618.23	ENSG00000049618	ENSG00000049618.23	ARID1B	protein_coding	6	10813	0.111573816982371	7.05120868707773	8.55589495006155	2.0673050952966e-16	2.38059772314052e-14	25.0957588644937	Female
ENSG00000081479.14	ENSG00000081479	ENSG00000081479.14	LRP2	protein_coding	2	15657	0.434442061624054	5.4047977090098	8.54554397345133	2.23206704771149e-16	2.54410091050381e-14	25.1370958820487	Female
ENSG00000144567.11	ENSG00000144567	ENSG00000144567.11	RETREG2	protein_coding	2	4556	-0.165160618153187	7.03260032818081	-8.52700441482314	2.56027342643066e-16	2.88871254275055e-14	24.8866562726184	Male
ENSG00000089775.11	ENSG00000089775	ENSG00000089775.11	ZBTB25	protein_coding	14	10365	0.147147631712041	5.19406792638814	8.52378253735504	2.62199097770913e-16	2.9287639221011e-14	24.9851770520908	Female
ENSG00000119397.16	ENSG00000119397	ENSG00000119397.16	CNTRL	protein_coding	9	9959	0.213295470198545	5.05927191877822	8.52007240154813	2.69488614086191e-16	2.98038397954728e-14	24.971828755075	Female
ENSG00000149531.15	ENSG00000149531	ENSG00000149531.15	FRG1BP	unprocessed_pseudogene	20	761	-0.609317328665031	3.28154951824926	-8.50684194695441	2.97152991705382e-16	3.25411658563639e-14	25.2734944477405	Male
ENSG00000161202.19	ENSG00000161202	ENSG00000161202.19	DVL3	protein_coding	3	5269	-0.145585753226335	4.9335403755209	-8.49904227162276	3.14758966953394e-16	3.39446735268175e-14	24.8604854000737	Male
ENSG00000154727.10	ENSG00000154727	ENSG00000154727.10	GABPA	protein_coding	21	5226	0.138489431152835	5.38016845993087	8.4984886720392	3.16047094609581e-16	3.39446735268175e-14	24.780057674812	Female
ENSG00000131375.10	ENSG00000131375	ENSG00000131375.10	CAPN7	protein_coding	3	4348	0.137490675817728	5.75175613938935	8.49565168217343	3.22730533498378e-16	3.43323815159703e-14	24.7221370581331	Female
ENSG00000176490.5	ENSG00000176490	ENSG00000176490.5	DIRAS1	protein_coding	19	3378	-0.301242280828816	6.48057250818218	-8.49264035217927	3.29977648466622e-16	3.47721729563412e-14	24.681497370957	Male
ENSG00000281195.1	ENSG00000281195	ENSG00000281195.1		lncRNA	2	1615	0.250752681006261	3.61481464230182	8.48620093827391	3.46019295074263e-16	3.58929684271452e-14	24.9747322605865	Female
ENSG00000135164.18	ENSG00000135164	ENSG00000135164.18	DMTF1	protein_coding	7	4460	0.134714954563235	6.83557446680986	8.48486850982682	3.49433666944139e-16	3.58929684271452e-14	24.5766560725987	Female
ENSG00000129317.14	ENSG00000129317	ENSG00000129317.14	PUS7L	protein_coding	12	13567	0.181242847664142	6.05182880804767	8.48455042633928	3.50253675788615e-16	3.58929684271452e-14	24.616068704571	Female
ENSG00000162188.6	ENSG00000162188	ENSG00000162188.6	GNG3	protein_coding	11	864	-0.539963529756911	4.34941733979136	-8.48032734566456	3.61322703719404e-16	3.66906781867795e-14	24.9602750441625	Male
ENSG00000157106.16	ENSG00000157106	ENSG00000157106.16	SMG1	protein_coding	16	16062	0.157341112015083	7.84543103584971	8.47501103444051	3.75750196521369e-16	3.78119792355288e-14	24.4923407573015	Female
ENSG00000164112.13	ENSG00000164112	ENSG00000164112.13	SMIM43	protein_coding	4	2465	-0.277508429136963	5.87642944633977	-8.46365484790343	4.08504489100212e-16	4.07410280647265e-14	24.5078877707502	Male
ENSG00000246922.8	ENSG00000246922	ENSG00000246922.8	UBAP1L	protein_coding	15	7377	0.232249159240645	4.32243798608775	8.46180868974823	4.14089781584321e-16	4.09325916840431e-14	24.6599895427503	Female
ENSG00000139350.11	ENSG00000139350	ENSG00000139350.11	NEDD1	protein_coding	12	4015	0.201253675722882	3.43654871302675	8.45907333461579	4.22504330861922e-16	4.13980120677866e-14	24.8185438041047	Female
ENSG00000160014.16	ENSG00000160014	ENSG00000160014.16	CALM3	protein_coding	19	2960	-0.235188821938769	9.27661031073918	-8.44835356977669	4.57141905952576e-16	4.41522018648605e-14	24.3126097879737	Male
ENSG00000176208.9	ENSG00000176208	ENSG00000176208.9	ATAD5	protein_coding	17	6873	0.300799215576235	3.14846460897426	8.44794421811554	4.58518837629707e-16	4.41522018648605e-14	24.8076866774626	Female
ENSG00000127990.17	ENSG00000127990	ENSG00000127990.17	SGCE	protein_coding	7	6270	0.127063252212484	6.01333589454008	8.44103932083715	4.82372520691767e-16	4.60521457788636e-14	24.3033225048665	Female
ENSG00000109771.15	ENSG00000109771	ENSG00000109771.15	LRP2BP	protein_coding	4	5519	0.286382748753355	3.91186518213334	8.43963171256962	4.87383756054981e-16	4.61362419926622e-14	24.5701905429085	Female
ENSG00000175354.20	ENSG00000175354	ENSG00000175354.20	PTPN2	protein_coding	18	3470	0.172051208758845	4.86282006429216	8.43443154556376	5.06347335292628e-16	4.75285692035181e-14	24.3714720724063	Female
ENSG00000142686.8	ENSG00000142686	ENSG00000142686.8	C1orf216	protein_coding	1	2628	-0.233725928356121	6.74573565582094	-8.43202820332997	5.15356428072127e-16	4.79710941797138e-14	24.2117185431937	Male
ENSG00000147099.21	ENSG00000147099	ENSG00000147099.21	HDAC8	protein_coding	X	5689	0.184281943554527	4.37450408594745	8.43079601882461	5.20036635239529e-16	4.80066877324424e-14	24.4196929890463	Female
ENSG00000123064.12	ENSG00000123064	ENSG00000123064.12	DDX54	protein_coding	12	4380	-0.183165848198916	4.21286361491074	-8.42816037185065	5.30189173055806e-16	4.85427300248636e-14	24.464223712312	Male
ENSG00000126581.13	ENSG00000126581	ENSG00000126581.13	BECN1	protein_coding	17	4865	-0.215168931615418	5.40240971396516	-8.42342401202787	5.48928623745412e-16	4.92306031838553e-14	24.2548844288704	Male
ENSG00000011258.16	ENSG00000011258	ENSG00000011258.16	MBTD1	protein_coding	17	5365	0.135272009512778	5.00981208418457	8.42280895146481	5.51409670919052e-16	4.92306031838553e-14	24.2711826595311	Female
ENSG00000113971.20	ENSG00000113971	ENSG00000113971.20	NPHP3	protein_coding	3	5348	0.26673482997415	3.07441213418674	8.42153664397121	5.5657718369974e-16	4.92306031838553e-14	24.6352377133674	Female
ENSG00000164327.13	ENSG00000164327	ENSG00000164327.13	RICTOR	protein_coding	5	9533	0.139353806798142	7.53122927158607	8.42152642822075	5.56618868439134e-16	4.92306031838553e-14	24.1045966835702	Female
ENSG00000184226.15	ENSG00000184226	ENSG00000184226.15	PCDH9	protein_coding	13	28227	0.165805671707718	10.6071684392946	8.41987813746096	5.63385207197673e-16	4.92306031838553e-14	24.1310933533198	Female
ENSG00000230910.3	ENSG00000230910	ENSG00000230910.3	ADGRB3-DT	lncRNA	6	5463	0.222982511691572	5.14235690736437	8.41969389443396	5.64146571847223e-16	4.92306031838553e-14	24.2311173139207	Female
ENSG00000010244.18	ENSG00000010244	ENSG00000010244.18	ZNF207	protein_coding	17	13740	0.119599488739204	7.20672303854517	8.41543151939061	5.82047189166127e-16	5.01552114100257e-14	24.0639127116863	Female
ENSG00000168734.14	ENSG00000168734	ENSG00000168734.14	PKIG	protein_coding	20	1489	-0.226089130516314	5.26419452508894	-8.41503932037579	5.83722245595644e-16	5.01552114100257e-14	24.2075290038027	Male
ENSG00000180776.15	ENSG00000180776	ENSG00000180776.15	ZDHHC20	protein_coding	13	5355	0.193532300833177	6.96479923178321	8.41297960323434	5.92597721043939e-16	5.05291339241282e-14	24.051528356819	Female
ENSG00000104375.17	ENSG00000104375	ENSG00000104375.17	STK3	protein_coding	8	5333	0.217523272253432	3.99055492886914	8.41086623144281	6.01843088532842e-16	5.0928691658423e-14	24.3409988067001	Female
ENSG00000144426.18	ENSG00000144426	ENSG00000144426.18	NBEAL1	protein_coding	2	16349	0.164838602904608	5.76470208450151	8.40828137386853	6.13345147805706e-16	5.13123194928932e-14	24.0861787526567	Female
ENSG00000213760.10	ENSG00000213760	ENSG00000213760.10	ATP6V1G2	protein_coding	6	1370	-0.265468586627609	6.91006693669519	-8.40778823189331	6.15564083442049e-16	5.13123194928932e-14	24.0370784722825	Male
ENSG00000164244.20	ENSG00000164244	ENSG00000164244.20	PRRC1	protein_coding	5	5504	0.14248387637667	4.79318594920114	8.4065210812646	6.21302206009162e-16	5.14070047490544e-14	24.1802088198247	Female
ENSG00000126070.20	ENSG00000126070	ENSG00000126070.20	AGO3	protein_coding	1	19660	0.151347521044362	6.7307233403339	8.40313955687292	6.36875161591867e-16	5.2308055551332e-14	23.987265455227	Female
ENSG00000172531.15	ENSG00000172531	ENSG00000172531.15	PPP1CA	protein_coding	11	2832	-0.154746121262988	4.79184581854728	-8.39833880975603	6.59649053203107e-16	5.37209674777216e-14	24.1473788631935	Male
ENSG00000234456.7	ENSG00000234456	ENSG00000234456.7	MAGI2-AS3	lncRNA	7	8614	0.190497192429624	6.47981096577214	8.39750272130911	6.63696822911869e-16	5.37209674777216e-14	23.9583201303177	Female
ENSG00000173660.12	ENSG00000173660	ENSG00000173660.12	UQCRH	protein_coding	1	687	-0.210319998924445	6.82219252751367	-8.39200440560087	6.90934517970611e-16	5.55232990340412e-14	23.9175972000488	Male
ENSG00000156103.16	ENSG00000156103	ENSG00000156103.16	MMP16	protein_coding	8	11551	0.173881196652761	7.20867731245131	8.39063969226963	6.97864503576244e-16	5.56796178924761e-14	23.8857996134422	Female
ENSG00000067606.17	ENSG00000067606	ENSG00000067606.17	PRKCZ	protein_coding	1	2385	-0.205852597352428	6.59070070405767	-8.38712482004773	7.1603097341001e-16	5.67238721488639e-14	23.8967257415411	Male
ENSG00000162994.16	ENSG00000162994	ENSG00000162994.16	CLHC1	protein_coding	2	5330	0.196152480050378	4.30613714680333	8.35724601372832	8.90582905721746e-16	7.00550074430415e-14	23.8924449280681	Female
ENSG00000090372.15	ENSG00000090372	ENSG00000090372.15	STRN4	protein_coding	19	3628	-0.180808669371766	5.28771579320448	-8.35251989029765	9.21804641714102e-16	7.20039010345911e-14	23.7549673195695	Male
ENSG00000164171.11	ENSG00000164171	ENSG00000164171.11	ITGA2	protein_coding	5	7843	0.343808816169163	4.0058857413443	8.34488164604127	9.74567149298776e-16	7.54824116611529e-14	23.8713210959066	Female
ENSG00000132589.16	ENSG00000132589	ENSG00000132589.16	FLOT2	protein_coding	17	2756	-0.148021126099785	5.66164531791178	-8.34413919462823	9.7985225522535e-16	7.54824116611529e-14	23.6486955207963	Male
ENSG00000120798.17	ENSG00000120798	ENSG00000120798.17	NR2C1	protein_coding	12	4058	0.174576411958395	5.28418935281243	8.32563853211064	1.12109539716477e-15	8.5771476618702e-14	23.5370288293666	Female
ENSG00000143951.16	ENSG00000143951	ENSG00000143951.16	WDPCP	protein_coding	2	5408	0.17503618059406	5.27231904026857	8.29347683173331	1.41609637384586e-15	1.07604057794954e-13	23.3077545596122	Female
ENSG00000075539.14	ENSG00000075539	ENSG00000075539.14	FRYL	protein_coding	4	11692	0.173219926259259	7.79737215223549	8.27985944669352	1.56302045670774e-15	1.17965800685307e-13	23.0833212736211	Female
ENSG00000115762.16	ENSG00000115762	ENSG00000115762.16	PLEKHB2	protein_coding	2	4349	-0.126269029773865	7.98874139338546	-8.25991340180165	1.8058108866733e-15	1.35375218819736e-13	22.9421907953229	Male
ENSG00000091436.17	ENSG00000091436	ENSG00000091436.17	MAP3K20	protein_coding	2	7179	0.19764329200652	4.78897542537312	8.2588690182457	1.81950289217921e-15	1.35492315370945e-13	23.1159397724072	Female
ENSG00000198887.9	ENSG00000198887	ENSG00000198887.9	SMC5	protein_coding	9	5949	0.13264549850834	5.55174317058139	8.2490874193721	1.95282514574e-15	1.44457330317323e-13	22.9627156019126	Female
ENSG00000196268.11	ENSG00000196268	ENSG00000196268.11	ZNF493	protein_coding	19	5023	0.219471767582605	6.00379171080173	8.24578233668917	2.00002000187852e-15	1.46975154085415e-13	22.8986085379251	Female
ENSG00000239672.7	ENSG00000239672	ENSG00000239672.7	NME1	protein_coding	17	1645	-0.215215208271196	4.45243567165697	-8.22671643648144	2.29511340097958e-15	1.67558279012692e-13	22.9786194676803	Male
ENSG00000165943.5	ENSG00000165943	ENSG00000165943.5	MOAP1	protein_coding	14	2529	-0.229290989819174	8.03941023751318	-8.22376042121202	2.34456508968899e-15	1.70057091245624e-13	22.6880237401986	Male
ENSG00000105971.15	ENSG00000105971	ENSG00000105971.15	CAV2	protein_coding	7	2953	0.262521376176941	3.50962163079544	8.22125135091705	2.38736482571103e-15	1.72044290988337e-13	23.086243582597	Female
ENSG00000224897.7	ENSG00000224897	ENSG00000224897.7	POT1-AS1	lncRNA	7	3252	0.230847696353441	3.11265034009958	8.21581621555313	2.48274277158912e-15	1.77770748452888e-13	23.1498463384758	Female
ENSG00000136143.15	ENSG00000136143	ENSG00000136143.15	SUCLA2	protein_coding	13	3317	-0.14906325259417	7.11203866896598	-8.20816010952777	2.62351344998625e-15	1.86653791314308e-13	22.5866894334365	Male
ENSG00000032742.17	ENSG00000032742	ENSG00000032742.17	IFT88	protein_coding	13	3091	0.165320639200086	4.78836492492135	8.18907287029989	3.00973333141843e-15	2.12776717164202e-13	22.6199236655207	Female
ENSG00000229956.10	ENSG00000229956	ENSG00000229956.10	ZRANB2-DT	lncRNA	1	4608	0.414772932529734	2.72755712896514	8.17683375370071	3.28641206422179e-15	2.30875614826147e-13	22.9779368795513	Female
ENSG00000128596.17	ENSG00000128596	ENSG00000128596.17	CCDC136	protein_coding	7	4246	-0.160905418853132	5.92692536394024	-8.17513526021503	3.32674293683419e-15	2.32248241277737e-13	22.4146614408852	Male
ENSG00000146007.10	ENSG00000146007	ENSG00000146007.10	ZMAT2	protein_coding	5	1544	-0.252029610814276	6.20640300129483	-8.17311104189569	3.37544723258079e-15	2.34184755204518e-13	22.3901320231317	Male
ENSG00000067167.8	ENSG00000067167	ENSG00000067167.8	TRAM1	protein_coding	8	3394	0.144107156319648	6.22481956866344	8.15926926355898	3.72790093750599e-15	2.56332519058891e-13	22.2675431583903	Female
ENSG00000112640.15	ENSG00000112640	ENSG00000112640.15	PPP2R5D	protein_coding	6	3162	-0.149135171703463	5.23635677831189	-8.15867321044623	3.74386859051333e-15	2.56332519058891e-13	22.3808056992559	Male
ENSG00000127980.16	ENSG00000127980	ENSG00000127980.16	PEX1	protein_coding	7	5333	0.147580786740424	5.93963648827345	8.15732965000631	3.78010943487638e-15	2.56332519058891e-13	22.2744720800145	Female
ENSG00000095209.12	ENSG00000095209	ENSG00000095209.12	TMEM38B	protein_coding	9	3956	0.202817939824216	3.92248276034307	8.15709517158434	3.78646961904361e-15	2.56332519058891e-13	22.538761478127	Female
ENSG00000148229.13	ENSG00000148229	ENSG00000148229.13	POLE3	protein_coding	9	2396	-0.155036897957277	4.97300156830075	-8.15183776763443	3.93188452580003e-15	2.64573193693893e-13	22.353275522017	Male
ENSG00000126432.14	ENSG00000126432	ENSG00000126432.14	PRDX5	protein_coding	11	860	-0.186650890092675	6.65695184320944	-8.14396730970763	4.15994465449067e-15	2.78243004734496e-13	22.1517809196591	Male
ENSG00000164197.12	ENSG00000164197	ENSG00000164197.12	RNF180	protein_coding	5	4945	0.125303787686508	5.96090434618096	8.14062247245341	4.26077946008316e-15	2.83291110530529e-13	22.155242065879	Female
ENSG00000196262.14	ENSG00000196262	ENSG00000196262.14	PPIA	protein_coding	7	4776	-0.128275139929677	8.47265932316705	-8.13613618957781	4.39982495723431e-15	2.90804998652706e-13	22.0642972652159	Male
ENSG00000163444.12	ENSG00000163444	ENSG00000163444.12	TMEM183A	protein_coding	1	3031	-0.152525583036362	6.53818148824522	-8.1313126005738	4.55432751993593e-15	2.99246108221673e-13	22.0646454290427	Male
ENSG00000144597.14	ENSG00000144597	ENSG00000144597.14	EAF1	protein_coding	3	4447	-0.197101700751975	5.27260744594672	-8.12665458332914	4.70860938016708e-15	3.07574074716177e-13	22.1439338589805	Male
ENSG00000052126.14	ENSG00000052126	ENSG00000052126.14	PLEKHA5	protein_coding	12	6487	0.154169100662293	6.87626085415643	8.12092890766635	4.90534242311641e-15	3.18562063175641e-13	21.9662052615963	Female
ENSG00000137312.15	ENSG00000137312	ENSG00000137312.15	FLOT1	protein_coding	6	1866	-0.158066062120565	6.54455211710993	-8.10752965183886	5.3980358089108e-15	3.48532138644703e-13	21.9024187562835	Male
ENSG00000144834.14	ENSG00000144834	ENSG00000144834.14	TAGLN3	protein_coding	3	1488	-0.216723342179192	7.78092189154837	-8.10564242000269	5.47124708284073e-15	3.51228907559373e-13	21.8557535552584	Male
ENSG00000104904.12	ENSG00000104904	ENSG00000104904.12	OAZ1	protein_coding	19	2832	-0.144424406930199	8.1549855360091	-8.09256597340056	6.00617335557424e-15	3.81542908958207e-13	21.7553286192345	Male
ENSG00000173581.7	ENSG00000173581	ENSG00000173581.7	CCDC106	protein_coding	19	2093	-0.223534719571714	4.08758407332252	-8.09243516480298	6.01177725842832e-15	3.81542908958207e-13	22.1059491687264	Male
ENSG00000117620.15	ENSG00000117620	ENSG00000117620.15	SLC35A3	protein_coding	1	14321	0.144903561527546	5.24750779512791	8.08832300387173	6.19060167384814e-15	3.90672433315727e-13	21.8542802929268	Female
ENSG00000266173.7	ENSG00000266173	ENSG00000266173.7	STRADA	protein_coding	17	3685	0.205141544490415	3.7755867066077	8.08241984843024	6.45653030940093e-15	4.05165413236002e-13	22.0477642442512	Female
ENSG00000175455.15	ENSG00000175455	ENSG00000175455.15	CCDC14	protein_coding	3	7917	0.15623509327802	5.90254744684902	8.07581855488132	6.76728718391029e-15	4.22293842705463e-13	21.7030906723453	Female
ENSG00000153012.12	ENSG00000153012	ENSG00000153012.12	LGI2	protein_coding	4	6495	-0.308175216352503	3.72357073631492	-8.07251558523947	6.92827406731398e-15	4.29937896288317e-13	22.0474758859514	Male
ENSG00000197872.11	ENSG00000197872	ENSG00000197872.11	CYRIA	protein_coding	2	4670	-0.135725599506776	7.92741904234836	-8.07034938032228	7.03590275767799e-15	4.34204606647863e-13	21.6001291417389	Male
ENSG00000153922.10	ENSG00000153922	ENSG00000153922.10	CHD1	protein_coding	5	8409	0.1394061310357	6.17430118409694	8.06078871288221	7.53099475142991e-15	4.62204458096001e-13	21.5759118930715	Female
ENSG00000248019.2	ENSG00000248019	ENSG00000248019.2	FAM13A-AS1	lncRNA	4	7056	0.250968896469105	2.92265707413095	8.05746869628348	7.7108442666676e-15	4.70656450593864e-13	22.0830121011386	Female
ENSG00000146243.14	ENSG00000146243	ENSG00000146243.14	IRAK1BP1	protein_coding	6	5577	0.183204133301385	4.22061464041892	8.05634529232977	7.77265581222697e-15	4.71850899035735e-13	21.7666800148005	Female
ENSG00000280650.1	ENSG00000280650	ENSG00000280650.1	KCNIP4-IT1	lncRNA	4	9848	0.343501408869687	6.59921478618105	8.05332886066006	7.94105626928027e-15	4.77509114911117e-13	21.5113487954004	Female
ENSG00000120265.17	ENSG00000120265	ENSG00000120265.17	PCMT1	protein_coding	6	1686	-0.137133701051401	7.87300380552033	-8.05314634758377	7.95136037363186e-15	4.77509114911117e-13	21.4809551133828	Male
ENSG00000157796.18	ENSG00000157796	ENSG00000157796.18	WDR19	protein_coding	4	4395	0.169775960429242	5.56533755196919	8.04994087808761	8.13449844957802e-15	4.85894907389233e-13	21.5511161672598	Female
ENSG00000128915.12	ENSG00000128915	ENSG00000128915.12	ICE2	protein_coding	15	7206	0.136785811422921	5.61170915457961	8.04735808179753	8.28508659714659e-15	4.92257538777274e-13	21.5296437880813	Female
ENSG00000215386.12	ENSG00000215386	ENSG00000215386.12	MIR99AHG	lncRNA	21	8957	0.150684971930966	5.81349631703831	8.0420251888331	8.60478183310274e-15	5.08547159130993e-13	21.4725753999331	Female
ENSG00000112282.18	ENSG00000112282	ENSG00000112282.18	MED23	protein_coding	6	5247	0.125878406603314	5.90777665739402	8.03790681381076	8.85997862162066e-15	5.20516435353228e-13	21.4355670680605	Female
ENSG00000112159.12	ENSG00000112159	ENSG00000112159.12	MDN1	protein_coding	6	18485	0.14108831184992	7.69361381908159	8.03726359912536	8.90050484802745e-15	5.20516435353228e-13	21.3647425242266	Female
ENSG00000154144.13	ENSG00000154144	ENSG00000154144.13	TBRG1	protein_coding	11	5144	-0.136564502812083	6.66679974927588	-8.0339359501113	9.11310720367034e-15	5.3017399721353e-13	21.3732503559119	Male
ENSG00000132613.15	ENSG00000132613	ENSG00000132613.15	MTSS2	protein_coding	16	4979	-0.363728842325741	6.03636294777691	-8.02781971773356	9.51703192492754e-15	5.50804386535962e-13	21.4443478050096	Male
ENSG00000186566.13	ENSG00000186566	ENSG00000186566.13	GPATCH8	protein_coding	17	8109	0.133774916683678	6.04401228822803	8.0260163669859	9.63946719270251e-15	5.55014683208696e-13	21.3490128965852	Female
ENSG00000170291.14	ENSG00000170291	ENSG00000170291.14	ELP5	protein_coding	17	2404	-0.164806600301662	4.06857359480994	-8.02363798324525	9.80332452844067e-15	5.6155453837273e-13	21.6075794631128	Male
ENSG00000121310.17	ENSG00000121310	ENSG00000121310.17	ECHDC2	protein_coding	1	5817	0.198446560249316	3.72629471195768	8.0217889473534	9.9326103982575e-15	5.64149182300628e-13	21.6328881847567	Female
ENSG00000008311.15	ENSG00000008311	ENSG00000008311.15	AASS	protein_coding	7	8554	0.171611484791624	5.24590309853433	8.02154727887834	9.94963195284008e-15	5.64149182300628e-13	21.3864024303729	Female
ENSG00000187391.21	ENSG00000187391	ENSG00000187391.21	MAGI2	protein_coding	7	6975	0.127814248164041	7.72578688723125	8.01855252970741	1.01629678760661e-14	5.73335106947767e-13	21.2362674227592	Female
ENSG00000117697.15	ENSG00000117697	ENSG00000117697.15	NSL1	protein_coding	1	13115	0.120398820914075	6.0616926707012	8.00301177085346	1.1344708667398e-14	6.36785908617263e-13	21.179274023394	Female
ENSG00000133134.11	ENSG00000133134	ENSG00000133134.11	BEX2	protein_coding	X	1077	-0.217601075092099	6.53236362171063	-8.0015203735603	1.14650110987744e-14	6.38896459274316e-13	21.159605317103	Male
ENSG00000248309.7	ENSG00000248309	ENSG00000248309.7	MEF2C-AS1	lncRNA	5	2350	0.199680236724768	4.30589107396695	8.00113004091105	1.14967044148735e-14	6.38896459274316e-13	21.3643717512763	Female
ENSG00000180376.16	ENSG00000180376	ENSG00000180376.16	CCDC66	protein_coding	3	3134	0.218578843476799	5.50136267830706	7.99864552755306	1.17004735796238e-14	6.47001435071278e-13	21.1977111909793	Female
ENSG00000127445.13	ENSG00000127445	ENSG00000127445.13	PIN1	protein_coding	19	4022	-0.160203403758263	6.72241792283998	-7.9979134909372	1.17611893548539e-14	6.47155098983832e-13	21.1198197142063	Male
ENSG00000181804.15	ENSG00000181804	ENSG00000181804.15	SLC9A9	protein_coding	3	3564	0.17889576785772	4.24917296310014	7.99099280602364	1.23507902640103e-14	6.72559208338326e-13	21.3077520460633	Female
ENSG00000130159.14	ENSG00000130159	ENSG00000130159.14	ECSIT	protein_coding	19	2953	-0.150748903041165	4.65446030209757	-7.99056836281966	1.23878853357353e-14	6.72559208338326e-13	21.2706302016542	Male
ENSG00000167196.14	ENSG00000167196	ENSG00000167196.14	FBXO22	protein_coding	15	10707	0.137114158986712	5.57872694572747	7.99038997030635	1.24035091242341e-14	6.72559208338326e-13	21.1336081016139	Female
ENSG00000185246.17	ENSG00000185246	ENSG00000185246.17	PRPF39	protein_coding	14	3532	0.180940459280312	5.51722902008598	7.97643657386324	1.36877877084482e-14	7.38611539629791e-13	21.0413745361962	Female
ENSG00000198513.11	ENSG00000198513	ENSG00000198513.11	ATL1	protein_coding	14	5298	-0.1735563473841	7.12646577643295	-7.97294728344707	1.40289438695758e-14	7.53381264534434e-13	20.9353074150765	Male
ENSG00000100784.12	ENSG00000100784	ENSG00000100784.12	RPS6KA5	protein_coding	14	26829	0.194794944830075	6.52836747791154	7.97083799967927	1.42392306286038e-14	7.61015340294278e-13	20.9307156526837	Female
ENSG00000109436.8	ENSG00000109436	ENSG00000109436.8	TBC1D9	protein_coding	4	5554	-0.140538391613029	6.92726402043239	-7.96871300494335	1.44542301332998e-14	7.68827383756945e-13	20.9064127988972	Male
ENSG00000135338.14	ENSG00000135338	ENSG00000135338.14	LCA5	protein_coding	6	4719	0.181694680742591	5.38298701207281	7.96427707309356	1.49134237268185e-14	7.89492620988448e-13	20.971011227557	Female
ENSG00000133612.19	ENSG00000133612	ENSG00000133612.19	AGAP3	protein_coding	7	3751	-0.165027370891131	6.26989104631317	-7.96295275747854	1.5053283330128e-14	7.93137616969479e-13	20.9174946358383	Male
ENSG00000104133.15	ENSG00000104133	ENSG00000104133.15	SPG11	protein_coding	15	7893	0.157141889858052	6.70267797042727	7.95767067854766	1.56241168818159e-14	8.19349228027624e-13	20.8259229116739	Female
ENSG00000164066.13	ENSG00000164066	ENSG00000164066.13	INTU	protein_coding	4	13208	0.134631842990095	6.26689916520428	7.95297449077111	1.61495467337784e-14	8.42945967365911e-13	20.8160150489284	Female
ENSG00000179958.8	ENSG00000179958	ENSG00000179958.8	DCTPP1	protein_coding	16	1181	-0.242305728671079	2.85916987421138	-7.95183774532531	1.62793305581862e-14	8.45768010860183e-13	21.4176804239279	Male
ENSG00000105792.19	ENSG00000105792	ENSG00000105792.19	CFAP69	protein_coding	7	6966	0.209453746231628	4.13603376535622	7.94656847651741	1.68945058849553e-14	8.73664957106252e-13	21.0188970120058	Female
ENSG00000109458.8	ENSG00000109458	ENSG00000109458.8	GAB1	protein_coding	4	7864	0.166562608099793	6.81418563984906	7.94045057207744	1.76375911813298e-14	9.07392349765441e-13	20.7107893183325	Female
ENSG00000141698.16	ENSG00000141698	ENSG00000141698.16	NT5C3B	protein_coding	17	1729	-0.163265611187564	5.56681541218272	-7.9398746783012	1.77091792523604e-14	9.07392349765441e-13	20.8013941554258	Male
ENSG00000214367.7	ENSG00000214367	ENSG00000214367.7	HAUS3	protein_coding	4	5879	0.139985220628494	5.08512584411998	7.93576984879546	1.82278171564198e-14	9.2970190701922e-13	20.806535164824	Female
ENSG00000128534.8	ENSG00000128534	ENSG00000128534.8	LSM8	protein_coding	7	12384	0.11359895127489	6.37938203851769	7.93339764298632	1.85343479025513e-14	9.34272452070363e-13	20.6746009306938	Female
ENSG00000148019.13	ENSG00000148019	ENSG00000148019.13	CEP78	protein_coding	9	11233	0.149601055373448	5.76349315193398	7.93315304527906	1.85662421591185e-14	9.34272452070363e-13	20.7178729977126	Female
ENSG00000181690.8	ENSG00000181690	ENSG00000181690.8	PLAG1	protein_coding	8	7311	0.1984149143729	3.39395642449905	7.93313688462714	1.85683513303152e-14	9.34272452070363e-13	21.092007061339	Female
ENSG00000164796.18	ENSG00000164796	ENSG00000164796.18	CSMD3	protein_coding	8	13052	0.144374113980378	7.36542858926623	7.92785103040989	1.92710676812202e-14	9.6528173093825e-13	20.6044559134224	Female
ENSG00000153310.19	ENSG00000153310	ENSG00000153310.19	CYRIB	protein_coding	8	4552	-0.0940386434754661	7.28142598455835	-7.92437931159436	1.97468249232442e-14	9.84696582109989e-13	20.585871883515	Male
ENSG00000178177.15	ENSG00000178177	ENSG00000178177.15	LCORL	protein_coding	4	10321	0.132421577440071	5.40478196364916	7.92199406750876	2.00803943790792e-14	9.96880023174732e-13	20.6766779788511	Female
ENSG00000155016.18	ENSG00000155016	ENSG00000155016.18	CYP2U1	protein_coding	4	4768	0.15298953895518	4.8828529273752	7.91860222773136	2.05643317549375e-14	1.01638754735687e-12	20.7106698268888	Female
ENSG00000096968.13	ENSG00000096968	ENSG00000096968.13	JAK2	protein_coding	9	7023	0.144933053385259	5.90729031233591	7.91396156715421	2.12451457124065e-14	1.04541091457084e-12	20.5726136921798	Female
ENSG00000040633.13	ENSG00000040633	ENSG00000040633.13	PHF23	protein_coding	17	1978	-0.156249522385531	4.46548278143279	-7.90893289316311	2.20080118956669e-14	1.07819953015175e-12	20.7315403091676	Male
ENSG00000167371.20	ENSG00000167371	ENSG00000167371.20	PRRT2	protein_coding	16	3002	-0.288114580955984	4.41152264001303	-7.90773297392963	2.21940025024441e-14	1.07989724918861e-12	20.7850923259745	Male
ENSG00000187240.15	ENSG00000187240	ENSG00000187240.15	DYNC2H1	protein_coding	11	13704	0.130084786443046	7.29764671589148	7.90746325878778	2.22360221408577e-14	1.07989724918861e-12	20.4638561517288	Female
ENSG00000172020.12	ENSG00000172020	ENSG00000172020.12	GAP43	protein_coding	3	1901	-0.256762722118409	8.14047252682323	-7.89971677846445	2.34769595442104e-14	1.135227870601e-12	20.415531654359	Male
ENSG00000159433.12	ENSG00000159433	ENSG00000159433.12	STARD9	protein_coding	15	15637	0.243847715980963	4.98303395956694	7.89846145321337	2.36843911030768e-14	1.13613362930692e-12	20.5665701103116	Female
ENSG00000012048.22	ENSG00000012048	ENSG00000012048.22	BRCA1	protein_coding	17	7270	0.217673741225168	3.43430467238316	7.89837274933453	2.36991168870647e-14	1.13613362930692e-12	20.8436828857348	Female
ENSG00000111554.14	ENSG00000111554	ENSG00000111554.14	MDM1	protein_coding	12	2980	0.146480027552219	4.51192999852334	7.8898441378522	2.51579829260525e-14	1.1981942249206e-12	20.561744908376	Female
ENSG00000179222.17	ENSG00000179222	ENSG00000179222.17	MAGED1	protein_coding	X	5418	-0.150729750621491	6.80413773595218	-7.88955930776648	2.52082043738891e-14	1.1981942249206e-12	20.3720998106919	Male
ENSG00000162804.14	ENSG00000162804	ENSG00000162804.14	SNED1	protein_coding	2	8394	0.203430498477292	3.83647833966021	7.8881779703526	2.54531698386182e-14	1.20272780611492e-12	20.6900187654697	Female
ENSG00000090905.19	ENSG00000090905	ENSG00000090905.19	TNRC6A	protein_coding	16	8491	0.12441603795293	6.55874901415243	7.88780936771234	2.5518933755527e-14	1.20272780611492e-12	20.355151819451	Female
ENSG00000136950.13	ENSG00000136950	ENSG00000136950.13	ARPC5L	protein_coding	9	2507	-0.25028285146469	5.37609546488228	-7.88696402424526	2.56703889702596e-14	1.20478254116723e-12	20.459516495516	Male
ENSG00000151883.18	ENSG00000151883	ENSG00000151883.18	PARP8	protein_coding	5	7475	0.133422898544943	6.1709306600698	7.87856632896146	2.72239725808575e-14	1.27235051769112e-12	20.3085799434439	Female
ENSG00000115317.11	ENSG00000115317	ENSG00000115317.11	HTRA2	protein_coding	2	1801	-0.155698857687623	3.83932519348122	-7.87629480786938	2.7659917241221e-14	1.28434112107864e-12	20.6273903712753	Male
ENSG00000159023.21	ENSG00000159023	ENSG00000159023.21	EPB41	protein_coding	1	6388	0.226231302642965	5.3485130617635	7.87603356844692	2.77104933016967e-14	1.28434112107864e-12	20.3628694212645	Female
ENSG00000213585.11	ENSG00000213585	ENSG00000213585.11	VDAC1	protein_coding	5	1873	-0.15457503626905	7.73911834917129	-7.87399075190656	2.81091435035215e-14	1.29743443361296e-12	20.2345786785203	Male
ENSG00000123066.8	ENSG00000123066	ENSG00000123066.8	MED13L	protein_coding	12	9885	0.109565274580485	7.14092689706913	7.87291811831611	2.83207259572965e-14	1.3018210244568e-12	20.2307633305613	Female
ENSG00000271204.1	ENSG00000271204	ENSG00000271204.1		lncRNA	7	1998	0.408178963365834	3.38582067285047	7.86917043937536	2.90723886534461e-14	1.33089582483194e-12	20.6647898064152	Female
ENSG00000136026.14	ENSG00000136026	ENSG00000136026.14	CKAP4	protein_coding	12	3121	-0.14429824735736	4.47802226270676	-7.86756705342116	2.93999582258059e-14	1.34039809543776e-12	20.4404174671168	Male
ENSG00000100697.14	ENSG00000100697	ENSG00000100697.14	DICER1	protein_coding	14	12694	0.126913606572538	7.62863408502396	7.86040120795645	3.09090097338172e-14	1.40347007612495e-12	20.1362517361638	Female
ENSG00000103035.11	ENSG00000103035	ENSG00000103035.11	PSMD7	protein_coding	16	1631	-0.159548433856713	5.9598309648588	-7.8529003402844	3.25705076172888e-14	1.47292538495998e-12	20.1665562324106	Male
ENSG00000168152.13	ENSG00000168152	ENSG00000168152.13	THAP9	protein_coding	4	3825	0.189399422423019	3.67734022692186	7.85188787314747	3.28014240984243e-14	1.47738672249758e-12	20.4613006880261	Female
ENSG00000217128.12	ENSG00000217128	ENSG00000217128.12	FNIP1	protein_coding	5	6568	0.121144333961032	6.92780571042321	7.84951982585382	3.3347839185151e-14	1.49596531605678e-12	20.0715422935302	Female
ENSG00000174501.14	ENSG00000174501	ENSG00000174501.14	ANKRD36C	protein_coding	2	7501	0.201687157955685	6.94616123372587	7.84637767940209	3.40867623069387e-14	1.52299653987402e-12	20.0517234656412	Female
ENSG00000132953.16	ENSG00000132953	ENSG00000132953.16	XPO4	protein_coding	13	9857	0.139311200844908	6.20022186197903	7.83896327045409	3.58950264506143e-14	1.59740018108909e-12	20.0319044184321	Female
ENSG00000179021.10	ENSG00000179021	ENSG00000179021.10	C3orf38	protein_coding	3	2414	0.116443707082539	5.23702925591832	7.83356145033019	3.72717411038207e-14	1.65208471480031e-12	20.084425697608	Female
ENSG00000106804.7	ENSG00000106804	ENSG00000106804.7	C5	protein_coding	9	9114	0.199503912350422	3.6671212893068	7.83016934219077	3.81627561096504e-14	1.68489322428773e-12	20.3148410735382	Female
ENSG00000182481.9	ENSG00000182481	ENSG00000182481.9	KPNA2	protein_coding	17	4097	-0.156455264706633	5.00376418702772	-7.82883295352213	3.85195321790155e-14	1.69394950566773e-12	20.0967341937033	Male
ENSG00000104490.18	ENSG00000104490	ENSG00000104490.18	NCALD	protein_coding	8	3808	-0.241027934087648	7.87302773814901	-7.82779074818624	3.88000525042968e-14	1.69959445675684e-12	19.9212360855202	Male
ENSG00000139323.14	ENSG00000139323	ENSG00000139323.14	POC1B	protein_coding	12	5840	0.164026834282313	4.93202774406387	7.82558984638953	3.93990882119989e-14	1.71909302862511e-12	20.0658307223207	Female
ENSG00000072832.14	ENSG00000072832	ENSG00000072832.14	CRMP1	protein_coding	4	3174	-0.163809472818455	6.47936376055848	-7.82372730914468	3.99131512108827e-14	1.73474668881541e-12	19.9335090025608	Male
ENSG00000106089.12	ENSG00000106089	ENSG00000106089.12	STX1A	protein_coding	7	2102	-0.239994346145069	6.40988833555299	-7.8225109003439	4.02524486821057e-14	1.74271260379504e-12	19.9351289332416	Male
ENSG00000068831.19	ENSG00000068831	ENSG00000068831.19	RASGRP2	protein_coding	11	2983	-0.199922071982111	3.5796876297429	-7.81434629820293	4.26046569955495e-14	1.83742864339879e-12	20.2640169766573	Male
ENSG00000226314.8	ENSG00000226314	ENSG00000226314.8	ZKSCAN8P1	protein_coding	6	1763	0.328792107057558	2.83399084506985	7.81057488213282	4.37364990258624e-14	1.87898728507263e-12	20.3914615680246	Female
ENSG00000124570.19	ENSG00000124570	ENSG00000124570.19	SERPINB6	protein_coding	6	5620	0.132400051394841	5.01297487256346	7.8065801369604	4.49677257010391e-14	1.92448082789504e-12	19.925057311808	Female
ENSG00000128683.14	ENSG00000128683	ENSG00000128683.14	GAD1	protein_coding	2	3988	-0.260639278722642	7.40509749294165	-7.80334604542115	4.59895085801545e-14	1.95468482180078e-12	19.7567837103828	Male
ENSG00000214652.6	ENSG00000214652	ENSG00000214652.6	ZNF727	protein_coding	7	8478	0.406029341438021	5.0747786665608	7.80323978848034	4.60234653655869e-14	1.95468482180078e-12	19.8870003493283	Female
ENSG00000162927.14	ENSG00000162927	ENSG00000162927.14	PUS10	protein_coding	2	6366	0.229397063264163	3.68019564026615	7.79301428842736	4.94096750928912e-14	2.09055329843786e-12	20.056105667487	Female
ENSG00000081665.14	ENSG00000081665	ENSG00000081665.14	ZNF506	protein_coding	19	4140	0.15277110456255	5.66641645196293	7.78333647427451	5.28404293984341e-14	2.22727394860569e-12	19.6945743054425	Female
ENSG00000136709.12	ENSG00000136709	ENSG00000136709.12	WDR33	protein_coding	2	9490	0.108627989998584	6.31989613606735	7.77696290291878	5.52271157172336e-14	2.31912361865225e-12	19.6000562174877	Female
ENSG00000261553.5	ENSG00000261553	ENSG00000261553.5		lncRNA	13	4128	0.312466292024306	2.93436511178738	7.77427876917027	5.62637746812102e-14	2.34839770128261e-12	20.1166790150503	Female
ENSG00000077616.11	ENSG00000077616	ENSG00000077616.11	NAALAD2	protein_coding	11	3466	0.26123933903017	5.0496346512553	7.77407122824399	5.63447255097349e-14	2.34839770128261e-12	19.6967414857671	Female
ENSG00000115685.15	ENSG00000115685	ENSG00000115685.15	PPP1R7	protein_coding	2	1954	-0.200247407447296	5.72551715911864	-7.7730073057355	5.67615136376777e-14	2.35697437670208e-12	19.6411296511801	Male
ENSG00000120053.12	ENSG00000120053	ENSG00000120053.12	GOT1	protein_coding	10	1978	-0.212861022250786	6.95975395544178	-7.77060774039455	5.77127339172462e-14	2.38759717724311e-12	19.549103665958	Male
ENSG00000157778.8	ENSG00000157778	ENSG00000157778.8	PSMG3	protein_coding	7	1428	-0.229951136513625	4.12562932694987	-7.76956485875155	5.81310329890352e-14	2.39602818630082e-12	19.8483071242214	Male
ENSG00000143158.11	ENSG00000143158	ENSG00000143158.11	MPC2	protein_coding	1	2223	-0.159271722774566	6.33471510542134	-7.75985871299994	6.21704435468471e-14	2.55310240594957e-12	19.4971129236891	Male
ENSG00000189212.12	ENSG00000189212	ENSG00000189212.12	DPY19L2P1	transcribed_unprocessed_pseudogene	7	2261	0.234281194790619	5.41014410395173	7.75412343805129	6.46861558525066e-14	2.6466826405586e-12	19.5219887674892	Female
ENSG00000164989.17	ENSG00000164989	ENSG00000164989.17	CCDC171	protein_coding	9	6553	0.194526181067387	5.28454998740152	7.74618936279708	6.83326345435771e-14	2.78567710894802e-12	19.4793131811318	Female
ENSG00000123416.15	ENSG00000123416	ENSG00000123416.15	TUBA1B	protein_coding	12	3198	-0.283455720915143	8.86581628571407	-7.74322119702853	6.97482924383661e-14	2.83304882376927e-12	19.3474852290659	Male
ENSG00000100804.18	ENSG00000100804	ENSG00000100804.18	PSMB5	protein_coding	14	1117	-0.168671061457657	5.74281962505726	-7.74204791937169	7.03158276326307e-14	2.83633620137583e-12	19.4240903903416	Male
ENSG00000138735.16	ENSG00000138735	ENSG00000138735.16	PDE5A	protein_coding	4	6959	0.420918924606703	4.54620029692116	7.7420041758481	7.03370750027847e-14	2.83633620137583e-12	19.5808863443171	Female
ENSG00000163281.11	ENSG00000163281	ENSG00000163281.11	GNPDA2	protein_coding	4	5382	0.121179911289271	5.8235408526708	7.73325471503566	7.4716753605483e-14	3.00210840925628e-12	19.3397580031428	Female
ENSG00000196074.13	ENSG00000196074	ENSG00000196074.13	SYCP2	protein_coding	20	5541	0.28467063069604	4.7423401147539	7.7304790591915	7.61615551168942e-14	3.04919200951867e-12	19.4472868829823	Female
ENSG00000175182.15	ENSG00000175182	ENSG00000175182.15	FAM131A	protein_coding	3	4450	-0.221238963687338	6.87526837769381	-7.72980694610151	7.65155314294525e-14	3.05242316452494e-12	19.2683977526727	Male
ENSG00000116337.16	ENSG00000116337	ENSG00000116337.16	AMPD2	protein_coding	1	4615	-0.136199477140621	5.74767437501572	-7.71710792301832	8.3516967602465e-14	3.31987376554994e-12	19.249989891085	Male
ENSG00000101444.13	ENSG00000101444	ENSG00000101444.13	AHCY	protein_coding	20	2366	-0.147799482850246	4.85125080907324	-7.70801156083037	8.89169067424431e-14	3.52199236990457e-12	19.2933929751039	Male
ENSG00000152359.14	ENSG00000152359	ENSG00000152359.14	POC5	protein_coding	5	2185	0.181489590249118	3.79216325921387	7.7069882538993	8.95455212078825e-14	3.53435855792243e-12	19.4427294437083	Female
ENSG00000169122.11	ENSG00000169122	ENSG00000169122.11	FAM110B	protein_coding	8	3438	-0.135867223032623	4.84465693521703	-7.7057045485141	9.03402989092099e-14	3.55317302399956e-12	19.277784234681	Male
ENSG00000132300.19	ENSG00000132300	ENSG00000132300.19	PTCD3	protein_coding	2	6681	0.105118787208831	6.71548025145925	7.7012748136528	9.3136670008514e-14	3.65030387366702e-12	19.0648064603111	Female
ENSG00000151575.14	ENSG00000151575	ENSG00000151575.14	TEX9	protein_coding	15	4440	0.238890983564718	2.95311188558057	7.69966898384379	9.41713280598917e-14	3.66700458956411e-12	19.6081277122208	Female
ENSG00000174839.13	ENSG00000174839	ENSG00000174839.13	DENND6A	protein_coding	3	4646	0.107334358638228	5.0596907465828	7.69959485057527	9.42193659091226e-14	3.66700458956411e-12	19.1896676347825	Female
ENSG00000165392.10	ENSG00000165392	ENSG00000165392.10	WRN	protein_coding	8	7575	0.124756654968108	5.00698076673082	7.69831089207024	9.50552066844628e-14	3.68668978703281e-12	19.1879067784472	Female
ENSG00000143469.19	ENSG00000143469	ENSG00000143469.19	SYT14	protein_coding	1	13567	0.139365022523005	6.20361746704357	7.69698812548617	9.59239587481688e-14	3.70751079313857e-12	19.0658163224197	Female
ENSG00000129636.12	ENSG00000129636	ENSG00000129636.12	ITFG1	protein_coding	16	3185	-0.134173185086968	7.74637643292199	-7.68945395036672	1.01023569029369e-13	3.89114919330361e-12	18.9730416876962	Male
ENSG00000107614.22	ENSG00000107614	ENSG00000107614.22	TRDMT1	protein_coding	10	12918	0.159350274073211	3.9941392662392	7.67902321039572	1.08527661518034e-13	4.15633453949613e-12	19.21331416615	Female
ENSG00000143815.15	ENSG00000143815	ENSG00000143815.15	LBR	protein_coding	1	3812	0.139073956917732	4.41945021435943	7.67885561577208	1.08652612849854e-13	4.15633453949613e-12	19.1363848403593	Female
ENSG00000111640.15	ENSG00000111640	ENSG00000111640.15	GAPDH	protein_coding	12	1720	-0.163435924870527	9.8885762158278	-7.67613361310039	1.10701998273368e-13	4.22027754509732e-12	18.9013486835053	Male
ENSG00000166710.19	ENSG00000166710	ENSG00000166710.19	B2M	protein_coding	15	2329	0.26007231279658	7.93442090505603	7.67308969340689	1.13038924402777e-13	4.29471015503069e-12	18.8602862561497	Female
ENSG00000198087.7	ENSG00000198087	ENSG00000198087.7	CD2AP	protein_coding	6	5412	0.123482846925467	4.60356312029085	7.67236275692732	1.13604176914683e-13	4.30155476656612e-12	19.0640494887782	Female
ENSG00000101639.18	ENSG00000101639	ENSG00000101639.18	CEP192	protein_coding	18	8635	0.16991841948983	7.05320995624583	7.67178733147259	1.14053592949182e-13	4.30398186906204e-12	18.8550754908703	Female
ENSG00000117410.14	ENSG00000117410	ENSG00000117410.14	ATP6V0B	protein_coding	1	2432	-0.177852858467833	6.3087945804598	-7.66281443724532	1.21292673804898e-13	4.56174803501924e-12	18.8409197979589	Male
ENSG00000236107.9	ENSG00000236107	ENSG00000236107.9	SCN1A-AS1	lncRNA	2	4099	0.393535332546847	3.66248844379439	7.66176486318416	1.22168493202345e-13	4.56678341883215e-12	19.189394326442	Female
ENSG00000160714.10	ENSG00000160714	ENSG00000160714.10	UBE2Q1	protein_coding	1	3239	-0.127631283658212	5.66454386839559	-7.6616744290979	1.22244247290135e-13	4.56678341883215e-12	18.883172015887	Male
ENSG00000131051.22	ENSG00000131051	ENSG00000131051.22	RBM39	protein_coding	20	5914	0.110467880258325	8.2932631209678	7.66108351680609	1.22740379331193e-13	4.57003345709807e-12	18.7771051891441	Female
ENSG00000100335.15	ENSG00000100335	ENSG00000100335.15	MIEF1	protein_coding	22	5688	-0.124802597654155	5.31498278760793	-7.66036205853739	1.23348810930055e-13	4.57742929597581e-12	18.9062097746282	Male
ENSG00000167555.14	ENSG00000167555	ENSG00000167555.14	ZNF528	protein_coding	19	4809	0.176280467189126	5.26888907755134	7.65903383658337	1.24476736025779e-13	4.60399053446342e-12	18.8901009293129	Female
ENSG00000118058.21	ENSG00000118058	ENSG00000118058.21	KMT2A	protein_coding	11	16600	0.129027658485884	7.26296568309395	7.6584514420996	1.24974506787396e-13	4.60714600929114e-12	18.7686163963478	Female
ENSG00000103415.12	ENSG00000103415	ENSG00000103415.12	HMOX2	protein_coding	16	1908	-0.149587209216341	5.80878025781709	-7.6577008090677	1.2561896675401e-13	4.61567058763912e-12	18.8442397759563	Male
ENSG00000172175.14	ENSG00000172175	ENSG00000172175.14	MALT1	protein_coding	18	9289	0.15946417822337	5.02771260544465	7.64590436400124	1.36188021658965e-13	4.98760721944472e-12	18.8293191645099	Female
ENSG00000204590.12	ENSG00000204590	ENSG00000204590.12	GNL1	protein_coding	6	6801	-0.145348922134086	6.9640185765968	-7.64184262904544	1.40026341972923e-13	5.11141908443645e-12	18.6643911658856	Male
ENSG00000189079.16	ENSG00000189079	ENSG00000189079.16	ARID2	protein_coding	12	8598	0.132821808366356	5.686945739158	7.64120911036054	1.40634553456277e-13	5.11177987169087e-12	18.7293133645212	Female
ENSG00000163864.17	ENSG00000163864	ENSG00000163864.17	NMNAT3	protein_coding	3	6881	0.199652641303862	3.70276896718721	7.64088005089367	1.40951495119139e-13	5.11177987169087e-12	19.0186387761318	Female
ENSG00000101972.18	ENSG00000101972	ENSG00000101972.18	STAG2	protein_coding	X	6885	0.104530526142511	7.33099337312932	7.63799534814961	1.43760288080798e-13	5.1967715788431e-12	18.6227061555814	Female
ENSG00000258890.7	ENSG00000258890	ENSG00000258890.7	CEP95	protein_coding	17	3641	0.158286780851099	4.90273046136348	7.63687551727113	1.44865459329857e-13	5.21982961520807e-12	18.7853458577599	Female
ENSG00000136068.14	ENSG00000136068	ENSG00000136068.14	FLNB	protein_coding	3	9635	0.190660392698256	5.60409224853395	7.6346799231776	1.47056680838697e-13	5.2757432538315e-12	18.6941161440599	Female
ENSG00000164828.18	ENSG00000164828	ENSG00000164828.18	SUN1	protein_coding	7	4488	0.0845583064752997	6.59763154991041	7.63437670438602	1.47361852748024e-13	5.2757432538315e-12	18.6176251944957	Female
ENSG00000108309.14	ENSG00000108309	ENSG00000108309.14	RUNDC3A	protein_coding	17	3686	-0.142969610812563	7.63219498758247	-7.63268217445988	1.49078828412642e-13	5.32016138456618e-12	18.5903776354383	Male
ENSG00000141759.15	ENSG00000141759	ENSG00000141759.15	TXNL4A	protein_coding	18	3472	-0.145955600664066	5.71407226625779	-7.63198938556649	1.49786461171596e-13	5.32839099135902e-12	18.677672845831	Male
ENSG00000130540.14	ENSG00000130540	ENSG00000130540.14	SULT4A1	protein_coding	22	2561	-0.232056841572187	7.34528308693278	-7.62845606547163	1.53447328406477e-13	5.44129097873128e-12	18.5726519507214	Male
ENSG00000131467.10	ENSG00000131467	ENSG00000131467.10	PSME3	protein_coding	17	3366	-0.14280998390578	5.26998338618181	-7.62358002260797	1.58644649766375e-13	5.6077871452228e-12	18.6817718958917	Male
ENSG00000075407.18	ENSG00000075407	ENSG00000075407.18	ZNF37A	protein_coding	10	8738	0.159219955384536	6.06983768956391	7.6197637314122	1.62833130861652e-13	5.73768476884747e-12	18.5529689211827	Female
ENSG00000254999.4	ENSG00000254999	ENSG00000254999.4	BRK1	protein_coding	3	1150	-0.182193939273986	5.96829367959702	-7.61895225127909	1.63737709783477e-13	5.7494144345706e-12	18.5694136926408	Male
ENSG00000092439.15	ENSG00000092439	ENSG00000092439.15	TRPM7	protein_coding	15	10382	0.140541687199797	6.68042641570303	7.61854330189911	1.64195452518176e-13	5.7494144345706e-12	18.5070125049922	Female
ENSG00000243319.7	ENSG00000243319	ENSG00000243319.7	FGF14-IT1	lncRNA	13	2123	0.297847099734362	3.95793560814243	7.61524519027212	1.67933487185239e-13	5.84883271235447e-12	18.8027217234183	Female
ENSG00000131127.14	ENSG00000131127	ENSG00000131127.14	ZNF141	protein_coding	4	12601	0.151670306693655	5.82710156840584	7.61511570535332	1.68081942763275e-13	5.84883271235447e-12	18.5394518428464	Female
ENSG00000198556.14	ENSG00000198556	ENSG00000198556.14	ZNF789	protein_coding	7	4253	0.170391819901974	3.31451811079596	7.6126650826901	1.70916125732007e-13	5.92898485846744e-12	18.9258330421603	Female
ENSG00000183207.14	ENSG00000183207	ENSG00000183207.14	RUVBL2	protein_coding	19	1853	-0.147246363748468	5.05922125343755	-7.61034806528652	1.73639102743121e-13	6.00479497721567e-12	18.6059003192179	Male
ENSG00000139974.15	ENSG00000139974	ENSG00000139974.15	SLC38A6	protein_coding	14	2787	0.167913411655655	4.71447971735888	7.60855514178015	1.75775472730026e-13	6.05991367405676e-12	18.6168900370058	Female
ENSG00000033178.13	ENSG00000033178	ENSG00000033178.13	UBA6	protein_coding	4	9540	0.10389236100754	6.84085042324393	7.60630625969547	1.78491811527126e-13	6.13462626079384e-12	18.4197215489702	Female
ENSG00000079134.12	ENSG00000079134	ENSG00000079134.12	THOC1	protein_coding	18	2791	0.159102316602442	5.2014939161379	7.5993186762975	1.87198645963656e-13	6.41413765464427e-12	18.4961000227835	Female
ENSG00000169169.14	ENSG00000169169	ENSG00000169169.14	CPT1C	protein_coding	19	2950	-0.130846600905977	4.91069871176396	-7.59697232032185	1.90215185557462e-13	6.49756459534203e-12	18.5324711099216	Male
ENSG00000185052.11	ENSG00000185052	ENSG00000185052.11	SLC24A3	protein_coding	20	3922	-0.266790132240261	3.34938452256649	-7.59576073537737	1.91791542388138e-13	6.53143758681556e-12	18.8623268314006	Male
ENSG00000164329.13	ENSG00000164329	ENSG00000164329.13	TENT2	protein_coding	5	5100	0.114239303725475	5.85414113099346	7.59456255452356	1.93363123533353e-13	6.56494252239378e-12	18.3993664198901	Female
ENSG00000164219.10	ENSG00000164219	ENSG00000164219.10	PGGT1B	protein_coding	5	9550	0.106674453312436	5.69676348266782	7.58356675101524	2.08391476783981e-13	7.03937684880252e-12	18.3415805971361	Female
ENSG00000046647.13	ENSG00000046647	ENSG00000046647.13	GEMIN8	protein_coding	X	3170	0.177619377001358	3.42456278343326	7.58342152808401	2.08597469736225e-13	7.03937684880252e-12	18.7021428281274	Female
ENSG00000122435.10	ENSG00000122435	ENSG00000122435.10	TRMT13	protein_coding	1	3128	0.166837290751279	4.06176168561183	7.58100107473464	2.12060488408134e-13	7.1168143495832e-12	18.5421681431347	Female
ENSG00000155657.26	ENSG00000155657	ENSG00000155657.26	TTN	protein_coding	2	109224	0.351781062068046	6.96235528115571	7.5805086724487	2.12771890184216e-13	7.1168143495832e-12	18.2545712652336	Female
ENSG00000115234.11	ENSG00000115234	ENSG00000115234.11	SNX17	protein_coding	2	2400	-0.12518996431956	6.08601397047096	-7.58048677561364	2.12803580372497e-13	7.1168143495832e-12	18.2962888088679	Male
ENSG00000164970.15	ENSG00000164970	ENSG00000164970.15	FAM219A	protein_coding	9	3645	-0.177722074978696	6.19013625491308	-7.57899645740261	2.14971413360155e-13	7.16785279771026e-12	18.2927962749247	Male
ENSG00000198677.11	ENSG00000198677	ENSG00000198677.11	SKIC3	protein_coding	5	10899	0.100463408107691	7.70565606597251	7.57778492565198	2.16749750438697e-13	7.20563902500073e-12	18.215244774233	Female
ENSG00000121749.15	ENSG00000121749	ENSG00000121749.15	TBC1D15	protein_coding	12	6184	0.0878438605658163	6.14110812147658	7.57288072495298	2.24097701664785e-13	7.42780809375564e-12	18.23455566302	Female
ENSG00000133812.15	ENSG00000133812	ENSG00000133812.15	SBF2	protein_coding	11	9215	0.130022043478109	6.33092385632386	7.56968651068602	2.29015072609714e-13	7.56786889050697e-12	18.198410003038	Female
ENSG00000143952.20	ENSG00000143952	ENSG00000143952.20	VPS54	protein_coding	2	4725	0.119688070908241	5.48164207889304	7.56926082215068	2.29678384411984e-13	7.56786889050697e-12	18.2649957230862	Female
ENSG00000114999.8	ENSG00000114999	ENSG00000114999.8	TTL	protein_coding	2	14267	-0.130914083017163	6.67326119551221	-7.56811899062244	2.31466963844747e-13	7.59181768703855e-12	18.1766824029902	Male
ENSG00000101182.15	ENSG00000101182	ENSG00000101182.15	PSMA7	protein_coding	20	1023	-0.148265324338354	5.94107347807039	-7.56792986644758	2.31764532791419e-13	7.59181768703855e-12	18.2258976525415	Male
ENSG00000088035.17	ENSG00000088035	ENSG00000088035.17	ALG6	protein_coding	1	3325	0.155945840987381	3.63662203124629	7.56721164925573	2.32898018510416e-13	7.6066399612905e-12	18.539681214187	Female
ENSG00000155096.14	ENSG00000155096	ENSG00000155096.14	AZIN1	protein_coding	8	4580	-0.123488735259997	8.12624559989602	-7.56230772598096	2.40784734215828e-13	7.80590691596508e-12	18.113121435444	Male
ENSG00000144792.9	ENSG00000144792	ENSG00000144792.9	ZNF660	protein_coding	3	5834	0.185788889783629	3.41046697136149	7.56226419440803	2.40855909361374e-13	7.80590691596508e-12	18.5630899141091	Female
ENSG00000177875.4	ENSG00000177875	ENSG00000177875.4	CCDC184	protein_coding	12	2283	-0.326425911732802	4.0281810397037	-7.56185575904819	2.4152472169533e-13	7.80590691596508e-12	18.515287960232	Male
ENSG00000115310.18	ENSG00000115310	ENSG00000115310.18	RTN4	protein_coding	2	4697	-0.109471538274034	10.2372560402735	-7.56151405350107	2.42085670220303e-13	7.80590691596508e-12	18.1367986599866	Male
ENSG00000151657.12	ENSG00000151657	ENSG00000151657.12	KIN	protein_coding	10	6360	0.127063141424633	4.37513554172964	7.5609651431783	2.42989458464743e-13	7.80590691596508e-12	18.347928736416	Female
ENSG00000145348.16	ENSG00000145348	ENSG00000145348.16	TBCK	protein_coding	4	7961	0.123527273115999	6.32145242779904	7.56084235443217	2.43192086549315e-13	7.80590691596508e-12	18.1386524458492	Female
ENSG00000070610.14	ENSG00000070610	ENSG00000070610.14	GBA2	protein_coding	9	3757	-0.111691609682046	6.35241612040717	-7.5577337030587	2.48377886675557e-13	7.94951574259589e-12	18.1265205134213	Male
ENSG00000065243.20	ENSG00000065243	ENSG00000065243.20	PKN2	protein_coding	1	6070	0.137868511932951	6.121485790742	7.55517013888272	2.52736263966915e-13	8.06589733860126e-12	18.1150878252207	Female
ENSG00000158987.20	ENSG00000158987	ENSG00000158987.20	RAPGEF6	protein_coding	5	8350	0.161733971729977	4.72229465396112	7.55236329228998	2.57594729320147e-13	8.19753027494599e-12	18.241520227089	Female
ENSG00000008382.15	ENSG00000008382	ENSG00000008382.15	MPND	protein_coding	19	1614	-0.222655366174629	3.35612083674428	-7.5409654139995	2.78287517044418e-13	8.83088512893794e-12	18.4817983859798	Male
ENSG00000109911.19	ENSG00000109911	ENSG00000109911.19	ELP4	protein_coding	11	8093	0.127246357226468	5.43898817780956	7.53306449784011	2.93584511098774e-13	9.28991215006601e-12	18.0289313293513	Female
ENSG00000054277.14	ENSG00000054277	ENSG00000054277.14	OPN3	protein_coding	1	2628	-0.330322862560521	3.91479547552074	-7.53099989977303	2.97716502248966e-13	9.39404895514394e-12	18.3281685340815	Male
ENSG00000074935.14	ENSG00000074935	ENSG00000074935.14	TUBE1	protein_coding	6	3610	0.174723915357382	5.16347358127286	7.53040016395387	2.98927492101686e-13	9.40569038528403e-12	18.0387513857859	Female
ENSG00000187446.12	ENSG00000187446	ENSG00000187446.12	CHP1	protein_coding	15	3201	-0.131469196994234	6.87956322597492	-7.52782587409992	3.04180890862276e-13	9.54410267115624e-12	17.9014075341936	Male
ENSG00000088448.14	ENSG00000088448	ENSG00000088448.14	ANKRD10	protein_coding	13	2495	0.148051913246616	6.46021895730632	7.5269914075384	3.05903250208754e-13	9.57125855695178e-12	17.9046751051659	Female
ENSG00000112249.14	ENSG00000112249	ENSG00000112249.14	ASCC3	protein_coding	6	8111	0.119609516408971	6.48465708076684	7.50961968772752	3.44022790546557e-13	1.07179095618136e-11	17.7869970124616	Female
ENSG00000116984.13	ENSG00000116984	ENSG00000116984.13	MTR	protein_coding	1	10547	0.13445013993156	6.47901779209506	7.50942737253463	3.44469967116479e-13	1.07179095618136e-11	17.7871048951527	Female
ENSG00000231721.7	ENSG00000231721	ENSG00000231721.7	LINC-PINT	lncRNA	7	6411	0.231160423488521	5.78134855483092	7.50537259741556	3.54032730845365e-13	1.09848488987298e-11	17.810828846269	Female
ENSG00000067955.14	ENSG00000067955	ENSG00000067955.14	CBFB	protein_coding	16	3134	0.164136499234742	4.71695269673699	7.49871944347858	3.70293318649562e-13	1.14575522695723e-11	17.8846636750507	Female
ENSG00000123607.15	ENSG00000123607	ENSG00000123607.15	TTC21B	protein_coding	2	12258	0.124576543963387	6.23805933493286	7.49535929993229	3.78783155836448e-13	1.16616257776418e-11	17.707289888412	Female
ENSG00000146414.16	ENSG00000146414	ENSG00000146414.16	SHPRH	protein_coding	6	11660	0.155242557624503	6.72179845401363	7.49528355181302	3.78976737447086e-13	1.16616257776418e-11	17.6820281946329	Female
ENSG00000146281.6	ENSG00000146281	ENSG00000146281.6	PM20D2	protein_coding	6	4703	0.183186934740157	4.37936681893335	7.48626767512745	4.02727817958112e-13	1.23584333148135e-11	17.8473192904486	Female
ENSG00000178761.15	ENSG00000178761	ENSG00000178761.15	FAM219B	protein_coding	15	4706	-0.204560887502515	5.04971661619125	-7.48517960860882	4.05691562093189e-13	1.24152732837833e-11	17.7788205679994	Male
ENSG00000174606.14	ENSG00000174606	ENSG00000174606.14	ANGEL2	protein_coding	1	4690	0.116561544149267	6.20201532685663	7.481966426845	4.14569847287728e-13	1.26310697680066e-11	17.6203477761371	Female
ENSG00000102710.20	ENSG00000102710	ENSG00000102710.20	SUPT20H	protein_coding	13	3811	0.140742021191675	5.14968097341846	7.48181079091158	4.15004709477029e-13	1.26310697680066e-11	17.7200070279911	Female
ENSG00000117859.19	ENSG00000117859	ENSG00000117859.19	OSBPL9	protein_coding	1	4520	0.124504470308306	5.78445707163345	7.4808340456065	4.17744112585986e-13	1.26798960260475e-11	17.6462442816668	Female
ENSG00000006116.3	ENSG00000006116	ENSG00000006116.3	CACNG3	protein_coding	16	1917	-0.221653236666876	4.70887261595141	-7.47834687071868	4.24800412346101e-13	1.28401933552962e-11	17.8332329852653	Male
ENSG00000160752.14	ENSG00000160752	ENSG00000160752.14	FDPS	protein_coding	1	2017	-0.191353898387239	5.15545578170188	-7.47816386747512	4.25324220363437e-13	1.28401933552962e-11	17.7189717261349	Male
ENSG00000166503.9	ENSG00000166503	ENSG00000166503.9	HDGFL3	protein_coding	15	12538	-0.0999178413511554	7.77415927986336	-7.4765985754924	4.29830617448648e-13	1.29373245336713e-11	17.5425231739263	Male
ENSG00000127540.12	ENSG00000127540	ENSG00000127540.12	UQCR11	protein_coding	19	1299	-0.19752920231223	4.61327542329128	-7.47580330277536	4.32138158129197e-13	1.29373245336713e-11	17.776906353943	Male
ENSG00000157107.14	ENSG00000157107	ENSG00000157107.14	FCHO2	protein_coding	5	4921	0.139534637190255	5.61383699746692	7.47563303846437	4.32633776345948e-13	1.29373245336713e-11	17.6284646800294	Female
ENSG00000166313.19	ENSG00000166313	ENSG00000166313.19	APBB1	protein_coding	11	2666	-0.114836545119235	8.02179779126093	-7.47544749128662	4.33174518853451e-13	1.29373245336713e-11	17.5353397435735	Male
ENSG00000065883.16	ENSG00000065883	ENSG00000065883.16	CDK13	protein_coding	7	9525	0.131664705922827	7.08088133682268	7.47325493008818	4.39614978379463e-13	1.30946648226629e-11	17.5250254641105	Female
ENSG00000143748.18	ENSG00000143748	ENSG00000143748.18	NVL	protein_coding	1	3003	0.141703716087586	4.08586976130478	7.4667557297197	4.59265301324483e-13	1.36435995100917e-11	17.7707317011224	Female
ENSG00000047457.14	ENSG00000047457	ENSG00000047457.14	CP	protein_coding	3	4452	0.894571917791982	2.89174827011208	7.46388776680557	4.68209433841189e-13	1.38724121379472e-11	18.0692915054148	Female
ENSG00000030066.13	ENSG00000030066	ENSG00000030066.13	NUP160	protein_coding	11	5376	0.13240835723744	4.77587430368024	7.46075768264556	4.78166952267261e-13	1.41018781495546e-11	17.6233323798366	Female
ENSG00000166681.13	ENSG00000166681	ENSG00000166681.13	BEX3	protein_coding	X	913	-0.180494496457873	7.61805153561798	-7.460660594802	4.78479124322399e-13	1.41018781495546e-11	17.4422963423968	Male
ENSG00000171130.18	ENSG00000171130	ENSG00000171130.18	ATP6V0E2	protein_coding	7	4146	-0.155460767141165	7.04500409767418	-7.45212197545167	5.06733834551856e-13	1.48854663031707e-11	17.3961904224373	Male
ENSG00000197608.11	ENSG00000197608	ENSG00000197608.11	ZNF841	protein_coding	19	3877	0.165424528334109	4.87260258173859	7.45182907770409	5.07731661728562e-13	1.48854663031707e-11	17.5507783542872	Female
ENSG00000100578.15	ENSG00000100578	ENSG00000100578.15	KIAA0586	protein_coding	14	8558	0.146883164730525	5.49699613665057	7.44845664769694	5.19361060548942e-13	1.51735376363598e-11	17.4605645435723	Female
ENSG00000187094.11	ENSG00000187094	ENSG00000187094.11	CCK	protein_coding	3	1504	-0.258038847818234	7.54811551692837	-7.4481949495615	5.20274388068561e-13	1.51735376363598e-11	17.3677784057329	Male
ENSG00000102981.9	ENSG00000102981	ENSG00000102981.9	PARD6A	protein_coding	16	1281	-0.170443105216095	3.71229762984048	-7.44380539132948	5.35831957973886e-13	1.5586570235855e-11	17.7382391525719	Male
ENSG00000133169.6	ENSG00000133169	ENSG00000133169.6	BEX1	protein_coding	X	795	-0.241254517187921	7.34227399268966	-7.44216964831296	5.41745860484389e-13	1.5717665614573e-11	17.3311632213133	Male
ENSG00000149311.18	ENSG00000149311	ENSG00000149311.18	ATM	protein_coding	11	13130	0.143591243324872	7.55644221393072	7.44161178899501	5.43777425930176e-13	1.57217397094247e-11	17.3096801199469	Female
ENSG00000186272.12	ENSG00000186272	ENSG00000186272.12	ZNF17	protein_coding	19	2750	0.167009034942666	4.21511402155735	7.4413587821427	5.44701277309522e-13	1.57217397094247e-11	17.5781144799003	Female
ENSG00000119778.15	ENSG00000119778	ENSG00000119778.15	ATAD2B	protein_coding	2	8112	0.128345963845212	5.42827770847654	7.43933361820354	5.52152077461539e-13	1.58957183124881e-11	17.4066317776949	Female
ENSG00000119421.7	ENSG00000119421	ENSG00000119421.7	NDUFA8	protein_coding	9	804	-0.137653267050831	5.14414753498809	-7.43719215399932	5.60139986392545e-13	1.60842253162075e-11	17.4424933313987	Male
ENSG00000168016.14	ENSG00000168016	ENSG00000168016.14	TRANK1	protein_coding	3	11776	0.197344062984247	5.94572443064243	7.43602190780644	5.64553134042223e-13	1.61693807878247e-11	17.3381204825439	Female
ENSG00000154975.14	ENSG00000154975	ENSG00000154975.14	CA10	protein_coding	17	3179	-0.185300900351617	6.37219162702019	-7.43518118545388	5.67744731527e-13	1.62192037113979e-11	17.3192128352008	Male
ENSG00000180113.16	ENSG00000180113	ENSG00000180113.16	TDRD6	protein_coding	6	8967	0.341704660223055	3.53579018353767	7.43381970377464	5.72951005468218e-13	1.63261804364286e-11	17.6828564837187	Female
ENSG00000214029.5	ENSG00000214029	ENSG00000214029.5	ZNF891	protein_coding	12	17294	0.162935764041152	4.60274204521081	7.43196067620934	5.80135911287454e-13	1.64888502012236e-11	17.4607079196939	Female
ENSG00000137267.6	ENSG00000137267	ENSG00000137267.6	TUBB2A	protein_coding	6	2592	-0.28297617819722	7.49660294563378	-7.42887356216494	5.9226378853874e-13	1.67908287258318e-11	17.2432494159472	Male
ENSG00000117152.13	ENSG00000117152	ENSG00000117152.13	RGS4	protein_coding	1	3774	-0.237659933729406	9.42036935030839	-7.42693870696363	5.99991930825834e-13	1.6928103383348e-11	17.2297971429983	Male
ENSG00000132549.18	ENSG00000132549	ENSG00000132549.18	VPS13B	protein_coding	8	14705	0.121882422593192	6.98878260953994	7.42690265203937	6.00136879123169e-13	1.6928103383348e-11	17.2228278066145	Female
ENSG00000167770.11	ENSG00000167770	ENSG00000167770.11	OTUB1	protein_coding	11	2493	-0.157089360333088	5.75444050303927	-7.42093906549269	6.24592618256025e-13	1.75735504935008e-11	17.2764798417665	Male
ENSG00000141380.14	ENSG00000141380	ENSG00000141380.14	SS18	protein_coding	18	3402	0.11296902478635	5.89654026531262	7.41799558890773	6.37022625416048e-13	1.78782480550182e-11	17.2212023584112	Female
ENSG00000280234.1	ENSG00000280234	ENSG00000280234.1		TEC	15	1449	0.261469480219872	4.64905157368798	7.41748808805207	6.39190242746813e-13	1.78941228357942e-11	17.3643283363837	Female
ENSG00000184117.11	ENSG00000184117	ENSG00000184117.11	NIPSNAP1	protein_coding	22	2013	-0.136039485380762	5.59146154695871	-7.41682151783797	6.42048312784206e-13	1.7929199134499e-11	17.2552145958646	Male
ENSG00000174796.12	ENSG00000174796	ENSG00000174796.12	THAP6	protein_coding	4	3549	0.156335668208256	3.94588166169084	7.41368153509331	6.55681922547022e-13	1.82642570445143e-11	17.4513986868688	Female
ENSG00000146373.16	ENSG00000146373	ENSG00000146373.16	RNF217	protein_coding	6	11433	0.157150150439119	5.3446150939835	7.41312764117113	6.58116310630155e-13	1.82761250115816e-11	17.2425639505648	Female
ENSG00000166105.16	ENSG00000166105	ENSG00000166105.16	GLB1L3	protein_coding	11	3862	0.168139982346847	3.73837459117242	7.41252301694005	6.6078382503131e-13	1.82761250115816e-11	17.4935775327461	Female
ENSG00000245958.6	ENSG00000245958	ENSG00000245958.6	SEPTIN7P14	transcribed_unprocessed_pseudogene	4	336	0.210866274764585	5.26065734016132	7.41247038837488	6.61016517876361e-13	1.82761250115816e-11	17.246570885717	Female
ENSG00000163785.12	ENSG00000163785	ENSG00000163785.12	RYK	protein_coding	3	5270	0.164730566998411	5.49160502389857	7.40969400125204	6.73407209483629e-13	1.85727371109435e-11	17.2031757599936	Female
ENSG00000162607.13	ENSG00000162607	ENSG00000162607.13	USP1	protein_coding	1	3602	0.0896177783031789	6.04728145488986	7.40489403919767	6.9537079826581e-13	1.91100720593737e-11	17.1239647738855	Female
ENSG00000112893.9	ENSG00000112893	ENSG00000112893.9	MAN2A1	protein_coding	5	6553	0.182649234417611	7.82332969938075	7.40469180920025	6.96311488645039e-13	1.91100720593737e-11	17.0667335717943	Female
ENSG00000214413.8	ENSG00000214413	ENSG00000214413.8	BBIP1	protein_coding	10	4712	0.128712922066899	5.071980795538	7.40336249333157	7.02526192864536e-13	1.92333764075904e-11	17.2085271153322	Female
ENSG00000158882.15	ENSG00000158882	ENSG00000158882.15	TOMM40L	protein_coding	1	2807	-0.130732164946039	4.65417976228762	-7.40218839441215	7.08060658390702e-13	1.93375001325774e-11	17.2777097713137	Male
ENSG00000177888.7	ENSG00000177888	ENSG00000177888.7	ZBTB41	protein_coding	1	8595	0.101121290007153	7.36719836962129	7.39984404464899	7.19240250606332e-13	1.95949112177384e-11	17.0363857314388	Female
ENSG00000052841.15	ENSG00000052841	ENSG00000052841.15	TTC17	protein_coding	11	4650	0.122399055863955	6.0672137934015	7.39891113776075	7.23737242122496e-13	1.96694525413827e-11	17.0812843948462	Female
ENSG00000114933.16	ENSG00000114933	ENSG00000114933.16	INO80D	protein_coding	2	14128	0.10598956134127	6.1555005573109	7.39790923598122	7.28597662432542e-13	1.97534851683774e-11	17.0719176766807	Female
ENSG00000142669.15	ENSG00000142669	ENSG00000142669.15	SH3BGRL3	protein_coding	1	768	-0.277953232189057	3.33726205576999	-7.39603398994926	7.37781405960792e-13	1.99540394784069e-11	17.6000897218068	Male
ENSG00000128833.13	ENSG00000128833	ENSG00000128833.13	MYO5C	protein_coding	15	6977	0.255802189290716	3.61507980429954	7.39366006420462	7.49571040629512e-13	2.02239336324436e-11	17.3964573015666	Female
ENSG00000280660.1	ENSG00000280660	ENSG00000280660.1		lncRNA	10	8444	0.248108120403812	3.8981014605994	7.38832868136997	7.76728834587022e-13	2.0884865615025e-11	17.3014960510435	Female
ENSG00000159199.14	ENSG00000159199	ENSG00000159199.14	ATP5MC1	protein_coding	17	2214	-0.223691108043012	4.74337112484329	-7.38812083546733	7.77806991571209e-13	2.0884865615025e-11	17.1891736355315	Male
ENSG00000184465.16	ENSG00000184465	ENSG00000184465.16	WDR27	protein_coding	6	4654	0.162008189367713	4.30397041820351	7.38313533624998	8.04114526730618e-13	2.15394706560696e-11	17.1842922156759	Female
ENSG00000158828.8	ENSG00000158828	ENSG00000158828.8	PINK1	protein_coding	1	3821	-0.261717670205395	7.13785933157497	-7.38077541416637	8.16871105211985e-13	2.18288283378418e-11	16.9412741365586	Male
ENSG00000125445.11	ENSG00000125445	ENSG00000125445.11	MRPS7	protein_coding	17	1717	-0.156473497685704	4.79051904550914	-7.37814023955218	8.31351196268634e-13	2.21425043273878e-11	17.1032489172775	Male
ENSG00000171100.14	ENSG00000171100	ENSG00000171100.14	MTM1	protein_coding	X	7231	0.153618536913056	4.83915962918993	7.37791977657406	8.32574021262567e-13	2.21425043273878e-11	17.0687161640766	Female
ENSG00000101438.4	ENSG00000101438	ENSG00000101438.4	SLC32A1	protein_coding	20	2550	-0.305087433583878	3.61285770921795	-7.37592388844283	8.43725382114874e-13	2.23857779530241e-11	17.3482179278641	Male
ENSG00000221978.12	ENSG00000221978	ENSG00000221978.12	CCNL2	protein_coding	1	4452	0.102321689518891	5.88322023594156	7.37272435907493	8.61909348491549e-13	2.28140460252384e-11	16.9252437621221	Female
ENSG00000121766.15	ENSG00000121766	ENSG00000121766.15	ZCCHC17	protein_coding	1	1730	-0.135721400485359	5.77749342054804	-7.36978268690446	8.7896809918721e-13	2.32105760470949e-11	16.927636194717	Male
ENSG00000272316.1	ENSG00000272316	ENSG00000272316.1		lncRNA	6	5352	0.235953295964611	4.09577829484249	7.36921565078939	8.82294359034471e-13	2.32434622415449e-11	17.1309895376066	Female
ENSG00000263956.6	ENSG00000263956	ENSG00000263956.6	NBPF11	protein_coding	1	5494	0.22988121985076	3.21256170842795	7.36859876626233	8.85927112366612e-13	2.32842490473766e-11	17.330341275356	Female
ENSG00000127824.14	ENSG00000127824	ENSG00000127824.14	TUBA4A	protein_coding	2	2499	-0.220052926671453	6.37782717199972	-7.36743935181422	8.92794659974513e-13	2.34096627979233e-11	16.8934803014666	Male
ENSG00000164683.17	ENSG00000164683	ENSG00000164683.17	HEY1	protein_coding	8	3878	-0.206701931673456	4.60456016369389	-7.36668147087167	8.97312118146962e-13	2.34730125519943e-11	17.063565934839	Male
ENSG00000143669.13	ENSG00000143669	ENSG00000143669.13	LYST	protein_coding	1	13920	0.11328400905472	7.4853056103566	7.36632547392903	8.99441852471136e-13	2.34737511497724e-11	16.8149682998313	Female
ENSG00000171224.9	ENSG00000171224	ENSG00000171224.9	FAM241B	protein_coding	10	1073	-0.288954800536008	3.31358792773982	-7.36364497246092	9.15638481388275e-13	2.38407502030467e-11	17.3404724748517	Male
ENSG00000163728.11	ENSG00000163728	ENSG00000163728.11	TTC14	protein_coding	3	7052	0.162866684135364	6.59887708930208	7.36128180058011	9.30155699386561e-13	2.41624166561579e-11	16.8028716220451	Female
ENSG00000188641.13	ENSG00000188641	ENSG00000188641.13	DPYD	protein_coding	1	4423	0.161327715946638	5.64285077478089	7.35917525242385	9.43287388531268e-13	2.44466824359496e-11	16.8564498142322	Female
ENSG00000272983.1	ENSG00000272983	ENSG00000272983.1		lncRNA	10	7063	0.246270048601626	3.09234793369855	7.35832655754997	9.48629383446053e-13	2.45282180858621e-11	17.2991628962797	Female
ENSG00000082258.13	ENSG00000082258	ENSG00000082258.13	CCNT2	protein_coding	2	6920	0.0882105497189061	6.48000630043147	7.35581751760475	9.64597042088562e-13	2.48834848963724e-11	16.772678253477	Female
ENSG00000241837.7	ENSG00000241837	ENSG00000241837.7	ATP5PO	protein_coding	21	2839	-0.202397483404127	4.94175422563519	-7.35394659901224	9.76675656449814e-13	2.51127000960219e-11	16.9272534430793	Male
ENSG00000223960.6	ENSG00000223960	ENSG00000223960.6	CHROMR	lncRNA	2	5659	0.214003463998935	3.24222244757664	7.35347894055461	9.79718044852309e-13	2.51127000960219e-11	17.2225232140936	Female
ENSG00000242173.9	ENSG00000242173	ENSG00000242173.9	ARHGDIG	protein_coding	16	1272	-0.206036853650431	5.91167809019538	-7.35340082387271	9.80227147884113e-13	2.51127000960219e-11	16.8149746776086	Male
ENSG00000138430.16	ENSG00000138430	ENSG00000138430.16	OLA1	protein_coding	2	4251	-0.136938970081286	6.79851569214522	-7.35139473171522	9.93390902290821e-13	2.53917079601567e-11	16.743698994922	Male
ENSG00000213190.3	ENSG00000213190	ENSG00000213190.3	MLLT11	protein_coding	1	2483	-0.192651166026317	7.42265165649279	-7.34642040930173	1.02678756032171e-12	2.618542705204e-11	16.6992372493106	Male
ENSG00000134590.13	ENSG00000134590	ENSG00000134590.13	RTL8C	protein_coding	X	1192	-0.218745340288621	5.5089652839129	-7.34540279797827	1.03375461170194e-12	2.6303050142849e-11	16.8302345461419	Male
ENSG00000198753.12	ENSG00000198753	ENSG00000198753.12	PLXNB3	protein_coding	X	6377	0.226006549765034	4.38373024284434	7.34165199398065	1.05983875687318e-12	2.69054520778941e-11	16.9286441658739	Female
ENSG00000011485.14	ENSG00000011485	ENSG00000011485.14	PPP5C	protein_coding	19	4675	-0.114539064421544	5.48966304026072	-7.34069951144087	1.06656511897454e-12	2.70148126506704e-11	16.7687046277399	Male
ENSG00000169087.11	ENSG00000169087	ENSG00000169087.11	HSPBAP1	protein_coding	3	2986	0.153979234336035	3.4524123670033	7.33601076178796	1.10029443023013e-12	2.77612763576059e-11	17.0566174782964	Female
ENSG00000213096.10	ENSG00000213096	ENSG00000213096.10	ZNF254	protein_coding	19	4244	0.129509599694042	5.97947940528576	7.3359132745482	1.10100675258903e-12	2.77612763576059e-11	16.6761912753037	Female
ENSG00000129355.6	ENSG00000129355	ENSG00000129355.6	CDKN2D	protein_coding	19	1425	-0.260944757802344	5.34885045464297	-7.33412700252894	1.11413941405759e-12	2.8029137961764e-11	16.7505156764813	Male
ENSG00000214517.10	ENSG00000214517	ENSG00000214517.10	PPME1	protein_coding	11	4055	-0.145160985247988	6.23205486373383	-7.330703749061	1.13973965446211e-12	2.86087459333522e-11	16.6380226100832	Male
ENSG00000004059.11	ENSG00000004059	ENSG00000004059.11	ARF5	protein_coding	7	1509	-0.145238934955902	6.00503986381166	-7.33025530465045	1.14313589335604e-12	2.86296590331545e-11	16.6523418917228	Male
ENSG00000019995.6	ENSG00000019995	ENSG00000019995.6	ZRANB1	protein_coding	10	5695	-0.162925345593602	6.02967412389581	-7.32908913206239	1.15201448131644e-12	2.87874759648873e-11	16.6455631559822	Male
ENSG00000250903.8	ENSG00000250903	ENSG00000250903.8	GMDS-DT	lncRNA	6	8217	0.156117316561981	3.93558037952428	7.32823029089194	1.15859660385815e-12	2.88873305024454e-11	16.8909158382528	Female
ENSG00000131779.11	ENSG00000131779	ENSG00000131779.11	PEX11B	protein_coding	1	1632	-0.142934078654212	4.94206470710682	-7.32578964325573	1.17750444132747e-12	2.92933732953849e-11	16.7348569267012	Male
ENSG00000128513.15	ENSG00000128513	ENSG00000128513.15	POT1	protein_coding	7	3950	0.126630090935178	4.84770496255997	7.31914789983831	1.23051046664541e-12	3.05440042498427e-11	16.6840793578676	Female
ENSG00000114861.20	ENSG00000114861	ENSG00000114861.20	FOXP1	protein_coding	3	7177	0.108038578948235	6.10829770665932	7.31751538966026	1.243894709425e-12	3.08077691890849e-11	16.5497981464253	Female
ENSG00000159086.15	ENSG00000159086	ENSG00000159086.15	PAXBP1	protein_coding	21	3892	0.115617680509073	5.77131109677919	7.31680242139899	1.24978490240879e-12	3.08325540222689e-11	16.569874683205	Female
ENSG00000115423.18	ENSG00000115423	ENSG00000115423.18	DNAH6	protein_coding	2	12752	0.231629924534181	5.29285276938946	7.31672622488231	1.25041602256829e-12	3.08325540222689e-11	16.6145618904932	Female
ENSG00000130558.19	ENSG00000130558	ENSG00000130558.19	OLFM1	protein_coding	9	2782	-0.206428042266095	8.88795527910741	-7.31571438179799	1.25882672354697e-12	3.09715737929948e-11	16.4915153061583	Male
ENSG00000110955.9	ENSG00000110955	ENSG00000110955.9	ATP5F1B	protein_coding	12	1759	-0.171435310179334	8.29796873360535	-7.31418179336644	1.27167218382145e-12	3.12188533918365e-11	16.4770589499973	Male
ENSG00000110075.14	ENSG00000110075	ENSG00000110075.14	PPP6R3	protein_coding	11	5072	0.0819617855866506	6.99032308308761	7.31332474881413	1.27891171913364e-12	3.13159560816701e-11	16.4756535749053	Female
ENSG00000115970.18	ENSG00000115970	ENSG00000115970.18	THADA	protein_coding	2	6939	0.130790363848441	5.45724487114507	7.31300827876512	1.28159521723671e-12	3.13159560816701e-11	16.5738770384425	Female
ENSG00000165138.18	ENSG00000165138	ENSG00000165138.18	ANKS6	protein_coding	9	7190	0.153110663216824	3.78073792730742	7.31272072745046	1.28403830666114e-12	3.13159560816701e-11	16.8349372894291	Female
ENSG00000139579.13	ENSG00000139579	ENSG00000139579.13	NABP2	protein_coding	12	1775	-0.173014966837261	4.76352740827505	-7.31187450923786	1.29125456853592e-12	3.14233410251551e-11	16.6748147407204	Male
ENSG00000159335.16	ENSG00000159335	ENSG00000159335.16	PTMS	protein_coding	12	1162	-0.287638929506251	5.22301470318777	-7.3069374015921	1.33415959341206e-12	3.23968753443754e-11	16.614224307604	Male
ENSG00000198034.11	ENSG00000198034	ENSG00000198034.11	RPS4X	protein_coding	X	1820	0.166182711548192	7.59034834219582	7.30536143634447	1.34814849150081e-12	3.26655502170587e-11	16.4164686789934	Female
ENSG00000073712.15	ENSG00000073712	ENSG00000073712.15	FERMT2	protein_coding	14	6001	0.152811369152583	6.37419121257938	7.30464354551791	1.35456855742989e-12	3.27500666374283e-11	16.4455158183616	Female
ENSG00000273015.2	ENSG00000273015	ENSG00000273015.2	LINC00938	lncRNA	12	9815	0.135446526775319	4.6713819580724	7.30424213880946	1.35817143125916e-12	3.27662524560795e-11	16.612850665143	Female
ENSG00000204514.10	ENSG00000204514	ENSG00000204514.10	ZNF814	protein_coding	19	6244	0.207908299020087	4.02115436720379	7.29995207344093	1.39727160612032e-12	3.36369048283707e-11	16.6966441111268	Female
ENSG00000005893.15	ENSG00000005893	ENSG00000005893.15	LAMP2	protein_coding	X	6535	0.149758355282883	7.8692859223053	7.29944795723467	1.40193832783825e-12	3.36766690794694e-11	16.3778624883325	Female
ENSG00000075651.16	ENSG00000075651	ENSG00000075651.16	PLD1	protein_coding	3	6015	0.16181721314033	5.05205452417918	7.29908367020609	1.40532016593562e-12	3.36854640633066e-11	16.5351804758865	Female
ENSG00000013561.18	ENSG00000013561	ENSG00000013561.18	RNF14	protein_coding	5	4213	-0.107260882441871	6.53861567603284	-7.29873771350105	1.40853927072188e-12	3.36903290234762e-11	16.4046707094553	Male
ENSG00000166037.11	ENSG00000166037	ENSG00000166037.11	CEP57	protein_coding	11	3141	0.106924624515623	5.69966802809813	7.29837895218066	1.41188518952694e-12	3.36981999295212e-11	16.4558854304384	Female
ENSG00000151743.11	ENSG00000151743	ENSG00000151743.11	AMN1	protein_coding	12	1952	-0.146919666354615	5.1833977325498	-7.29675477102801	1.42713097014971e-12	3.39635110889492e-11	16.5192849042682	Male
ENSG00000134874.17	ENSG00000134874	ENSG00000134874.17	DZIP1	protein_coding	13	7491	0.124246902458356	6.63216449839114	7.29654811523495	1.42908238243564e-12	3.39635110889492e-11	16.3789129584889	Female
ENSG00000187187.14	ENSG00000187187	ENSG00000187187.14	ZNF546	protein_coding	19	8000	0.170811775091532	4.66128874042837	7.29572019745225	1.43692663531028e-12	3.40774320943011e-11	16.5549282418847	Female
ENSG00000114735.9	ENSG00000114735	ENSG00000114735.9	HEMK1	protein_coding	3	17064	0.169779456790006	3.40626308444356	7.2922816250709	1.46996214842181e-12	3.47870279615925e-11	16.785112378562	Female
ENSG00000179262.10	ENSG00000179262	ENSG00000179262.10	RAD23A	protein_coding	19	1871	-0.194887660205319	4.75630170430715	-7.29159677317306	1.4766304862385e-12	3.48709567257592e-11	16.5825672936053	Male
ENSG00000137871.20	ENSG00000137871	ENSG00000137871.20	ZNF280D	protein_coding	15	4902	0.119587370122872	5.98812460938495	7.28891513908791	1.50302912711545e-12	3.54125803645318e-11	16.3688415656526	Female
ENSG00000106852.15	ENSG00000106852	ENSG00000106852.15	LHX6	protein_coding	9	3587	-0.225605537156483	3.81197598944554	-7.28862565573969	1.5059065061014e-12	3.54125803645318e-11	16.7106544868547	Male
ENSG00000143420.18	ENSG00000143420	ENSG00000143420.18	ENSA	protein_coding	1	2818	-0.152369451508404	8.03163112983821	-7.28794411426136	1.51270225796403e-12	3.54291660845154e-11	16.3044490674711	Male
ENSG00000131370.16	ENSG00000131370	ENSG00000131370.16	SH3BP5	protein_coding	3	3279	-0.297323640624114	4.7448655293903	-7.28791878146319	1.51295543619641e-12	3.54291660845154e-11	16.5830660285079	Male
ENSG00000174944.9	ENSG00000174944	ENSG00000174944.9	P2RY14	protein_coding	3	2588	0.487802489530893	2.23260190440034	7.28614715705835	1.53076506691581e-12	3.57132394987764e-11	17.0741004457022	Female
ENSG00000248483.6	ENSG00000248483	ENSG00000248483.6	POU5F2	protein_coding	5	8381	0.236194690988192	2.91945909320505	7.28607637342223	1.5314809059905e-12	3.57132394987764e-11	16.8761785144541	Female
ENSG00000154262.13	ENSG00000154262	ENSG00000154262.13	ABCA6	protein_coding	17	8186	0.271256001253508	4.88377239882997	7.28459777913446	1.54650958634817e-12	3.59649702984614e-11	16.4516386355306	Female
ENSG00000143013.13	ENSG00000143013	ENSG00000143013.13	LMO4	protein_coding	1	4993	-0.166941827909644	8.54917998674704	-7.28438195450327	1.54871537274485e-12	3.59649702984614e-11	16.2841073629915	Male
ENSG00000024048.10	ENSG00000024048	ENSG00000024048.10	UBR2	protein_coding	6	7891	0.115375963170382	6.90910766253068	7.28220766532813	1.57111069611899e-12	3.64093495345418e-11	16.2751096258514	Female
ENSG00000184515.11	ENSG00000184515	ENSG00000184515.11	BEX5	protein_coding	X	860	-0.347447416008044	5.33294125960228	-7.28118226608957	1.58178271309411e-12	3.65258094903201e-11	16.4302032929285	Male
ENSG00000072954.7	ENSG00000072954	ENSG00000072954.7	TMEM38A	protein_coding	19	2631	-0.191089511493388	4.9807578967024	-7.28109673807468	1.58267607818397e-12	3.65258094903201e-11	16.4421403877051	Male
ENSG00000198315.11	ENSG00000198315	ENSG00000198315.11	ZKSCAN8	protein_coding	6	7419	0.129072918247763	5.50089488250136	7.28002290987366	1.59393488464153e-12	3.67097993019504e-11	16.3582473692762	Female
ENSG00000148925.10	ENSG00000148925	ENSG00000148925.10	BTBD10	protein_coding	11	2439	-0.0947549473772229	7.33727500470993	-7.27767222706889	1.61885712002256e-12	3.72070659066914e-11	16.2424611791093	Male
ENSG00000119185.12	ENSG00000119185	ENSG00000119185.12	ITGB1BP1	protein_coding	2	4859	-0.139944569646013	5.86544760043546	-7.27552385258337	1.64196974507033e-12	3.76607845019212e-11	16.3061090460468	Male
ENSG00000166704.11	ENSG00000166704	ENSG00000166704.11	ZNF606	protein_coding	19	4225	0.109035060154425	4.69879802069681	7.27504330899297	1.6471838143884e-12	3.77029573908165e-11	16.4163314485626	Female
ENSG00000176225.13	ENSG00000176225	ENSG00000176225.13	RTTN	protein_coding	18	7830	0.184491176116953	5.02521715869634	7.27449048139299	1.65320235482946e-12	3.77633339538755e-11	16.371010424916	Female
ENSG00000135341.18	ENSG00000135341	ENSG00000135341.18	MAP3K7	protein_coding	6	4932	0.0967719553684123	6.47980885108186	7.27284010403654	1.67129881041653e-12	3.80987912496994e-11	16.2312049810311	Female
ENSG00000124688.13	ENSG00000124688	ENSG00000124688.13	MAD2L1BP	protein_coding	6	1517	-0.15645933038314	3.5670266133249	-7.26930720736265	1.71069521411361e-12	3.89174450950082e-11	16.627918917282	Male
ENSG00000126247.10	ENSG00000126247	ENSG00000126247.10	CAPNS1	protein_coding	19	1558	-0.242742588240589	5.77865846888	-7.2673755199514	1.73262116376574e-12	3.93361349578523e-11	16.2873936188341	Male
ENSG00000136169.16	ENSG00000136169	ENSG00000136169.16	SETDB2	protein_coding	13	6203	0.134441165873535	5.27804064686925	7.25930902827369	1.82720981450138e-12	4.13994596916437e-11	16.2440511167548	Female
ENSG00000143612.20	ENSG00000143612	ENSG00000143612.20	C1orf43	protein_coding	1	1861	-0.119067101334348	6.80391191565719	-7.25837947202275	1.8384313005574e-12	4.15693879093646e-11	16.1331238511901	Male
ENSG00000197969.13	ENSG00000197969	ENSG00000197969.13	VPS13A	protein_coding	9	15227	0.0923670804837791	8.17378547515516	7.25678462011704	1.85784240023485e-12	4.18821553128662e-11	16.1005686505271	Female
ENSG00000004455.16	ENSG00000004455	ENSG00000004455.16	AK2	protein_coding	1	7687	0.111121693546426	5.02017021486248	7.25662773967667	1.85976267101e-12	4.18821553128662e-11	16.2564124223325	Female
ENSG00000138496.16	ENSG00000138496	ENSG00000138496.16	PARP9	protein_coding	3	6769	0.263015954640033	3.6759831891926	7.25585188035559	1.86928821829149e-12	4.20119706203539e-11	16.4816451395201	Female
ENSG00000174238.14	ENSG00000174238	ENSG00000174238.14	PITPNA	protein_coding	17	3888	-0.137145614710635	6.20383985794656	-7.25514004197122	1.87806998944339e-12	4.21245818917324e-11	16.1616691005231	Male
ENSG00000196263.8	ENSG00000196263	ENSG00000196263.8	ZNF471	protein_coding	19	6266	0.180882598160695	5.16899848202501	7.25256816430392	1.91013833735495e-12	4.27580064694484e-11	16.2120507549623	Female
ENSG00000051825.14	ENSG00000051825	ENSG00000051825.14	MPHOSPH9	protein_coding	12	6369	0.153051613405173	6.06330472378914	7.25147971770046	1.92387177847396e-12	4.29792955311082e-11	16.1189629926497	Female
ENSG00000119906.13	ENSG00000119906	ENSG00000119906.13	SLF2	protein_coding	10	6926	0.127767361038489	6.79997371831593	7.25060639183732	1.93496117754794e-12	4.31389347844994e-11	16.0738749182881	Female
ENSG00000113441.16	ENSG00000113441	ENSG00000113441.16	LNPEP	protein_coding	5	12134	0.108088565250448	8.03387082749886	7.25015404522356	1.94072973696213e-12	4.31389347844994e-11	16.0566643809342	Female
ENSG00000174903.16	ENSG00000174903	ENSG00000174903.16	RAB1B	protein_coding	11	1901	-0.225601860954979	4.7113754539384	-7.24970956077582	1.94641452190117e-12	4.31389347844994e-11	16.3163164549373	Male
ENSG00000152234.16	ENSG00000152234	ENSG00000152234.16	ATP5F1A	protein_coding	18	5761	-0.139171627941547	8.83106179559235	-7.24970555622314	1.94646581301591e-12	4.31389347844994e-11	16.0605598349029	Male
ENSG00000224271.6	ENSG00000224271	ENSG00000224271.6	EPIC1	lncRNA	22	7916	0.275337715590468	4.63568067733125	7.24725833560686	1.97806043213352e-12	4.37523465879829e-11	16.2528367839896	Female
ENSG00000154518.9	ENSG00000154518	ENSG00000154518.9	ATP5MC3	protein_coding	2	2587	-0.162208733116116	6.24376811620058	-7.23863538784743	2.09346157758109e-12	4.62133711888948e-11	16.0392281302397	Male
ENSG00000164620.9	ENSG00000164620	ENSG00000164620.9	RELL2	protein_coding	5	2536	-0.307251839671719	4.04618054678272	-7.23074876100451	2.20479609074822e-12	4.85750933602714e-11	16.3123380078884	Male
ENSG00000128581.15	ENSG00000128581	ENSG00000128581.15	IFT22	protein_coding	7	4881	-0.131137729637888	4.40794068249099	-7.22867942527191	2.23496106070872e-12	4.91427461577095e-11	16.1861800262848	Male
ENSG00000177889.10	ENSG00000177889	ENSG00000177889.10	UBE2N	protein_coding	12	4877	-0.102180316318453	7.12017470897258	-7.22552598744155	2.2817118885961e-12	5.00721449815686e-11	15.9106733461519	Male
ENSG00000253719.3	ENSG00000253719	ENSG00000253719.3	ATXN7L3B	protein_coding	12	7596	-0.129714559098583	7.91035935668226	-7.22476094907958	2.29319814631602e-12	5.02255358712744e-11	15.8946332153962	Male
ENSG00000163946.13	ENSG00000163946	ENSG00000163946.13	TASOR	protein_coding	3	8177	0.0965277979213859	7.54167558181682	7.22418062617153	2.30194903224074e-12	5.03185336401742e-11	15.889060673985	Female
ENSG00000169021.6	ENSG00000169021	ENSG00000169021.6	UQCRFS1	protein_coding	19	3086	-0.165294047888468	6.05169058321726	-7.21605104919734	2.42804846442065e-12	5.29712916944896e-11	15.9077246214698	Male
ENSG00000175267.15	ENSG00000175267	ENSG00000175267.15	VWA3A	protein_coding	16	4599	0.309540523064306	2.92141169117937	7.21483191526998	2.44753578789529e-12	5.32923484420866e-11	16.4072497893601	Female
ENSG00000168876.9	ENSG00000168876	ENSG00000168876.9	ANKRD49	protein_coding	11	3002	0.147477696035616	3.84793937207189	7.21049386876903	2.51813401745688e-12	5.47228734922049e-11	16.1482731337567	Female
ENSG00000167642.13	ENSG00000167642	ENSG00000167642.13	SPINT2	protein_coding	19	3807	-0.195171007896787	4.973407468295	-7.20329719243316	2.63969924915525e-12	5.72532827438139e-11	15.9482695758712	Male
ENSG00000069345.12	ENSG00000069345	ENSG00000069345.12	DNAJA2	protein_coding	16	3008	-0.103903837694827	7.22900868693286	-7.20042271632243	2.68985254228384e-12	5.82280094909118e-11	15.7461569264605	Male
ENSG00000166147.13	ENSG00000166147	ENSG00000166147.13	FBN1	protein_coding	15	11609	0.161738072223118	5.78049714119788	7.19907862655136	2.71362457077725e-12	5.8628987341551e-11	15.8051555583982	Female
ENSG00000224934.4	ENSG00000224934	ENSG00000224934.4	GOT1-DT	lncRNA	10	5667	0.219805382514372	2.927551289895	7.19575497731082	2.77329907032112e-12	5.98026073658049e-11	16.2874414981765	Female
ENSG00000241213.1	ENSG00000241213	ENSG00000241213.1	LINC02024	lncRNA	3	1033	0.234072664759482	3.10254628510788	7.19426192756178	2.80052462890968e-12	6.02733335354936e-11	16.2319135231837	Female
ENSG00000139197.10	ENSG00000139197	ENSG00000139197.10	PEX5	protein_coding	12	3252	-0.157178008460341	5.77352979668868	-7.19153160850402	2.85099355434817e-12	6.11726977933287e-11	15.7680056858833	Male
ENSG00000165476.14	ENSG00000165476	ENSG00000165476.14	REEP3	protein_coding	10	5172	0.146108879472862	5.71567723790649	7.19139966549868	2.85345501119778e-12	6.11726977933287e-11	15.7667019171154	Female
ENSG00000204406.13	ENSG00000204406	ENSG00000204406.13	MBD5	protein_coding	2	10732	0.0980948589223392	6.30894329933445	7.19111664146042	2.85874200967928e-12	6.11726977933287e-11	15.7208114372561	Female
ENSG00000134072.11	ENSG00000134072	ENSG00000134072.11	CAMK1	protein_coding	3	1487	-0.39475094037939	3.97893882074897	-7.18714523606541	2.93395397006373e-12	6.26620761866385e-11	16.0816513543784	Male
ENSG00000158864.12	ENSG00000158864	ENSG00000158864.12	NDUFS2	protein_coding	1	4782	-0.14876486454594	6.25021145448269	-7.18478537870799	2.97956457784613e-12	6.35147639972161e-11	15.6888384284256	Male
ENSG00000136937.13	ENSG00000136937	ENSG00000136937.13	NCBP1	protein_coding	9	4983	0.133730869493665	6.21672329261774	7.18438984294095	2.98727734612184e-12	6.3557881821297e-11	15.6743976759329	Female
ENSG00000179115.11	ENSG00000179115	ENSG00000179115.11	FARSA	protein_coding	19	2057	-0.160131589735552	5.27221916298726	-7.18376091970798	2.99958153610526e-12	6.36983379435281e-11	15.7773150909543	Male
ENSG00000284428.1	ENSG00000284428	ENSG00000284428.1		lncRNA	19	2651	0.240680487679432	3.37032779760598	7.18126223944603	3.04896001256408e-12	6.46240670594702e-11	16.0726641081283	Female
ENSG00000104205.14	ENSG00000104205	ENSG00000104205.14	SGK3	protein_coding	8	4190	0.13077541444355	5.18741630096431	7.17868563947719	3.10071589188487e-12	6.55965843037007e-11	15.7349756940159	Female
ENSG00000114383.10	ENSG00000114383	ENSG00000114383.10	TUSC2	protein_coding	3	1669	-0.169836533877628	4.99791651201597	-7.17585680316601	3.15853423876138e-12	6.66934356275324e-11	15.7638099445497	Male
ENSG00000006007.12	ENSG00000006007	ENSG00000006007.12	GDE1	protein_coding	16	2907	-0.0939667759193945	6.3609341168711	-7.1749099416298	3.17812301828146e-12	6.6980441724913e-11	15.6140911459292	Male
ENSG00000104695.13	ENSG00000104695	ENSG00000104695.13	PPP2CB	protein_coding	8	1946	-0.131091405312177	7.42010797681184	-7.16788196237084	3.32730306693864e-12	6.99924204476547e-11	15.5308815823507	Male
ENSG00000250802.7	ENSG00000250802	ENSG00000250802.7	ZBED3-AS1	lncRNA	5	4296	0.220552378734201	3.52528726241907	7.16450090985056	3.40150516178413e-12	7.13854792458322e-11	15.9289942753202	Female
ENSG00000197343.11	ENSG00000197343	ENSG00000197343.11	ZNF655	protein_coding	7	4886	0.123221744437902	6.75938451766331	7.16428457360786	3.40630800698555e-12	7.13854792458322e-11	15.5182291758961	Female
ENSG00000198625.13	ENSG00000198625	ENSG00000198625.13	MDM4	protein_coding	1	10050	0.105835204215653	6.21282049558503	7.1632010250402	3.43046427383997e-12	7.17570897730197e-11	15.5423917116209	Female
ENSG00000105723.12	ENSG00000105723	ENSG00000105723.12	GSK3A	protein_coding	19	3524	-0.246186965045623	4.4666319332522	-7.16172782489334	3.46357785891746e-12	7.23143265123515e-11	15.8143339371703	Male
ENSG00000039319.17	ENSG00000039319	ENSG00000039319.17	ZFYVE16	protein_coding	5	10805	0.143094524814872	7.49893808467497	7.15903189251641	3.52499150701938e-12	7.34592446518777e-11	15.4707977633824	Female
ENSG00000188573.7	ENSG00000188573	ENSG00000188573.7	FBLL1	protein_coding	5	1330	-0.215808956001907	3.77483827819006	-7.15714302254053	3.56865721260144e-12	7.41847399582275e-11	15.8692715663798	Male
ENSG00000177058.12	ENSG00000177058	ENSG00000177058.12	SLC38A9	protein_coding	5	3509	0.137477660295267	4.78111059069229	7.15695264104811	3.57308774373558e-12	7.41847399582275e-11	15.6421877564121	Female
ENSG00000175203.15	ENSG00000175203	ENSG00000175203.15	DCTN2	protein_coding	12	4924	-0.105802334940636	6.860443362318	-7.15511483519821	3.6161361368742e-12	7.49392219830886e-11	15.4646952034236	Male
ENSG00000108518.7	ENSG00000108518	ENSG00000108518.7	PFN1	protein_coding	17	1173	-0.186687614334966	4.3261638544023	-7.15428047048245	3.63584816077514e-12	7.52081925108487e-11	15.760678442287	Male
ENSG00000135930.14	ENSG00000135930	ENSG00000135930.14	EIF4E2	protein_coding	2	4879	-0.165208665231488	5.50666064340213	-7.14790642478426	3.78996557939898e-12	7.82512301698458e-11	15.5197010763624	Male
ENSG00000145912.8	ENSG00000145912	ENSG00000145912.8	NHP2	protein_coding	5	780	-0.250440787526749	4.46236010164712	-7.1474980136497	3.80005671963707e-12	7.83148220633692e-11	15.6875806820055	Male
ENSG00000118246.14	ENSG00000118246	ENSG00000118246.14	FASTKD2	protein_coding	2	6712	0.108743776362149	6.44337929165505	7.13790977365129	4.04470897196842e-12	8.32033134749305e-11	15.3637534949309	Female
ENSG00000111652.10	ENSG00000111652	ENSG00000111652.10	COPS7A	protein_coding	12	2034	-0.131992532758654	6.03324119911745	-7.13701281999881	4.06837284239523e-12	8.35362585469756e-11	15.4002041877937	Male
ENSG00000102595.20	ENSG00000102595	ENSG00000102595.20	UGGT2	protein_coding	13	4850	0.12954165864617	6.47855045757499	7.13667159306763	4.07741097665844e-12	8.35682213014216e-11	15.3539283329647	Female
ENSG00000144227.5	ENSG00000144227	ENSG00000144227.5	NXPH2	protein_coding	2	2709	-0.297414319106779	3.645399193542	-7.13613523258268	4.09165758728823e-12	8.37066213370137e-11	15.7829017551706	Male
ENSG00000028116.17	ENSG00000028116	ENSG00000028116.17	VRK2	protein_coding	2	2657	0.260057466892196	4.10909411935521	7.13428849945301	4.14108541792073e-12	8.44773778451747e-11	15.6162314898687	Female
ENSG00000122483.17	ENSG00000122483	ENSG00000122483.17	CCDC18	protein_coding	1	6426	0.231102934695437	3.05601661800613	7.13410576526851	4.14600811988147e-12	8.44773778451747e-11	15.8542363688437	Female
ENSG00000230453.9	ENSG00000230453	ENSG00000230453.9	ANKRD18B	protein_coding	9	4160	0.33837879575761	3.55425672002059	7.13388283280238	4.15202152524628e-12	8.44773778451747e-11	15.7249632493456	Female
ENSG00000107036.12	ENSG00000107036	ENSG00000107036.12	RIC1	protein_coding	9	6786	0.118473358290787	5.51087549851414	7.13213827848197	4.1993765617062e-12	8.52855203531967e-11	15.4015589283503	Female
ENSG00000151948.12	ENSG00000151948	ENSG00000151948.12	GLT1D1	protein_coding	12	3010	-0.129948952015829	5.16988903670993	-7.13140176309462	4.21952803661449e-12	8.55392525752884e-11	15.4494587807207	Male
ENSG00000084090.13	ENSG00000084090	ENSG00000084090.13	STARD7	protein_coding	2	3377	-0.111727920444929	7.3367259703462	-7.12934303513903	4.27636194239557e-12	8.65343530734756e-11	15.2850399927774	Male
ENSG00000104435.13	ENSG00000104435	ENSG00000104435.13	STMN2	protein_coding	8	1903	-0.196742783529764	9.06566437304785	-7.12745251699333	4.32921509683051e-12	8.74454477967392e-11	15.2795786097249	Male
ENSG00000166501.13	ENSG00000166501	ENSG00000166501.13	PRKCB	protein_coding	16	8010	-0.160938230830187	9.52242756947685	-7.12644340149372	4.35768941557011e-12	8.78617161947981e-11	15.2776322863064	Male
ENSG00000136152.15	ENSG00000136152	ENSG00000136152.15	COG3	protein_coding	13	4555	0.115268612859918	5.63116249587047	7.12595037421048	4.37166813383724e-12	8.79847442431747e-11	15.3497007248441	Female
ENSG00000168405.17	ENSG00000168405	ENSG00000168405.17	CMAHP	transcribed_unitary_pseudogene	6	2790	0.288888412061971	3.39228284544267	7.12350484478938	4.44166050989554e-12	8.92326400998798e-11	15.6952554085502	Female
ENSG00000107186.16	ENSG00000107186	ENSG00000107186.16	MPDZ	protein_coding	9	7821	0.113871103977969	7.75083738108143	7.12266313023463	4.46600491447961e-12	8.94095203962908e-11	15.2362238255193	Female
ENSG00000134759.14	ENSG00000134759	ENSG00000134759.14	ELP2	protein_coding	18	8432	0.075743448073335	6.72843133987952	7.12264696262	4.46647380314505e-12	8.94095203962908e-11	15.253354002814	Female
ENSG00000214575.9	ENSG00000214575	ENSG00000214575.9	CPEB1	protein_coding	15	4882	0.135788086319988	4.6343658043919	7.12180360422868	4.49099991331538e-12	8.97396583751928e-11	15.438147124742	Female
ENSG00000115806.13	ENSG00000115806	ENSG00000115806.13	GORASP2	protein_coding	2	2447	-0.121498283298689	4.48571353768651	-7.12038239678898	4.53263080495688e-12	9.04097965917292e-11	15.5026590719922	Male
ENSG00000111224.14	ENSG00000111224	ENSG00000111224.14	PARP11	protein_coding	12	4449	0.119489162111746	4.45698743821813	7.11966034921977	4.55392666276566e-12	9.06726574386675e-11	15.4522958388314	Female
ENSG00000134986.13	ENSG00000134986	ENSG00000134986.13	NREP	protein_coding	5	3564	-0.232636712796822	6.35462052130707	-7.11630895350056	4.65406738173158e-12	9.25016595265866e-11	15.2617922327938	Male
ENSG00000154096.13	ENSG00000154096	ENSG00000154096.13	THY1	protein_coding	11	4502	-0.192666208411851	7.76128807944224	-7.11390100691527	4.72735171795978e-12	9.37913298216888e-11	15.1952656073933	Male
ENSG00000161298.18	ENSG00000161298	ENSG00000161298.18	ZNF382	protein_coding	19	8336	0.150622641493168	5.87027730700998	7.11275855412968	4.76251742842535e-12	9.43214887863673e-11	15.2431514707805	Female
ENSG00000188313.13	ENSG00000188313	ENSG00000188313.13	PLSCR1	protein_coding	3	1976	0.265610338074449	3.78466945454765	7.10810468592907	4.90844598749957e-12	9.70395427971155e-11	15.5109579554067	Female
ENSG00000147224.11	ENSG00000147224	ENSG00000147224.11	PRPS1	protein_coding	X	2070	-0.172234395039138	5.08388678886533	-7.10619406853655	4.96962160671408e-12	9.80753946060004e-11	15.305106729672	Male
ENSG00000047230.15	ENSG00000047230	ENSG00000047230.15	CTPS2	protein_coding	X	4319	0.127115872712054	3.76050119500478	7.10589689206013	4.97920398766641e-12	9.80911967235164e-11	15.4984682347642	Female
ENSG00000167468.16	ENSG00000167468	ENSG00000167468.16	GPX4	protein_coding	19	1184	-0.166566149683637	6.56839096019449	-7.1029672160171	5.07464872683985e-12	9.97954688007062e-11	15.1529014226387	Male
ENSG00000137100.16	ENSG00000137100	ENSG00000137100.16	DCTN3	protein_coding	9	3023	-0.132570274939919	5.3160806877748	-7.10207120575425	5.10419719690837e-12	1.00200145324194e-10	15.2470282146858	Male
ENSG00000163006.12	ENSG00000163006	ENSG00000163006.12	CCDC138	protein_coding	2	3285	0.171092338877865	3.87413123771245	7.10110718721708	5.13617742839435e-12	1.00651055921342e-10	15.4397321978778	Female
ENSG00000137216.19	ENSG00000137216	ENSG00000137216.19	TMEM63B	protein_coding	6	3318	-0.136283619780513	4.90136516023086	-7.09731388301415	5.26394072083183e-12	1.02862682209063e-10	15.2744772885886	Male
ENSG00000128285.4	ENSG00000128285	ENSG00000128285.4	MCHR1	protein_coding	22	2115	-0.286635943644704	3.02475452421737	-7.09721087576895	5.26745337722328e-12	1.02862682209063e-10	15.6920715926201	Male
ENSG00000119969.15	ENSG00000119969	ENSG00000119969.15	HELLS	protein_coding	10	5558	0.229577772055168	3.03302877714849	7.09587201706108	5.31332015132628e-12	1.03577288115732e-10	15.6173659021088	Female
ENSG00000197056.11	ENSG00000197056	ENSG00000197056.11	ZMYM1	protein_coding	1	4608	0.150915827341944	3.84289000131529	7.09473491650444	5.3525833904001e-12	1.04160899774859e-10	15.4062174265636	Female
ENSG00000174871.11	ENSG00000174871	ENSG00000174871.11	CNIH2	protein_coding	11	1524	-0.237332994692778	3.95803336610116	-7.09426744158638	5.36880760232122e-12	1.04294923335527e-10	15.4845805488247	Male
ENSG00000196465.10	ENSG00000196465	ENSG00000196465.10	MYL6B	protein_coding	12	1305	-0.170595750849685	5.58057276166235	-7.09383546357561	5.38384285034956e-12	1.04405424719452e-10	15.1676788699219	Male
ENSG00000179820.16	ENSG00000179820	ENSG00000179820.16	MYADM	protein_coding	19	3186	-0.226572957407722	3.77268353482991	-7.09255976705296	5.42848636881506e-12	1.05088722252451e-10	15.5150407455836	Male
ENSG00000146350.14	ENSG00000146350	ENSG00000146350.14	TBC1D32	protein_coding	6	5323	0.131736313838409	5.40320980908835	7.09134882147581	5.4712006603432e-12	1.05732372622895e-10	15.1520841453038	Female
ENSG00000152601.17	ENSG00000152601	ENSG00000152601.17	MBNL1	protein_coding	3	6458	0.0836582925398535	7.46153699080663	7.08573654489133	5.67352101252788e-12	1.09452901053431e-10	15.0028741827188	Female
ENSG00000101935.10	ENSG00000101935	ENSG00000101935.10	AMMECR1	protein_coding	X	5424	0.171097678695232	3.22829319429902	7.07918926311164	5.91885989318431e-12	1.13989077598049e-10	15.4603726747306	Female
ENSG00000196597.12	ENSG00000196597	ENSG00000196597.12	ZNF782	protein_coding	9	4442	0.16730532564667	4.59202964242344	7.07490260158718	6.08511035298498e-12	1.1698912675188e-10	15.1460968268827	Female
ENSG00000169032.9	ENSG00000169032	ENSG00000169032.9	MAP2K1	protein_coding	15	4868	-0.181961106631182	6.75129801968208	-7.07425394639014	6.11066410799155e-12	1.17278553412828e-10	14.9656294443483	Male
ENSG00000100167.20	ENSG00000100167	ENSG00000100167.20	SEPTIN3	protein_coding	22	4649	-0.10498099423987	8.3450363063326	-7.07381692720839	6.12793994060404e-12	1.17315729036772e-10	14.9311313153295	Male
ENSG00000163428.4	ENSG00000163428	ENSG00000163428.4	LRRC58	protein_coding	3	7918	0.127005423515342	6.55118479854719	7.07367384399062	6.13360660317591e-12	1.17315729036772e-10	14.9503638629137	Female
ENSG00000089818.18	ENSG00000089818	ENSG00000089818.18	NECAP1	protein_coding	12	5166	-0.138438214112164	7.25149580084601	-7.071727161741	6.21121687036307e-12	1.1859708109736e-10	14.9258729710449	Male
ENSG00000096384.20	ENSG00000096384	ENSG00000096384.20	HSP90AB1	protein_coding	6	2674	-0.195712011576257	9.6553810959284	-7.06912724690582	6.31637819579828e-12	1.20399222605916e-10	14.9153148324698	Male
ENSG00000031698.13	ENSG00000031698	ENSG00000031698.13	SARS1	protein_coding	1	1914	-0.127121678586369	7.39332387101836	-7.068516521484	6.34133365231423e-12	1.20668989601959e-10	14.8999100510342	Male
ENSG00000189159.16	ENSG00000189159	ENSG00000189159.16	JPT1	protein_coding	17	2289	-0.165045027903238	5.23846862978578	-7.06630256014987	6.43261606603876e-12	1.22197825608253e-10	15.032636761642	Male
ENSG00000175416.13	ENSG00000175416	ENSG00000175416.13	CLTB	protein_coding	5	1489	-0.172782264393577	6.18829431444139	-7.06553059979956	6.46474711701759e-12	1.22599703390639e-10	14.9343802931112	Male
ENSG00000100138.15	ENSG00000100138	ENSG00000100138.15	SNU13	protein_coding	22	1458	-0.151159482993318	6.25046991908094	-7.0628803097902	6.57626499190769e-12	1.24294290346111e-10	14.9154930883696	Male
ENSG00000103034.14	ENSG00000103034	ENSG00000103034.14	NDRG4	protein_coding	16	5116	-0.139632219056274	9.20290388117366	-7.06287810368707	6.57635860291418e-12	1.24294290346111e-10	14.8678064555873	Male
ENSG00000120693.13	ENSG00000120693	ENSG00000120693.13	SMAD9	protein_coding	13	5558	0.242172606264267	4.86739165972032	7.06130236256245	6.64355745442587e-12	1.25352258050569e-10	15.0217003853963	Female
ENSG00000182400.15	ENSG00000182400	ENSG00000182400.15	TRAPPC6B	protein_coding	14	4533	-0.2913822947148	5.28518318294606	-7.06002980905999	6.69831907756391e-12	1.26172384648211e-10	15.0300036916719	Male
ENSG00000133858.15	ENSG00000133858	ENSG00000133858.15	ZFC3H1	protein_coding	12	7597	0.12224705706647	6.41507842166522	7.05910223711793	6.73851461624353e-12	1.2671583882734e-10	14.8708403884236	Female
ENSG00000166012.16	ENSG00000166012	ENSG00000166012.16	TAF1D	protein_coding	11	4358	0.135400413369474	6.57748054704592	7.05564703062355	6.89034128226309e-12	1.29353129618284e-10	14.8331307748397	Female
ENSG00000083535.16	ENSG00000083535	ENSG00000083535.16	PIBF1	protein_coding	13	3080	0.166654531058169	5.24073367952827	7.0528109262075	7.01747336255391e-12	1.31518754127059e-10	14.9241291799552	Female
ENSG00000184216.14	ENSG00000184216	ENSG00000184216.14	IRAK1	protein_coding	X	3581	-0.167132674380825	4.76482253114001	-7.05206531118576	7.05127767194829e-12	1.31930940696252e-10	14.9952519391772	Male
ENSG00000131143.8	ENSG00000131143	ENSG00000131143.8	COX4I1	protein_coding	16	3946	-0.132012019655189	7.78621687195823	-7.05176902925027	7.064754761806e-12	1.31933439196572e-10	14.7888849325181	Male
ENSG00000262119.1	ENSG00000262119	ENSG00000262119.1		lncRNA	14	1771	0.234234163164762	2.8588697839358	7.05154342205884	7.07503402674544e-12	1.31933439196572e-10	15.3883699387453	Female
ENSG00000085982.13	ENSG00000085982	ENSG00000085982.13	USP40	protein_coding	2	5695	0.137836283799884	5.14283563232	7.04939778872044	7.17353279241941e-12	1.33547268818875e-10	14.9144222581163	Female
ENSG00000183117.19	ENSG00000183117	ENSG00000183117.19	CSMD1	protein_coding	8	14417	0.122258133213187	7.32603058501211	7.0475103459027	7.26129286878025e-12	1.34956142003786e-10	14.7641239450669	Female
ENSG00000169567.11	ENSG00000169567	ENSG00000169567.11	HINT1	protein_coding	5	3628	-0.239454240842162	7.12706746314275	-7.04713532688429	7.27885536143745e-12	1.35057831208067e-10	14.7760600584468	Male
ENSG00000111775.3	ENSG00000111775	ENSG00000111775.3	COX6A1	protein_coding	12	767	-0.266597104170695	6.40572772389378	-7.04189676260012	7.52859335197564e-12	1.39460012838421e-10	14.7745552490432	Male
ENSG00000154743.17	ENSG00000154743	ENSG00000154743.17	TSEN2	protein_coding	3	4963	0.136964691638352	4.28913495208941	7.0413524589842	7.55502014591778e-12	1.3971783945348e-10	14.978523259115	Female
ENSG00000053900.10	ENSG00000053900	ENSG00000053900.10	ANAPC4	protein_coding	4	3807	0.104024593842611	5.43194135944904	7.0398303479792	7.62940616137945e-12	1.40860275739849e-10	14.8229435579584	Female
ENSG00000241127.8	ENSG00000241127	ENSG00000241127.8	YAE1	protein_coding	7	968	0.146492665706907	3.81063118179418	7.03689736253277	7.77477848219114e-12	1.43189393545501e-10	15.0471842913467	Female
ENSG00000182809.10	ENSG00000182809	ENSG00000182809.10	CRIP2	protein_coding	14	1976	-0.176988360769748	5.5211178368496	-7.03676912624535	7.78119622937503e-12	1.43189393545501e-10	14.8174168434545	Male
ENSG00000131236.17	ENSG00000131236	ENSG00000131236.17	CAP1	protein_coding	1	3105	-0.12721886055429	6.50130711024508	-7.03341164989112	7.95109136449366e-12	1.45860810282335e-10	14.7135447527539	Male
ENSG00000183036.11	ENSG00000183036	ENSG00000183036.11	PCP4	protein_coding	21	706	-0.423965368453808	3.48301549947239	-7.03338444350438	7.95248285245678e-12	1.45860810282335e-10	15.2107819714886	Male
ENSG00000136436.14	ENSG00000136436	ENSG00000136436.14	CALCOCO2	protein_coding	17	3635	0.151759986363369	5.38847142600049	7.03299615695385	7.97236812876325e-12	1.45985822948009e-10	14.7879251922429	Female
ENSG00000165699.14	ENSG00000165699	ENSG00000165699.14	TSC1	protein_coding	9	8715	0.0977558466236079	6.85659244625995	7.03240771497613	8.00259716758636e-12	1.46299525960621e-10	14.6779159856417	Female
ENSG00000248485.2	ENSG00000248485	ENSG00000248485.2	PCP4L1	protein_coding	1	1406	-0.261073030329199	4.66466133744223	-7.03129747186531	8.0599390458152e-12	1.4710705742117e-10	14.9115094831367	Male
ENSG00000111731.12	ENSG00000111731	ENSG00000111731.12	C2CD5	protein_coding	12	4585	0.0822862602081864	7.24512341426041	7.02948381422544	8.1544810820695e-12	1.48589810255655e-10	14.6498198672053	Female
ENSG00000230551.4	ENSG00000230551	ENSG00000230551.4		lncRNA	5	8636	0.181753028067668	4.71365019016531	7.02529786574394	8.3768677126541e-12	1.5239350545659e-10	14.816374794888	Female
ENSG00000100201.21	ENSG00000100201	ENSG00000100201.21	DDX17	protein_coding	22	6441	0.0975416241426856	9.078118670601	7.01989858791981	8.67253929023768e-12	1.57460729336049e-10	14.5936335344221	Female
ENSG00000154328.16	ENSG00000154328	ENSG00000154328.16	NEIL2	protein_coding	8	2699	-0.156469218684945	4.91008151204677	-7.01970014144209	8.68359975568543e-12	1.57460729336049e-10	14.7706700035355	Male
ENSG00000012983.11	ENSG00000012983	ENSG00000012983.11	MAP4K5	protein_coding	14	4812	0.138417771727797	6.44917208790646	7.01936992437166	8.70203523629984e-12	1.57539276482122e-10	14.6138167460126	Female
ENSG00000108021.20	ENSG00000108021	ENSG00000108021.20	TASOR2	protein_coding	10	8976	0.0965565287709733	6.64559945072319	7.01907141520897	8.71873362848022e-12	1.57586172540654e-10	14.6001709324899	Female
ENSG00000103495.14	ENSG00000103495	ENSG00000103495.14	MAZ	protein_coding	16	2765	-0.340342175375381	4.49010275600949	-7.01754546096567	8.80458781483863e-12	1.58880849582791e-10	14.9087319465923	Male
ENSG00000111727.12	ENSG00000111727	ENSG00000111727.12	HCFC2	protein_coding	12	5660	0.120377752864103	6.11373716542079	7.01663030328802	8.85647513762403e-12	1.5955939885042e-10	14.6142497649674	Female
ENSG00000166263.13	ENSG00000166263	ENSG00000166263.13	STXBP4	protein_coding	17	15590	0.175056757304498	3.98774433115739	7.01527147972924	8.93407233119827e-12	1.60698209242326e-10	14.8771136152491	Female
ENSG00000102401.20	ENSG00000102401	ENSG00000102401.20	ARMCX3	protein_coding	X	3730	-0.182726440507488	7.29927720685917	-7.01486772784918	8.95725759066103e-12	1.60856217504315e-10	14.562799269257	Male
ENSG00000166411.14	ENSG00000166411	ENSG00000166411.14	IDH3A	protein_coding	15	4083	-0.217369502290601	6.14310928457005	-7.01345523320685	9.03883585504723e-12	1.62060668540734e-10	14.6263585387681	Male
ENSG00000177383.4	ENSG00000177383	ENSG00000177383.4	MAGEF1	protein_coding	3	1701	-0.178946921269303	5.04800265975406	-7.01219047275481	9.11250133890529e-12	1.63119615313417e-10	14.7143098600508	Male
ENSG00000097021.19	ENSG00000097021	ENSG00000097021.19	ACOT7	protein_coding	1	1813	-0.160223333889523	5.90521860112615	-7.01179927437975	9.13540582315466e-12	1.6326797287142e-10	14.628495482837	Male
ENSG00000105393.16	ENSG00000105393	ENSG00000105393.16	BABAM1	protein_coding	19	1472	-0.156673601693905	4.46952945789484	-7.01104021764226	9.18000982072932e-12	1.63803050635058e-10	14.7878751981304	Male
ENSG00000104964.14	ENSG00000104964	ENSG00000104964.14	TLE5	protein_coding	19	3274	-0.204736307296678	7.16707328072638	-7.00979156570704	9.25384984135004e-12	1.64857261128995e-10	14.5539196707478	Male
ENSG00000144118.14	ENSG00000144118	ENSG00000144118.14	RALB	protein_coding	2	2247	-0.172419146373323	6.12229792589565	-7.00860404212761	9.32461658686714e-12	1.65853451075328e-10	14.5825409362653	Male
ENSG00000069943.10	ENSG00000069943	ENSG00000069943.10	PIGB	protein_coding	15	1937	0.179730481898422	3.17769523364838	7.00833912405923	9.34047598531573e-12	1.65871409786926e-10	15.0248121857125	Female
ENSG00000188811.14	ENSG00000188811	ENSG00000188811.14	NHLRC3	protein_coding	13	3411	0.0987162119038283	5.55527427436061	7.0058355124271	9.49167100095909e-12	1.68288833461449e-10	14.5960811945697	Female
ENSG00000101460.13	ENSG00000101460	ENSG00000101460.13	MAP1LC3A	protein_coding	20	964	-0.193726825548029	5.43526728766175	-7.00313809537691	9.657263089811e-12	1.70623912866869e-10	14.6124234019282	Male
ENSG00000196950.14	ENSG00000196950	ENSG00000196950.14	SLC39A10	protein_coding	2	5432	-0.150023856534716	8.66123296085517	-7.00311401336497	9.65875418043577e-12	1.70623912866869e-10	14.4843647938452	Male
ENSG00000185278.15	ENSG00000185278	ENSG00000185278.15	ZBTB37	protein_coding	1	19183	0.124966622453141	6.28810488708909	7.00294544872117	9.66919756891031e-12	1.70623912866869e-10	14.5173373442766	Female
ENSG00000176871.8	ENSG00000176871	ENSG00000176871.8	WSB2	protein_coding	12	2855	-0.129879190279681	7.95300514379446	-7.00242401235122	9.70157338631383e-12	1.70925196727327e-10	14.4756091693793	Male
ENSG00000187699.10	ENSG00000187699	ENSG00000187699.10	C2orf88	protein_coding	2	4035	0.238153523352388	4.17165566944199	7.0017223860053	9.74530537265623e-12	1.71425292933181e-10	14.7561945987605	Female
ENSG00000215158.9	ENSG00000215158	ENSG00000215158.9	GUSBP18	transcribed_unprocessed_pseudogene	5	458	0.208678731983509	3.59896062517574	6.99814485687376	9.97132190123238e-12	1.75125260435166e-10	14.8603398406532	Female
ENSG00000100154.14	ENSG00000100154	ENSG00000100154.14	TTC28	protein_coding	22	11770	0.133980924592884	5.03851233105794	6.99681624040264	1.00565651579948e-11	1.76014627483551e-10	14.5967139753059	Female
ENSG00000109323.9	ENSG00000109323	ENSG00000109323.9	MANBA	protein_coding	4	7444	0.13435802399987	4.93481380503633	6.99680585268491	1.005723444225e-11	1.76014627483551e-10	14.6057087327478	Female
ENSG00000084070.12	ENSG00000084070	ENSG00000084070.12	SMAP2	protein_coding	1	2905	-0.127433471524872	6.56471220874682	-6.99661972271879	1.00692342848692e-11	1.76014627483551e-10	14.4819143154915	Male
ENSG00000105255.11	ENSG00000105255	ENSG00000105255.11	FSD1	protein_coding	19	1833	-0.148126602891749	4.67586936061229	-6.99557759439523	1.01366810148651e-11	1.76916760837567e-10	14.6569080832979	Male
ENSG00000100568.11	ENSG00000100568	ENSG00000100568.11	VTI1B	protein_coding	14	5142	-0.0811027082500511	6.4533996108012	-6.99360589107128	1.02655072495105e-11	1.78885672351065e-10	14.4592322499145	Male
ENSG00000188994.13	ENSG00000188994	ENSG00000188994.13	ZNF292	protein_coding	6	12341	0.118050160135184	7.5975806590383	6.99198175898445	1.03728318255432e-11	1.80305522808214e-10	14.4091702871524	Female
ENSG00000230989.6	ENSG00000230989	ENSG00000230989.6	HSBP1	protein_coding	16	8649	-0.104921590586493	6.89969084841489	-6.99188484955761	1.03792704714128e-11	1.80305522808214e-10	14.4251302335164	Male
ENSG00000265972.5	ENSG00000265972	ENSG00000265972.5	TXNIP	protein_coding	1	2905	0.442456555566117	6.69354398701904	6.99105056295406	1.04348630788495e-11	1.80989783526008e-10	14.4265164797473	Female
ENSG00000082516.9	ENSG00000082516	ENSG00000082516.9	GEMIN5	protein_coding	5	5404	0.116533986977279	4.86355327899434	6.98985855650361	1.05148005181917e-11	1.8209352215225e-10	14.5721629278968	Female
ENSG00000048342.16	ENSG00000048342	ENSG00000048342.16	CC2D2A	protein_coding	4	6514	0.204971792046678	4.88150873247014	6.98663139868954	1.0734251099926e-11	1.8560616839965e-10	14.5476581573604	Female
ENSG00000111271.14	ENSG00000111271	ENSG00000111271.14	ACAD10	protein_coding	12	4071	0.118044849264548	3.73148748550997	6.98481779043443	1.08595482280033e-11	1.87482463225343e-10	14.7423809733044	Female
ENSG00000253284.2	ENSG00000253284	ENSG00000253284.2		lncRNA	12	5391	0.272012278844607	2.90975988486229	6.98335398215735	1.09617261795464e-11	1.88954446644342e-10	14.9473903361762	Female
ENSG00000164117.13	ENSG00000164117	ENSG00000164117.13	FBXO8	protein_coding	4	1980	0.136005054268473	4.15844624367322	6.9830534225497	1.0982822733664e-11	1.89026394352891e-10	14.6361974831621	Female
ENSG00000184005.11	ENSG00000184005	ENSG00000184005.11	ST6GALNAC3	protein_coding	1	6836	0.169608669652776	4.46231496338483	6.98175464306134	1.10744450448028e-11	1.90310078692996e-10	14.5758714813783	Female
ENSG00000103266.11	ENSG00000103266	ENSG00000103266.11	STUB1	protein_coding	16	1853	-0.244489954517508	5.39558917518687	-6.97952009377308	1.12338426893448e-11	1.927527232565e-10	14.4829301160868	Male
ENSG00000131462.8	ENSG00000131462	ENSG00000131462.8	TUBG1	protein_coding	17	3572	-0.19118900340956	3.39627974969514	-6.97882375143513	1.12839743636676e-11	1.93315941168968e-10	14.8510629365007	Male
ENSG00000078369.18	ENSG00000078369	ENSG00000078369.18	GNB1	protein_coding	1	3484	-0.118751362983108	8.86890981460021	-6.9768405986226	1.14279552635447e-11	1.95482787586209e-10	14.3205832538182	Male
ENSG00000180611.7	ENSG00000180611	ENSG00000180611.7	MB21D2	protein_coding	3	3063	-0.160848437015281	4.02962366826131	-6.97642306656417	1.14584982699325e-11	1.9570554384579e-10	14.6513143033479	Male
ENSG00000117395.12	ENSG00000117395	ENSG00000117395.12	EBNA1BP2	protein_coding	1	1503	-0.165553369583123	5.41554064495061	-6.97576017411329	1.15071546033065e-11	1.96236514380051e-10	14.4396944864701	Male
ENSG00000156976.17	ENSG00000156976	ENSG00000156976.17	EIF4A2	protein_coding	3	5327	-0.154274009587903	9.89879989317958	-6.97345825509144	1.16776978639546e-11	1.9884128832374e-10	14.315969396966	Male
ENSG00000105364.13	ENSG00000105364	ENSG00000105364.13	MRPL4	protein_coding	19	1620	-0.219011611623803	3.17640925051558	-6.97212036641945	1.17779576526937e-11	2.00243206971976e-10	14.8816471646098	Male
ENSG00000163069.12	ENSG00000163069	ENSG00000163069.12	SGCB	protein_coding	4	4248	0.118190600544175	6.77623773160365	6.96798988768911	1.20928592633844e-11	2.05284556188455e-10	14.2749646563636	Female
ENSG00000099341.11	ENSG00000099341	ENSG00000099341.11	PSMD8	protein_coding	19	2529	-0.136064480310996	6.09220347422362	-6.96683286667142	1.21825428268155e-11	2.06493176594127e-10	14.3187057894037	Male
ENSG00000175573.7	ENSG00000175573	ENSG00000175573.7	C11orf68	protein_coding	11	1562	-0.158279484163272	4.29717333396293	-6.96441380338474	1.23721679248546e-11	2.09389569273675e-10	14.5420771166904	Male
ENSG00000076513.16	ENSG00000076513	ENSG00000076513.16	ANKRD13A	protein_coding	12	4241	0.131490391905249	5.06816569856754	6.96205642805396	1.25597474082995e-11	2.12242630182611e-10	14.3725859686277	Female
ENSG00000107872.12	ENSG00000107872	ENSG00000107872.12	FBXL15	protein_coding	10	1340	-0.200295605208126	4.25504880092376	-6.95327242194915	1.32836384361369e-11	2.23874928375719e-10	14.4757284030707	Male
ENSG00000170091.11	ENSG00000170091	ENSG00000170091.11	NSG2	protein_coding	5	2350	-0.18941565655896	7.79558761905103	-6.95321869855479	1.32881895714505e-11	2.23874928375719e-10	14.1724915330567	Male
ENSG00000011198.9	ENSG00000011198	ENSG00000011198.9	ABHD5	protein_coding	3	5298	0.114098138684512	4.96793097317604	6.95212182163326	1.33814464230615e-11	2.25106561062647e-10	14.3220686182252	Female
ENSG00000014641.18	ENSG00000014641	ENSG00000014641.18	MDH1	protein_coding	2	1647	-0.164363955467898	8.91284284764063	-6.95144285069779	1.34394947684794e-11	2.25743092577315e-10	14.162835533974	Male
ENSG00000157259.8	ENSG00000157259	ENSG00000157259.8	GATAD1	protein_coding	7	4571	0.118884866876606	5.42670206510586	6.95054071677942	1.3517005361739e-11	2.26704128964901e-10	14.2613137375625	Female
ENSG00000188596.11	ENSG00000188596	ENSG00000188596.11	CFAP54	protein_coding	12	9776	0.255678629496851	3.69820156810611	6.94883060645403	1.36651443111536e-11	2.2884507039818e-10	14.5164814619018	Female
ENSG00000169432.15	ENSG00000169432	ENSG00000169432.15	SCN9A	protein_coding	2	9768	0.269223842804928	3.86499156372708	6.9456568970664	1.39443084462346e-11	2.33170546922815e-10	14.4585442751362	Female
ENSG00000080947.14	ENSG00000080947	ENSG00000080947.14	CROCCP3	transcribed_unprocessed_pseudogene	1	2039	0.166024930744933	3.86940176906055	6.94536009269984	1.39707005991581e-11	2.33262669196706e-10	14.466903286219	Female
ENSG00000172167.8	ENSG00000172167	ENSG00000172167.8	MTBP	protein_coding	8	3375	0.216131737001679	3.07199650749581	6.94482952888886	1.40180012552283e-11	2.33703095553582e-10	14.6529925297501	Female
ENSG00000169379.15	ENSG00000169379	ENSG00000169379.15	ARL13B	protein_coding	3	3971	0.122031842513613	4.05244811896033	6.94223297480166	1.42517678727637e-11	2.37246269953458e-10	14.4012928404361	Female
ENSG00000135870.11	ENSG00000135870	ENSG00000135870.11	RC3H1	protein_coding	1	11451	0.109425169148673	6.41226025238327	6.9416440959647	1.43053150011502e-11	2.37783286551857e-10	14.1276812784215	Female
ENSG00000005486.17	ENSG00000005486	ENSG00000005486.17	RHBDD2	protein_coding	7	1878	-0.152760278316593	6.22046678878949	-6.94109467766731	1.4355452224902e-11	2.38262111964569e-10	14.1605187667585	Male
ENSG00000143353.12	ENSG00000143353	ENSG00000143353.12	LYPLAL1	protein_coding	1	2169	0.127563185907738	5.3358494592224	6.93983297442561	1.44712436505689e-11	2.3982758394192e-10	14.2036595581049	Female
ENSG00000196247.11	ENSG00000196247	ENSG00000196247.11	ZNF107	protein_coding	7	6094	0.183619582182784	4.30924418169739	6.93677931272137	1.47553026601191e-11	2.44172934390416e-10	14.3234092201494	Female
ENSG00000162639.16	ENSG00000162639	ENSG00000162639.16	HENMT1	protein_coding	1	1874	-0.131731318085111	4.20879251678985	-6.93608545463415	1.482060707663e-11	2.44890800363841e-10	14.3629713475972	Male
ENSG00000105866.15	ENSG00000105866	ENSG00000105866.15	SP4	protein_coding	7	6077	0.119514667480694	5.27911145897874	6.93473223322747	1.49487875464196e-11	2.46643954052447e-10	14.1777310044835	Female
ENSG00000174939.11	ENSG00000174939	ENSG00000174939.11	ASPHD1	protein_coding	16	1816	-0.237922141810564	4.92929688009537	-6.93262120801083	1.51509275788243e-11	2.49610414536088e-10	14.2412644495561	Male
ENSG00000175106.16	ENSG00000175106	ENSG00000175106.16	TVP23C	protein_coding	17	4079	0.21766667265687	3.08299684630975	6.92747528524377	1.56549949544537e-11	2.57535042181514e-10	14.5439903651834	Female
ENSG00000080822.17	ENSG00000080822	ENSG00000080822.17	CLDND1	protein_coding	3	2818	0.16531034630176	7.86591315161712	6.92642325962082	1.57600566351463e-11	2.58882106786154e-10	14.0002317935576	Female
ENSG00000240771.7	ENSG00000240771	ENSG00000240771.7	ARHGEF25	protein_coding	12	2554	-0.201467307896483	5.67312553038856	-6.92587666010038	1.581491659417e-11	2.59401789070306e-10	14.1089091676548	Male
ENSG00000129559.13	ENSG00000129559	ENSG00000129559.13	NEDD8	protein_coding	14	2300	-0.19045526152987	5.28586262593368	-6.92475813736374	1.59277637130636e-11	2.60869678408974e-10	14.1364398116595	Male
ENSG00000182973.18	ENSG00000182973	ENSG00000182973.18	CNOT10	protein_coding	3	2772	0.12210518197318	4.41417803691806	6.92397196053368	1.60075538023842e-11	2.6179264417662e-10	14.2216593337243	Female
ENSG00000110013.12	ENSG00000110013	ENSG00000110013.12	SIAE	protein_coding	11	5441	-0.128402572344992	5.45578755750381	-6.91940720058525	1.64786580524634e-11	2.69103231646222e-10	14.0768332049816	Male
ENSG00000133624.13	ENSG00000133624	ENSG00000133624.13	ZNF767P	transcribed_unprocessed_pseudogene	7	565	0.137890034597972	4.02254372587406	6.9187302517745	1.6549672524873e-11	2.6966080203168e-10	14.2605562301434	Female
ENSG00000138035.15	ENSG00000138035	ENSG00000138035.15	PNPT1	protein_coding	2	4549	0.140307978858448	5.42246157617444	6.91862173598597	1.65610841713279e-11	2.6966080203168e-10	14.0609220889885	Female
ENSG00000063854.13	ENSG00000063854	ENSG00000063854.13	HAGH	protein_coding	16	2619	-0.18094372522461	5.66723009196542	-6.91713911544416	1.67177749531761e-11	2.71815933372602e-10	14.0462716803362	Male
ENSG00000108528.14	ENSG00000108528	ENSG00000108528.14	SLC25A11	protein_coding	17	2176	-0.127339125212849	5.37890707928505	-6.91666657199241	1.67680211823041e-11	2.72236622974328e-10	14.0678462673076	Male
ENSG00000172301.11	ENSG00000172301	ENSG00000172301.11	COPRS	protein_coding	17	1062	-0.187623515740155	5.51069856950805	-6.9151897122086	1.69260163829722e-11	2.74402907108562e-10	14.0496337888625	Male
ENSG00000135525.18	ENSG00000135525	ENSG00000135525.18	MAP7	protein_coding	6	4536	0.123325956243619	7.04178313308682	6.91415313954497	1.70377822057561e-11	2.75814532229414e-10	13.9304384846614	Female
ENSG00000004848.8	ENSG00000004848	ENSG00000004848.8	ARX	protein_coding	X	2893	-0.264439483231741	2.73711226363502	-6.91285277363917	1.71790168039373e-11	2.77698433719218e-10	14.6065975127792	Male
ENSG00000086504.16	ENSG00000086504	ENSG00000086504.16	MRPL28	protein_coding	16	2229	-0.18532601202307	4.85957383400084	-6.91116547099432	1.73639930898009e-11	2.80282952042018e-10	14.1100240414241	Male
ENSG00000153246.13	ENSG00000153246	ENSG00000153246.13	PLA2R1	protein_coding	2	14376	0.218401831894734	3.83817439291927	6.91044788314516	1.74432529690688e-11	2.80881931500085e-10	14.246271173495	Female
ENSG00000119509.13	ENSG00000119509	ENSG00000119509.13	INVS	protein_coding	9	4897	0.152674175820599	4.74885987582674	6.91037436747559	1.74513930582864e-11	2.80881931500085e-10	14.0887257716333	Female
ENSG00000014216.15	ENSG00000014216	ENSG00000014216.15	CAPN1	protein_coding	11	3086	-0.138573443613024	5.35573712428959	-6.90979990933679	1.75151291271196e-11	2.8150214726608e-10	14.0308413505184	Male
ENSG00000105568.18	ENSG00000105568	ENSG00000105568.18	PPP2R1A	protein_coding	19	5352	-0.140238046929468	7.43973444524089	-6.90849748248521	1.7660481610106e-11	2.83430430438051e-10	13.8952641347201	Male
ENSG00000075292.19	ENSG00000075292	ENSG00000075292.19	ZNF638	protein_coding	2	6821	0.118327745460833	8.52182233392352	6.90641915148421	1.78948842267178e-11	2.86780282370786e-10	13.8752785233339	Female
ENSG00000137145.20	ENSG00000137145	ENSG00000137145.20	DENND4C	protein_coding	9	8143	0.136476789727249	6.34797251757566	6.90530813430343	1.80214403759211e-11	2.88394683379712e-10	13.9003861554315	Female
ENSG00000169895.6	ENSG00000169895	ENSG00000169895.6	SYAP1	protein_coding	X	6153	0.0899164235145387	5.92521824620008	6.90418359826675	1.81504319311743e-11	2.90043382934502e-10	13.926089127556	Female
ENSG00000070214.16	ENSG00000070214	ENSG00000070214.16	SLC44A1	protein_coding	9	10482	0.12525429670935	8.04179359272188	6.90277991040981	1.83127175133455e-11	2.92218649462956e-10	13.8513712154649	Female
ENSG00000198252.12	ENSG00000198252	ENSG00000198252.12	STYX	protein_coding	14	4864	0.132310388141042	4.39508244144178	6.90239747452223	1.83571789330051e-11	2.92510254895388e-10	14.0910563557147	Female
ENSG00000151692.15	ENSG00000151692	ENSG00000151692.15	RNF144A	protein_coding	2	5720	0.13286149107299	6.19981759738745	6.90195861342801	1.84083309655615e-11	2.92907488440629e-10	13.8912006206862	Female
ENSG00000196295.11	ENSG00000196295	ENSG00000196295.11	GARS1-DT	lncRNA	7	14667	0.180596883867656	5.83604728293146	6.90115016547502	1.85029275648497e-11	2.93993884636374e-10	13.9131090337043	Female
ENSG00000167733.13	ENSG00000167733	ENSG00000167733.13	HSD11B1L	protein_coding	19	1884	-0.186767484565751	4.62839544473328	-6.89975362283731	1.86674636294433e-11	2.96186887416025e-10	14.0707555134435	Male
ENSG00000152223.14	ENSG00000152223	ENSG00000152223.14	EPG5	protein_coding	18	12724	0.115877479569835	6.43736327465782	6.89756050071011	1.89287557973146e-11	2.99906669866672e-10	13.8496835764449	Female
ENSG00000083828.16	ENSG00000083828	ENSG00000083828.16	ZNF586	protein_coding	19	2695	0.20651646280598	3.93634613642396	6.89496799463285	1.92422685657219e-11	3.04442124474665e-10	14.1288642509358	Female
ENSG00000242372.8	ENSG00000242372	ENSG00000242372.8	EIF6	protein_coding	20	1252	-0.119650662131413	4.20578555893202	-6.89437535441464	1.93146500971267e-11	3.05155080035227e-10	14.1012012166661	Male
ENSG00000136141.15	ENSG00000136141	ENSG00000136141.15	LRCH1	protein_coding	13	5569	0.141636935135566	4.39925780668444	6.89337882559149	1.94369637239387e-11	3.06653792085303e-10	14.0352078537122	Female
ENSG00000181826.10	ENSG00000181826	ENSG00000181826.10	RELL1	protein_coding	4	3617	0.223039926823854	4.14398379748075	6.89001305524937	1.98557298515946e-11	3.12632938508167e-10	14.0608974083834	Female
ENSG00000165832.6	ENSG00000165832	ENSG00000165832.6	TRUB1	protein_coding	10	3406	-0.130895014972094	6.3284653603516	-6.88988430555262	1.98719235757205e-11	3.12632938508167e-10	13.8188817093412	Male
ENSG00000103549.21	ENSG00000103549	ENSG00000103549.21	RNF40	protein_coding	16	5371	-0.120336936482463	5.48399028322813	-6.88810636731386	2.00968782166802e-11	3.1572732725783e-10	13.8811051312227	Male
ENSG00000137726.17	ENSG00000137726	ENSG00000137726.17	FXYD6	protein_coding	11	2132	-0.261287782070272	5.83047354897052	-6.88642504006069	2.03119098962523e-11	3.18657350479126e-10	13.8864099389358	Male
ENSG00000196422.11	ENSG00000196422	ENSG00000196422.11	PPP1R26	protein_coding	9	4951	-0.140547124221986	5.21833734103228	-6.88320514253643	2.07300438930869e-11	3.2476099619324e-10	13.8771123288929	Male
ENSG00000087152.15	ENSG00000087152	ENSG00000087152.15	ATXN7L3	protein_coding	17	3951	-0.130187412534001	6.99150008288237	-6.88275738616288	2.07888550031943e-11	3.25226205021961e-10	13.7417431652183	Male
ENSG00000140157.14	ENSG00000140157	ENSG00000140157.14	NIPA2	protein_coding	15	4288	-0.120561202840785	5.27653192346551	-6.88080614713447	2.10470622937779e-11	3.28805154995104e-10	13.8541525501806	Male
ENSG00000106682.14	ENSG00000106682	ENSG00000106682.14	EIF4H	protein_coding	7	4102	-0.112028008237313	7.77447531063612	-6.87939968554816	2.12351306868022e-11	3.31279901915615e-10	13.7061479364989	Male
ENSG00000113356.12	ENSG00000113356	ENSG00000113356.12	POLR3G	protein_coding	5	3290	0.157801989960919	3.24923171485683	6.87804422413605	2.14179413438026e-11	3.33665836555474e-10	14.1936683256449	Female
ENSG00000181817.6	ENSG00000181817	ENSG00000181817.6	LSM10	protein_coding	1	1006	-0.233671004866237	2.35084711474167	-6.87712822648375	2.15423562255823e-11	3.35136656044226e-10	14.49800149304	Male
ENSG00000154258.17	ENSG00000154258	ENSG00000154258.17	ABCA9	protein_coding	17	6377	0.211573485514301	4.30897339350698	6.87577920971098	2.17268795189897e-11	3.37537196421579e-10	13.939604015931	Female
ENSG00000090266.13	ENSG00000090266	ENSG00000090266.13	NDUFB2	protein_coding	7	1666	-0.187474435206376	5.51476689003236	-6.87228932998383	2.22114724558945e-11	3.44586315739363e-10	13.7823385745629	Male
ENSG00000130706.13	ENSG00000130706	ENSG00000130706.13	ADRM1	protein_coding	20	1530	-0.178976263966343	4.52209582347737	-6.87130526116824	2.23500255694785e-11	3.46254903760159e-10	13.9164796825756	Male
ENSG00000109680.11	ENSG00000109680	ENSG00000109680.11	TBC1D19	protein_coding	4	2967	0.116223032783519	5.19303042154756	6.86996224575111	2.25404879433058e-11	3.48721953361117e-10	13.7841616121298	Female
ENSG00000078043.16	ENSG00000078043	ENSG00000078043.16	PIAS2	protein_coding	18	11243	0.0837352730139411	6.86880222534436	6.8652589566741	2.32201482446583e-11	3.58740049644306e-10	13.6304456523801	Female
ENSG00000197021.9	ENSG00000197021	ENSG00000197021.9	EOLA2	protein_coding	X	1440	-0.185383677167766	3.27433308393325	-6.86482021557017	2.32845667770659e-11	3.59238412845064e-10	14.1402550586188	Male
ENSG00000036549.13	ENSG00000036549	ENSG00000036549.13	ZZZ3	protein_coding	1	6412	0.117544844102794	6.88776490371297	6.86197214832758	2.37070261927692e-11	3.6525170010101e-10	13.6076326683754	Female
ENSG00000156042.17	ENSG00000156042	ENSG00000156042.17	CFAP70	protein_coding	10	6686	0.202526990129744	3.79663629738571	6.85720750911053	2.44306696612449e-11	3.75645505998534e-10	13.9251683695758	Female
ENSG00000063180.9	ENSG00000063180	ENSG00000063180.9	CA11	protein_coding	19	1715	-0.2256627832199	7.30882968535398	-6.8568988345601	2.44782917362955e-11	3.75645505998534e-10	13.5774749124155	Male
ENSG00000130520.10	ENSG00000130520	ENSG00000130520.10	LSM4	protein_coding	19	1704	-0.117008456426134	5.32631400160854	-6.85666189792866	2.45149079895828e-11	3.75645505998534e-10	13.701663862269	Male
ENSG00000182768.8	ENSG00000182768	ENSG00000182768.8	NGRN	protein_coding	15	2784	-0.148492435498339	7.17129929770537	-6.85665376396794	2.45161659689285e-11	3.75645505998534e-10	13.5738680259582	Male
ENSG00000135824.12	ENSG00000135824	ENSG00000135824.12	RGS8	protein_coding	1	5987	-0.281156273506175	3.73641624161153	-6.85508038373792	2.47606975177816e-11	3.78872590785782e-10	13.9802361861684	Male
ENSG00000077549.18	ENSG00000077549	ENSG00000077549.18	CAPZB	protein_coding	1	6180	-0.135439885201001	6.12797026406405	-6.85419465476457	2.48994080664027e-11	3.80473855132309e-10	13.6188741812564	Male
ENSG00000161040.16	ENSG00000161040	ENSG00000161040.16	FBXL13	protein_coding	7	4657	0.261710360075017	2.91232721637863	6.85345087856629	2.50164773319578e-11	3.81740507920723e-10	14.1255439953039	Female
ENSG00000250120.7	ENSG00000250120	ENSG00000250120.7	PCDHA10	protein_coding	5	12358	0.178045453969551	3.74436603523556	6.85188627304309	2.52645116780025e-11	3.84999448080884e-10	13.9108731844827	Female
ENSG00000115825.10	ENSG00000115825	ENSG00000115825.10	PRKD3	protein_coding	2	6156	0.194031575029375	5.14808708328207	6.85043565630234	2.54966327804967e-11	3.87883958965472e-10	13.6696947454517	Female
ENSG00000067225.18	ENSG00000067225	ENSG00000067225.18	PKM	protein_coding	15	3016	-0.156263962154782	9.38406306974629	-6.85027014044043	2.55232506570834e-11	3.87883958965472e-10	13.538151380908	Male
ENSG00000108953.17	ENSG00000108953	ENSG00000108953.17	YWHAE	protein_coding	17	2052	-0.194389422095739	8.11966926253132	-6.84893340686916	2.5739223813199e-11	3.90634687491077e-10	13.5276413482288	Male
ENSG00000168286.2	ENSG00000168286	ENSG00000168286.2	THAP11	protein_coding	16	1876	-0.141442123152645	3.94709229324345	-6.84719961616138	2.60220245352121e-11	3.94390792480759e-10	13.8612505346567	Male
ENSG00000116221.15	ENSG00000116221	ENSG00000116221.15	MRPL37	protein_coding	1	1582	-0.146752176277991	4.32649909077874	-6.84655681119517	2.61276469152992e-11	3.95455035289827e-10	13.8018276977687	Male
ENSG00000224078.14	ENSG00000224078	ENSG00000224078.14	SNHG14	lncRNA	15	24124	0.156411494312064	11.5152636117285	6.84307153337741	2.67077031015147e-11	4.03687474484329e-10	13.540886301348	Female
ENSG00000122484.9	ENSG00000122484	ENSG00000122484.9	RPAP2	protein_coding	1	16899	0.14560823119277	6.61982433975636	6.84222272673758	2.68508747506225e-11	4.05303068870882e-10	13.4965269674634	Female
ENSG00000173145.11	ENSG00000173145	ENSG00000173145.11	NOC3L	protein_coding	10	3455	0.127190294144571	4.61289599087739	6.84117002465541	2.70294858499622e-11	4.07448524890794e-10	13.677055106921	Female
ENSG00000112200.17	ENSG00000112200	ENSG00000112200.17	ZNF451	protein_coding	6	9478	0.0882536616398184	7.44848833614267	6.84095386503768	2.70663056310751e-11	4.07453684500146e-10	13.4673008276221	Female
ENSG00000279674.1	ENSG00000279674	ENSG00000279674.1		TEC	17	5984	0.344248665241778	3.12922884044147	6.84016961396631	2.72003059577697e-11	4.0891980827495e-10	13.9982731868545	Female
ENSG00000139405.16	ENSG00000139405	ENSG00000139405.16	RITA1	protein_coding	12	2041	-0.124465836113724	4.12301104399079	-6.83842802236444	2.75002159666576e-11	4.12872866058556e-10	13.7794488101185	Male
ENSG00000054654.16	ENSG00000054654	ENSG00000054654.16	SYNE2	protein_coding	14	21842	0.208006736371954	5.53253783710302	6.83757977212995	2.76474623865211e-11	4.14526382358981e-10	13.5460101073228	Female
ENSG00000135932.11	ENSG00000135932	ENSG00000135932.11	CAB39	protein_coding	2	3829	-0.0833537488987783	7.85035296926648	-6.83076783586745	2.88583545021937e-11	4.32101635106574e-10	13.404539613826	Male
ENSG00000204310.13	ENSG00000204310	ENSG00000204310.13	AGPAT1	protein_coding	6	2496	-0.242351102700524	4.31664336900686	-6.83048937331457	2.89089467977131e-11	4.32279699773033e-10	13.7584331239695	Male
ENSG00000167112.10	ENSG00000167112	ENSG00000167112.10	TRUB2	protein_coding	9	5426	-0.12178081581619	5.3726724386914	-6.82864825811377	2.92456475889475e-11	4.36729790867036e-10	13.5204879015916	Male
ENSG00000172869.14	ENSG00000172869	ENSG00000172869.14	DMXL1	protein_coding	5	11538	0.0765668969441258	8.01944759069786	6.82633852825252	2.96734989069476e-11	4.4252734684994e-10	13.3754377411828	Female
ENSG00000175582.19	ENSG00000175582	ENSG00000175582.19	RAB6A	protein_coding	11	3389	-0.0953659985022437	8.48369442495701	-6.82357237141685	3.01939933288567e-11	4.49194831619554e-10	13.3630794671682	Male
ENSG00000185591.10	ENSG00000185591	ENSG00000185591.10	SP1	protein_coding	12	7680	0.134849766311359	5.35554492349231	6.82353538490243	3.02010132986826e-11	4.49194831619554e-10	13.4794415746691	Female
ENSG00000161981.10	ENSG00000161981	ENSG00000161981.10	SNRNP25	protein_coding	16	1260	-0.163484169577061	4.98810769089088	-6.81528588910211	3.18074735493681e-11	4.72459414290481e-10	13.4910138100968	Male
ENSG00000164190.18	ENSG00000164190	ENSG00000164190.18	NIPBL	protein_coding	5	10425	0.10789771365886	7.23377126821939	6.81405889449667	3.20534724137814e-11	4.75481124650649e-10	13.3069805067488	Female
ENSG00000197937.12	ENSG00000197937	ENSG00000197937.12	ZNF347	protein_coding	19	7984	0.141962527022737	4.76769029084679	6.8127326077495	3.23214797647012e-11	4.78820860705189e-10	13.4795892024325	Female
ENSG00000139737.22	ENSG00000139737	ENSG00000139737.22	SLAIN1	protein_coding	13	3009	0.147916042931857	7.3394108026909	6.81194060037206	3.24825716217682e-11	4.80569966907484e-10	13.2916400083136	Female
ENSG00000132341.12	ENSG00000132341	ENSG00000132341.12	RAN	protein_coding	12	2474	-0.124741538819439	7.76913983894419	-6.81064776794175	3.27472253510012e-11	4.83431162680865e-10	13.2831324640236	Male
ENSG00000090674.16	ENSG00000090674	ENSG00000090674.16	MCOLN1	protein_coding	19	2253	-0.177865246767984	3.16512297511914	-6.81054779859488	3.27677779000391e-11	4.83431162680865e-10	13.8465250036893	Male
ENSG00000034510.6	ENSG00000034510	ENSG00000034510.6	TMSB10	protein_coding	2	461	-0.181725609741248	8.33940702288204	-6.8103630027377	3.28058031613335e-11	4.83431162680865e-10	13.2810117646014	Male
ENSG00000149930.18	ENSG00000149930	ENSG00000149930.18	TAOK2	protein_coding	16	4937	-0.0917176894222758	6.37498984167429	-6.80658020621509	3.35937774031241e-11	4.94390637144791e-10	13.2962164330851	Male
ENSG00000167110.17	ENSG00000167110	ENSG00000167110.17	GOLGA2	protein_coding	9	6289	-0.145179994639064	5.70899113021118	-6.80468486916983	3.39955447098391e-11	4.99645045274871e-10	13.3418983797407	Male
ENSG00000084731.15	ENSG00000084731	ENSG00000084731.15	KIF3C	protein_coding	2	5462	-0.1306622054525	7.76892442940813	-6.80432242317984	3.40729104903054e-11	5.0012406067899e-10	13.2473904543432	Male
ENSG00000231551.8	ENSG00000231551	ENSG00000231551.8	PDE4DIPP6	transcribed_unprocessed_pseudogene	1	1082	0.398038719736488	2.38413144906689	6.8039800182453	3.4146157226438e-11	5.00541438608021e-10	13.9820022830744	Female
ENSG00000111786.9	ENSG00000111786	ENSG00000111786.9	SRSF9	protein_coding	12	1704	-0.206024662563618	4.93817206386167	-6.8031565071339	3.43229552072741e-11	5.02473669286045e-10	13.4280641798867	Male
ENSG00000167766.18	ENSG00000167766	ENSG00000167766.18	ZNF83	protein_coding	19	4442	0.195623572648938	5.40931734761268	6.80282295846111	3.43948196264651e-11	5.02866669146094e-10	13.3438037481738	Female
ENSG00000173264.14	ENSG00000173264	ENSG00000173264.14	GPR137	protein_coding	11	2166	-0.170618815509243	3.6526305527014	-6.80054010791596	3.48906509197594e-11	5.094491121225e-10	13.6797150756957	Male
ENSG00000138698.14	ENSG00000138698	ENSG00000138698.14	RAP1GDS1	protein_coding	4	3747	-0.0998867759528546	7.32756774031956	-6.79819832977549	3.54065734869791e-11	5.16307344451118e-10	13.2101511240489	Male
ENSG00000060749.15	ENSG00000060749	ENSG00000060749.15	QSER1	protein_coding	11	9706	0.12112081752909	6.53064615456335	6.79671999374955	3.57361187848891e-11	5.20433437845125e-10	13.2245313965828	Female
ENSG00000185361.9	ENSG00000185361	ENSG00000185361.9	TNFAIP8L1	protein_coding	19	3845	-0.181234396376958	4.24980890505454	-6.79643402937046	3.58002116958431e-11	5.2068797479501e-10	13.4924051447673	Male
ENSG00000115539.14	ENSG00000115539	ENSG00000115539.14	PDCL3	protein_coding	2	1038	-0.238852261669436	2.90471730536267	-6.78658687075408	3.8077454934662e-11	5.53088649701137e-10	13.7743519818614	Male
ENSG00000133265.11	ENSG00000133265	ENSG00000133265.11	HSPBP1	protein_coding	19	1768	-0.184347813942192	4.84125122244921	-6.78302802024083	3.89349790328318e-11	5.64810020515236e-10	13.3218667486667	Male
ENSG00000197603.14	ENSG00000197603	ENSG00000197603.14	CPLANE1	protein_coding	5	11302	0.125792819139999	7.40622140805247	6.782256728929	3.91233109279952e-11	5.66805944313498e-10	13.1062023363798	Female
ENSG00000145681.10	ENSG00000145681	ENSG00000145681.10	HAPLN1	protein_coding	5	4849	-0.231256826660438	3.28312341653567	-6.78191873786943	3.92061223050883e-11	5.67269930243311e-10	13.6352028147897	Male
ENSG00000149503.13	ENSG00000149503	ENSG00000149503.13	INCENP	protein_coding	11	4114	-0.142911833301281	3.9986706890232	-6.77873153525797	3.99955326581323e-11	5.77943208009493e-10	13.4475889000798	Male
ENSG00000198089.15	ENSG00000198089	ENSG00000198089.15	SFI1	protein_coding	22	5250	0.132534353864567	4.11383975459251	6.77818282690631	4.01330032204163e-11	5.78489653519754e-10	13.3763613596574	Female
ENSG00000122584.13	ENSG00000122584	ENSG00000122584.13	NXPH1	protein_coding	7	3265	-0.190865983090719	5.0079930197547	-6.77816718994037	4.01369276166347e-11	5.78489653519754e-10	13.2629987302138	Male
ENSG00000067836.12	ENSG00000067836	ENSG00000067836.12	ROGDI	protein_coding	16	2684	-0.20022493553793	4.62824634363883	-6.77746944006994	4.03124253632066e-11	5.80270349622446e-10	13.3200805559289	Male
ENSG00000108947.5	ENSG00000108947	ENSG00000108947.5	EFNB3	protein_coding	17	3216	-0.204290469866931	4.56202583349684	-6.77723261847334	4.03721617179887e-11	5.80382299086144e-10	13.3396834756467	Male
ENSG00000225206.9	ENSG00000225206	ENSG00000225206.9	MIR137HG	lncRNA	1	4523	0.196190872914744	4.91455936163446	6.77468856859414	4.10193851390690e-11	5.88928704374552e-10	13.2286429915145	Female
ENSG00000100462.16	ENSG00000100462	ENSG00000100462.16	PRMT5	protein_coding	14	2418	-0.129660589164255	4.43297097242362	-6.76931340683537	4.24205461729042e-11	6.08263800707753e-10	13.2961555294196	Male
ENSG00000281026.1	ENSG00000281026	ENSG00000281026.1	N4BP2L2-IT2	lncRNA	13	4890	0.224394779127847	4.02176895490262	6.76823747567191	4.27066050003595e-11	6.11580484428225e-10	13.3391568232675	Female
ENSG00000006625.18	ENSG00000006625	ENSG00000006625.18	GGCT	protein_coding	7	1158	-0.225538649084062	4.07593239103924	-6.76746953281252	4.29119361477812e-11	6.13734093176333e-10	13.3620894714676	Male
ENSG00000117500.13	ENSG00000117500	ENSG00000117500.13	TMED5	protein_coding	1	5789	0.141059924304276	6.00414365025402	6.76662063304846	4.31400414143972e-11	6.15824650565217e-10	13.0706118851116	Female
ENSG00000152683.14	ENSG00000152683	ENSG00000152683.14	SLC30A6	protein_coding	2	5089	0.136801896227275	4.91261882795586	6.76651551243047	4.31683707603012e-11	6.15824650565217e-10	13.1773271895852	Female
ENSG00000168300.14	ENSG00000168300	ENSG00000168300.14	PCMTD1	protein_coding	8	4252	0.0944006117990019	6.77980516488511	6.76331034577339	4.404096626063e-11	6.27471419810252e-10	13.0032211815955	Female
ENSG00000151687.14	ENSG00000151687	ENSG00000151687.14	ANKAR	protein_coding	2	4521	0.174788341159029	4.59754878399538	6.76244464912908	4.42796044468425e-11	6.30067747351887e-10	13.1935152143624	Female
ENSG00000213619.10	ENSG00000213619	ENSG00000213619.10	NDUFS3	protein_coding	11	3333	-0.123196081016561	5.42642827870759	-6.76221708049281	4.43425465177336e-11	6.30160616543364e-10	13.1089782604839	Male
ENSG00000167461.12	ENSG00000167461	ENSG00000167461.12	RAB8A	protein_coding	19	2567	-0.175211972225291	3.48074556997159	-6.75926034200349	4.51683645279899e-11	6.41080853592944e-10	13.4515551604265	Male
ENSG00000261326.3	ENSG00000261326	ENSG00000261326.3	LINC01355	lncRNA	1	5444	0.235882171778046	3.55497919269026	6.75903115268259	4.52330040893673e-11	6.41183573195727e-10	13.3785691306604	Female
ENSG00000091640.8	ENSG00000091640	ENSG00000091640.8	SPAG7	protein_coding	17	1668	-0.178754350607056	4.40049923426069	-6.75880461730182	4.52969843885902e-11	6.4127669913885e-10	13.2419153828528	Male
ENSG00000198729.5	ENSG00000198729	ENSG00000198729.5	PPP1R14C	protein_coding	6	2219	-0.255199615899499	4.10832125493717	-6.75855136793825	4.53686146915651e-11	6.41477754563015e-10	13.306275583732	Male
ENSG00000105197.11	ENSG00000105197	ENSG00000105197.11	TIMM50	protein_coding	19	5037	-0.0918937137416052	4.9125637476727	-6.7579150595801	4.55490823927728e-11	6.43215234294908e-10	13.1388922106272	Male
ENSG00000035115.21	ENSG00000035115	ENSG00000035115.21	SH3YL1	protein_coding	2	3540	0.117167974101506	5.72759622812771	6.75614063290248	4.60560707187892e-11	6.49553421627368e-10	13.0273969792765	Female
ENSG00000116678.19	ENSG00000116678	ENSG00000116678.19	LEPR	protein_coding	1	8211	0.254713934412355	4.65265636136966	6.75403868532075	4.6663809760213e-11	6.57294773041083e-10	13.1317984716867	Female
ENSG00000196653.12	ENSG00000196653	ENSG00000196653.12	ZNF502	protein_coding	3	3270	0.171223552627035	3.21491433622959	6.75358685776497	4.67954717246152e-11	6.58319167712786e-10	13.4338438424951	Female
ENSG00000162819.12	ENSG00000162819	ENSG00000162819.12	BROX	protein_coding	1	4104	0.103526355496668	6.24412651414042	6.75333289675994	4.68696356645014e-11	6.58533119965384e-10	12.9694717995122	Female
ENSG00000178980.15	ENSG00000178980	ENSG00000178980.15	SELENOW	protein_coding	19	2503	-0.141089383189058	7.82201822282312	-6.7520367053423	4.72499620979297e-11	6.63042809841552e-10	12.9219824128538	Male
ENSG00000165782.10	ENSG00000165782	ENSG00000165782.10	PIP4P1	protein_coding	14	3453	-0.113402231811007	4.67402021008101	-6.75176106200535	4.7331230733192e-11	6.63349871128926e-10	13.1370109307307	Male
ENSG00000135315.12	ENSG00000135315	ENSG00000135315.12	CEP162	protein_coding	6	5155	0.172138321412759	4.80472475601046	6.75134439338557	4.74543387779115e-11	6.64241809710867e-10	13.0980247855671	Female
ENSG00000105063.19	ENSG00000105063	ENSG00000105063.19	PPP6R1	protein_coding	19	3984	-0.141540466098348	5.5719489850216	-6.74993051683659	4.78744274960785e-11	6.69283298036542e-10	13.0280468332229	Male
ENSG00000140575.13	ENSG00000140575	ENSG00000140575.13	IQGAP1	protein_coding	15	7205	0.170667014401139	5.99547827156026	6.74787907396009	4.84904475841315e-11	6.77047874393436e-10	12.9588400834693	Female
ENSG00000158352.15	ENSG00000158352	ENSG00000158352.15	SHROOM4	protein_coding	X	14557	0.151359465306586	4.29402456288809	6.74717922976007	4.87023760838731e-11	6.79157978597831e-10	13.1727419309295	Female
ENSG00000131943.17	ENSG00000131943	ENSG00000131943.17	C19orf12	protein_coding	19	4348	-0.0923365076067721	5.83350159021112	-6.74560961758937	4.91810019098353e-11	6.8497729592626e-10	12.9609919143012	Male
ENSG00000159720.12	ENSG00000159720	ENSG00000159720.12	ATP6V0D1	protein_coding	16	3390	-0.150705788960895	6.35641123372538	-6.742665204982	5.00913368429073e-11	6.96787338151027e-10	12.9124953912054	Male
ENSG00000065559.15	ENSG00000065559	ENSG00000065559.15	MAP2K4	protein_coding	17	3856	-0.101730589828023	8.01347594384453	-6.74238320587713	5.0179386622204e-11	6.97143965883107e-10	12.8621165777852	Male
ENSG00000073969.18	ENSG00000073969	ENSG00000073969.18	NSF	protein_coding	17	4306	-0.166174052949449	8.24574568010954	-6.7398966323368	5.09623853612883e-11	7.07142663957255e-10	12.8506166147816	Male
ENSG00000100104.13	ENSG00000100104	ENSG00000100104.13	SRRD	protein_coding	22	4020	-0.108278638422678	4.26797392684233	-6.73803726191145	5.1555709061664e-11	7.1448792831115e-10	13.1285822554099	Male
ENSG00000147676.14	ENSG00000147676	ENSG00000147676.14	MAL2	protein_coding	8	2826	-0.180305333161217	6.40143539600468	-6.7373842415218	5.1765692096782e-11	7.16509021959176e-10	12.8895671343025	Male
ENSG00000007264.15	ENSG00000007264	ENSG00000007264.15	MATK	protein_coding	19	2098	-0.188079754864889	5.08068488070321	-6.73541470792586	5.24041062149459e-11	7.24447854481369e-10	12.9935180801516	Male
ENSG00000264112.1	ENSG00000264112	ENSG00000264112.1		lncRNA	17	4722	0.214578898536287	4.33383039616667	6.73408903043993	5.28381629872717e-11	7.28868438961356e-10	13.0685900223005	Female
ENSG00000115808.12	ENSG00000115808	ENSG00000115808.12	STRN	protein_coding	2	14174	0.0876648857735089	7.01580742587461	6.73403970556376	5.28543809810831e-11	7.28868438961356e-10	12.8212371019331	Female
ENSG00000116194.13	ENSG00000116194	ENSG00000116194.13	ANGPTL1	protein_coding	1	3543	0.341555137413751	2.67345637681969	6.73338261017197	5.30709003146414e-11	7.30951857601165e-10	13.4535636472258	Female
ENSG00000165678.21	ENSG00000165678	ENSG00000165678.21	GHITM	protein_coding	10	6244	-0.112685148208424	8.51724938185504	-6.73217541729584	5.34709535774724e-11	7.34677076877792e-10	12.8017812181512	Male
ENSG00000175324.10	ENSG00000175324	ENSG00000175324.10	LSM1	protein_coding	8	1568	-0.139670790933413	3.80732064984397	-6.73206655908969	5.35071734073223e-11	7.34677076877792e-10	13.1895537141805	Male
ENSG00000152102.18	ENSG00000152102	ENSG00000152102.18	FAM168B	protein_coding	2	5435	-0.0976383702503414	7.77775467181457	-6.73197190241985	5.3538687607746e-11	7.34677076877792e-10	12.7980297982125	Male
ENSG00000197885.10	ENSG00000197885	ENSG00000197885.10	NKIRAS1	protein_coding	3	4069	-0.105608820999499	6.044446900913	-6.72991722233795	5.42272632847326e-11	7.43212921337992e-10	12.8529402104859	Male
ENSG00000164181.14	ENSG00000164181	ENSG00000164181.14	ELOVL7	protein_coding	5	4165	0.205580496798754	4.97031596790747	6.72855239039606	5.46894505180478e-11	7.48628875351218e-10	12.9380952625831	Female
ENSG00000176142.13	ENSG00000176142	ENSG00000176142.13	TMEM39A	protein_coding	3	4853	0.181611720533508	3.1580456663052	6.72822191727991	5.4801942267825e-11	7.49250544836726e-10	13.2924903406354	Female
ENSG00000145012.13	ENSG00000145012	ENSG00000145012.13	LPP	protein_coding	3	18316	0.126671446382677	6.45401941352256	6.72664615994197	5.53414549455732e-11	7.55592799982009e-10	12.7956440745081	Female
ENSG00000136404.15	ENSG00000136404	ENSG00000136404.15	TM6SF1	protein_coding	15	1885	-0.17439764853496	3.98580904613247	-6.72643141064867	5.54153839802344e-11	7.55592799982009e-10	13.1228251375006	Male
ENSG00000138468.16	ENSG00000138468	ENSG00000138468.16	SENP7	protein_coding	3	4973	0.107253529594058	6.04998272008575	6.72627652641201	5.54687641884734e-11	7.55592799982009e-10	12.8175418702299	Female
ENSG00000196569.12	ENSG00000196569	ENSG00000196569.12	LAMA2	protein_coding	6	9960	0.200898060523386	5.68310988768569	6.72221027370278	5.68883791412274e-11	7.7398683922961e-10	12.8220275488136	Female
ENSG00000163738.18	ENSG00000163738	ENSG00000163738.18	MTHFD2L	protein_coding	4	3181	0.141288936313362	4.67442751578047	6.7215400265774	5.71257753998543e-11	7.75405707847452e-10	12.9337924771107	Female
ENSG00000183258.12	ENSG00000183258	ENSG00000183258.12	DDX41	protein_coding	5	2949	-0.123364791629379	5.05697755072833	-6.72152388720844	5.71315038100674e-11	7.75405707847452e-10	12.9054574577509	Male
ENSG00000065809.13	ENSG00000065809	ENSG00000065809.13	FAM107B	protein_coding	10	3788	0.166694211897736	6.2331196347429	6.72018359706515	5.76091911242980e-11	7.80940127255351e-10	12.7785971888331	Female
ENSG00000118620.13	ENSG00000118620	ENSG00000118620.13	ZNF430	protein_coding	19	3886	0.12817296110075	4.23110193951892	6.71953365697055	5.78422429121175e-11	7.83148913125275e-10	12.9917668825559	Female
ENSG00000139746.15	ENSG00000139746	ENSG00000139746.15	RBM26	protein_coding	13	5258	0.075477514220478	7.05701038316798	6.71824823484801	5.83058903577655e-11	7.88470696484553e-10	12.7224318875449	Female
ENSG00000175701.10	ENSG00000175701	ENSG00000175701.10	MTLN	protein_coding	2	2051	-0.207687043112107	3.67254168948513	-6.71566120596361	5.92501087376595e-11	8.00270513421592e-10	13.1237518820775	Male
ENSG00000188042.8	ENSG00000188042	ENSG00000188042.8	ARL4C	protein_coding	2	4013	-0.164713621444791	5.59936595129067	-6.71457501640787	5.9651006924851e-11	8.04359688405263e-10	12.8098973918764	Male
ENSG00000120868.13	ENSG00000120868	ENSG00000120868.13	APAF1	protein_coding	12	7201	0.186833801878232	5.17225495738943	6.7144511777319	5.96968828726914e-11	8.04359688405263e-10	12.8290619959059	Female
ENSG00000167515.10	ENSG00000167515	ENSG00000167515.10	TRAPPC2L	protein_coding	16	3102	-0.114584603595895	4.70682265927645	-6.71022147256388	6.12847349034435e-11	8.24759625146342e-10	12.8795936504448	Male
ENSG00000137825.11	ENSG00000137825	ENSG00000137825.11	ITPKA	protein_coding	15	1825	-0.260311678565179	5.10887511369035	-6.7095137232471	6.15544454961568e-11	8.27392486392385e-10	12.8475021552181	Male
ENSG00000104853.16	ENSG00000104853	ENSG00000104853.16	CLPTM1	protein_coding	19	2732	-0.135080542103434	5.77707588444232	-6.70361927242042	6.38464376628889e-11	8.56821733127246e-10	12.7474426060475	Male
ENSG00000173214.5	ENSG00000173214	ENSG00000173214.5	MFSD4B	protein_coding	6	14805	0.152774392934518	4.05116764130075	6.70349091181733	6.38972698025959e-11	8.56821733127246e-10	12.9277993805326	Female
ENSG00000156253.7	ENSG00000156253	ENSG00000156253.7	RWDD2B	protein_coding	21	3065	-0.242545235871696	3.76774448678643	-6.70244713732267	6.43120927487731e-11	8.61350211035726e-10	13.0278203490771	Male
ENSG00000196505.11	ENSG00000196505	ENSG00000196505.11	GDAP2	protein_coding	1	8819	0.0932389204486173	6.30856588123456	6.70194806332514	6.45113705322231e-11	8.62346448427421e-10	12.6512838629129	Female
ENSG00000174775.17	ENSG00000174775	ENSG00000174775.17	HRAS	protein_coding	11	1939	-0.181025611242093	4.61874823059223	-6.70187428776889	6.45408801150693e-11	8.62346448427421e-10	12.8528957602789	Male
ENSG00000173480.11	ENSG00000173480	ENSG00000173480.11	ZNF417	protein_coding	19	4685	0.122551915413283	4.65499501311599	6.70049634527435	6.50944859691868e-11	8.68704191488431e-10	12.8086631676791	Female
ENSG00000131437.15	ENSG00000131437	ENSG00000131437.15	KIF3A	protein_coding	5	6325	-0.113182871276875	8.2328155113008	-6.69647642830276	6.67363049078034e-11	8.89551940119527e-10	12.5830343818591	Male
ENSG00000175352.11	ENSG00000175352	ENSG00000175352.11	NRIP3	protein_coding	11	4617	-0.172395452899734	6.31123866239754	-6.693271787338	6.80741995222858e-11	9.0630370520135e-10	12.6149186002019	Male
ENSG00000140090.17	ENSG00000140090	ENSG00000140090.17	SLC24A4	protein_coding	14	10388	0.181282246018667	5.39914303575754	6.69246295806481	6.84160136916465e-11	9.09770086828205e-10	12.6714002298598	Female
ENSG00000116127.18	ENSG00000116127	ENSG00000116127.18	ALMS1	protein_coding	2	12844	0.158898986045314	7.11863008266118	6.68986586422845	6.95249815385135e-11	9.23417412348628e-10	12.5470766447235	Female
ENSG00000165359.15	ENSG00000165359	ENSG00000165359.15	INTS6L	protein_coding	X	6710	0.168482357002563	5.05230747809302	6.68948053158173	6.96910156632822e-11	9.24523331305061e-10	12.6902564830782	Female
ENSG00000065882.16	ENSG00000065882	ENSG00000065882.16	TBC1D1	protein_coding	4	5985	0.124725799999111	5.6567182019514	6.68799801327442	7.03334470516015e-11	9.31939031514103e-10	12.6189632044952	Female
ENSG00000174521.7	ENSG00000174521	ENSG00000174521.7	TTC9B	protein_coding	19	2323	-0.314955283930758	4.81089500937015	-6.68481792004839	7.17311688093158e-11	9.49333122748883e-10	12.7500059922822	Male
ENSG00000129245.11	ENSG00000129245	ENSG00000129245.11	FXR2	protein_coding	17	2987	-0.125822439117607	6.13364582715113	-6.68414281496108	7.2031381348212e-11	9.52178141608909e-10	12.5669718551003	Male
ENSG00000100744.15	ENSG00000100744	ENSG00000100744.15	GSKIP	protein_coding	14	3834	-0.139489049912687	5.51478867672345	-6.68387945182175	7.2148830349513e-11	9.52603351068629e-10	12.6224502716703	Male
ENSG00000163536.12	ENSG00000163536	ENSG00000163536.12	SERPINI1	protein_coding	3	1907	-0.147766377867045	8.56601838616681	-6.68253945268223	7.27493309801508e-11	9.59397906786641e-10	12.5027157363603	Male
ENSG00000172500.12	ENSG00000172500	ENSG00000172500.12	FIBP	protein_coding	11	1378	-0.132483003815559	5.1028057517173	-6.68230943605874	7.28529015488269e-11	9.59630790448581e-10	12.6607528599577	Male
ENSG00000149231.14	ENSG00000149231	ENSG00000149231.14	CCDC82	protein_coding	11	8744	0.129365335261446	6.66529435010052	6.6815523476542	7.31948219416985e-11	9.62999011883124e-10	12.5143559404415	Female
ENSG00000138757.14	ENSG00000138757	ENSG00000138757.14	G3BP2	protein_coding	4	6379	-0.114360757981791	8.60721228952789	-6.68101897939794	7.3436649613948e-11	9.65043971985647e-10	12.4919065637603	Male
ENSG00000106714.17	ENSG00000106714	ENSG00000106714.17	CNTNAP3	protein_coding	9	13150	0.172998185840574	3.99132157194575	6.6798512849137	7.39688194831175e-11	9.70895080642094e-10	12.7957254775277	Female
ENSG00000164675.11	ENSG00000164675	ENSG00000164675.11	IQUB	protein_coding	7	3428	0.199650729490126	3.16697858005803	6.67936637487114	7.41909247903201e-11	9.7266740599516e-10	12.9937781773249	Female
ENSG00000113387.12	ENSG00000113387	ENSG00000113387.12	SUB1	protein_coding	5	4273	-0.12916357874637	8.57495208720695	-6.67671574634011	7.54166180106614e-11	9.87577518381111e-10	12.4654134143227	Male
ENSG00000182916.8	ENSG00000182916	ENSG00000182916.8	TCEAL7	protein_coding	X	1134	-0.138945594014479	6.58958966312793	-6.67459236430399	7.64128193705868e-11	9.98394944899581e-10	12.4844596700429	Male
ENSG00000090612.21	ENSG00000090612	ENSG00000090612.21	ZNF268	protein_coding	12	13390	0.1307826727486	5.21010117175953	6.67457407181644	7.64214572864048e-11	9.98394944899581e-10	12.5833961729287	Female
ENSG00000105443.15	ENSG00000105443	ENSG00000105443.15	CYTH2	protein_coding	19	4652	-0.155846581446911	4.99407014137632	-6.67208717672275	7.76047605143122e-11	1.01266959689821e-09	12.6138436097743	Male
ENSG00000196912.12	ENSG00000196912	ENSG00000196912.12	ANKRD36B	protein_coding	2	5898	0.308483465953415	5.79922543249179	6.67170934154927	7.77861065829246e-11	1.01385158755107e-09	12.5049552233412	Female
ENSG00000115694.15	ENSG00000115694	ENSG00000115694.15	STK25	protein_coding	2	4515	-0.0885530410559978	6.29553245216664	-6.67129086902965	7.79874423172657e-11	1.0152910614031e-09	12.4742481121371	Male
ENSG00000175727.14	ENSG00000175727	ENSG00000175727.14	MLXIP	protein_coding	12	8390	0.121094667594963	4.49667769217066	6.66979081016493	7.87133620895956e-11	1.02236899360119e-09	12.6586003651076	Female
ENSG00000050748.17	ENSG00000050748	ENSG00000050748.17	MAPK9	protein_coding	5	4799	-0.0928793903285339	7.75735512804562	-6.66978913801411	7.87141749773523e-11	1.02236899360119e-09	12.4208749285678	Male
ENSG00000101365.21	ENSG00000101365	ENSG00000101365.21	IDH3B	protein_coding	20	1620	-0.157587178730779	5.81106346646043	-6.66886240043686	7.91659624338815e-11	1.02704274144768e-09	12.5047692899891	Male
ENSG00000107077.18	ENSG00000107077	ENSG00000107077.18	KDM4C	protein_coding	9	4601	0.143296958067474	5.78642803352166	6.66776426132894	7.97046032797929e-11	1.0328311121059e-09	12.4827803527336	Female
ENSG00000169715.14	ENSG00000169715	ENSG00000169715.14	MT1E	protein_coding	16	746	0.448684713133495	5.62340017312297	6.66638462256314	8.03864198390355e-11	1.04045922317732e-09	12.4970375793049	Female
ENSG00000112531.17	ENSG00000112531	ENSG00000112531.17	QKI	protein_coding	6	9384	0.0949081225518373	9.9020676866788	6.66309347170168	8.20360983865235e-11	1.06058242937207e-09	12.4024091943461	Female
ENSG00000135046.14	ENSG00000135046	ENSG00000135046.14	ANXA1	protein_coding	9	2209	0.337277456773855	3.87221385211022	6.66184806681972	8.26689784323538e-11	1.06752888912068e-09	12.7107803308029	Female
ENSG00000197586.12	ENSG00000197586	ENSG00000197586.12	ENTPD6	protein_coding	20	4104	-0.119443691235888	6.67558613662375	-6.66018932928172	8.35193470482665e-11	1.077264557193e-09	12.3877263080788	Male
ENSG00000166913.13	ENSG00000166913	ENSG00000166913.13	YWHAB	protein_coding	20	5867	-0.11127408656254	8.93995582629938	-6.6573600285647	8.49896639181236e-11	1.09475719582876e-09	12.3519810715315	Male
ENSG00000115368.10	ENSG00000115368	ENSG00000115368.10	WDR75	protein_coding	2	4297	0.113599255777691	5.70930169169725	6.65720386640515	8.50715529077315e-11	1.09475719582876e-09	12.4271748358245	Female
ENSG00000244045.13	ENSG00000244045	ENSG00000244045.13	TMEM199	protein_coding	17	3082	-0.154839119359985	3.18091325138005	-6.65607364305898	8.56665364495390e-11	1.10114523836749e-09	12.8862759422924	Male
ENSG00000168522.13	ENSG00000168522	ENSG00000168522.13	FNTA	protein_coding	8	7327	0.0971322280777329	5.6902374056878	6.65435386970757	8.65797178771444e-11	1.11160396400885e-09	12.4118999669563	Female
ENSG00000196419.12	ENSG00000196419	ENSG00000196419.12	XRCC6	protein_coding	22	2709	-0.105197377868066	7.35248762064944	-6.65293546746612	8.7340055651261e-11	1.12007855525211e-09	12.3237610561827	Male
ENSG00000273604.1	ENSG00000273604	ENSG00000273604.1	EPOP	protein_coding	17	3255	-0.336232210311743	3.97840139025744	-6.65110264018035	8.83322554838936e-11	1.13150377724208e-09	12.6997390079366	Male
ENSG00000224032.6	ENSG00000224032	ENSG00000224032.6	EPB41L4A-AS1	lncRNA	5	3511	-0.22297866255437	4.34075842226254	-6.64973860865892	8.90778425923161e-11	1.13974742469206e-09	12.5923287824996	Male
ENSG00000165275.10	ENSG00000165275	ENSG00000165275.10	TRMT10B	protein_coding	9	2293	0.212219178808218	3.59355027482508	6.6473147431131	9.04180049139198e-11	1.15557106966646e-09	12.6934958074219	Female
ENSG00000169564.6	ENSG00000169564	ENSG00000169564.6	PCBP1	protein_coding	2	1727	-0.257778929529422	4.78117832486129	-6.64290198467294	9.29088069189086e-11	1.18604728375338e-09	12.561956947268	Male
ENSG00000141098.13	ENSG00000141098	ENSG00000141098.13	GFOD2	protein_coding	16	5507	-0.111661265148741	5.28587712826306	-6.63732928786298	9.61506995451175e-11	1.22603118027279e-09	12.3609851322533	Male
ENSG00000156873.16	ENSG00000156873	ENSG00000156873.16	PHKG2	protein_coding	16	5384	-0.105763919595852	3.73788947151517	-6.63713638697868	9.62648836765609e-11	1.22608751501389e-09	12.6170904738347	Male
ENSG00000123444.14	ENSG00000123444	ENSG00000123444.14	KBTBD4	protein_coding	11	3079	-0.185094934197625	3.64718274291898	-6.63663360033738	9.6563124596131e-11	1.22848530949748e-09	12.6663708552376	Male
ENSG00000128694.12	ENSG00000128694	ENSG00000128694.12	OSGEPL1	protein_coding	2	2216	0.167431728147524	3.65000626540236	6.63204648626292	9.93262876990045e-11	1.26220094834799e-09	12.5848621100739	Female
ENSG00000132424.16	ENSG00000132424	ENSG00000132424.16	PNISR	protein_coding	6	5243	0.117780966259713	7.4946904237802	6.62931872839188	1.01006043478159e-10	1.28208807460345e-09	12.1764274494274	Female
ENSG00000151422.13	ENSG00000151422	ENSG00000151422.13	FER	protein_coding	5	12044	0.111272953259749	6.95920297642311	6.62657407493258	1.02724322464218e-10	1.30241848118651e-09	12.166779174606	Female
ENSG00000158941.16	ENSG00000158941	ENSG00000158941.16	CCAR2	protein_coding	8	3980	-0.112425230601597	5.77650328062898	-6.62577320571236	1.0323108520266e-10	1.30735966180692e-09	12.2501446034182	Male
ENSG00000198408.14	ENSG00000198408	ENSG00000198408.14	OGA	protein_coding	10	5174	0.103032159068762	8.68403035533603	6.62497181561505	1.03740632130748e-10	1.31104699077098e-09	12.1518868781197	Female
ENSG00000166165.13	ENSG00000166165	ENSG00000166165.13	CKB	protein_coding	14	1492	-0.208262972616538	8.63452803064758	-6.62494615818845	1.03756986556987e-10	1.31104699077098e-09	12.1544611654016	Male
ENSG00000003249.13	ENSG00000003249	ENSG00000003249.13	DBNDD1	protein_coding	16	2889	-0.190757754550575	4.59767002554796	-6.62428677764503	1.04178154336955e-10	1.3148813377896e-09	12.4093103189789	Male
ENSG00000006740.17	ENSG00000006740	ENSG00000006740.17	ARHGAP44	protein_coding	17	4428	-0.108468304808772	6.10643428296588	-6.62383819365722	1.04465637590101e-10	1.31702163869235e-09	12.2117721700676	Male
ENSG00000165300.7	ENSG00000165300	ENSG00000165300.7	SLITRK5	protein_coding	13	21103	0.16392969956697	7.26310825928259	6.62354868409309	1.0465158813874e-10	1.31787851128492e-09	12.1453881569878	Female
ENSG00000128245.15	ENSG00000128245	ENSG00000128245.15	YWHAH	protein_coding	22	1879	-0.167311443477898	9.08252893233194	-6.62243354869178	1.05370872870183e-10	1.32544217337831e-09	12.143612689548	Male
ENSG00000152520.14	ENSG00000152520	ENSG00000152520.14	PAN3	protein_coding	13	5590	0.107457774626745	5.43940079687889	6.62206337651716	1.05610711763663e-10	1.32696473610811e-09	12.2423205217495	Female
ENSG00000186187.11	ENSG00000186187	ENSG00000186187.11	ZNRF1	protein_coding	16	5331	-0.19187687879169	3.80078715369198	-6.62114535353652	1.06207822838546e-10	1.33296784393996e-09	12.5597691854711	Male
ENSG00000241058.4	ENSG00000241058	ENSG00000241058.4	NSUN6	protein_coding	10	2166	0.129555466613131	4.38863576260166	6.62064502418307	1.06534645811389e-10	1.33556901651314e-09	12.3641045899832	Female
ENSG00000102003.10	ENSG00000102003	ENSG00000102003.10	SYP	protein_coding	X	3418	-0.245399193608023	8.8468043079591	-6.61947588406626	1.0730219737933e-10	1.34368334610664e-09	12.1239746201121	Male
ENSG00000167380.16	ENSG00000167380	ENSG00000167380.16	ZNF226	protein_coding	19	5972	0.117444637331428	5.34100533252641	6.61905100785097	1.07582474368339e-10	1.34568447782122e-09	12.23403368873	Female
ENSG00000171314.9	ENSG00000171314	ENSG00000171314.9	PGAM1	protein_coding	10	1802	-0.204013787044174	6.48933087556936	-6.61822905598548	1.08126729194753e-10	1.35097937931252e-09	12.156354543413	Male
ENSG00000198356.11	ENSG00000198356	ENSG00000198356.11	GET3	protein_coding	19	1368	-0.19743820409363	4.76351455812924	-6.61689708059139	1.09014435600068e-10	1.35752643616577e-09	12.3287975010233	Male
ENSG00000078725.13	ENSG00000078725	ENSG00000078725.13	BRINP1	protein_coding	9	3171	-0.148349508264465	6.38615020555794	-6.61680012674612	1.09079329722151e-10	1.35752643616577e-09	12.1444011855074	Male
ENSG00000204967.11	ENSG00000204967	ENSG00000204967.11	PCDHA4	protein_coding	5	10557	0.200625244557678	3.03479235243631	6.61678464901964	1.09089692936493e-10	1.35752643616577e-09	12.6504448412874	Female
ENSG00000137168.8	ENSG00000137168	ENSG00000137168.8	PPIL1	protein_coding	6	1516	-0.129388332771975	4.37148710501206	-6.61671422021516	1.09136861206523e-10	1.35752643616577e-09	12.373854110948	Male
ENSG00000188848.16	ENSG00000188848	ENSG00000188848.16	BEND4	protein_coding	4	8692	-0.227865351634897	3.23685860375486	-6.61562481884221	1.09869018903362e-10	1.36511339393833e-09	12.6300934212506	Male
ENSG00000139132.14	ENSG00000139132	ENSG00000139132.14	FGD4	protein_coding	12	8465	0.120550497693031	6.41715946750044	6.61503521233102	1.10267284994935e-10	1.3683584029306e-09	12.119480903612	Female
ENSG00000107262.22	ENSG00000107262	ENSG00000107262.22	BAG1	protein_coding	9	3820	-0.151784781421653	5.36409922237047	-6.61487581933301	1.10375194363515e-10	1.3683584029306e-09	12.2204594040642	Male
ENSG00000099817.12	ENSG00000099817	ENSG00000099817.12	POLR2E	protein_coding	19	2854	-0.151850091071747	5.50348996643776	-6.61265887940971	1.1188685014615e-10	1.38494409145014e-09	12.1988946418527	Male
ENSG00000161204.11	ENSG00000161204	ENSG00000161204.11	ABCF3	protein_coding	3	2844	-0.113424751799151	5.16471685479289	-6.61235075250723	1.12098552332624e-10	1.38494409145014e-09	12.2273000448761	Male
ENSG00000237190.4	ENSG00000237190	ENSG00000237190.4	CDKN2AIPNL	protein_coding	5	1228	-0.119097828009918	4.78615526072403	-6.61225463998035	1.12164667924545e-10	1.38494409145014e-09	12.2796094838367	Male
ENSG00000231889.7	ENSG00000231889	ENSG00000231889.7	TRAF3IP2-AS1	lncRNA	6	2191	0.123741780458712	3.74849486227752	6.61213632108009	1.12246111759922e-10	1.38494409145014e-09	12.4445555173849	Female
ENSG00000143797.12	ENSG00000143797	ENSG00000143797.12	MBOAT2	protein_coding	2	7622	0.0880900984151216	7.29361228500545	6.61201021972245	1.12332976441704e-10	1.38494409145014e-09	12.0723072751559	Female
ENSG00000204852.15	ENSG00000204852	ENSG00000204852.15	TCTN1	protein_coding	12	4209	0.130765738876468	4.49976857761157	6.61161471969943	1.12605843820021e-10	1.38615745146521e-09	12.2930425839093	Female
ENSG00000114698.15	ENSG00000114698	ENSG00000114698.15	PLSCR4	protein_coding	3	3233	0.194489964075216	5.40533064424145	6.61150799875723	1.12679585132534e-10	1.38615745146521e-09	12.1840992560462	Female
ENSG00000080839.11	ENSG00000080839	ENSG00000080839.11	RBL1	protein_coding	20	5686	0.172523460081889	3.6247393279763	6.60952248068379	1.14060195318522e-10	1.40159777965665e-09	12.4539065727981	Female
ENSG00000114107.9	ENSG00000114107	ENSG00000114107.9	CEP70	protein_coding	3	2636	0.155044668765353	5.64434284842601	6.60930278092462	1.14213977150242e-10	1.40194519205298e-09	12.1435936057714	Female
ENSG00000164930.12	ENSG00000164930	ENSG00000164930.12	FZD6	protein_coding	8	3728	0.20129661301731	3.48144661860082	6.60463061255971	1.1753289753619e-10	1.44110040118468e-09	12.4593197146605	Female
ENSG00000090054.15	ENSG00000090054	ENSG00000090054.15	SPTLC1	protein_coding	9	4920	0.0900605256604452	6.01078384448767	6.60353739378361	1.18323029287466e-10	1.44919762844407e-09	12.0787667507624	Female
ENSG00000082269.16	ENSG00000082269	ENSG00000082269.16	FAM135A	protein_coding	6	6215	0.0935763172904451	6.78503259998933	6.60243981841547	1.1912155038441e-10	1.45642635750329e-09	12.0269366878953	Female
ENSG00000056972.19	ENSG00000056972	ENSG00000056972.19	TRAF3IP2	protein_coding	6	5833	0.24442854113031	3.5666295936135	6.60236796509291	1.19174009915668e-10	1.45642635750329e-09	12.4294636382123	Female
ENSG00000145216.16	ENSG00000145216	ENSG00000145216.16	FIP1L1	protein_coding	4	8987	-0.129697356122495	4.85203000831294	-6.60138387509331	1.19894770538465e-10	1.46363342832203e-09	12.2045532280361	Male
ENSG00000136750.13	ENSG00000136750	ENSG00000136750.13	GAD2	protein_coding	10	5391	-0.245569880665959	6.88102261040903	-6.59977513730325	1.21082249542249e-10	1.47651607793331e-09	12.0258837824769	Male
ENSG00000149269.9	ENSG00000149269	ENSG00000149269.9	PAK1	protein_coding	11	3459	-0.148127251795765	8.16978681255442	-6.5990293714691	1.21636637519144e-10	1.4816589324851e-09	11.9967599438536	Male
ENSG00000107874.11	ENSG00000107874	ENSG00000107874.11	CUEDC2	protein_coding	10	1100	-0.127953008205843	5.06187129083543	-6.59878411576156	1.21819499317972e-10	1.48226994268164e-09	12.161619427709	Male
ENSG00000179532.12	ENSG00000179532	ENSG00000179532.12	DNHD1	protein_coding	11	14876	0.186564550199177	4.19053399549399	6.59822613873263	1.22236530150071e-10	1.48572583435941e-09	12.2737362708782	Female
ENSG00000139112.11	ENSG00000139112	ENSG00000139112.11	GABARAPL1	protein_coding	12	3214	-0.160588311114541	8.5826744093691	-6.59783011296341	1.22533368236641e-10	1.48694126094908e-09	11.9904088967866	Male
ENSG00000196976.7	ENSG00000196976	ENSG00000196976.7	LAGE3	protein_coding	X	967	-0.207250570610978	3.8626618157257	-6.59773766122127	1.22602766457843e-10	1.48694126094908e-09	12.372178008073	Male
ENSG00000120437.8	ENSG00000120437	ENSG00000120437.8	ACAT2	protein_coding	6	1641	-0.204227317660949	5.12684795063291	-6.59696044186096	1.23187706778441e-10	1.4910184743361e-09	12.1504009388248	Male
ENSG00000163714.17	ENSG00000163714	ENSG00000163714.17	U2SURP	protein_coding	3	7424	0.0815907437190013	7.30426866985998	6.59693630866783	1.23205913322491e-10	1.4910184743361e-09	11.9820416984915	Female
ENSG00000182141.10	ENSG00000182141	ENSG00000182141.10	ZNF708	protein_coding	19	4004	0.153946338719547	5.98151627365021	6.59475852465821	1.24859786293822e-10	1.50939806591124e-09	12.0302331619021	Female
ENSG00000134758.14	ENSG00000134758	ENSG00000134758.14	RNF138	protein_coding	18	3551	0.123600596800175	5.13334940499433	6.59417560592608	1.253061535252e-10	1.51315647013674e-09	12.1080252550498	Female
ENSG00000157426.14	ENSG00000157426	ENSG00000157426.14	AASDH	protein_coding	4	3581	0.134657095379655	4.93710140974776	6.59340834106364	1.25896069398575e-10	1.51863833173011e-09	12.1247219743116	Female
ENSG00000108381.11	ENSG00000108381	ENSG00000108381.11	ASPA	protein_coding	17	5422	0.224921633939855	5.41023947728658	6.58918082718898	1.2919559558251e-10	1.55675814741816e-09	12.0551351270329	Female
ENSG00000189362.12	ENSG00000189362	ENSG00000189362.12	NEMP2	protein_coding	2	6172	0.285156470686355	2.91079045590284	6.58880484024029	1.29493122937764e-10	1.55746014806766e-09	12.521551393391	Female
ENSG00000134684.10	ENSG00000134684	ENSG00000134684.10	YARS1	protein_coding	1	3263	-0.140010434773667	6.32460271245389	-6.58866237464265	1.29606034796691e-10	1.55746014806766e-09	11.9839663771623	Male
ENSG00000161912.18	ENSG00000161912	ENSG00000161912.18	ADCY10P1	transcribed_unprocessed_pseudogene	6	3848	0.2096862829071	3.20979835443478	6.58857900832531	1.29672151987728e-10	1.55746014806766e-09	12.435145095771	Female
ENSG00000176390.12	ENSG00000176390	ENSG00000176390.12	CRLF3	protein_coding	17	2873	0.242457520466389	4.63721291461118	6.58797207675804	1.30154502879623e-10	1.56157443304553e-09	12.1373509629419	Female
ENSG00000237949.1	ENSG00000237949	ENSG00000237949.1	LINC00844	lncRNA	10	3400	0.395699628948597	4.36039307899665	6.58628736077169	1.31502649164612e-10	1.57605642829262e-09	12.1850383354006	Female
ENSG00000185261.14	ENSG00000185261	ENSG00000185261.14	KIAA0825	protein_coding	5	7256	0.122414453500371	5.08781325921597	6.58313882428055	1.34058988904228e-10	1.6049720322189e-09	12.046758472286	Female
ENSG00000135597.18	ENSG00000135597	ENSG00000135597.18	REPS1	protein_coding	6	6069	0.139032589932988	6.52419961834075	6.58267582260535	1.34438993450201e-10	1.60779824072671e-09	11.9187310767914	Female
ENSG00000221843.4	ENSG00000221843	ENSG00000221843.4	C2orf16	protein_coding	2	16403	0.358204106354025	2.89122294017168	6.58228554069861	1.34760134270087e-10	1.60944319925057e-09	12.5127942697825	Female
ENSG00000186001.13	ENSG00000186001	ENSG00000186001.13	LRCH3	protein_coding	3	7394	0.131305234491416	5.65512997056375	6.58200649696915	1.34990204633525e-10	1.60944319925057e-09	11.9800308587776	Female
ENSG00000161642.17	ENSG00000161642	ENSG00000161642.17	ZNF385A	protein_coding	12	2494	-0.300545830849598	4.03954960870771	-6.58198396570723	1.35008798361485e-10	1.60944319925057e-09	12.3254506376091	Male
ENSG00000204623.9	ENSG00000204623	ENSG00000204623.9	POLR1HASP	transcribed_unitary_pseudogene	6	9771	0.201568821918489	4.02707332334674	6.58139496793564	1.35495755687528e-10	1.61352621644956e-09	12.197854903874	Female
ENSG00000102984.15	ENSG00000102984	ENSG00000102984.15	ZNF821	protein_coding	16	1987	-0.200432275887625	3.02720513203848	-6.58029016383816	1.36413808956688e-10	1.62272869653482e-09	12.4830342375157	Male
ENSG00000130962.17	ENSG00000130962	ENSG00000130962.17	PRRG1	protein_coding	X	4600	0.129563172056812	5.46819807978945	6.57878392075832	1.37675278134302e-10	1.63599240080867e-09	11.9829133876255	Female
ENSG00000011009.11	ENSG00000011009	ENSG00000011009.11	LYPLA2	protein_coding	1	1635	-0.134425366041844	3.43122573262042	-6.57733584707558	1.38898813539903e-10	1.64877762724837e-09	12.3398930836904	Male
ENSG00000181619.11	ENSG00000181619	ENSG00000181619.11	GPR135	protein_coding	14	4622	0.17250267273399	3.5123072808858	6.57624794997056	1.39825030183175e-10	1.65801017743743e-09	12.2914602047144	Female
ENSG00000178947.9	ENSG00000178947	ENSG00000178947.9	SMIM10L2A	protein_coding	X	5230	-0.187434352425027	5.84083509886036	-6.57479293527135	1.41073277676753e-10	1.67103765816473e-09	11.9380431494433	Male
ENSG00000214013.9	ENSG00000214013	ENSG00000214013.9	GANC	protein_coding	15	5553	0.142637360252039	4.24591130091841	6.57366565505966	1.42047870777486e-10	1.68079948790733e-09	12.1117321992133	Female
ENSG00000151233.11	ENSG00000151233	ENSG00000151233.11	GXYLT1	protein_coding	12	7492	0.125847514959285	4.57868337834644	6.57304391563046	1.42588219160011e-10	1.68540783917177e-09	12.0575804138592	Female
ENSG00000110148.10	ENSG00000110148	ENSG00000110148.10	CCKBR	protein_coding	11	2138	-0.222549568940347	3.49516973437426	-6.57201435219906	1.43487439734633e-10	1.69329113672301e-09	12.329497836821	Male
ENSG00000026508.18	ENSG00000026508	ENSG00000026508.18	CD44	protein_coding	11	5431	0.495480520139747	3.93809866173465	6.5719334392138	1.43558344357805e-10	1.69329113672301e-09	12.1984672685157	Female
ENSG00000114331.14	ENSG00000114331	ENSG00000114331.14	ACAP2	protein_coding	3	7093	0.122173543039609	6.80502453030578	6.57172450101144	1.43741597344691e-10	1.69366417968376e-09	11.8417335023817	Female
ENSG00000144550.13	ENSG00000144550	ENSG00000144550.13	CPNE9	protein_coding	3	2042	-0.169098965559587	3.89251925305889	-6.57148933236144	1.43948130625079e-10	1.69431045214134e-09	12.2057172821263	Male
ENSG00000151693.11	ENSG00000151693	ENSG00000151693.11	ASAP2	protein_coding	2	5665	-0.162067142668459	5.52609912010635	-6.56994125923084	1.45314983847685e-10	1.70859828376699e-09	11.9462422380121	Male
ENSG00000033122.19	ENSG00000033122	ENSG00000033122.19	LRRC7	protein_coding	1	27923	0.123480194605891	8.0613772975048	6.56671472484337	1.48204850183175e-10	1.74074466513782e-09	11.7993103762522	Female
ENSG00000196504.16	ENSG00000196504	ENSG00000196504.16	PRPF40A	protein_coding	2	8048	0.0951349616652646	6.74695271575224	6.56636156117977	1.48524564858646e-10	1.74266742591499e-09	11.812223253615	Female
ENSG00000135392.16	ENSG00000135392	ENSG00000135392.16	DNAJC14	protein_coding	12	3618	-0.175100206408582	3.79725339646552	-6.56491324269673	1.49842798592211e-10	1.756289675e-09	12.1931288890329	Male
ENSG00000170043.11	ENSG00000170043	ENSG00000170043.11	TRAPPC1	protein_coding	17	812	-0.264843128225675	2.73691169740218	-6.56401155273509	1.50669288534532e-10	1.76412573682465e-09	12.5265748057596	Male
ENSG00000272505.1	ENSG00000272505	ENSG00000272505.1		lncRNA	8	2860	0.27461706258035	3.87719728095618	6.56322799865341	1.51391123888717e-10	1.77072131291829e-09	12.1317189831087	Female
ENSG00000167721.10	ENSG00000167721	ENSG00000167721.10	TSR1	protein_coding	17	4245	-0.139461460660898	4.99278853207033	-6.55916580656149	1.55188053458124e-10	1.81323280034231e-09	11.931750813467	Male
ENSG00000138386.17	ENSG00000138386	ENSG00000138386.17	NAB1	protein_coding	2	4508	0.0919567743295042	6.59748130632447	6.55873797082178	1.55593345439687e-10	1.81606861918632e-09	11.7721176016494	Female
ENSG00000198947.15	ENSG00000198947	ENSG00000198947.15	DMD	protein_coding	X	13992	0.0976294670920499	7.80645298416576	6.55846217741359	1.55855156570829e-10	1.8172255729605e-09	11.7480909598237	Female
ENSG00000174197.16	ENSG00000174197	ENSG00000174197.16	MGA	protein_coding	15	14568	0.10884826091216	7.71696352323346	6.55822040498774	1.56085026827327e-10	1.81800808098148e-09	11.7464527382973	Female
ENSG00000113615.13	ENSG00000113615	ENSG00000113615.13	SEC24A	protein_coding	5	6389	0.100954069397591	5.25405904017409	6.55659029588937	1.5764358795974e-10	1.83424883073989e-09	11.8705907196621	Female
ENSG00000179950.13	ENSG00000179950	ENSG00000179950.13	PUF60	protein_coding	8	3854	-0.101178245520061	6.06977181325357	-6.55530201848183	1.58886107231491e-10	1.84678232859079e-09	11.7929180025955	Male
ENSG00000100417.12	ENSG00000100417	ENSG00000100417.12	PMM1	protein_coding	22	2538	-0.158017366779223	4.27883997253898	-6.552799715925	1.6132703257055e-10	1.8732047336934e-09	12.0183424711859	Male
ENSG00000147162.14	ENSG00000147162	ENSG00000147162.14	OGT	protein_coding	X	8385	0.117023343155235	8.33370630908398	6.5499467560244	1.64154890830665e-10	1.90406036404831e-09	11.6987792569062	Female
ENSG00000057757.10	ENSG00000057757	ENSG00000057757.10	PITHD1	protein_coding	1	1590	-0.115774731838886	6.86250717267819	-6.54761685713298	1.66500294540214e-10	1.92913239713246e-09	11.7057510510821	Male
ENSG00000164309.15	ENSG00000164309	ENSG00000164309.15	CMYA5	protein_coding	5	12888	0.177171145976313	5.01406284807119	6.5474575653593	1.66661840934004e-10	1.92913239713246e-09	11.8459256993083	Female
ENSG00000185133.14	ENSG00000185133	ENSG00000185133.14	INPP5J	protein_coding	22	3512	-0.187294535384536	2.93987727589877	-6.5469120034453	1.6721629013709e-10	1.93354654330361e-09	12.3112562371374	Male
ENSG00000160753.16	ENSG00000160753	ENSG00000160753.16	RUSC1	protein_coding	1	3847	-0.122161972287162	5.49799152185041	-6.54351266165209	1.7071197501583e-10	1.97192632981057e-09	11.7891963169273	Male
ENSG00000078304.19	ENSG00000078304	ENSG00000078304.19	PPP2R5C	protein_coding	14	4630	-0.0746532064257073	7.72629408899977	-6.54323367581932	1.71002028675674e-10	1.9732362193257e-09	11.6584858078705	Male
ENSG00000128203.7	ENSG00000128203	ENSG00000128203.7	ASPHD2	protein_coding	22	3370	-0.167864822203823	3.87945255496422	-6.54301078222791	1.71234112013945e-10	1.97387516119274e-09	12.0439163792924	Male
ENSG00000154917.11	ENSG00000154917	ENSG00000154917.11	RAB6B	protein_coding	3	5596	-0.125945243669607	8.97205662853337	-6.54201973143811	1.7226976794051e-10	1.98376629679948e-09	11.6591385388822	Male
ENSG00000163449.11	ENSG00000163449	ENSG00000163449.11	TMEM169	protein_coding	2	3460	-0.158963274886151	3.34516103490583	-6.54164194046043	1.72666177180802e-10	1.98628341823847e-09	12.1592659982475	Male
ENSG00000104164.10	ENSG00000104164	ENSG00000104164.10	BLOC1S6	protein_coding	15	4013	-0.100481514544311	7.12632403207284	-6.54061818194083	1.73744889481843e-10	1.9966362299508e-09	11.6527465732388	Male
ENSG00000151640.13	ENSG00000151640	ENSG00000151640.13	DPYSL4	protein_coding	10	2664	-0.144254663456321	4.52373401985084	-6.54036116941004	1.74016733980951e-10	1.99696182494537e-09	11.899541156684	Male
ENSG00000150527.17	ENSG00000150527	ENSG00000150527.17	MIA2	protein_coding	14	4869	0.109897826204375	5.59631457891672	6.54025346257924	1.74130780438388e-10	1.99696182494537e-09	11.735618320384	Female
ENSG00000143442.22	ENSG00000143442	ENSG00000143442.22	POGZ	protein_coding	1	6655	0.100947569224707	6.23333772265646	6.53689735045564	1.7772138381389e-10	2.03604908430888e-09	11.6759088499277	Female
ENSG00000002330.13	ENSG00000002330	ENSG00000002330.13	BAD	protein_coding	11	1157	-0.179742429612229	4.83887088876848	-6.53643209901728	1.7822483681329e-10	2.03972482295538e-09	11.8249454412895	Male
ENSG00000140471.17	ENSG00000140471	ENSG00000140471.17	LINS1	protein_coding	15	4755	0.147226831930227	4.48324818538107	6.53521524947875	1.79548221735253e-10	2.05214541146861e-09	11.8367594645377	Female
ENSG00000228624.7	ENSG00000228624	ENSG00000228624.7	HDAC2-AS2	lncRNA	6	2016	0.209987292817143	3.09913067073372	6.53509680617658	1.79677548112471e-10	2.05214541146861e-09	12.143993983079	Female
ENSG00000172757.13	ENSG00000172757	ENSG00000172757.13	CFL1	protein_coding	11	1878	-0.142235902383897	7.73872752453413	-6.53478776707935	1.80015413209338e-10	2.05390415275619e-09	11.6130496482138	Male
ENSG00000121905.10	ENSG00000121905	ENSG00000121905.10	HPCA	protein_coding	1	1412	-0.204010640204178	6.0519985477871	-6.53358932635142	1.8133154131582e-10	2.06680950663032e-09	11.6908386773102	Male
ENSG00000170242.17	ENSG00000170242	ENSG00000170242.17	USP47	protein_coding	11	9994	0.10338317250481	7.34861614631233	6.53312961490657	1.81838896125643e-10	2.0704795817772e-09	11.599672156974	Female
ENSG00000030419.16	ENSG00000030419	ENSG00000030419.16	IKZF2	protein_coding	2	9562	0.187479939727925	4.76823588437647	6.53292575849319	1.82064324887607e-10	2.07093534520832e-09	11.7904579930549	Female
ENSG00000261529.1	ENSG00000261529	ENSG00000261529.1		lncRNA	15	1603	0.638666630055837	2.3239947517352	6.52920945348026	1.86222248484928e-10	2.11424077412477e-09	12.3512589642137	Female
ENSG00000170027.7	ENSG00000170027	ENSG00000170027.7	YWHAG	protein_coding	7	3705	-0.15515345479438	9.80340719632648	-6.52918489043239	1.86250037756381e-10	2.11424077412477e-09	11.5958364557503	Male
ENSG00000111907.21	ENSG00000111907	ENSG00000111907.21	TPD52L1	protein_coding	6	2489	0.209836809114196	5.38129886594759	6.52658844530555	1.89210555174762e-10	2.14566690487522e-09	11.6753425183817	Female
ENSG00000158169.13	ENSG00000158169	ENSG00000158169.13	FANCC	protein_coding	9	4999	0.277549401384413	2.62540952854777	6.52555757511126	1.90398725209211e-10	2.15695107564594e-09	12.2186066658686	Female
ENSG00000168904.15	ENSG00000168904	ENSG00000168904.15	LRRC28	protein_coding	15	5852	0.121583712184914	4.76965282928021	6.52530373992114	1.90692413436274e-10	2.15808942055033e-09	11.7467453120926	Female
ENSG00000196159.11	ENSG00000196159	ENSG00000196159.11	FAT4	protein_coding	4	17151	0.189757457101682	5.04724848698605	6.52381332087792	1.92425814315738e-10	2.17538995623684e-09	11.6972073587	Female
ENSG00000174516.15	ENSG00000174516	ENSG00000174516.15	PELI3	protein_coding	11	2783	-0.146046355766531	5.23229202033736	-6.52365519456254	1.92610623699036e-10	2.17538995623684e-09	11.6919263279885	Male
ENSG00000189060.5	ENSG00000189060	ENSG00000189060.5	H1-0	protein_coding	22	2204	-0.206575783505604	5.51136148155932	-6.52289400742147	1.93502695284553e-10	2.18325768316006e-09	11.6619143613818	Male
ENSG00000147684.9	ENSG00000147684	ENSG00000147684.9	NDUFB9	protein_coding	8	4555	-0.179897057371245	6.12048311888491	-6.5209080749198	1.95849217176354e-10	2.20750328542874e-09	11.5956354205597	Male
ENSG00000130332.15	ENSG00000130332	ENSG00000130332.15	LSM7	protein_coding	19	710	-0.215745287453111	3.20641798189925	-6.52010711760976	1.96803479861798e-10	2.21602305449222e-09	12.0680772050079	Male
ENSG00000221823.11	ENSG00000221823	ENSG00000221823.11	PPP3R1	protein_coding	2	3024	-0.165773271301721	8.02929008140462	-6.51623185209615	2.0148523894039e-10	2.2664553061069e-09	11.5044923174763	Male
ENSG00000166111.9	ENSG00000166111	ENSG00000166111.9	SVOP	protein_coding	12	6641	-0.176692694738487	6.99132309336152	-6.51570642188875	2.02128364708618e-10	2.26965977223977e-09	11.5162027160958	Male
ENSG00000143436.11	ENSG00000143436	ENSG00000143436.11	MRPL9	protein_coding	1	1264	-0.123046641253694	4.02728076705754	-6.51566716387647	2.02176497169075e-10	2.26965977223977e-09	11.8399575760925	Male
ENSG00000138346.15	ENSG00000138346	ENSG00000138346.15	DNA2	protein_coding	10	4267	0.208537782950097	3.57516458099792	6.51356342627105	2.04772293567154e-10	2.29649248910151e-09	11.8903106313648	Female
ENSG00000263142.5	ENSG00000263142	ENSG00000263142.5	LRRC37A17P	transcribed_unprocessed_pseudogene	17	4693	0.274517805237444	2.75465908227994	6.50856066303667	2.11077124545184e-10	2.36482595904685e-09	12.0770249121096	Female
ENSG00000243279.4	ENSG00000243279	ENSG00000243279.4	PRAF2	protein_coding	X	1260	-0.288866713234573	1.93656065284074	-6.50823050475201	2.11499841843341e-10	2.36718760860734e-09	12.3813079439915	Male
ENSG00000139324.12	ENSG00000139324	ENSG00000139324.12	TMTC3	protein_coding	12	7192	0.108303255311981	6.57457554623541	6.50702158870599	2.13054768500855e-10	2.38220396812267e-09	11.4661509726974	Female
ENSG00000119321.9	ENSG00000119321	ENSG00000119321.9	FKBP15	protein_coding	9	10554	0.108738799568807	5.27428132767182	6.50666050355417	2.13521371319533e-10	2.38503371763918e-09	11.5704772382935	Female
ENSG00000130764.10	ENSG00000130764	ENSG00000130764.10	LRRC47	protein_coding	1	4303	-0.144615976300366	5.51777611379539	-6.50628299874296	2.1401026305812e-10	2.38810653182737e-09	11.5553882443772	Male
ENSG00000177694.16	ENSG00000177694	ENSG00000177694.16	NAALADL2	protein_coding	3	9807	0.154765585717986	3.51869138635555	6.50365379605097	2.17445806463059e-10	2.42402161496244e-09	11.851763145324	Female
ENSG00000178982.9	ENSG00000178982	ENSG00000178982.9	EIF3K	protein_coding	19	1327	-0.161298050783188	5.56980586853737	-6.50348787541058	2.1766441692506e-10	2.42403941879653e-09	11.5386906538585	Male
ENSG00000111726.13	ENSG00000111726	ENSG00000111726.13	CMAS	protein_coding	12	1748	-0.156613279081364	6.34852849973288	-6.50272455979259	2.18672909827199e-10	2.43284502267909e-09	11.469434485643	Male
ENSG00000135272.10	ENSG00000135272	ENSG00000135272.10	MDFIC	protein_coding	7	5373	0.18929379073125	3.76917982221072	6.50244123038169	2.19048409123537e-10	2.43398463486967e-09	11.7804188403472	Female
ENSG00000151176.8	ENSG00000151176	ENSG00000151176.8	PLBD2	protein_coding	12	4787	-0.170923348927702	4.89588997977091	-6.50231858384609	2.19211149747439e-10	2.43398463486967e-09	11.6314748832641	Male
ENSG00000102054.17	ENSG00000102054	ENSG00000102054.17	RBBP7	protein_coding	X	4031	-0.0847664718806325	6.07636876068489	-6.50001886869861	2.22284697287039e-10	2.46566044557719e-09	11.4614328788546	Male
ENSG00000180479.13	ENSG00000180479	ENSG00000180479.13	ZNF571	protein_coding	19	4113	0.119743582269233	4.01274675494251	6.4994720714661	2.23021679526775e-10	2.47138111142269e-09	11.7106515265449	Female
ENSG00000071189.21	ENSG00000071189	ENSG00000071189.21	SNX13	protein_coding	7	6817	0.0679873394607817	7.41536897436522	6.49620536457989	2.27474757388676e-10	2.51633822297446e-09	11.3793596013313	Female
ENSG00000102158.19	ENSG00000102158	ENSG00000102158.19	MAGT1	protein_coding	X	4506	0.146517711562566	5.19483507437709	6.49616578675544	2.27529239499033e-10	2.51633822297446e-09	11.5168262600159	Female
ENSG00000197580.11	ENSG00000197580	ENSG00000197580.11	BCO2	protein_coding	11	2902	0.187771435760499	3.76613056447194	6.49311012779294	2.3177444376294e-10	2.56075226195058e-09	11.7236547900266	Female
ENSG00000072121.16	ENSG00000072121	ENSG00000072121.16	ZFYVE26	protein_coding	14	9719	0.107358163202864	5.15435035970264	6.49289080611821	2.32082114355655e-10	2.56161780370817e-09	11.5024258325103	Female
ENSG00000225746.11	ENSG00000225746	ENSG00000225746.11	MEG8	lncRNA	14	5564	0.162787225087492	6.40169349581938	6.49179455658065	2.33625975070176e-10	2.57495508054411e-09	11.3848241433544	Female
ENSG00000136485.15	ENSG00000136485	ENSG00000136485.15	DCAF7	protein_coding	17	6711	-0.112178001247598	5.76294597188907	-6.49170572497515	2.33751517607137e-10	2.57495508054411e-09	11.4565222561519	Male
ENSG00000112234.9	ENSG00000112234	ENSG00000112234.9	FBXL4	protein_coding	6	8058	0.138916139171445	5.95153994318348	6.48733563244157	2.40009933288905e-10	2.64129158112026e-09	11.3875912167756	Female
ENSG00000065154.11	ENSG00000065154	ENSG00000065154.11	OAT	protein_coding	10	2039	-0.088538370549144	7.75771743925183	-6.48705391848616	2.40418963443517e-10	2.64318880085048e-09	11.3264593859342	Male
ENSG00000166173.10	ENSG00000166173	ENSG00000166173.10	LARP6	protein_coding	15	4467	-0.13445793059272	6.07729138188921	-6.48419282216325	2.44611984320371e-10	2.6844050867751e-09	11.3753840743253	Male
ENSG00000146066.3	ENSG00000146066	ENSG00000146066.3	HIGD2A	protein_coding	5	654	-0.177529996152405	3.75556118681061	-6.48416807915735	2.44648556699825e-10	2.6844050867751e-09	11.7313127914923	Male
ENSG00000183828.15	ENSG00000183828	ENSG00000183828.15	NUDT14	protein_coding	14	1042	-0.223353042561703	3.42515325629824	-6.48197639444526	2.47909413797066e-10	2.71751536026814e-09	11.794882881821	Male
ENSG00000108106.14	ENSG00000108106	ENSG00000108106.14	UBE2S	protein_coding	19	2559	-0.220029659707502	3.82285808520595	-6.48176418322815	2.48227400982206e-10	2.7183334009522e-09	11.7176097152575	Male
ENSG00000013375.16	ENSG00000013375	ENSG00000013375.16	PGM3	protein_coding	6	7896	0.0998470930381625	5.5654508215893	6.48083598773348	2.49622956871649e-10	2.73093871523636e-09	11.3858796057688	Female
ENSG00000220205.9	ENSG00000220205	ENSG00000220205.9	VAMP2	protein_coding	17	2126	-0.285330853701545	7.3673331968899	-6.47790191538343	2.54085141601378e-10	2.77703623452778e-09	11.2984441074021	Male
ENSG00000110888.17	ENSG00000110888	ENSG00000110888.17	CAPRIN2	protein_coding	12	6543	0.140925630730101	6.05957983973675	6.47689396912174	2.55636009435562e-10	2.7912553522925e-09	11.3199584374735	Female
ENSG00000261786.1	ENSG00000261786	ENSG00000261786.1		lncRNA	3	5067	0.259891906957585	3.89995575529959	6.47256039222266	2.62410187658102e-10	2.86242362904394e-09	11.5870144589414	Female
ENSG00000135931.17	ENSG00000135931	ENSG00000135931.17	ARMC9	protein_coding	2	7879	0.126462895794637	4.73386108442715	6.47222329368455	2.62944448615203e-10	2.86545316198226e-09	11.4307229590329	Female
ENSG00000171148.13	ENSG00000171148	ENSG00000171148.13	TADA3	protein_coding	3	2554	-0.123335934782753	5.38083308212489	-6.47105164596983	2.64809674912097e-10	2.8829669286239e-09	11.3633696503179	Male
ENSG00000089682.16	ENSG00000089682	ENSG00000089682.16	RBM41	protein_coding	X	7005	0.133557637953719	4.60482928733836	6.46999823416698	2.66497739227874e-10	2.89851971487376e-09	11.4374065302469	Female
ENSG00000175166.17	ENSG00000175166	ENSG00000175166.17	PSMD2	protein_coding	3	2913	-0.0956571129212502	7.22096966148096	-6.46925275654797	2.67698714770048e-10	2.90874965367844e-09	11.2265614484325	Male
ENSG00000198589.12	ENSG00000198589	ENSG00000198589.12	LRBA	protein_coding	4	10353	0.109981173268324	6.73052143800431	6.46810080630516	2.69564961405877e-10	2.92618135947876e-09	11.2281236629394	Female
ENSG00000144445.17	ENSG00000144445	ENSG00000144445.17	KANSL1L	protein_coding	2	4782	0.165982614892554	5.95356074101364	6.46671888622331	2.71820603997856e-10	2.94780208413209e-09	11.2655369412406	Female
ENSG00000141985.9	ENSG00000141985	ENSG00000141985.9	SH3GL1	protein_coding	19	2516	-0.173971113178395	4.17592120404481	-6.46623672810696	2.72611952190445e-10	2.95136334867034e-09	11.5441496278014	Male
ENSG00000134744.14	ENSG00000134744	ENSG00000134744.14	TUT4	protein_coding	1	5858	0.132332277091941	6.30915310408399	6.4661968902886	2.72677437406248e-10	2.95136334867034e-09	11.2397604473945	Female
ENSG00000247708.7	ENSG00000247708	ENSG00000247708.7	STX18-AS1	lncRNA	4	7580	0.198483210344888	3.12930502882151	6.46589402338003	2.73175792931423e-10	2.95389506974250e-09	11.7266839890351	Female
ENSG00000158296.14	ENSG00000158296	ENSG00000158296.14	SLC13A3	protein_coding	20	4041	0.184733683236976	3.79035892647247	6.46532678125271	2.74111569909331e-10	2.96114723006502e-09	11.5633783007229	Female
ENSG00000188738.15	ENSG00000188738	ENSG00000188738.15	FSIP2	protein_coding	2	20879	0.47319118943867	3.49534548241932	6.46491710928587	2.74789356955753e-10	2.9656010794162e-09	11.6886216647284	Female
ENSG00000132849.20	ENSG00000132849	ENSG00000132849.20	PATJ	protein_coding	1	8621	0.151336123662164	5.12027308546669	6.46434246050425	2.75742860396015e-10	2.96862653038627e-09	11.3348843512567	Female
ENSG00000149547.15	ENSG00000149547	ENSG00000149547.15	EI24	protein_coding	11	2191	-0.131911172519721	5.26475280477783	-6.46430892160543	2.75798610861111e-10	2.96862653038627e-09	11.3345672335165	Male
ENSG00000167964.12	ENSG00000167964	ENSG00000167964.12	RAB26	protein_coding	16	1922	-0.175519276539919	4.15861520509837	-6.46411496719492	2.76121230779329e-10	2.96862653038627e-09	11.5119064222951	Male
ENSG00000171448.9	ENSG00000171448	ENSG00000171448.9	ZBTB26	protein_coding	9	4455	0.139348342181543	3.65559917527123	6.46410803817598	2.761327632114e-10	2.96862653038627e-09	11.5937283025359	Female
ENSG00000231074.8	ENSG00000231074	ENSG00000231074.8	HCG18	lncRNA	6	7267	0.120867655589764	6.25201386443257	6.4630656454771	2.77873074954278e-10	2.98310244151878e-09	11.2285568639299	Female
ENSG00000110756.17	ENSG00000110756	ENSG00000110756.17	HPS5	protein_coding	11	4840	0.142483621669917	5.17379923767623	6.46290056819129	2.78149661433719e-10	2.98310244151878e-09	11.320269674966	Female
ENSG00000247596.9	ENSG00000247596	ENSG00000247596.9	TWF2	protein_coding	3	2955	-0.142684279740233	4.15756084602651	-6.46279448788614	2.78327541025016e-10	2.98310244151878e-09	11.5006960827666	Male
ENSG00000004866.20	ENSG00000004866	ENSG00000004866.20	ST7	protein_coding	7	2899	0.105661757233542	4.68776871813525	6.46266339046561	2.78547524306543e-10	2.98310244151878e-09	11.3837377318904	Female
ENSG00000204130.13	ENSG00000204130	ENSG00000204130.13	RUFY2	protein_coding	10	4502	0.0981742660171587	6.7066647048438	6.46232455712854	2.79116880909596e-10	2.98633674306531e-09	11.1954605315697	Female
ENSG00000196586.14	ENSG00000196586	ENSG00000196586.14	MYO6	protein_coding	6	8642	0.0870813101426284	7.12956792908553	6.46093663608689	2.81460992812899e-10	3.00773651039198e-09	11.1782770075342	Female
ENSG00000172375.13	ENSG00000172375	ENSG00000172375.13	C2CD2L	protein_coding	11	5931	-0.131985399603905	5.0160997174336	-6.4608219561175	2.81655540722472e-10	3.00773651039198e-09	11.3555434866108	Male
ENSG00000142192.21	ENSG00000142192	ENSG00000142192.21	APP	protein_coding	21	3583	-0.136025877096911	10.207196224433	-6.45961503302394	2.83711023609773e-10	3.02679286888363e-09	11.1910859560604	Male
ENSG00000151136.15	ENSG00000151136	ENSG00000151136.15	ABTB3	protein_coding	12	5746	-0.166547926412452	4.59608856162897	-6.45606223477703	2.89847411088527e-10	3.08816327041438e-09	11.3795238931507	Male
ENSG00000049245.13	ENSG00000049245	ENSG00000049245.13	VAMP3	protein_coding	1	2178	0.125809543399489	5.70944486008539	6.45596543687845	2.90016407400599e-10	3.08816327041438e-09	11.227205152425	Female
ENSG00000164032.12	ENSG00000164032	ENSG00000164032.12	H2AZ1	protein_coding	4	1880	-0.196847822983472	6.08667741966337	-6.45514133503174	2.91459095773244e-10	3.10056961884489e-09	11.2037034680859	Male
ENSG00000154582.16	ENSG00000154582	ENSG00000154582.16	ELOC	protein_coding	8	5877	-0.119918058222779	5.8318648115633	-6.45454583011546	2.92505972578949e-10	3.10874568383146e-09	11.2172054209689	Male
ENSG00000167114.13	ENSG00000167114	ENSG00000167114.13	SLC27A4	protein_coding	9	3229	-0.120334852312095	5.03295217343904	-6.45296918944513	2.95295475827431e-10	3.13540918725514e-09	11.2959365418026	Male
ENSG00000110881.11	ENSG00000110881	ENSG00000110881.11	ASIC1	protein_coding	12	4072	-0.159441762637008	4.02648180743851	-6.45278566662672	2.95621866142718e-10	3.13589386971905e-09	11.5012295404557	Male
ENSG00000115073.7	ENSG00000115073	ENSG00000115073.7	ACTR1B	protein_coding	2	2204	-0.150794296800352	6.62543552588884	-6.45040167880985	2.99893981019854e-10	3.17819332826543e-09	11.1386310026468	Male
ENSG00000109265.14	ENSG00000109265	ENSG00000109265.14	CRACD	protein_coding	4	7044	-0.148494914388044	4.01261799635171	-6.44954707442753	3.01440117624314e-10	3.18945554201093e-09	11.4683147908366	Male
ENSG00000269821.1	ENSG00000269821	ENSG00000269821.1	KCNQ1OT1	lncRNA	11	91667	0.234686060052916	6.20762743036283	6.44949876143535	3.01527757597452e-10	3.18945554201093e-09	11.1581758731684	Female
ENSG00000158079.16	ENSG00000158079	ENSG00000158079.16	PTPDC1	protein_coding	9	4517	0.105880908745783	5.21094266783831	6.44850896395155	3.03328759839857e-10	3.20547043274475e-09	11.2334730494901	Female
ENSG00000126698.11	ENSG00000126698	ENSG00000126698.11	DNAJC8	protein_coding	1	1763	-0.0953399734026545	6.34873136928188	-6.44827964370442	3.03747524825091e-10	3.20686186417416e-09	11.1415996073668	Male
ENSG00000166432.15	ENSG00000166432	ENSG00000166432.15	ZMAT1	protein_coding	X	5754	0.18920357000149	5.32434093010032	6.44765335131303	3.04894094689284e-10	3.21592732547621e-09	11.216576492963	Female
ENSG00000143971.8	ENSG00000143971	ENSG00000143971.8	ETAA1	protein_coding	2	5687	0.141440800251972	4.70257394289779	6.44657484691621	3.06878488254935e-10	3.23380444698833e-09	11.2825195102123	Female
ENSG00000105088.8	ENSG00000105088	ENSG00000105088.8	OLFM2	protein_coding	19	2124	-0.241620116701513	5.51688818753792	-6.44323142683531	3.13110979246949e-10	3.29637100677514e-09	11.2040528114873	Male
ENSG00000000971.15	ENSG00000000971	ENSG00000000971.15	CFH	protein_coding	1	6985	0.412686118692669	4.03732770283708	6.44223953770719	3.14983703568095e-10	3.31296418912958e-09	11.3767994311663	Female
ENSG00000145604.15	ENSG00000145604	ENSG00000145604.15	SKP2	protein_coding	5	7461	0.1420704512805	4.03024542190543	6.44170678644014	3.15994084004299e-10	3.32046464565195e-09	11.3636738503648	Female
ENSG00000164941.13	ENSG00000164941	ENSG00000164941.13	INTS8	protein_coding	8	4645	0.133556628373594	5.64285697291457	6.44148075981068	3.16423709824804e-10	3.321854171751e-09	11.1448715109313	Female
ENSG00000162545.6	ENSG00000162545	ENSG00000162545.6	CAMK2N1	protein_coding	1	2326	-0.165221520384398	8.78425492812892	-6.43816496781795	3.22792458317725e-10	3.38553216845914e-09	11.0420265311188	Male
ENSG00000145996.11	ENSG00000145996	ENSG00000145996.11	CDKAL1	protein_coding	6	3272	0.119793448696794	4.54592114518921	6.43735895931525	3.24359461319329e-10	3.39877596898397e-09	11.249070191152	Female
ENSG00000166822.13	ENSG00000166822	ENSG00000166822.13	TMEM170A	protein_coding	16	5028	0.115867706196586	5.16324751985862	6.43592871830277	3.2715843463765e-10	3.42489195398552e-09	11.1634440647398	Female
ENSG00000107185.9	ENSG00000107185	ENSG00000107185.9	RGP1	protein_coding	9	7028	-0.116302533832985	5.1563535564812	-6.43503357616905	3.28922248443228e-10	3.44013250478545e-09	11.1792320961623	Male
ENSG00000104219.13	ENSG00000104219	ENSG00000104219.13	ZDHHC2	protein_coding	8	5924	0.119343737482671	6.91739036664721	6.43414763738858	3.30677100311287e-10	3.45525089848183e-09	11.0222141499431	Female
ENSG00000136147.18	ENSG00000136147	ENSG00000136147.18	PHF11	protein_coding	13	1626	0.145276594814786	3.82340635087155	6.43298806153237	3.32987833887301e-10	3.47614402291696e-09	11.3579114001832	Female
ENSG00000179010.14	ENSG00000179010	ENSG00000179010.14	MRFAP1	protein_coding	4	2049	-0.203982652082473	7.68775358284685	-6.43232702823108	3.34312173758052e-10	3.48671053303215e-09	11.0077548456712	Male
ENSG00000090316.16	ENSG00000090316	ENSG00000090316.16	MAEA	protein_coding	4	5371	-0.12002243497786	5.05581345295329	-6.43021147661757	3.38585332052127e-10	3.52685724220276e-09	11.1618580040494	Male
ENSG00000197653.15	ENSG00000197653	ENSG00000197653.15	DNAH10	protein_coding	12	14039	0.315530512682345	2.69582842431435	6.43010933176403	3.38793000974356e-10	3.52685724220276e-09	11.6337916614643	Female
ENSG00000112473.18	ENSG00000112473	ENSG00000112473.18	SLC39A7	protein_coding	6	3189	-0.153755447692105	4.54682296732041	-6.42636108644098	3.4650040813569e-10	3.60373329504252e-09	11.2124794105596	Male
ENSG00000176407.18	ENSG00000176407	ENSG00000176407.18	KCMF1	protein_coding	2	7500	-0.0798312007914834	6.07227109719506	-6.42484879630412	3.49658491538532e-10	3.63319567487014e-09	11.0186714653448	Male
ENSG00000204371.11	ENSG00000204371	ENSG00000204371.11	EHMT2	protein_coding	6	4129	-0.127469086089077	5.68517685388911	-6.42263753719706	3.54327037693178e-10	3.67814610540069e-09	11.0460754265066	Male
ENSG00000162971.11	ENSG00000162971	ENSG00000162971.11	TYW5	protein_coding	2	6525	0.129575026055463	4.49815837528874	6.42248887048405	3.54643093600407e-10	3.67814610540069e-09	11.1694925876477	Female
ENSG00000182132.13	ENSG00000182132	ENSG00000182132.13	KCNIP1	protein_coding	5	2249	-0.18437048878816	4.09458532140414	-6.42026606879514	3.59401694564924e-10	3.72404167744917e-09	11.2646720435534	Male
ENSG00000147894.15	ENSG00000147894	ENSG00000147894.15	C9orf72	protein_coding	9	4808	0.112408024993733	6.29921307928479	6.41945921575683	3.61144443354736e-10	3.73863154056756e-09	10.9644316201712	Female
ENSG00000248343.1	ENSG00000248343	ENSG00000248343.1		lncRNA	4	948	0.91435312341526	-0.196732812488968	6.41703981374978	3.66419971024994e-10	3.7897324781011e-09	11.9304259252171	Female
ENSG00000119547.6	ENSG00000119547	ENSG00000119547.6	ONECUT2	protein_coding	18	16433	0.353802545714671	3.37881232932193	6.40629318962322	3.90780016089445e-10	4.03793966671517e-09	11.3114672298518	Female
ENSG00000101546.13	ENSG00000101546	ENSG00000101546.13	RBFA	protein_coding	18	5590	0.121297431907412	3.66805202809269	6.40323055879872	3.98008079691908e-10	4.10882647888966e-09	11.2219908064928	Female
ENSG00000197601.13	ENSG00000197601	ENSG00000197601.13	FAR1	protein_coding	11	5820	0.0834675614519442	7.45569705065816	6.40147862342382	4.02201507580191e-10	4.14828332379569e-09	10.8220330677612	Female
ENSG00000183255.12	ENSG00000183255	ENSG00000183255.12	PTTG1IP	protein_coding	21	2600	0.148922703332061	6.28663787884675	6.39744072569304	4.12032124976768e-10	4.24575538375507e-09	10.8369877128603	Female
ENSG00000248092.7	ENSG00000248092	ENSG00000248092.7	NNT-AS1	lncRNA	5	4803	0.10107102961329	5.66446439525707	6.39413506817188	4.20254915605435e-10	4.326495306279e-09	10.8669626608478	Female
ENSG00000162695.12	ENSG00000162695	ENSG00000162695.12	SLC30A7	protein_coding	1	8204	0.119061702917779	5.44769118956534	6.39257731339694	4.24185326138837e-10	4.36293747050719e-09	10.878019862272	Female
ENSG00000044459.15	ENSG00000044459	ENSG00000044459.15	CNTLN	protein_coding	9	5518	0.180947840194575	3.83572435404168	6.39054803202831	4.29359498428279e-10	4.41209346590972e-09	11.1076162407535	Female
ENSG00000269343.7	ENSG00000269343	ENSG00000269343.7	ZNF587B	protein_coding	19	5794	0.176166091364895	3.44534067016627	6.39005954518323	4.30614222826783e-10	4.42091991633747e-09	11.2002479298529	Female
ENSG00000214174.8	ENSG00000214174	ENSG00000214174.8	AMZ2P1	transcribed_unprocessed_pseudogene	17	850	-0.121654348688361	4.66567543786644	-6.38989709638773	4.31032283065618e-10	4.42114839471346e-09	10.9743933368974	Male
ENSG00000011332.19	ENSG00000011332	ENSG00000011332.19	DPF1	protein_coding	19	2356	-0.186877497293882	4.31970083053641	-6.38858859898502	4.34414216018132e-10	4.45174935130507e-09	11.0604565470451	Male
ENSG00000257621.7	ENSG00000257621	ENSG00000257621.7	PSMA3-AS1	lncRNA	14	2475	0.105918446817379	5.12678095335759	6.38842797645736	4.34831146650194e-10	4.45193758761014e-09	10.8900754240281	Female
ENSG00000175183.10	ENSG00000175183	ENSG00000175183.10	CSRP2	protein_coding	12	5078	0.239889996300586	3.4695745462063	6.38779560980945	4.36476403854382e-10	4.46468995517714e-09	11.1761498478108	Female
ENSG00000007168.13	ENSG00000007168	ENSG00000007168.13	PAFAH1B1	protein_coding	17	8092	-0.0867706330811551	9.28977816907589	-6.38638728513769	4.40162447541912e-10	4.49827496710261e-09	10.7438423796708	Male
ENSG00000236467.8	ENSG00000236467	ENSG00000236467.8	KCNMA1-AS1	lncRNA	10	3566	0.839417826926396	0.301872806978134	6.38596895474274	4.41263215465566e-10	4.50540230050309e-09	11.7031279660671	Female
ENSG00000183137.14	ENSG00000183137	ENSG00000183137.14	CEP57L1	protein_coding	6	12903	0.108382966073447	4.89922745219554	6.38482362243237	4.44290784753448e-10	4.53217174949408e-09	10.8960574441443	Female
ENSG00000086189.10	ENSG00000086189	ENSG00000086189.10	DIMT1	protein_coding	5	3507	0.225526931091104	5.13846494697338	6.38153366358104	4.53101063578249e-10	4.6178274454097e-09	10.858730596189	Female
ENSG00000198300.14	ENSG00000198300	ENSG00000198300.14	PEG3	protein_coding	19	8754	-0.161356421492304	8.69664239451417	-6.38035275132925	4.56305011909369e-10	4.64624155244089e-09	10.7044867962968	Male
ENSG00000105518.14	ENSG00000105518	ENSG00000105518.14	TMEM205	protein_coding	19	1310	-0.11666539522466	4.32385192974392	-6.37978215569495	4.57861042834138e-10	4.657839570544e-09	10.9745844668898	Male
ENSG00000101474.12	ENSG00000101474	ENSG00000101474.12	APMAP	protein_coding	20	2202	-0.118222317697192	6.38496750724821	-6.379374224564	4.58976667505659e-10	4.66494028756889e-09	10.7330868074992	Male
ENSG00000080200.10	ENSG00000080200	ENSG00000080200.10	CRYBG3	protein_coding	3	10779	0.148154529839081	5.92140956529689	6.37750951380037	4.64110338279499e-10	4.7091354256813e-09	10.7493762533076	Female
ENSG00000037042.9	ENSG00000037042	ENSG00000037042.9	TUBG2	protein_coding	17	1782	-0.162914461133618	5.1029453277814	-6.37748863426228	4.64168138198309e-10	4.7091354256813e-09	10.8649393769689	Male
ENSG00000007080.11	ENSG00000007080	ENSG00000007080.11	CCDC124	protein_coding	19	1055	-0.229722529553056	3.94549666123082	-6.37722014620461	4.64912010520901e-10	4.71240213930895e-09	11.0882802993761	Male
ENSG00000170846.17	ENSG00000170846	ENSG00000170846.17		protein_coding	4	2311	-0.165720890646926	4.46247720859571	-6.37644090259114	4.67077598922301e-10	4.73006054393663e-09	10.9316466961935	Male
ENSG00000137628.17	ENSG00000137628	ENSG00000137628.17	DDX60	protein_coding	4	6718	0.26281385094797	3.71241843839403	6.37591083147193	4.68556357183234e-10	4.74073778055863e-09	11.0465634577156	Female
ENSG00000082068.8	ENSG00000082068	ENSG00000082068.8	WDR70	protein_coding	5	5716	0.116802551694064	5.05826214869787	6.37559861044019	4.69429516052671e-10	4.74241510822597e-09	10.8216573217286	Female
ENSG00000215021.8	ENSG00000215021	ENSG00000215021.8	PHB2	protein_coding	12	2940	-0.113272501234108	5.52710880881586	-6.3755479754793	4.69571272130521e-10	4.74241510822597e-09	10.7842480711252	Male
ENSG00000141385.9	ENSG00000141385	ENSG00000141385.9	AFG3L2	protein_coding	18	3482	-0.0908879914522149	6.20937793994684	-6.37261404638387	4.77856995758265e-10	4.82173680453462e-09	10.7032256883556	Male
ENSG00000035681.9	ENSG00000035681	ENSG00000035681.9	NSMAF	protein_coding	8	3764	0.119551950911376	5.18127105780355	6.37214099421539	4.79206281612816e-10	4.8309875140931e-09	10.7877469084723	Female
ENSG00000129235.10	ENSG00000129235	ENSG00000129235.10	TXNDC17	protein_coding	17	2100	-0.175330212701566	3.48601160460132	-6.37192847336449	4.79813668454545e-10	4.83274903213459e-09	11.1228789858562	Male
ENSG00000172007.6	ENSG00000172007	ENSG00000172007.6	RAB33B	protein_coding	4	4248	0.113098021924819	4.64652519941842	6.37144383212152	4.81201599782677e-10	4.84236204465991e-09	10.8505787369147	Female
ENSG00000106686.16	ENSG00000106686	ENSG00000106686.16	SPATA6L	protein_coding	9	4073	0.191511923472151	3.4314967304642	6.36998408271153	4.85405877411785e-10	4.88027331295197e-09	11.0830794670211	Female
ENSG00000126457.21	ENSG00000126457	ENSG00000126457.21	PRMT1	protein_coding	19	1686	-0.111680836505561	5.43746608474077	-6.36746393364634	4.92749071632425e-10	4.94964669976096e-09	10.7441445048219	Male
ENSG00000258162.3	ENSG00000258162	ENSG00000258162.3		lncRNA	12	3351	0.452626758616054	2.09614796446702	6.36616802004578	4.9656733914947e-10	4.98351947735812e-09	11.4374618496362	Female
ENSG00000176658.17	ENSG00000176658	ENSG00000176658.17	MYO1D	protein_coding	17	5510	0.150003470014291	5.20757851377326	6.36501812466072	4.99979631514003e-10	5.01326075764041e-09	10.7488325403998	Female
ENSG00000068354.16	ENSG00000068354	ENSG00000068354.16	TBC1D25	protein_coding	X	3785	-0.124168442359793	3.50764970551915	-6.36406203622327	5.02834280581237e-10	5.03726621279624e-09	11.079920300878	Male
ENSG00000131781.13	ENSG00000131781	ENSG00000131781.13	FMO5	protein_coding	1	2410	0.323984904485186	2.78305362114052	6.36382371830059	5.0354832178662e-10	5.03726621279624e-09	11.2269857318678	Female
ENSG00000172890.12	ENSG00000172890	ENSG00000172890.12	NADSYN1	protein_coding	11	3616	0.121715571310956	4.33894021400846	6.36370211160631	5.03913058736003e-10	5.03726621279624e-09	10.8557171100044	Female
ENSG00000109381.19	ENSG00000109381	ENSG00000109381.19	ELF2	protein_coding	4	4012	0.122595177706458	5.92160683366391	6.36361396995937	5.04177585130367e-10	5.03726621279624e-09	10.6637453268724	Female
ENSG00000198794.12	ENSG00000198794	ENSG00000198794.12	SCAMP5	protein_coding	15	3427	-0.126602721939839	7.46063741620845	-6.36139526241576	5.10881237562178e-10	5.0996813436725e-09	10.5932880933912	Male
ENSG00000115661.14	ENSG00000115661	ENSG00000115661.14	STK16	protein_coding	2	3118	-0.111405195212699	3.63936545271657	-6.3610016569397	5.12079567817205e-10	5.10707926117694e-09	11.0057682201684	Male
ENSG00000104218.14	ENSG00000104218	ENSG00000104218.14	CSPP1	protein_coding	8	5999	0.124493467953513	5.62483749499175	6.36079262185981	5.12717092906608e-10	5.10887593913186e-09	10.6748198481874	Female
ENSG00000048028.11	ENSG00000048028	ENSG00000048028.11	USP28	protein_coding	11	4856	0.161484840255514	4.92537741245671	6.35770342375407	5.2222979107401e-10	5.1990256384106e-09	10.7319320433199	Female
ENSG00000149927.18	ENSG00000149927	ENSG00000149927.18	DOC2A	protein_coding	16	3749	-0.15898680417953	5.46088609650101	-6.3557355900947	5.28379311069809e-10	5.25556269336578e-09	10.6873271597838	Male
ENSG00000029993.15	ENSG00000029993	ENSG00000029993.15	HMGB3	protein_coding	X	3507	-0.24296893896745	3.9645853047925	-6.35494428160821	5.30872107160236e-10	5.27565964144114e-09	10.9103843939296	Male
ENSG00000164292.13	ENSG00000164292	ENSG00000164292.13	RHOBTB3	protein_coding	5	5370	0.151195292038349	7.7180745468701	6.35376096302463	5.34621322689941e-10	5.30819571061923e-09	10.5418773694841	Female
ENSG00000198668.11	ENSG00000198668	ENSG00000198668.11	CALM1	protein_coding	14	4203	-0.103412079697403	11.5353923140237	-6.35191970111542	5.40506778071487e-10	5.36186564037168e-09	10.5903787036068	Male
ENSG00000275131.3	ENSG00000275131	ENSG00000275131.3	PDE4DIPP2	transcribed_unprocessed_pseudogene	1	6897	0.16948496542429	5.90868451377886	6.35112487389196	5.43066945132853e-10	5.38248249967522e-09	10.5959050802363	Female
ENSG00000123395.14	ENSG00000123395	ENSG00000123395.14	ATG101	protein_coding	12	1433	-0.218110503585921	3.75427755445895	-6.34963008904422	5.47913905161014e-10	5.42570773107138e-09	10.9374755139886	Male
ENSG00000134900.12	ENSG00000134900	ENSG00000134900.12	TPP2	protein_coding	13	7394	0.0776573036354318	6.45704274362466	6.344523363384	5.64794582714685e-10	5.58791451631801e-09	10.5160096493326	Female
ENSG00000118762.8	ENSG00000118762	ENSG00000118762.8	PKD2	protein_coding	4	5089	0.0969542610702634	5.59452472190256	6.34410410379074	5.6620288296789e-10	5.59689044491268e-09	10.581161136314	Female
ENSG00000126214.21	ENSG00000126214	ENSG00000126214.21	KLC1	protein_coding	14	15091	-0.154753069426597	6.69542514044953	-6.34333655384669	5.68790011389119e-10	5.61749286226036e-09	10.509470478365	Male
ENSG00000139998.15	ENSG00000139998	ENSG00000139998.15	RAB15	protein_coding	14	4380	-0.149527589319691	6.26399991488797	-6.34310358420606	5.69577553597626e-10	5.62030147852075e-09	10.5383722833662	Male
ENSG00000136930.13	ENSG00000136930	ENSG00000136930.13	PSMB7	protein_coding	9	984	-0.113998035607429	5.67792502089289	-6.34290020404024	5.7026594289379e-10	5.62212760999438e-09	10.5779264105542	Male
ENSG00000206418.4	ENSG00000206418	ENSG00000206418.4	RAB12	protein_coding	18	2147	-0.132456381823027	5.98912258096682	-6.34176594510689	5.74120083010038e-10	5.65285367552303e-09	10.5446435988019	Male
ENSG00000166006.13	ENSG00000166006	ENSG00000166006.13	KCNC2	protein_coding	12	5596	-0.168891246230677	7.40548276692242	-6.34168540791948	5.74394710986449e-10	5.65285367552303e-09	10.4843093965264	Male
ENSG00000140990.15	ENSG00000140990	ENSG00000140990.15	NDUFB10	protein_coding	16	958	-0.138138823774411	5.36946269600099	-6.33918598603603	5.82981853091828e-10	5.73231276323567e-09	10.5921148563685	Male
ENSG00000162706.13	ENSG00000162706	ENSG00000162706.13	CADM3	protein_coding	1	3739	-0.151209070462659	7.39380571298298	-6.33776540058524	5.87918381297903e-10	5.77576809067509e-09	10.4636879848643	Male
ENSG00000225470.7	ENSG00000225470	ENSG00000225470.7	JPX	lncRNA	X	9658	0.347408422333229	3.80990464690918	6.33742866140346	5.89094535870333e-10	5.78223722818244e-09	10.8927631776065	Female
ENSG00000141456.14	ENSG00000141456	ENSG00000141456.14	PELP1	protein_coding	17	5084	-0.117304265268597	4.88812570326013	-6.33631059533988	5.93016237671912e-10	5.81562017102305e-09	10.644116353226	Male
ENSG00000196705.8	ENSG00000196705	ENSG00000196705.8	ZNF431	protein_coding	19	13894	0.121084586194652	5.04663661718118	6.33473168679076	5.98597949384825e-10	5.86520973213025e-09	10.5853329163953	Female
ENSG00000149474.13	ENSG00000149474	ENSG00000149474.13	KAT14	protein_coding	20	4311	-0.102832034519373	4.98067133243359	-6.33400331333866	6.01190181100979e-10	5.88544638290792e-09	10.6038341749796	Male
ENSG00000197776.8	ENSG00000197776	ENSG00000197776.8	KLHDC1	protein_coding	14	2674	0.116749609261258	4.87900779656194	6.33338706333768	6.03391953840104e-10	5.90182848020487e-09	10.5979697349306	Female
ENSG00000161999.12	ENSG00000161999	ENSG00000161999.12	JMJD8	protein_coding	16	2205	-0.212132734948945	2.78581965844783	-6.33243555771101	6.06807061575708e-10	5.93003926316768e-09	11.0981089882846	Male
ENSG00000111785.20	ENSG00000111785	ENSG00000111785.20	RIC8B	protein_coding	12	5048	0.0857106301060426	5.65061273010032	6.33202146587595	6.08299207638016e-10	5.93942495569636e-09	10.5064662827155	Female
ENSG00000116871.15	ENSG00000116871	ENSG00000116871.15	MAP7D1	protein_coding	1	3456	-0.142729783527012	6.85492689730289	-6.33174761697165	6.09287972616718e-10	5.94388354072379e-09	10.4487667135037	Male
ENSG00000074695.6	ENSG00000074695	ENSG00000074695.6	LMAN1	protein_coding	18	4824	0.093953805113939	6.00434950813819	6.33031756922478	6.14476954243688e-10	5.98927362905933e-09	10.4645946148017	Female
ENSG00000077232.18	ENSG00000077232	ENSG00000077232.18	DNAJC10	protein_coding	2	21051	0.0803540532224352	7.14629499770874	6.32997021029367	6.15743875721308e-10	5.99638979233393e-09	10.4083281480079	Female
ENSG00000181744.8	ENSG00000181744	ENSG00000181744.8	DIPK2A	protein_coding	3	4330	0.116367605146036	5.99433664926527	6.32973601330475	6.16599504944744e-10	5.99949169880905e-09	10.4623419997513	Female
ENSG00000164953.15	ENSG00000164953	ENSG00000164953.15	TMEM67	protein_coding	8	5779	0.106207524439954	4.69338644695358	6.32910569325891	6.18908140544692e-10	6.01671360303238e-09	10.5971771565598	Female
ENSG00000123240.17	ENSG00000123240	ENSG00000123240.17	OPTN	protein_coding	10	3521	-0.0935547723819825	7.71129160596677	-6.32801944973917	6.22906534272492e-10	6.0503182502815e-09	10.3937783204952	Male
ENSG00000164924.18	ENSG00000164924	ENSG00000164924.18	YWHAZ	protein_coding	8	5248	-0.130960127113674	9.5874591780507	-6.32455488902639	6.35829072078458e-10	6.17046979593082e-09	10.3897398737248	Male
ENSG00000135845.10	ENSG00000135845	ENSG00000135845.10	PIGC	protein_coding	1	2630	0.181049243389166	4.0298549845246	6.32349533934042	6.39833255638937e-10	6.20393877212407e-09	10.6737047778565	Female
ENSG00000196235.14	ENSG00000196235	ENSG00000196235.14	SUPT5H	protein_coding	19	3902	-0.146913362720269	6.18900209138894	-6.31987495326587	6.53702368693776e-10	6.32190807650913e-09	10.4106532534523	Male
ENSG00000148334.15	ENSG00000148334	ENSG00000148334.15	PTGES2	protein_coding	9	3473	-0.13979763360465	5.24733274140615	-6.31978533025253	6.54049406462147e-10	6.32190807650913e-09	10.4930191385183	Male
ENSG00000163660.11	ENSG00000163660	ENSG00000163660.11	CCNL1	protein_coding	3	4799	0.145927696233057	5.80378320851614	6.31971525708814	6.54320869042192e-10	6.32190807650913e-09	10.4190002738468	Female
ENSG00000119912.16	ENSG00000119912	ENSG00000119912.16	IDE	protein_coding	10	6807	0.110749390127825	5.41404225473489	6.31955158621422	6.54955357779539e-10	6.32190807650913e-09	10.4566662664644	Female
ENSG00000165637.13	ENSG00000165637	ENSG00000165637.13	VDAC2	protein_coding	10	1512	-0.097636516033675	6.43245606671086	-6.31936315131534	6.55686593028007e-10	6.32190807650913e-09	10.3810817116498	Male
ENSG00000074071.14	ENSG00000074071	ENSG00000074071.14	MRPS34	protein_coding	16	1040	-0.16758232094198	4.3546605945522	-6.31931637995774	6.55868216437974e-10	6.32190807650913e-09	10.6279230795487	Male
ENSG00000176903.4	ENSG00000176903	ENSG00000176903.4	PNMA1	protein_coding	14	2602	-0.14886455611811	7.25711844023915	-6.31929232795596	6.55961634796248e-10	6.32190807650913e-09	10.3538332082684	Male
ENSG00000273319.1	ENSG00000273319	ENSG00000273319.1		lncRNA	7	3198	0.885526752548408	0.681752229471091	6.31791754073476	6.61323037664492e-10	6.3680847678555e-09	11.2404540640668	Female
ENSG00000125744.12	ENSG00000125744	ENSG00000125744.12	RTN2	protein_coding	19	2357	-0.156876936411909	4.55210105800712	-6.31572335761361	6.69968921047937e-10	6.4418379494588e-09	10.5821791190505	Male
ENSG00000112769.19	ENSG00000112769	ENSG00000112769.19	LAMA4	protein_coding	6	7228	0.168742993209642	4.46400891469281	6.31568130655383	6.70135693578435e-10	6.4418379494588e-09	10.5505346553939	Female
ENSG00000112276.14	ENSG00000112276	ENSG00000112276.14	BVES	protein_coding	6	5550	0.205085516512373	3.05243162359376	6.31238023569267	6.83355188930952e-10	6.56326522816744e-09	10.8515504821632	Female
ENSG00000250241.5	ENSG00000250241	ENSG00000250241.5	PCDH10-DT	lncRNA	4	8044	0.139060835389012	4.22459145552527	6.31186174096084	6.85454623493103e-10	6.5777733199467e-09	10.5699224855949	Female
ENSG00000168159.12	ENSG00000168159	ENSG00000168159.12	RNF187	protein_coding	1	6600	-0.152696743342129	7.0071600096331	-6.31133103143015	6.8761005572577e-10	6.5927934098342e-09	10.3131118948558	Male
ENSG00000120963.12	ENSG00000120963	ENSG00000120963.12	ZNF706	protein_coding	8	3502	0.108111938989491	6.56906897799063	6.31049665775155	6.91012217226468e-10	6.61973110327586e-09	10.3187123026324	Female
ENSG00000164180.13	ENSG00000164180	ENSG00000164180.13	TMEM161B	protein_coding	5	7608	0.105044425019443	5.28043211286996	6.30948700701448	6.95151111313628e-10	6.65354843769889e-09	10.4129120031335	Female
ENSG00000211450.10	ENSG00000211450	ENSG00000211450.10	SELENOH	protein_coding	11	1454	-0.180636387668097	4.8644154332344	-6.30934538033613	6.95733623566007e-10	6.65354843769889e-09	10.4895233679204	Male
ENSG00000066855.16	ENSG00000066855	ENSG00000066855.16	MTFR1	protein_coding	8	2651	0.144165051942844	3.55598933242157	6.30794958294672	7.01500176348511e-10	6.7029572025773e-09	10.6951351432086	Female
ENSG00000204308.8	ENSG00000204308	ENSG00000204308.8	RNF5	protein_coding	6	1117	-0.120809114328018	4.62370938067483	-6.30653725142399	7.07382653728762e-10	6.75338824115408e-09	10.497838339519	Male
ENSG00000184887.13	ENSG00000184887	ENSG00000184887.13	BTBD6	protein_coding	14	2217	-0.120319882391643	5.47871942915285	-6.3035364834495	7.20041844206818e-10	6.86837523466282e-09	10.3685987190459	Male
ENSG00000164023.14	ENSG00000164023	ENSG00000164023.14	SGMS2	protein_coding	4	6240	0.295828624728824	3.08967017890449	6.30337453206926	7.20731331584167e-10	6.86908615511531e-09	10.7924770829661	Female
ENSG00000163637.13	ENSG00000163637	ENSG00000163637.13	PRICKLE2	protein_coding	3	9947	-0.113858837875573	7.08974909983039	-6.30180903781869	7.27429630028218e-10	6.92701531748951e-09	10.2550923693042	Male
ENSG00000111817.17	ENSG00000111817	ENSG00000111817.17	DSE	protein_coding	6	10621	0.161312340651867	4.31501467149721	6.30137215102069	7.29309793303115e-10	6.9390037403712e-09	10.4944020571578	Female
ENSG00000174485.15	ENSG00000174485	ENSG00000174485.15	DENND4A	protein_coding	15	8837	0.0936585517994315	7.36018980422223	6.2991702571677	7.3885838985473e-10	7.02387082100199e-09	10.2266604692097	Female
ENSG00000100294.12	ENSG00000100294	ENSG00000100294.12	MCAT	protein_coding	22	2057	-0.132285974634875	3.2463276112415	-6.29884388858813	7.402840734086e-10	7.0314397108623e-09	10.7536685675501	Male
ENSG00000162377.6	ENSG00000162377	ENSG00000162377.6	COA7	protein_coding	1	3988	-0.121930515135337	5.0019080938088	-6.29601012842973	7.52776580991109e-10	7.14402243812292e-09	10.3831827192771	Male
ENSG00000073614.12	ENSG00000073614	ENSG00000073614.12	KDM5A	protein_coding	12	10701	0.085528275061864	6.8488463170257	6.29508759271496	7.5688788743318e-10	7.17694202260494e-09	10.2138107001401	Female
ENSG00000116030.16	ENSG00000116030	ENSG00000116030.16	SUMO1	protein_coding	2	1523	-0.0932758137238006	6.80144965317897	-6.29461720972378	7.58992614543044e-10	7.19079516916523e-09	10.2209481945292	Male
ENSG00000095564.14	ENSG00000095564	ENSG00000095564.14	BTAF1	protein_coding	10	8361	0.0960438781602209	6.77080060678811	6.29328312898019	7.64993167931081e-10	7.24150312355099e-09	10.2052656264494	Female
ENSG00000004142.12	ENSG00000004142	ENSG00000004142.12	POLDIP2	protein_coding	17	2670	-0.0829102475799193	5.68817396676994	-6.29167593194503	7.72283858461183e-10	7.30432743354057e-09	10.2770931114645	Male
ENSG00000112333.11	ENSG00000112333	ENSG00000112333.11	NR2E1	protein_coding	6	3244	-0.1503950616252	3.94492441512063	-6.2904310767453	7.7797756433399e-10	7.35195380170107e-09	10.5441351258973	Male
ENSG00000100503.23	ENSG00000100503	ENSG00000100503.23	NIN	protein_coding	14	10334	0.0971928325713911	7.18078791652457	6.2900387085138	7.79780675194532e-10	7.35943184728217e-09	10.1776376029926	Female
ENSG00000135414.9	ENSG00000135414	ENSG00000135414.9	GDF11	protein_coding	12	8801	-0.144517363214299	4.9353210246937	-6.28997222577458	7.80086598673419e-10	7.35943184728217e-09	10.3626199327381	Male
ENSG00000100362.13	ENSG00000100362	ENSG00000100362.13	PVALB	protein_coding	22	595	-0.475599729862828	2.53498866349853	-6.28972803208846	7.81211276017401e-10	7.36382274524419e-09	10.9505791301682	Male
ENSG00000135945.10	ENSG00000135945	ENSG00000135945.10	REV1	protein_coding	2	4731	0.0914032455163003	5.98612490107556	6.28815175426595	7.88509385391434e-10	7.42634893323973e-09	10.2210885827902	Female
ENSG00000254901.8	ENSG00000254901	ENSG00000254901.8	BORCS8	protein_coding	19	3698	-0.184235462161553	3.27992007836892	-6.28799319535834	7.89247190780268e-10	7.42703548527009e-09	10.6873734208594	Male
ENSG00000204650.14	ENSG00000204650	ENSG00000204650.14	LINC02210	transcribed_unitary_pseudogene	17	9678	0.131736558321961	5.06067116269123	6.28621634172573	7.97561590070837e-10	7.49895872145728e-09	10.3033292475612	Female
ENSG00000108946.14	ENSG00000108946	ENSG00000108946.14	PRKAR1A	protein_coding	17	7439	-0.139045262203878	9.13285729368306	-6.28450876467801	8.05632576681592e-10	7.56847424855625e-09	10.1498693703439	Male
ENSG00000229240.8	ENSG00000229240	ENSG00000229240.8	LINC00710	lncRNA	10	2622	0.856864192392432	0.651959072521183	6.28377304759428	8.09134587485418e-10	7.59498600185892e-09	11.0771410875898	Female
ENSG00000066933.16	ENSG00000066933	ENSG00000066933.16	MYO9A	protein_coding	15	12478	0.0958642804510088	8.13678551240878	6.28293566491424	8.13138657997915e-10	7.62616188903166e-09	10.1306053932867	Female
ENSG00000166922.8	ENSG00000166922	ENSG00000166922.8	SCG5	protein_coding	15	1235	-0.132582656243742	7.41805162344264	-6.28100987254768	8.22420850764971e-10	7.70674572403081e-09	10.129166126608	Male
ENSG00000100823.12	ENSG00000100823	ENSG00000100823.12	APEX1	protein_coding	14	1803	-0.172285305605891	4.30993771232191	-6.2802834792394	8.25948887155518e-10	7.73331858300682e-09	10.4354022516745	Male
ENSG00000099624.8	ENSG00000099624	ENSG00000099624.8	ATP5F1D	protein_coding	19	1587	-0.19669194240393	4.57337476409507	-6.27871615811836	8.33611781569329e-10	7.79852897833283e-09	10.3901739105187	Male
ENSG00000267002.3	ENSG00000267002	ENSG00000267002.3		lncRNA	17	6025	0.183415561463337	4.00398217047334	6.27857231197698	8.34318545391811e-10	7.79860933223978e-09	10.4329569402321	Female
ENSG00000111581.10	ENSG00000111581	ENSG00000111581.10	NUP107	protein_coding	12	6213	0.111259540349717	4.49414042358725	6.27661082079844	8.44014724019313e-10	7.88264587566533e-09	10.3218034229327	Female
ENSG00000114867.20	ENSG00000114867	ENSG00000114867.20	EIF4G1	protein_coding	3	5667	-0.10775916764841	7.05047716593445	-6.27448022565285	8.54671795301405e-10	7.97550873309665e-09	10.1000270633075	Male
ENSG00000003756.16	ENSG00000003756	ENSG00000003756.16	RBM5	protein_coding	3	5616	0.0935451125937483	6.49971674525462	6.27400241405314	8.57079789583452e-10	7.99130321339496e-09	10.1075519388954	Female
ENSG00000103496.15	ENSG00000103496	ENSG00000103496.15	STX4	protein_coding	16	1588	-0.133859955743838	3.97862045403507	-6.2736593951976	8.58812571166892e-10	8.00078100077914e-09	10.42806643601	Male
ENSG00000138660.11	ENSG00000138660	ENSG00000138660.11	AP1AR	protein_coding	4	5915	-0.100579697659594	5.67840974846728	-6.2729621224766	8.623454634161e-10	8.02699902196487e-09	10.1710182595155	Male
ENSG00000121769.7	ENSG00000121769	ENSG00000121769.7	FABP3	protein_coding	1	1097	-0.175742671456705	5.58413202497272	-6.27146155024921	8.69996766894295e-10	8.091477007668e-09	10.1837147233199	Male
ENSG00000067191.16	ENSG00000067191	ENSG00000067191.16	CACNB1	protein_coding	17	5308	-0.149286152111287	5.72476298848612	-6.27113307243024	8.71680492714366e-10	8.10039193312768e-09	10.1747425787495	Male
ENSG00000281183.1	ENSG00000281183	ENSG00000281183.1	NPTN-IT1	lncRNA	15	2283	0.207870577713094	3.01323302899589	6.27042867971056	8.75301858222004e-10	8.12728325547779e-09	10.6188622554153	Female
ENSG00000173020.11	ENSG00000173020	ENSG00000173020.11	GRK2	protein_coding	11	4493	-0.121707134178283	6.36965817028209	-6.2689457211758	8.82974116810708e-10	8.19171169831861e-09	10.099645932084	Male
ENSG00000222011.9	ENSG00000222011	ENSG00000222011.9	FAM185A	protein_coding	7	2217	0.12642830601617	3.97247515464595	6.26840556937942	8.85784974665469e-10	8.21096943320605e-09	10.3673087765164	Female
ENSG00000131508.16	ENSG00000131508	ENSG00000131508.16	UBE2D2	protein_coding	5	2530	-0.0934414913128023	6.322511526795	-6.26703281050848	8.9296804442781e-10	8.27069075975012e-09	10.0854457974981	Male
ENSG00000196233.13	ENSG00000196233	ENSG00000196233.13	LCOR	protein_coding	10	16001	0.0922426558689349	6.78069188864025	6.2665085542734	8.95726272307712e-10	8.28936409418156e-09	10.0522694179576	Female
ENSG00000131495.8	ENSG00000131495	ENSG00000131495.8	NDUFA2	protein_coding	5	721	-0.189217799613375	4.66124446080073	-6.26473742009516	9.0510640513676e-10	8.36923720643842e-09	10.2639009534158	Male
ENSG00000075618.18	ENSG00000075618	ENSG00000075618.18	FSCN1	protein_coding	7	2784	-0.162563659788343	6.55619792507863	-6.26202154349216	9.19677013161894e-10	8.49693319852635e-09	10.0565504775338	Male
ENSG00000204843.12	ENSG00000204843	ENSG00000204843.12	DCTN1	protein_coding	2	5414	-0.110741429241097	8.32264156302776	-6.26145355624068	9.2275314571219e-10	8.51830796496294e-09	10.0092941093816	Male
ENSG00000116649.10	ENSG00000116649	ENSG00000116649.10	SRM	protein_coding	1	1260	-0.162997144580527	3.08094664642962	-6.25991913872373	9.31113747174874e-10	8.58839021960639e-09	10.6216979162935	Male
ENSG00000151849.15	ENSG00000151849	ENSG00000151849.15	CENPJ	protein_coding	13	5082	0.216128592898629	4.37906922832846	6.25939483708222	9.33987473292999e-10	8.60778884214752e-09	10.242012910281	Female
ENSG00000172493.20	ENSG00000172493	ENSG00000172493.20	AFF1	protein_coding	4	9625	0.104240183114891	5.72841664706899	6.25649901126461	9.50016693446174e-10	8.74200251040456e-09	10.067052304333	Female
ENSG00000156411.9	ENSG00000156411	ENSG00000156411.9	ATP5MJ	protein_coding	14	1659	-0.133076744315982	6.09750255470163	-6.25648129500646	9.50115581703772e-10	8.74200251040456e-09	10.0461679019658	Male
ENSG00000020922.12	ENSG00000020922	ENSG00000020922.12	MRE11	protein_coding	11	6841	0.0997135790866004	4.92643474133344	6.2556714107898	9.54646948364395e-10	8.77646618372864e-09	10.1447387921589	Female
ENSG00000171044.10	ENSG00000171044	ENSG00000171044.10	XKR6	protein_coding	8	4327	0.155698116549364	3.54484638748866	6.25532516875367	9.56590647054035e-10	8.78710322992893e-09	10.4005324340522	Female
ENSG00000006042.12	ENSG00000006042	ENSG00000006042.12	TMEM98	protein_coding	17	4218	0.191089705992704	4.20401332235807	6.25446558749415	9.61432834077566e-10	8.82432601203485e-09	10.2570623951683	Female
ENSG00000169862.19	ENSG00000169862	ENSG00000169862.19	CTNND2	protein_coding	5	5888	-0.0971655658379271	8.05040921617827	-6.25327463898973	9.68181333235577e-10	8.87897002647077e-09	9.96293157535468	Male
ENSG00000105855.10	ENSG00000105855	ENSG00000105855.10	ITGB8	protein_coding	7	8974	0.174602403885251	8.14954100714909	6.25105460894157	9.80885069465048e-10	8.9880937046141e-09	9.94820532514867	Female
ENSG00000154898.15	ENSG00000154898	ENSG00000154898.15	CCDC144CP	transcribed_processed_pseudogene	17	5227	0.246905909311037	5.60028533885185	6.25058082146881	9.83617280306768e-10	9.0057418205136e-09	10.042486986286	Female
ENSG00000163596.16	ENSG00000163596	ENSG00000163596.16	ICA1L	protein_coding	2	8151	0.105237091304729	6.49321349470568	6.2502461006601	9.85552016911614e-10	9.01606554373687e-09	9.96941954946508	Female
ENSG00000196214.11	ENSG00000196214	ENSG00000196214.11	ZNF766	protein_coding	19	6282	0.113571472771349	4.18788701113616	6.24806714606305	9.98238035130663e-10	9.12464717873118e-09	10.2082779712018	Female
ENSG00000173540.12	ENSG00000173540	ENSG00000173540.12	GMPPB	protein_coding	3	6108	-0.14316782367176	3.15102719482518	-6.24568013739593	1.01231877528856e-09	9.24578963203042e-09	10.4707992313603	Male
ENSG00000119684.15	ENSG00000119684	ENSG00000119684.15	MLH3	protein_coding	14	7820	0.101505453040934	6.22681225666455	6.24463044093779	1.01857218654961e-09	9.29530336908424e-09	9.9526875826058	Female
ENSG00000085433.15	ENSG00000085433	ENSG00000085433.15	WDR47	protein_coding	1	4240	-0.0762053481710403	8.05855576352118	-6.24093618459199	1.04088221555147e-09	9.49114640629385e-09	9.89069080395605	Male
ENSG00000180822.11	ENSG00000180822	ENSG00000180822.11	PSMG4	protein_coding	6	4603	0.141102362133867	3.73608633132745	6.24051836273711	1.04343538665676e-09	9.50347528551256e-09	10.2611995778722	Female
ENSG00000124194.16	ENSG00000124194	ENSG00000124194.16	GDAP1L1	protein_coding	20	2855	-0.108066389304869	4.51402882944043	-6.24043656939222	1.04393591542739e-09	9.50347528551256e-09	10.1384426771494	Male
ENSG00000106723.17	ENSG00000106723	ENSG00000106723.17	SPIN1	protein_coding	9	4459	-0.0593912892870367	8.20784606812432	-6.23960412364722	1.04904339095224e-09	9.53574042269623e-09	9.88240019384475	Male
ENSG00000128656.14	ENSG00000128656	ENSG00000128656.14	CHN1	protein_coding	2	3156	-0.126786483477543	9.91956585700727	-6.23958068469295	1.04918755411761e-09	9.53574042269623e-09	9.90542582666354	Male
ENSG00000172977.13	ENSG00000172977	ENSG00000172977.13	KAT5	protein_coding	11	2237	-0.154665298984916	4.3420163604595	-6.23927090695965	1.05109468888e-09	9.54530705267446e-09	10.1834154725104	Male
ENSG00000115904.12	ENSG00000115904	ENSG00000115904.12	SOS1	protein_coding	2	8906	0.103201949447026	6.34591695924257	6.23870564214911	1.05458346551672e-09	9.56920983738570e-09	9.91979268083536	Female
ENSG00000186231.17	ENSG00000186231	ENSG00000186231.17	KLHL32	protein_coding	6	3699	0.112131561709139	5.74769927258316	6.2381948493687	1.0577457877155e-09	9.59011400063489e-09	9.9567186376377	Female
ENSG00000113558.18	ENSG00000113558	ENSG00000113558.18	SKP1	protein_coding	5	9386	-0.0961734179876288	8.44914710560723	-6.23697682337563	1.06532408440653e-09	9.65098947511833e-09	9.86900976800734	Male
ENSG00000149923.14	ENSG00000149923	ENSG00000149923.14	PPP4C	protein_coding	16	1490	-0.133649803436187	3.54304421705439	-6.23289202616755	1.0911286559067e-09	9.87674804414740e-09	10.295018830099	Male
ENSG00000104886.11	ENSG00000104886	ENSG00000104886.11	PLEKHJ1	protein_coding	19	2858	-0.125598142814544	4.33132149760402	-6.22665438035659	1.13171733935157e-09	1.02358564215037e-08	10.0861405153684	Male
ENSG00000197380.11	ENSG00000197380	ENSG00000197380.11	DACT3	protein_coding	19	3085	-0.194235274647783	5.48997413397493	-6.22600764044639	1.13600927866459e-09	1.02636060851986e-08	9.93626928321742	Male
ENSG00000166004.15	ENSG00000166004	ENSG00000166004.15	CEP295	protein_coding	11	8014	0.130624211501866	5.80822865670786	6.22591533150678	1.13662316270283e-09	1.02636060851986e-08	9.87889552426026	Female
ENSG00000204179.10	ENSG00000204179	ENSG00000204179.10	PTPN20	protein_coding	10	3125	-0.381253416005799	3.82612756082412	-6.22544980948753	1.13972398218599e-09	1.0281405918883e-08	10.1960547934036	Male
ENSG00000108395.14	ENSG00000108395	ENSG00000108395.14	TRIM37	protein_coding	17	4489	-0.0997096208930408	8.10963206562384	-6.22534319992767	1.14043526709902e-09	1.0281405918883e-08	9.80222281856218	Male
ENSG00000172115.8	ENSG00000172115	ENSG00000172115.8	CYCS	protein_coding	7	5432	-0.170900951881988	7.94027544326527	-6.22400192272465	1.14942127933921e-09	1.03540610404992e-08	9.79514440720037	Male
ENSG00000085788.13	ENSG00000085788	ENSG00000085788.13	DDHD2	protein_coding	8	4682	-0.102304745299953	7.42993493142469	-6.2227802838237	1.15766601754624e-09	1.04199270072454e-08	9.79003784659709	Male
ENSG00000146376.11	ENSG00000146376	ENSG00000146376.11	ARHGAP18	protein_coding	6	4414	0.152043055498755	3.38050570286529	6.22207258952911	1.1624686235216e-09	1.0454729891092e-08	10.2461545338412	Female
ENSG00000177409.12	ENSG00000177409	ENSG00000177409.12	SAMD9L	protein_coding	7	7150	0.299661188208132	3.71780269621218	6.22179910315981	1.16432979340655e-09	1.0463044080733e-08	10.1554243940576	Female
ENSG00000159164.10	ENSG00000159164	ENSG00000159164.10	SV2A	protein_coding	1	4378	-0.133362250391564	7.79940345421127	-6.22165352294211	1.16532170602426e-09	1.0463539755861e-08	9.78406364765211	Male
ENSG00000072364.13	ENSG00000072364	ENSG00000072364.13	AFF4	protein_coding	5	9536	0.06425844292687	7.83939550531324	6.22071209326842	1.17175613677698e-09	1.05128642954208e-08	9.77387321037879	Female
ENSG00000137449.15	ENSG00000137449	ENSG00000137449.15	CPEB2	protein_coding	4	7069	0.103309245554292	6.73410334733099	6.22002954422746	1.17644290640277e-09	1.05464424273828e-08	9.79309207933768	Female
ENSG00000120509.10	ENSG00000120509	ENSG00000120509.10	PDZD11	protein_coding	X	3762	-0.106678328244478	4.25522529754103	-6.21919684195146	1.1821855528777e-09	1.05894247198428e-08	10.0649005768566	Male
ENSG00000135541.21	ENSG00000135541	ENSG00000135541.21	AHI1	protein_coding	6	8779	0.142428690798581	7.34295783259831	6.21495797868704	1.21184622024718e-09	1.08442945041583e-08	9.74329114938502	Female
ENSG00000162642.14	ENSG00000162642	ENSG00000162642.14	C1orf52	protein_coding	1	3391	-0.127239622927274	5.42935713465343	-6.21485433807457	1.21258046872818e-09	1.08442945041583e-08	9.86412334377139	Male
ENSG00000182541.18	ENSG00000182541	ENSG00000182541.18	LIMK2	protein_coding	22	3667	0.231963578885804	3.80869648096316	6.21211953942057	1.23211334985601e-09	1.10101648943133e-08	10.0896894032596	Female
ENSG00000198185.11	ENSG00000198185	ENSG00000198185.11	ZNF334	protein_coding	20	4767	0.136339241639264	4.4714964019447	6.21170536966944	1.23509820564798e-09	1.10280151535475e-08	9.9558502835617	Female
ENSG00000104517.13	ENSG00000104517	ENSG00000104517.13	UBR5	protein_coding	8	10895	0.0886069949553443	7.68500706033156	6.20982103620854	1.24876783947302e-09	1.11411635518479e-08	9.71069164122984	Female
ENSG00000081181.8	ENSG00000081181	ENSG00000081181.8	ARG2	protein_coding	14	1911	-0.208693806085731	3.49757699976072	-6.20824846362109	1.26028904745339e-09	1.12349789784951e-08	10.1710802913257	Male
ENSG00000142208.16	ENSG00000142208	ENSG00000142208.16	AKT1	protein_coding	14	8396	-0.0875251924025822	5.61267010633294	-6.20588777533338	1.27777971321984e-09	1.13818177006903e-08	9.7919869005912	Male
ENSG00000163162.8	ENSG00000163162	ENSG00000163162.8	RNF149	protein_coding	2	2953	0.104203271075602	5.149611968631	6.20432408186771	1.28949583310045e-09	1.14770266579538e-08	9.82262829774423	Female
ENSG00000110713.17	ENSG00000110713	ENSG00000110713.17	NUP98	protein_coding	11	7023	0.095269008011063	6.07246667593382	6.20417911116038	1.29058734736247e-09	1.14775960748716e-08	9.73204687997995	Female
ENSG00000135636.14	ENSG00000135636	ENSG00000135636.14	DYSF	protein_coding	2	6952	0.20691481726695	4.35647622363516	6.2030801007463	1.29889147005904e-09	1.15422575342558e-08	9.94878065922131	Female
ENSG00000126091.20	ENSG00000126091	ENSG00000126091.20	ST3GAL3	protein_coding	1	4776	0.1455907602063	3.05186759491176	6.20123411680679	1.31295749555782e-09	1.16568935812025e-08	10.2167756743435	Female
ENSG00000152082.14	ENSG00000152082	ENSG00000152082.14	MZT2B	protein_coding	2	769	-0.243514695375454	5.28385500577082	-6.20111385048869	1.31387905270671e-09	1.16568935812025e-08	9.81937179642822	Male
ENSG00000172602.11	ENSG00000172602	ENSG00000172602.11	RND1	protein_coding	12	2136	-0.173612676065544	4.8912644791743	-6.20039645445724	1.31938935610543e-09	1.16964913553156e-08	9.85805990295519	Male
ENSG00000105223.20	ENSG00000105223	ENSG00000105223.20	PLD3	protein_coding	19	5762	-0.130879247817192	7.53186645193512	-6.20007364072274	1.32187624975866e-09	1.17092448134847e-08	9.66564999799239	Male
ENSG00000177990.11	ENSG00000177990	ENSG00000177990.11	DPY19L2	protein_coding	12	3976	0.181983303853544	4.86211127281726	6.19789578752492	1.33877422378464e-09	1.18495309664615e-08	9.82069559933945	Female
ENSG00000134287.10	ENSG00000134287	ENSG00000134287.10	ARF3	protein_coding	12	4041	-0.122296124693379	7.99277695207795	-6.19573728287448	1.35573048869587e-09	1.19901104978091e-08	9.63213029154361	Male
ENSG00000114439.19	ENSG00000114439	ENSG00000114439.19	BBX	protein_coding	3	9009	0.101987255181246	6.96583944270983	6.19540879549699	1.35832928997308e-09	1.20035903235754e-08	9.64017305735481	Female
ENSG00000078177.14	ENSG00000078177	ENSG00000078177.14	N4BP2	protein_coding	4	10053	0.177041618802869	5.05466001019745	6.19435179242549	1.36672479313071e-09	1.2068233944087e-08	9.77700406307757	Female
ENSG00000110619.17	ENSG00000110619	ENSG00000110619.17	CARS1	protein_coding	11	5732	-0.144613213413452	5.12328898586372	-6.19121333593434	1.39195294549893e-09	1.22812909962267e-08	9.76692668225866	Male
ENSG00000163840.10	ENSG00000163840	ENSG00000163840.10	DTX3L	protein_coding	3	5768	0.242106301229866	3.59074275612984	6.19088162973642	1.39464579550166e-09	1.22953382286926e-08	10.0139138654224	Female
ENSG00000261236.8	ENSG00000261236	ENSG00000261236.8	BOP1	protein_coding	8	2428	-0.130418373030568	4.17220289052929	-6.19026177243023	1.3996915716766e-09	1.2330090580148e-08	9.91090125464833	Male
ENSG00000107140.16	ENSG00000107140	ENSG00000107140.16	TESK1	protein_coding	9	2530	-0.199097808668622	3.63948860456311	-6.18998832976284	1.40192312730324e-09	1.23400168100687e-08	10.0792192430038	Male
ENSG00000181800.5	ENSG00000181800	ENSG00000181800.5	CELF2-AS1	lncRNA	10	2469	0.922521578863401	0.254270768396395	6.18923472554857	1.40809128979233e-09	1.23845509503782e-08	10.5559063141394	Female
ENSG00000185658.13	ENSG00000185658	ENSG00000185658.13	BRWD1	protein_coding	21	17728	0.0601640704112381	8.73904345107215	6.18655439817646	1.43024529731708e-09	1.25695043045097e-08	9.58286994487068	Female
ENSG00000170234.13	ENSG00000170234	ENSG00000170234.13	PWWP2A	protein_coding	5	3991	0.108678342516287	5.34330786043177	6.185512700754	1.43894703563332e-09	1.26360364685725e-08	9.69496085886385	Female
ENSG00000132507.18	ENSG00000132507	ENSG00000132507.18	EIF5A	protein_coding	17	1439	-0.150488128041347	6.12409289535493	-6.18527794383972	1.44091519701782e-09	1.26433800083967e-08	9.63759617931801	Male
ENSG00000182901.16	ENSG00000182901	ENSG00000182901.16	RGS7	protein_coding	1	5205	-0.128986836427868	5.63731274412785	-6.18466915682057	1.44603143736242e-09	1.26783133087428e-08	9.6853091725604	Male
ENSG00000179091.5	ENSG00000179091	ENSG00000179091.5	CYC1	protein_coding	8	1832	-0.128410240893231	5.66900130959116	-6.18278302279295	1.46199554333427e-09	1.28082276227795e-08	9.65846241860321	Male
ENSG00000182263.14	ENSG00000182263	ENSG00000182263.14	FIGN	protein_coding	2	9537	0.150652279618664	4.64716690500026	6.18240203500366	1.46524105914358e-09	1.28266008077067e-08	9.7730255344135	Female
ENSG00000019505.8	ENSG00000019505	ENSG00000019505.8	SYT13	protein_coding	11	5165	-0.137686368886812	7.81526658111014	-6.18110630725443	1.47633177957398e-09	1.29070086210567e-08	9.55147259039257	Male
ENSG00000131023.13	ENSG00000131023	ENSG00000131023.13	LATS1	protein_coding	6	7362	0.104881802951665	5.81215912109745	6.18105909660798	1.47673742325072e-09	1.29070086210567e-08	9.62833350199422	Female
ENSG00000108684.14	ENSG00000108684	ENSG00000108684.14	ASIC2	protein_coding	17	3750	-0.147126769791611	3.77074597466049	-6.18018322684812	1.48428287891432e-09	1.29628145093612e-08	9.95722730464276	Male
ENSG00000131089.15	ENSG00000131089	ENSG00000131089.15	ARHGEF9	protein_coding	X	7173	-0.0718866571388688	8.08152172535238	-6.17948078786954	1.49036149460673e-09	1.30057327302791e-08	9.53948602904302	Male
ENSG00000186104.10	ENSG00000186104	ENSG00000186104.10	CYP2R1	protein_coding	11	2325	0.118486084368897	3.52225937671059	6.1790685812513	1.49393988806419e-09	1.30267826305051e-08	9.96400047338654	Female
ENSG00000156313.13	ENSG00000156313	ENSG00000156313.13	RPGR	protein_coding	X	4733	0.129379084870678	3.95261379778845	6.17823803874885	1.50117542360264e-09	1.30796641822476e-08	9.85708768855994	Female
ENSG00000276975.3	ENSG00000276975	ENSG00000276975.3	HYDIN2	transcribed_unprocessed_pseudogene	1	14154	0.204848265294903	4.9764727273154	6.1769406627639	1.51254656187133e-09	1.3168468508264e-08	9.68947016855989	Female
ENSG00000141480.18	ENSG00000141480	ENSG00000141480.18	ARRB2	protein_coding	17	1779	-0.155627104010196	4.50605118715782	-6.17582117366915	1.52242624221453e-09	1.32441597550906e-08	9.78735748327277	Male
ENSG00000160785.13	ENSG00000160785	ENSG00000160785.13	SLC25A44	protein_coding	1	6952	-0.100313501052178	5.23632735153722	-6.17499696375093	1.52974034291359e-09	1.32881823912122e-08	9.66268133121824	Male
ENSG00000152556.17	ENSG00000152556	ENSG00000152556.17	PFKM	protein_coding	12	3579	-0.125754700560929	7.57347834350108	-6.17485110653367	1.531038264716e-09	1.32881823912122e-08	9.51524948205181	Male
ENSG00000272918.1	ENSG00000272918	ENSG00000272918.1		lncRNA	7	2646	0.15877701326092	3.6850952180544	6.17484916241893	1.53105557184334e-09	1.32881823912122e-08	9.90050319769747	Female
ENSG00000221946.7	ENSG00000221946	ENSG00000221946.7	FXYD7	protein_coding	19	1111	-0.26408704116819	3.55942770311885	-6.17141400190413	1.56193722051418e-09	1.35456822617573e-08	10.0290293095333	Male
ENSG00000144061.12	ENSG00000144061	ENSG00000144061.12	NPHP1	protein_coding	2	10006	0.15135391835992	3.79140583469828	6.17063020960561	1.56906830548258e-09	1.35969689466567e-08	9.8488248025833	Female
ENSG00000151729.11	ENSG00000151729	ENSG00000151729.11	SLC25A4	protein_coding	4	4415	-0.113825116389067	7.43059561999051	-6.17021445903125	1.57286379310956e-09	1.36192934643673e-08	9.49352951137947	Male
ENSG00000171552.13	ENSG00000171552	ENSG00000171552.13	BCL2L1	protein_coding	20	3257	-0.14146204511209	4.9177308676997	-6.17005423838105	1.57432888171493e-09	1.36214203011276e-08	9.69734091508368	Male
ENSG00000077080.9	ENSG00000077080	ENSG00000077080.9	ACTL6B	protein_coding	7	1524	-0.156825372842996	4.72554856923768	-6.16974112788088	1.57719587816731e-09	1.36356640550533e-08	9.70786167433644	Male
ENSG00000136866.13	ENSG00000136866	ENSG00000136866.13	ZFP37	protein_coding	9	6277	0.154272509233162	4.07837582065307	6.16778268339216	1.5952445693708e-09	1.37810377725227e-08	9.7745231583233	Female
ENSG00000165716.11	ENSG00000165716	ENSG00000165716.11	DIPK1B	protein_coding	9	2410	-0.147836969370468	4.16184993733398	-6.16752249652757	1.59765755504474e-09	1.37912170709812e-08	9.79088762011914	Male
ENSG00000162817.7	ENSG00000162817	ENSG00000162817.7	C1orf115	protein_coding	1	2891	-0.163087985770558	7.31041713243512	-6.16658977375364	1.60633703909367e-09	1.38554322213717e-08	9.47642213676646	Male
ENSG00000144635.9	ENSG00000144635	ENSG00000144635.9	DYNC1LI1	protein_coding	3	4791	-0.0803942858107041	6.42684671553967	-6.16504228025766	1.62083911187576e-09	1.39697321602255e-08	9.49430960097081	Male
ENSG00000133597.11	ENSG00000133597	ENSG00000133597.11	ADCK2	protein_coding	7	2574	-0.127518410739746	4.48269886221915	-6.16481599977329	1.62297036206591e-09	1.39773160711459e-08	9.70784364485296	Male
ENSG00000138459.9	ENSG00000138459	ENSG00000138459.9	SLC35A5	protein_coding	3	4366	0.0741170358610539	6.27411525465621	6.16459519367982	1.62505269273164e-09	1.39844673172669e-08	9.49578358402507	Female
ENSG00000130695.15	ENSG00000130695	ENSG00000130695.15	CEP85	protein_coding	1	3935	0.134260902064521	4.28324388656749	6.16388313518264	1.63178563429536e-09	1.40315148208204e-08	9.71157991015176	Female
ENSG00000154978.13	ENSG00000154978	ENSG00000154978.13	VOPP1	protein_coding	7	2939	-0.135482405127453	5.30762615478481	-6.16375162072966	1.63303216356908e-09	1.40315148208204e-08	9.585839582572	Male
ENSG00000143727.16	ENSG00000143727	ENSG00000143727.16	ACP1	protein_coding	2	1474	-0.0811672252074969	6.20129328134657	-6.1619956139985	1.6497655551975e-09	1.41625671809947e-08	9.49243750358825	Male
ENSG00000167863.12	ENSG00000167863	ENSG00000167863.12	ATP5PD	protein_coding	17	2191	-0.162464753732435	6.19565512618185	-6.16188551569818	1.65082027481245e-09	1.41625671809947e-08	9.50132700137789	Male
ENSG00000078674.17	ENSG00000078674	ENSG00000078674.17	PCM1	protein_coding	8	8652	0.0788123840671808	8.71075973332811	6.16140378982735	1.65544287133111e-09	1.41913253052713e-08	9.43961888371362	Female
ENSG00000108861.9	ENSG00000108861	ENSG00000108861.9	DUSP3	protein_coding	17	4095	-0.100900878777806	7.3503276618048	-6.15836349537512	1.68491065228986e-09	1.44328619525136e-08	9.42455041357418	Male
ENSG00000198171.13	ENSG00000198171	ENSG00000198171.13	DDRGK1	protein_coding	20	1303	-0.211684739986451	5.27898232082078	-6.15556034668134	1.71253401013168e-09	1.4658241297449e-08	9.55505292218613	Male
ENSG00000226137.5	ENSG00000226137	ENSG00000226137.5	BAIAP2-DT	lncRNA	17	4465	-0.192409476878657	5.46172927419407	-6.15540239351094	1.7141036547104e-09	1.46604424373011e-08	9.52932106828666	Male
ENSG00000135473.15	ENSG00000135473	ENSG00000135473.15	PAN2	protein_coding	12	5301	0.156427220980699	4.71415856889495	6.15315322192032	1.73660780718526e-09	1.48415525679107e-08	9.58494507326808	Female
ENSG00000102738.7	ENSG00000102738	ENSG00000102738.7	MRPS31	protein_coding	13	1486	0.0969292544152083	4.47586613499745	6.15231454704537	1.74507292538322e-09	1.48976495394968e-08	9.61516422606472	Female
ENSG00000163531.15	ENSG00000163531	ENSG00000163531.15	NFASC	protein_coding	1	10336	0.118409925557105	7.6183945228935	6.15223883090139	1.74583914478078e-09	1.48976495394968e-08	9.39226214954005	Female
ENSG00000110200.8	ENSG00000110200	ENSG00000110200.8	ANAPC15	protein_coding	11	1481	-0.201881442090143	2.86454125502671	-6.15134764547819	1.75488237107013e-09	1.49633863243155e-08	10.0400675130766	Male
ENSG00000251474.6	ENSG00000251474	ENSG00000251474.6	RPL32P3	transcribed_unprocessed_pseudogene	3	275	0.132116786660237	3.43091625342742	6.15068193569071	1.76166747316169e-09	1.50071060681111e-08	9.8282860992889	Female
ENSG00000198919.13	ENSG00000198919	ENSG00000198919.13	DZIP3	protein_coding	3	5304	0.0729413075636538	7.72110286355304	6.15058116478372	1.76269679152746e-09	1.50071060681111e-08	9.37378793824035	Female
ENSG00000125676.20	ENSG00000125676	ENSG00000125676.20	THOC2	protein_coding	X	5600	0.094796889706994	6.22760887224975	6.15025776369407	1.76600412602214e-09	1.50238127095714e-08	9.41552261404884	Female
ENSG00000169490.17	ENSG00000169490	ENSG00000169490.17	TM2D2	protein_coding	8	3295	-0.0890670637204494	5.14591277838333	-6.14867674457882	1.78226031457878e-09	1.51505690364117e-08	9.52043349290081	Male
ENSG00000165185.14	ENSG00000165185	ENSG00000165185.14	KIAA1958	protein_coding	9	11795	0.133255797695762	5.09241821060439	6.14776244792313	1.79172787545371e-09	1.52194679610783e-08	9.51180546008747	Female
ENSG00000117625.13	ENSG00000117625	ENSG00000117625.13	RCOR3	protein_coding	1	4474	0.0972348748542284	5.98197114185572	6.14595492653867	1.81058972200642e-09	1.53679993881548e-08	9.41390309354614	Female
ENSG00000141338.14	ENSG00000141338	ENSG00000141338.14	ABCA8	protein_coding	17	6002	0.217012764633036	5.93173866653992	6.14456587415511	1.82521655475098e-09	1.54803864210846e-08	9.41483188262404	Female
ENSG00000017427.16	ENSG00000017427	ENSG00000017427.16	IGF1	protein_coding	12	7277	-0.497188057841453	1.87759651909185	-6.14380896123641	1.8332354731945e-09	1.55366010892128e-08	10.3038251817029	Male
ENSG00000203709.11	ENSG00000203709	ENSG00000203709.11	MIR29B2CHG	lncRNA	1	15145	0.208660357200243	5.79223486189721	6.14320067189414	1.83970479286671e-09	1.55730116356226e-08	9.41266425087719	Female
ENSG00000133316.15	ENSG00000133316	ENSG00000133316.15	WDR74	protein_coding	11	1736	-0.138791054218441	3.67832899924516	-6.14314292682876	1.84032008585692e-09	1.55730116356226e-08	9.75215655915738	Male
ENSG00000011275.18	ENSG00000011275	ENSG00000011275.18	RNF216	protein_coding	7	5777	0.093276379449442	5.94583450154139	6.14252207779146	1.84694816392912e-09	1.56172679720577e-08	9.3925829166207	Female
ENSG00000150867.14	ENSG00000150867	ENSG00000150867.14	PIP4K2A	protein_coding	10	3820	0.136198726490299	7.68862791683536	6.14133467596617	1.85968973142685e-09	1.57131121785461e-08	9.32403032580867	Female
ENSG00000144647.6	ENSG00000144647	ENSG00000144647.6	POMGNT2	protein_coding	3	6127	-0.123111163421634	5.02425215407599	-6.13951947815403	1.87933422315307e-09	1.58670924207255e-08	9.48337320875959	Male
ENSG00000070269.14	ENSG00000070269	ENSG00000070269.14	TMEM260	protein_coding	14	4259	0.0981952522920917	5.32623467189551	6.13900533353463	1.88493518986046e-09	1.58932189692397e-08	9.43280656411791	Female
ENSG00000110841.14	ENSG00000110841	ENSG00000110841.14	PPFIBP1	protein_coding	12	6001	0.101139024448042	6.88467690567942	6.13897424278602	1.88527440772091e-09	1.58932189692397e-08	9.32302812422803	Female
ENSG00000166136.16	ENSG00000166136	ENSG00000166136.16	NDUFB8	protein_coding	10	829	-0.248147107733446	4.76823090422311	-6.13854295539639	1.88998616104833e-09	1.59209241469909e-08	9.52898584815492	Male
ENSG00000137462.7	ENSG00000137462	ENSG00000137462.7	TLR2	protein_coding	4	4200	0.320971416580905	2.58048779879231	6.13649119689465	1.91255946098072e-09	1.6098936834329e-08	9.98029145457386	Female
ENSG00000204065.3	ENSG00000204065	ENSG00000204065.3	TCEAL5	protein_coding	X	1046	-0.391675163212431	3.89798414300741	-6.1346826692369	1.932675166873e-09	1.62560102514845e-08	9.74984216362242	Male
ENSG00000172586.8	ENSG00000172586	ENSG00000172586.8	CHCHD1	protein_coding	10	1202	-0.154027516774809	3.65444167487974	-6.13427061233962	1.93728720280047e-09	1.62825418023185e-08	9.70710555390255	Male
ENSG00000225263.1	ENSG00000225263	ENSG00000225263.1	PCDH9-AS3	lncRNA	13	479	0.878986099116881	0.140079922969279	6.13129360279806	1.97092921592871e-09	1.65528416104689e-08	10.2291719246134	Female
ENSG00000170004.16	ENSG00000170004	ENSG00000170004.16	CHD3	protein_coding	17	7388	-0.147383144763046	7.2315675761647	-6.13021659784514	1.98324016843353e-09	1.66437210228419e-08	9.27006277319175	Male
ENSG00000169884.14	ENSG00000169884	ENSG00000169884.14	WNT10B	protein_coding	12	2246	-0.182273866389103	3.86823578576124	-6.13006203411252	1.98501310200997e-09	1.66460933554439e-08	9.63976460916585	Male
ENSG00000102096.9	ENSG00000102096	ENSG00000102096.9	PIM2	protein_coding	X	2075	-0.145131813164438	3.44635995176334	-6.12958408720946	1.99050523305181e-09	1.66796274967657e-08	9.73206350034802	Male
ENSG00000112079.9	ENSG00000112079	ENSG00000112079.9	STK38	protein_coding	6	3585	0.146472044911946	3.8780787348489	6.12871087787066	2.00057775033721e-09	1.67514643712644e-08	9.59471886750772	Female
ENSG00000103769.10	ENSG00000103769	ENSG00000103769.10	RAB11A	protein_coding	15	4895	-0.0725419658010331	7.66046942303966	-6.12257179401617	2.07281261824771e-09	1.73433085736531e-08	9.21797521108173	Male
ENSG00000179104.9	ENSG00000179104	ENSG00000179104.9	TMTC2	protein_coding	12	6211	0.113060726924699	5.98770134458138	6.12153066448823	2.08531325263836e-09	1.74348420897983e-08	9.27359416154204	Female
ENSG00000127920.5	ENSG00000127920	ENSG00000127920.5	GNG11	protein_coding	7	3019	0.249554333728498	3.3576247977957	6.11964629127807	2.10812621552075e-09	1.76123932889804e-08	9.66825947565669	Female
ENSG00000132274.16	ENSG00000132274	ENSG00000132274.16	TRIM22	protein_coding	11	5395	0.225420489362723	4.1960005633432	6.11873922319466	2.1191943445877e-09	1.76916299170737e-08	9.47939899392121	Female
ENSG00000073584.20	ENSG00000073584	ENSG00000073584.20	SMARCE1	protein_coding	17	8466	0.118610466506836	4.22113137864353	6.11839702583067	2.12338460906182e-09	1.771337272832e-08	9.46674197751479	Female
ENSG00000163104.17	ENSG00000163104	ENSG00000163104.17	SMARCAD1	protein_coding	4	5094	0.0712147273121175	6.32097854545446	6.11797839417401	2.12852184042695e-09	1.77429768340067e-08	9.22634147658285	Female
ENSG00000155275.19	ENSG00000155275	ENSG00000155275.19	TRMT44	protein_coding	4	4157	0.121896692142953	3.77059819327402	6.11758390608046	2.13337391221524e-09	1.77701615208383e-08	9.55912727351033	Female
ENSG00000179918.18	ENSG00000179918	ENSG00000179918.18	SEPHS2	protein_coding	16	2244	-0.174882686775279	4.59642270946079	-6.11697236246842	2.14091707415951e-09	1.78197047081682e-08	9.4374330310224	Male
ENSG00000251192.7	ENSG00000251192	ENSG00000251192.7	ZNF674	protein_coding	X	4073	0.120044703576305	3.45628691145548	6.11536080720342	2.16092010550743e-09	1.79678248895996e-08	9.61999957411096	Female
ENSG00000105696.9	ENSG00000105696	ENSG00000105696.9	TMEM59L	protein_coding	19	1717	-0.183248774360915	6.60181384549111	-6.11527984208229	2.1619298703332e-09	1.79678248895996e-08	9.22869180038609	Male
ENSG00000283674.2	ENSG00000283674	ENSG00000283674.2		lncRNA	8	5619	0.261690020133369	3.24878958043564	6.11504156592272	2.16490423278031e-09	1.79791674945398e-08	9.6724196483253	Female
ENSG00000197375.12	ENSG00000197375	ENSG00000197375.12	SLC22A5	protein_coding	5	10435	0.140422102479933	3.51049642669545	6.11475970447565	2.16842782809856e-09	1.79950511440274e-08	9.60432018490609	Female
ENSG00000100815.12	ENSG00000100815	ENSG00000100815.12	TRIP11	protein_coding	14	9996	0.114292900638481	7.08694783307033	6.11321422930902	2.18784793061514e-09	1.81427330252198e-08	9.16950085602187	Female
ENSG00000132912.12	ENSG00000132912	ENSG00000132912.12	DCTN4	protein_coding	5	4116	0.0726199564116827	6.92443488495141	6.11201910915493	2.20298201862066e-09	1.82426351980825e-08	9.1673265962167	Female
ENSG00000285739.1	ENSG00000285739	ENSG00000285739.1		lncRNA	10	1510	0.694387187480142	1.04592730611535	6.11200497740793	2.20316158300925e-09	1.82426351980825e-08	10.0948525073606	Female
ENSG00000185627.18	ENSG00000185627	ENSG00000185627.18	PSMD13	protein_coding	11	2200	-0.11104757598259	5.42353052340939	-6.10986409790412	2.23053047431873e-09	1.84555743689927e-08	9.26854235381768	Male
ENSG00000135362.14	ENSG00000135362	ENSG00000135362.14	PRR5L	protein_coding	11	3930	0.141820925064464	3.21401911562024	6.10954420405287	2.23464841637271e-09	1.84657163046671e-08	9.65754905772409	Female
ENSG00000113649.11	ENSG00000113649	ENSG00000113649.11	TCERG1	protein_coding	5	4684	0.0770116846216	6.49027224169474	6.1095120664935	2.23506252855058e-09	1.84657163046671e-08	9.17140177853471	Female
ENSG00000105497.8	ENSG00000105497	ENSG00000105497.8	ZNF175	protein_coding	19	6552	0.122949477221777	4.64302743015838	6.10763202847194	2.25941896392404e-09	1.86531484309176e-08	9.33658772245203	Female
ENSG00000196911.10	ENSG00000196911	ENSG00000196911.10	KPNA5	protein_coding	6	11288	0.0985656824123682	6.92036808195147	6.10669239785084	2.27168919521661e-09	1.87405969797412e-08	9.13756411499615	Female
ENSG00000168887.11	ENSG00000168887	ENSG00000168887.11	C2orf68	protein_coding	2	4274	0.124006971551667	3.56813116407951	6.10633971930211	2.27631146379352e-09	1.87648701480248e-08	9.54151719186746	Female
ENSG00000112146.16	ENSG00000112146	ENSG00000112146.16	FBXO9	protein_coding	6	4743	-0.119788716608643	6.72941708013223	-6.10589421623878	2.28216344963447e-09	1.87992372657943e-08	9.14735966824661	Male
ENSG00000136560.13	ENSG00000136560	ENSG00000136560.13	TANK	protein_coding	2	2155	0.113345753540394	5.15837182300849	6.10324791350543	2.31722874834243e-09	1.90740199845136e-08	9.2493359130306	Female
ENSG00000172292.14	ENSG00000172292	ENSG00000172292.14	CERS6	protein_coding	2	6851	-0.106228954707733	7.31525353253608	-6.10218356550696	2.33148009384123e-09	1.91771963536131e-08	9.11147695361764	Male
ENSG00000051620.11	ENSG00000051620	ENSG00000051620.11	HEBP2	protein_coding	6	10010	0.191553906876258	3.68443620459061	6.10197930831366	2.33422482613062e-09	1.9184533305979e-08	9.48479603752525	Female
ENSG00000114062.19	ENSG00000114062	ENSG00000114062.19	UBE3A	protein_coding	15	9352	0.104555537630343	8.11111175154448	6.1018616655459	2.33580709902699e-09	1.9184533305979e-08	9.09854882774278	Female
ENSG00000147202.18	ENSG00000147202	ENSG00000147202.18	DIAPH2	protein_coding	X	9203	0.13331935001883	5.22800054690468	6.10121184524536	2.34456596512289e-09	1.92423231670997e-08	9.23087401969401	Female
ENSG00000122140.11	ENSG00000122140	ENSG00000122140.11	MRPS2	protein_coding	9	1714	-0.141427908368145	3.03276979245211	-6.09871366585011	2.37853861459925e-09	1.9506810811361e-08	9.68665517300282	Male
ENSG00000073711.11	ENSG00000073711	ENSG00000073711.11	PPP2R3A	protein_coding	3	6743	0.123326078228249	5.1969219094939	6.09841271663532	2.38266354248572e-09	1.95263035726819e-08	9.21997689562056	Female
ENSG00000128708.13	ENSG00000128708	ENSG00000128708.13	HAT1	protein_coding	2	3845	0.124221669878026	4.62943624177043	6.09727046700111	2.39838338946096e-09	1.96347029799044e-08	9.28170027310863	Female
ENSG00000141425.18	ENSG00000141425	ENSG00000141425.18	RPRD1A	protein_coding	18	4421	-0.0669985870023329	7.86721422123934	-6.09719638538326	2.3994064071235e-09	1.96347029799044e-08	9.07327917287774	Male
ENSG00000139174.12	ENSG00000139174	ENSG00000139174.12	PRICKLE1	protein_coding	12	5878	-0.121826778357044	5.2043950444973	-6.09659723903573	2.40769590612597e-09	1.96881136686875e-08	9.23374222931984	Male
ENSG00000139624.12	ENSG00000139624	ENSG00000139624.12	CERS5	protein_coding	12	2998	0.129468615193491	4.66835189799078	6.09600622918728	2.41590025320184e-09	1.97407504230172e-08	9.26817529793044	Female
ENSG00000198265.12	ENSG00000198265	ENSG00000198265.12	HELZ	protein_coding	17	13817	0.0715866938443988	7.26158261602982	6.09154206854337	2.47876024604345e-09	2.02395847575332e-08	9.04532062975274	Female
ENSG00000090971.5	ENSG00000090971	ENSG00000090971.5	NAT14	protein_coding	19	1350	-0.19188880091156	4.35959042864067	-6.09137042141438	2.48120885892722e-09	2.024477936758e-08	9.33063909911596	Male
ENSG00000197321.14	ENSG00000197321	ENSG00000197321.14	SVIL	protein_coding	10	8306	0.228494368795858	3.53786846619624	6.08994221086166	2.50167471440782e-09	2.03968661021426e-08	9.45673346462054	Female
ENSG00000107938.18	ENSG00000107938	ENSG00000107938.18	EDRF1	protein_coding	10	4483	0.102946266630528	4.99019844536683	6.08737457912908	2.53888386423011e-09	2.06851442475932e-08	9.1799396934147	Female
ENSG00000170348.9	ENSG00000170348	ENSG00000170348.9	TMED10	protein_coding	14	4109	0.0884165356154378	7.19550797222161	6.08645308467256	2.55236926365111e-09	2.07798576348272e-08	9.01661271030846	Female
ENSG00000135951.15	ENSG00000135951	ENSG00000135951.15	TSGA10	protein_coding	2	3903	0.140033993169132	4.53997755362305	6.08630048896884	2.55460913607913e-09	2.07829454115105e-08	9.23647050812102	Female
ENSG00000130734.10	ENSG00000130734	ENSG00000130734.10	ATG4D	protein_coding	19	1963	-0.182009536639089	3.19976070090948	-6.08548549448245	2.56660458058582e-09	2.08653370925354e-08	9.56278051038406	Male
ENSG00000181191.11	ENSG00000181191	ENSG00000181191.11	PJA1	protein_coding	X	2755	-0.142794928494889	6.21604733833163	-6.08394395230129	2.58944438578076e-09	2.10357045739426e-08	9.05632316343963	Male
ENSG00000133872.13	ENSG00000133872	ENSG00000133872.13	SARAF	protein_coding	8	2020	-0.129890381431201	8.5590046834852	-6.0836569374195	2.59371873652053e-09	2.10551150341093e-08	9.00087234856509	Male
ENSG00000198920.10	ENSG00000198920	ENSG00000198920.10	KIAA0753	protein_coding	17	4647	0.104272893728811	4.76052149936387	6.08349402678895	2.59614793948283e-09	2.10595297632703e-08	9.19444996275631	Female
ENSG00000135048.14	ENSG00000135048	ENSG00000135048.14	CEMIP2	protein_coding	9	6152	0.143453950984463	5.41422105810554	6.08289953285389	2.60503146955204e-09	2.110366927333e-08	9.10630363456787	Female
ENSG00000140280.14	ENSG00000140280	ENSG00000140280.14	LYSMD2	protein_coding	15	1277	-0.164399578539208	5.16513720701908	-6.08277438492104	2.60690533816401e-09	2.110366927333e-08	9.15256927644842	Male
ENSG00000188785.12	ENSG00000188785	ENSG00000188785.12	ZNF548	protein_coding	19	4987	0.107290045323881	4.17299372359122	6.08275089130552	2.60725726026817e-09	2.110366927333e-08	9.27278050989454	Female
ENSG00000143033.18	ENSG00000143033	ENSG00000143033.18	MTF2	protein_coding	1	4075	0.0822932214911747	5.42065509153078	6.08220899676384	2.61538745591748e-09	2.11541476340321e-08	9.10325504012429	Female
ENSG00000214765.8	ENSG00000214765	ENSG00000214765.8	SEPTIN7P2	transcribed_unprocessed_pseudogene	7	823	0.113626511203522	4.50274922244394	6.0816122248397	2.62436965990842e-09	2.12114392917345e-08	9.2110630550471	Female
ENSG00000187486.5	ENSG00000187486	ENSG00000187486.5	KCNJ11	protein_coding	11	3412	-0.173671190491622	3.5383420722257	-6.08128085379364	2.62937024100392e-09	2.12364899436109e-08	9.44317810627131	Male
ENSG00000186314.11	ENSG00000186314	ENSG00000186314.11	PRELID2	protein_coding	5	4817	0.249978308477303	3.95667797430508	6.07970022698599	2.65335124285165e-09	2.14146917504718e-08	9.29633253393631	Female
ENSG00000132879.14	ENSG00000132879	ENSG00000132879.14	FBXO44	protein_coding	1	3320	-0.1086374397237	6.02358187863153	-6.07898969710731	2.6642007932295e-09	2.14867313071289e-08	9.04283844218921	Male
ENSG00000103152.11	ENSG00000103152	ENSG00000103152.11	MPG	protein_coding	16	1193	-0.170092828823536	3.35267796832042	-6.07848494146606	2.67193456731334e-09	2.15335563613925e-08	9.48123057582452	Male
ENSG00000113758.13	ENSG00000113758	ENSG00000113758.13	DBN1	protein_coding	5	3072	-0.12551285348075	5.64779186396819	-6.07570175470262	2.71497366281267e-09	2.18646400963356e-08	9.06288859996042	Male
ENSG00000132405.19	ENSG00000132405	ENSG00000132405.19	TBC1D14	protein_coding	4	4947	-0.092085899657901	5.86052882047406	-6.07474686315282	2.7298955838971e-09	2.19689723862612e-08	9.03279824838825	Male
ENSG00000138028.16	ENSG00000138028	ENSG00000138028.16	CGREF1	protein_coding	2	1931	-0.144999789959892	4.8997382695489	-6.07440337979526	2.73528271249017e-09	2.19964779686934e-08	9.14060473903238	Male
ENSG00000185787.14	ENSG00000185787	ENSG00000185787.14	MORF4L1	protein_coding	15	2359	-0.116650149165045	8.31504994544005	-6.07340446541344	2.75100860350645e-09	2.21070259720626e-08	8.94132518740938	Male
ENSG00000148335.14	ENSG00000148335	ENSG00000148335.14	NTMT1	protein_coding	9	1562	-0.189072297038301	3.14190715590102	-6.072250968463	2.76927801962775e-09	2.22378400282114e-08	9.50447880254473	Male
ENSG00000164073.10	ENSG00000164073	ENSG00000164073.10	MFSD8	protein_coding	4	5109	0.102071542943261	5.11936372801025	6.07089563872741	2.79089564678198e-09	2.239533360241e-08	9.0720713504227	Female
ENSG00000088930.8	ENSG00000088930	ENSG00000088930.8	XRN2	protein_coding	20	3408	0.0849823762215776	5.8986501921842	6.07014405377915	2.8029544784581e-09	2.24759522788062e-08	8.98848174216038	Female
ENSG00000114491.14	ENSG00000114491	ENSG00000114491.14	UMPS	protein_coding	3	6652	0.116662883309993	4.52623017820346	6.06692112905885	2.85524464570913e-09	2.28788254609548e-08	9.12420341857401	Female
ENSG00000044446.11	ENSG00000044446	ENSG00000044446.11	PHKA2	protein_coding	X	5077	0.102092093603832	4.04720364484795	6.06662111519763	2.86016042119048e-09	2.29017863116113e-08	9.2126671379012	Female
ENSG00000152558.15	ENSG00000152558	ENSG00000152558.15	TMEM123	protein_coding	11	3321	0.135968954112399	6.11541967514446	6.0654378455704	2.87962924170684e-09	2.30411594769809e-08	8.94871020432697	Female
ENSG00000182575.7	ENSG00000182575	ENSG00000182575.7	NXPH3	protein_coding	17	5635	-0.20445642837951	4.13016306254693	-6.06214469199597	2.93449707060875e-09	2.34624989613489e-08	9.20602399944171	Male
ENSG00000130005.12	ENSG00000130005	ENSG00000130005.12	GAMT	protein_coding	19	1769	-0.138604031454122	3.84356710638417	-6.06202631745201	2.93648823168897e-09	2.34624989613489e-08	9.26447613704753	Male
ENSG00000277586.2	ENSG00000277586	ENSG00000277586.2	NEFL	protein_coding	8	3584	-0.175123099427088	9.6047973627264	-6.06020619374599	2.96727098790456e-09	2.36915060292309e-08	8.88374685954259	Male
ENSG00000083844.10	ENSG00000083844	ENSG00000083844.10	ZNF264	protein_coding	19	12163	0.0877345331055572	6.03048053920883	6.05828197660196	3.00015706803155e-09	2.39369674642232e-08	8.9130021398319	Female
ENSG00000082458.12	ENSG00000082458	ENSG00000082458.12	DLG3	protein_coding	X	6112	-0.131347056293295	6.75200519081764	-6.05674536907872	3.02667415405331e-09	2.41312992867777e-08	8.87344273119927	Male
ENSG00000189423.12	ENSG00000189423	ENSG00000189423.12	USP32P3	transcribed_unprocessed_pseudogene	17	1174	0.21079820046869	3.66470067513109	6.05582400494427	3.04268372129413e-09	2.42416384927642e-08	9.2340289129946	Female
ENSG00000185088.14	ENSG00000185088	ENSG00000185088.14	RPS27L	protein_coding	15	6110	0.147188658250941	4.63463562438442	6.05565493651671	3.04563041499474e-09	2.42478201963587e-08	9.04645048417467	Female
ENSG00000233840.1	ENSG00000233840	ENSG00000233840.1	PCDH9-AS4	lncRNA	13	436	0.822677980781932	0.0974412232215111	6.05419061132082	3.07126906908813e-09	2.44345267106228e-08	9.81868693641437	Female
ENSG00000147416.11	ENSG00000147416	ENSG00000147416.11	ATP6V1B2	protein_coding	8	6907	-0.125006649673532	8.87328970930074	-6.05360653744738	3.08155425835896e-09	2.44989046732168e-08	8.83603877655798	Male
ENSG00000143924.19	ENSG00000143924	ENSG00000143924.19	EML4	protein_coding	2	5546	0.107035729692369	5.05021231861806	6.05248962301967	3.10131624123887e-09	2.46384796690172e-08	8.97675295392894	Female
ENSG00000157881.14	ENSG00000157881	ENSG00000157881.14	PANK4	protein_coding	1	2641	-0.112245236288262	4.33534721304103	-6.0498368299861	3.14875071453098e-09	2.49975447628366e-08	9.0858689547794	Male
ENSG00000185946.16	ENSG00000185946	ENSG00000185946.16	RNPC3	protein_coding	1	3658	0.141131980281338	5.61808864816616	6.04948813538073	3.15503817773768e-09	2.50296707708309e-08	8.90274272204768	Female
ENSG00000007341.19	ENSG00000007341	ENSG00000007341.19	ST7L	protein_coding	1	4483	0.127442482344215	4.71612976650955	6.04802737121437	3.18151144048736e-09	2.52180178697892e-08	8.99207406767542	Female
ENSG00000279166.1	ENSG00000279166	ENSG00000279166.1		TEC	2	2614	0.206508876348302	3.7362027815058	6.04792938366704	3.18329500415423e-09	2.52180178697892e-08	9.17825324613979	Female
ENSG00000186952.15	ENSG00000186952	ENSG00000186952.15	TMEM232	protein_coding	5	4217	0.130442541045517	5.29666762930906	6.04500310407733	3.23701149127129e-09	2.56253850868181e-08	8.90658006227075	Female
ENSG00000071246.11	ENSG00000071246	ENSG00000071246.11	VASH1	protein_coding	14	6449	-0.152226080711894	4.47985821401635	-6.04478003592776	3.24114239376904e-09	2.56399153954675e-08	9.04608926334132	Male
ENSG00000253649.5	ENSG00000253649	ENSG00000253649.5	PRSS51	protein_coding	8	2255	0.684300861814192	1.60015932218232	6.04337000427178	3.26737358377195e-09	2.5829131585798e-08	9.6532438233139	Female
ENSG00000138750.15	ENSG00000138750	ENSG00000138750.15	NUP54	protein_coding	4	6815	0.10605626294311	4.98804850401554	6.04127187040733	3.30679005309713e-09	2.61222382553713e-08	8.92140589529279	Female
ENSG00000164022.16	ENSG00000164022	ENSG00000164022.16	AIMP1	protein_coding	4	5487	0.0901555608468989	5.10123737959226	6.04056294679088	3.32021291023134e-09	2.6209737248964e-08	8.90523238312325	Female
ENSG00000268205.1	ENSG00000268205	ENSG00000268205.1		lncRNA	19	4258	0.098693408736473	5.82548588316504	6.04030674337123	3.32507698368788e-09	2.62295973925096e-08	8.82919883565129	Female
ENSG00000079462.7	ENSG00000079462	ENSG00000079462.7	PAFAH1B3	protein_coding	19	1098	-0.168150675348935	3.06535720262791	-6.03900888264943	3.34982428468269e-09	2.64061660267506e-08	9.33534182821544	Male
ENSG00000105605.7	ENSG00000105605	ENSG00000105605.7	CACNG7	protein_coding	19	2754	-0.152643827258779	4.3985877521031	-6.03868245803634	3.35607673625077e-09	2.64367962933153e-08	9.06237319846973	Male
ENSG00000147535.17	ENSG00000147535	ENSG00000147535.17	PLPP5	protein_coding	8	2185	0.142113161204502	3.75813771724399	6.03707429766628	3.38704682763009e-09	2.66442995304309e-08	9.10750493222916	Female
ENSG00000163939.18	ENSG00000163939	ENSG00000163939.18	PBRM1	protein_coding	3	7991	0.0770154247390762	6.39298658454663	6.03706692891349	3.38718937629471e-09	2.66442995304309e-08	8.76952516237468	Female
ENSG00000113569.16	ENSG00000113569	ENSG00000113569.16	NUP155	protein_coding	5	8068	0.0911876876792865	5.83074881179332	6.03662740588566	3.39570256663626e-09	2.66924684513209e-08	8.8073410471503	Female
ENSG00000134152.11	ENSG00000134152	ENSG00000134152.11	KATNBL1	protein_coding	15	2740	0.110491127315674	5.72364304554264	6.0357478472744	3.41280169075142e-09	2.68080132810783e-08	8.81188481916176	Female
ENSG00000115392.11	ENSG00000115392	ENSG00000115392.11	FANCL	protein_coding	2	8672	0.131130549242719	4.70526645642645	6.03530524670061	3.42143788430198e-09	2.68569649807822e-08	8.92400814227055	Female
ENSG00000152409.9	ENSG00000152409	ENSG00000152409.9	JMY	protein_coding	5	9096	0.0795538791302004	6.88406213151721	6.03506498268333	3.42613494530493e-09	2.68749489740562e-08	8.73693783810631	Female
ENSG00000165264.11	ENSG00000165264	ENSG00000165264.11	NDUFB6	protein_coding	9	1361	-0.170750948993368	5.39433040387635	-6.03465078856569	3.4342470614065e-09	2.69196769655513e-08	8.8560955210314	Male
ENSG00000155636.15	ENSG00000155636	ENSG00000155636.15	RBM45	protein_coding	2	2964	0.0999617507004951	4.27469897235733	6.03448525013422	3.4374944267335e-09	2.69262361476951e-08	8.98460869252682	Female
ENSG00000167792.12	ENSG00000167792	ENSG00000167792.12	NDUFV1	protein_coding	11	2528	-0.120527800367979	6.73729857959564	-6.03411932528884	3.44468341779637e-09	2.69479462326782e-08	8.74512244318928	Male
ENSG00000109320.12	ENSG00000109320	ENSG00000109320.12	NFKB1	protein_coding	4	7040	0.105951265801408	4.3817256796583	6.03409859799847	3.44509106716781e-09	2.69479462326782e-08	8.9655036368766	Female
ENSG00000133627.18	ENSG00000133627	ENSG00000133627.18	ACTR3B	protein_coding	7	5543	-0.124104143548646	5.61419220919578	-6.03319201931644	3.46296718479264e-09	2.70688197719621e-08	8.82326773736263	Male
ENSG00000184182.18	ENSG00000184182	ENSG00000184182.18	UBE2F	protein_coding	2	2137	-0.117884939003359	3.78786237581834	-6.03204074316891	3.48579894367292e-09	2.72282337068717e-08	9.09839979300787	Male
ENSG00000130312.6	ENSG00000130312	ENSG00000130312.6	MRPL34	protein_coding	19	863	-0.213486541061617	3.31487724164123	-6.03082771303834	3.51001447816037e-09	2.73889968797649e-08	9.25015302845636	Male
ENSG00000159147.18	ENSG00000159147	ENSG00000159147.18	DONSON	protein_coding	21	2500	0.140457115873849	3.24295376103869	6.0307643389584	3.51128411207013e-09	2.73889968797649e-08	9.20192242042787	Female
ENSG00000069956.12	ENSG00000069956	ENSG00000069956.12	MAPK6	protein_coding	15	5489	-0.0940920226706714	7.19369490951266	-6.0296397378766	3.53388908751675e-09	2.75460859089757e-08	8.70301883145934	Male
ENSG00000047365.12	ENSG00000047365	ENSG00000047365.12	ARAP2	protein_coding	4	7513	0.103487795781996	8.39242285752196	6.02925468249423	3.54166149117098e-09	2.75874190072384e-08	8.69377379109164	Female
ENSG00000182195.7	ENSG00000182195	ENSG00000182195.7	LDOC1	protein_coding	X	3895	-0.225837755530397	3.52948838364744	-6.02904642122579	3.54587223354394e-09	2.76009706262619e-08	9.26546492293667	Male
ENSG00000133739.16	ENSG00000133739	ENSG00000133739.16	LRRCC1	protein_coding	8	4493	0.158504885077562	4.51208528341342	6.02854199480137	3.55609128550277e-09	2.76452847254098e-08	8.91783809033809	Female
ENSG00000189043.10	ENSG00000189043	ENSG00000189043.10	NDUFA4	protein_coding	7	2035	-0.162954712994653	8.30527881173518	-6.02852110319676	3.55651514327788e-09	2.76452847254098e-08	8.69249812346732	Male
ENSG00000167220.12	ENSG00000167220	ENSG00000167220.12	HDHD2	protein_coding	18	3229	-0.227067156787967	3.38303318834256	-6.02645737204993	3.59862912428958e-09	2.7953190068369e-08	9.21097149271803	Male
ENSG00000251136.8	ENSG00000251136	ENSG00000251136.8	RIPK2-DT	lncRNA	8	4686	0.187710339121243	4.88143075684008	6.02407838111731	3.64778114750892e-09	2.83152991088774e-08	8.83701036606387	Female
ENSG00000102763.18	ENSG00000102763	ENSG00000102763.18	VWA8	protein_coding	13	7174	0.114079094090079	6.32040385539688	6.02393328882824	3.65080000541483e-09	2.83190528197804e-08	8.6996516220289	Female
ENSG00000197451.12	ENSG00000197451	ENSG00000197451.12	HNRNPAB	protein_coding	5	1785	-0.194218158045125	4.44646385700276	-6.0224258088985	3.68231008935888e-09	2.85436528092566e-08	8.9425072073599	Male
ENSG00000114520.11	ENSG00000114520	ENSG00000114520.11	SNX4	protein_coding	3	2512	-0.109061275210578	5.53598524539394	-6.02050816196173	3.72277780577655e-09	2.88373287729016e-08	8.75546359452753	Male
ENSG00000106367.15	ENSG00000106367	ENSG00000106367.15	AP1S1	protein_coding	7	1226	-0.187933421059674	5.98910929672318	-6.0182166300717	3.77170549319357e-09	2.91960847948525e-08	8.71370173239094	Male
ENSG00000196458.11	ENSG00000196458	ENSG00000196458.11	ZNF605	protein_coding	12	9342	0.15023440860749	5.32237542313729	6.01698935731438	3.79816733449151e-09	2.93805603367522e-08	8.74848513802437	Female
ENSG00000106245.11	ENSG00000106245	ENSG00000106245.11	BUD31	protein_coding	7	1139	-0.13831931513409	4.19384005699374	-6.01553029926511	3.82986282030819e-09	2.96052371645969e-08	8.93040063801445	Male
ENSG00000175334.8	ENSG00000175334	ENSG00000175334.8	BANF1	protein_coding	11	1135	-0.252584336612715	3.17817413643486	-6.01500250491451	3.84139174028052e-09	2.96738213962195e-08	9.23256288670709	Male
ENSG00000146802.12	ENSG00000146802	ENSG00000146802.12	TMEM168	protein_coding	7	7276	0.092926757345726	5.11086783027389	6.01333371988249	3.87806746120583e-09	2.99364295381265e-08	8.75203495328296	Female
ENSG00000054983.17	ENSG00000054983	ENSG00000054983.17	GALC	protein_coding	14	3794	0.0806757906706324	5.97115108926116	6.01175484497812	3.91308193226601e-09	3.01858599332951e-08	8.65756163299708	Female
ENSG00000100216.6	ENSG00000100216	ENSG00000100216.6	TOMM22	protein_coding	22	2031	-0.157665630989309	5.11568835472341	-6.01139275622613	3.92115534206149e-09	3.02272637479827e-08	8.75911067680256	Male
ENSG00000250092.2	ENSG00000250092	ENSG00000250092.2		lncRNA	4	721	0.937061440045751	0.593524924852094	6.01117542473727	3.92600894302249e-09	3.02438068231456e-08	9.48386748480199	Female
ENSG00000198420.10	ENSG00000198420	ENSG00000198420.10	TCAF1	protein_coding	7	5754	-0.130192746172541	6.43516480641944	-6.01062753177951	3.93827093505049e-09	3.03173579217877e-08	8.63148695030872	Male
ENSG00000014123.10	ENSG00000014123	ENSG00000014123.10	UFL1	protein_coding	6	4226	0.0879828938033107	5.87756273909158	6.01045607915488	3.94211576939219e-09	3.03260558843738e-08	8.66008095254702	Female
ENSG00000177628.16	ENSG00000177628	ENSG00000177628.16	GBA1	protein_coding	1	2387	-0.143091551111822	3.70537273540831	-6.00944116960138	3.9649503667316e-09	3.04807264944198e-08	9.02212179043622	Male
ENSG00000286190.1	ENSG00000286190	ENSG00000286190.1		protein_coding	17	1500	-0.206198377619828	6.42611586030714	-6.0087696644292	3.98012962025044e-09	3.05365458139763e-08	8.63107580079178	Male
ENSG00000143569.19	ENSG00000143569	ENSG00000143569.19	UBAP2L	protein_coding	1	3997	-0.0881329905786608	5.86745938479752	-6.008757776925	3.98039884576455e-09	3.05365458139763e-08	8.67806573117694	Male
ENSG00000118680.13	ENSG00000118680	ENSG00000118680.13	MYL12B	protein_coding	18	1249	-0.0906310286354826	6.71079089801875	-6.00875716187545	3.98041277575197e-09	3.05365458139763e-08	8.60451564417667	Male
ENSG00000085511.20	ENSG00000085511	ENSG00000085511.20	MAP3K4	protein_coding	6	5500	0.0921568221119653	6.21137116825153	6.00837225445146	3.98913972041104e-09	3.0582491885375e-08	8.6193954084415	Female
ENSG00000171159.5	ENSG00000171159	ENSG00000171159.5	BBLN	protein_coding	9	1570	-0.172269852932545	5.19376771019503	-6.00716541277711	4.01662357712384e-09	3.07720750044398e-08	8.73191929109901	Male
ENSG00000178229.8	ENSG00000178229	ENSG00000178229.8	ZNF543	protein_coding	19	3690	0.10242436905611	4.32763185517112	6.00643917099632	4.03325159272493e-09	3.08782866968729e-08	8.81901850954658	Female
ENSG00000147419.18	ENSG00000147419	ENSG00000147419.18	CCDC25	protein_coding	8	3627	-0.104347477215609	6.27057485312586	-6.00497383409424	4.06700684681987e-09	3.11153879993e-08	8.60459424150094	Male
ENSG00000089916.17	ENSG00000089916	ENSG00000089916.17	GPATCH2L	protein_coding	14	14021	0.0788052210831314	7.15653962268331	6.0029737236058	4.11352672988625e-09	3.14497560388976e-08	8.55184143996298	Female
ENSG00000261451.1	ENSG00000261451	ENSG00000261451.1		lncRNA	8	4641	0.261554958664958	4.16581116966104	6.00183881386153	4.14015388629929e-09	3.16316818809597e-08	8.83821622419938	Female
ENSG00000124733.4	ENSG00000124733	ENSG00000124733.4	MEA1	protein_coding	6	2152	-0.133448138801461	4.94265182980616	-6.00127206225166	4.1535139113477e-09	3.17120645179452e-08	8.724824921143	Male
ENSG00000105701.16	ENSG00000105701	ENSG00000105701.16	FKBP8	protein_coding	19	1781	-0.113825994534218	7.98250116829271	-6.00095820277483	4.16093062015976e-09	3.17469911387872e-08	8.53708467049724	Male
ENSG00000104447.12	ENSG00000104447	ENSG00000104447.12	TRPS1	protein_coding	8	9964	0.100429859864142	6.66963235143347	6.00019776683819	4.17895390179724e-09	3.18627406710411e-08	8.55077069259627	Female
ENSG00000079277.20	ENSG00000079277	ENSG00000079277.20	MKNK1	protein_coding	1	3408	0.104618460794768	4.40876008265209	5.99925934678041	4.2013007533485e-09	3.20028088336775e-08	8.76874759673257	Female
ENSG00000135929.9	ENSG00000135929	ENSG00000135929.9	CYP27A1	protein_coding	2	2566	0.134222410730453	4.06854082287245	5.99918590071492	4.20305466060922e-09	3.20028088336775e-08	8.84028211933759	Female
ENSG00000119383.19	ENSG00000119383	ENSG00000119383.19	PTPA	protein_coding	9	2746	-0.0835655465711369	7.20009448560587	-5.99833617152658	4.22339843606159e-09	3.21358041762997e-08	8.52928531595117	Male
ENSG00000126602.11	ENSG00000126602	ENSG00000126602.11	TRAP1	protein_coding	16	2309	-0.138368554613188	5.06245603959025	-5.99548426856548	4.29238268961054e-09	3.26384715064328e-08	8.69038281716925	Male
ENSG00000140743.8	ENSG00000140743	ENSG00000140743.8	CDR2	protein_coding	16	2704	-0.130718628158693	4.31770344535097	-5.99505075019188	4.30296489357553e-09	3.26966788171692e-08	8.7824712006615	Male
ENSG00000170919.15	ENSG00000170919	ENSG00000170919.15	TPT1-AS1	lncRNA	13	3555	0.159399101241063	3.88740716425374	5.99098847739441	4.40337115920177e-09	3.34368836494112e-08	8.83158579216445	Female
ENSG00000011426.11	ENSG00000011426	ENSG00000011426.11	ANLN	protein_coding	7	4731	0.216547448851529	6.97984796740368	5.98962853886182	4.43749286442886e-09	3.36730946302109e-08	8.49298438658328	Female
ENSG00000119326.15	ENSG00000119326	ENSG00000119326.15	CTNNAL1	protein_coding	9	2522	0.157744471645076	4.6265968334438	5.98917530312263	4.44892209467767e-09	3.37369041395449e-08	8.67787697834268	Female
ENSG00000198198.16	ENSG00000198198	ENSG00000198198.16	SZT2	protein_coding	1	14136	0.0894799188395954	5.2358551825652	5.98766192068543	4.4872936403248e-09	3.40047964466947e-08	8.60349976188753	Female
ENSG00000241684.6	ENSG00000241684	ENSG00000241684.6	ADAMTS9-AS2	lncRNA	3	3691	0.20812054308884	3.313364061691	5.98695150794574	4.50541730886399e-09	3.41189907389903e-08	8.93635184022785	Female
ENSG00000196943.14	ENSG00000196943	ENSG00000196943.14	NOP9	protein_coding	14	6045	-0.148601829613553	4.77703007344856	-5.9863668188228	4.52038719185276e-09	3.42091632337367e-08	8.67049908513325	Male
ENSG00000158411.11	ENSG00000158411	ENSG00000158411.11	MITD1	protein_coding	2	3270	0.163212732420086	3.67263189871313	5.98524397837358	4.54927176884304e-09	3.44044452660642e-08	8.83630627404858	Female
ENSG00000177380.14	ENSG00000177380	ENSG00000177380.14	PPFIA3	protein_coding	19	4583	-0.142453312894594	6.15221681571984	-5.98505129527785	4.55424654170737e-09	3.44187644593175e-08	8.5102894316398	Male
ENSG00000204071.10	ENSG00000204071	ENSG00000204071.10	TCEAL6	protein_coding	X	1104	-0.277859248846119	4.74775147981847	-5.98487863890495	4.55870876874174e-09	3.44291933379616e-08	8.69423025607045	Male
ENSG00000180035.12	ENSG00000180035	ENSG00000180035.12	ZNF48	protein_coding	16	3234	-0.119640224170681	4.05660031182843	-5.98459245253282	4.56611453302346e-09	3.44618238742379e-08	8.77848816471346	Male
ENSG00000042429.12	ENSG00000042429	ENSG00000042429.12	MED17	protein_coding	11	5087	0.134224233100827	3.27300279843476	5.98439310404497	4.57128009764867e-09	3.4466673607585e-08	8.93575931106453	Female
ENSG00000165609.13	ENSG00000165609	ENSG00000165609.13	NUDT5	protein_coding	10	3195	0.111842909994597	4.45130606222259	5.984329539165	4.57292840523196e-09	3.4466673607585e-08	8.67935875914267	Female
ENSG00000198799.12	ENSG00000198799	ENSG00000198799.12	LRIG2	protein_coding	1	11566	0.0891043248671464	5.58631118835396	5.98265249263433	4.61662633312635e-09	3.4772566514512e-08	8.53186822735182	Female
ENSG00000074755.15	ENSG00000074755	ENSG00000074755.15	ZZEF1	protein_coding	17	11466	0.0743553281673117	6.282454040158	5.98046090331217	4.67434646569681e-09	3.51835916589174e-08	8.46459718011465	Female
ENSG00000149308.17	ENSG00000149308	ENSG00000149308.17	NPAT	protein_coding	11	6113	0.0963663773506056	5.74717906381823	5.98008607956821	4.68428855513304e-09	3.52346822631893e-08	8.50163344368162	Female
ENSG00000188921.14	ENSG00000188921	ENSG00000188921.14	HACD4	protein_coding	9	8277	0.344984459604116	4.0427526380788	5.97910138971717	4.71050564313487e-09	3.54080403996073e-08	8.76646523732995	Female
ENSG00000187051.9	ENSG00000187051	ENSG00000187051.9	RPS19BP1	protein_coding	22	2801	-0.113392253937839	5.22917125349549	-5.97284696939503	4.88040452565479e-09	3.66604697724035e-08	8.52512775397501	Male
ENSG00000204304.12	ENSG00000204304	ENSG00000204304.12	PBX2	protein_coding	6	3229	-0.136839617154057	4.29631261653138	-5.97146976742571	4.91861176632961e-09	3.69037544116933e-08	8.68279442054155	Male
ENSG00000114978.18	ENSG00000114978	ENSG00000114978.18	MOB1A	protein_coding	2	4896	0.0954044378154393	5.85348186587325	5.97144148988376	4.91939931235553e-09	3.69037544116933e-08	8.44368609649736	Female
ENSG00000168769.13	ENSG00000168769	ENSG00000168769.13	TET2	protein_coding	4	10166	0.109641204528081	5.57592552984824	5.97106143797886	4.92999593444388e-09	3.69584258978108e-08	8.46959589933918	Female
ENSG00000162373.13	ENSG00000162373	ENSG00000162373.13	BEND5	protein_coding	1	1693	-0.154537288611436	4.15540904588489	-5.96774605685686	5.02338569316431e-09	3.76332784658923e-08	8.6679080504903	Male
ENSG00000057252.13	ENSG00000057252	ENSG00000057252.13	SOAT1	protein_coding	1	6861	0.124925668323415	4.62887704378535	5.96673815669761	5.05211766607167e-09	3.78231597386197e-08	8.55400110980709	Female
ENSG00000198105.14	ENSG00000198105	ENSG00000198105.14	ZNF248	protein_coding	10	5143	0.0816047182283732	6.54902053121647	5.9664696548495	5.05979881098528e-09	3.78398338166044e-08	8.36865219131284	Female
ENSG00000143740.14	ENSG00000143740	ENSG00000143740.14	SNAP47	protein_coding	1	4086	-0.085582794686542	5.6744245819031	-5.96642350739364	5.06112011835335e-09	3.78398338166044e-08	8.44034940453728	Male
ENSG00000142186.17	ENSG00000142186	ENSG00000142186.17	SCYL1	protein_coding	11	2715	-0.0809753478493294	5.66709882606564	-5.96487486974516	5.10565703667067e-09	3.81472836786698e-08	8.43668345081385	Male
ENSG00000256193.5	ENSG00000256193	ENSG00000256193.5	LINC00507	lncRNA	12	2290	-0.305144290365363	5.2468701191693	-5.96364497500747	5.14129970328997e-09	3.83879128915435e-08	8.50714816633214	Male
ENSG00000100916.14	ENSG00000100916	ENSG00000100916.14	BRMS1L	protein_coding	14	2637	-0.123282522459029	4.91567057688743	-5.96345893461181	5.14671231188126e-09	3.84026563284661e-08	8.52666150910743	Male
ENSG00000153914.16	ENSG00000153914	ENSG00000153914.16	SREK1	protein_coding	5	9353	0.0819003269609606	6.85270198337213	5.96039058035448	5.23678886632613e-09	3.90486860059165e-08	8.32475759025325	Female
ENSG00000115241.11	ENSG00000115241	ENSG00000115241.11	PPM1G	protein_coding	2	3752	-0.140395076957422	5.16285343005678	-5.96015226702814	5.24384900402676e-09	3.90752457471507e-08	8.46648960372165	Male
ENSG00000079785.15	ENSG00000079785	ENSG00000079785.15	DDX1	protein_coding	2	5418	-0.0828468854727529	7.30460153356939	-5.95990882071129	5.25107080384863e-09	3.91029739193261e-08	8.31627020164354	Male
ENSG00000102409.10	ENSG00000102409	ENSG00000102409.10	BEX4	protein_coding	X	1312	-0.159347885524475	7.05321813869831	-5.95661783738732	5.349655418341e-09	3.98105603083737e-08	8.30719423636029	Male
ENSG00000145916.19	ENSG00000145916	ENSG00000145916.19	RMND5B	protein_coding	5	4250	-0.0869651833655016	4.80941845142765	-5.95546467924505	5.384625069761e-09	4.00441158650002e-08	8.48108578732177	Male
ENSG00000114423.21	ENSG00000114423	ENSG00000114423.21	CBLB	protein_coding	3	6755	0.100290348226643	4.12779163409908	5.95511012691802	5.39542169381513e-09	4.00977114570293e-08	8.58527090392553	Female
ENSG00000141522.12	ENSG00000141522	ENSG00000141522.12	ARHGDIA	protein_coding	17	1837	-0.234547209868818	5.02709001342718	-5.95466455142757	5.40902007596074e-09	4.01720440481925e-08	8.53063066623024	Male
ENSG00000115520.8	ENSG00000115520	ENSG00000115520.8	COQ10B	protein_coding	2	2112	-0.0827958109827955	5.43909793142515	-5.95406525126961	5.42736271141651e-09	4.02814893598155e-08	8.39686462706344	Male
ENSG00000125170.11	ENSG00000125170	ENSG00000125170.11	DOK4	protein_coding	16	2851	-0.128321459345631	3.68201300885134	-5.95165589622474	5.50172001121108e-09	4.08062500167515e-08	8.67886442392426	Male
ENSG00000185298.13	ENSG00000185298	ENSG00000185298.13	CCDC137	protein_coding	17	2095	-0.121297348704878	3.21764644449632	-5.95132854442418	5.51189914294868e-09	4.08546207211259e-08	8.79552383495658	Male
ENSG00000196367.13	ENSG00000196367	ENSG00000196367.13	TRRAP	protein_coding	7	12677	0.0990199516201935	6.37729009623258	5.9507140655739	5.53105627308562e-09	4.09694287601899e-08	8.29876900768707	Female
ENSG00000160877.6	ENSG00000160877	ENSG00000160877.6	NACC1	protein_coding	19	4657	-0.140135393341136	5.31508664380736	-5.94997643412274	5.55413869411889e-09	4.11131406317482e-08	8.41071448186146	Male
ENSG00000100897.17	ENSG00000100897	ENSG00000100897.17	DCAF11	protein_coding	14	4304	-0.0869623134881428	6.31376513652341	-5.94983594860236	5.5585455022917e-09	4.11185120931115e-08	8.29742240949308	Male
ENSG00000204619.8	ENSG00000204619	ENSG00000204619.8	PPP1R11	protein_coding	6	1723	-0.126292907559895	4.74100903692251	-5.94946796436139	5.57010477128353e-09	4.11767506917518e-08	8.49327413503191	Male
ENSG00000165416.14	ENSG00000165416	ENSG00000165416.14	SUGT1	protein_coding	13	14161	0.101282655943497	7.88164231318176	5.94876957132057	5.5921075406595e-09	4.13120643050044e-08	8.24670589451672	Female
ENSG00000123191.14	ENSG00000123191	ENSG00000123191.14	ATP7B	protein_coding	13	6613	0.151291917377463	3.666302844028	5.94856785132917	5.59847847619613e-09	4.13317941699344e-08	8.64013358570602	Female
ENSG00000136874.11	ENSG00000136874	ENSG00000136874.11	STX17	protein_coding	9	6885	0.0823022124879502	5.64227512275168	5.94594925486467	5.68182755541912e-09	4.19194278692415e-08	8.32334048999093	Female
ENSG00000100938.17	ENSG00000100938	ENSG00000100938.17	GMPR2	protein_coding	14	2160	-0.0899101597444227	5.43806358306371	-5.94408068309638	5.74204293057473e-09	4.23357224650295e-08	8.34213988674962	Male
ENSG00000197857.13	ENSG00000197857	ENSG00000197857.13	ZNF44	protein_coding	19	5885	0.131807935500915	4.6325951012595	5.94371380633698	5.75393860969023e-09	4.23954447692875e-08	8.42469100225152	Female
ENSG00000113658.18	ENSG00000113658	ENSG00000113658.18	SMAD5	protein_coding	5	7013	0.0998209011497684	6.40475829505908	5.94301799198163	5.77656593709485e-09	4.25341077899469e-08	8.24637534979652	Female
ENSG00000196972.9	ENSG00000196972	ENSG00000196972.9	SMIM10L2B	protein_coding	X	2817	-0.179432331398482	5.10768760831249	-5.94163404766153	5.82182918653164e-09	4.28391515240833e-08	8.37961918535764	Male
ENSG00000247081.7	ENSG00000247081	ENSG00000247081.7	BAALC-AS1	lncRNA	8	4533	0.326648571534294	2.827780839305	5.94149559803157	5.82637632073495e-09	4.28443867693281e-08	8.81341954606218	Female
ENSG00000111674.9	ENSG00000111674	ENSG00000111674.9	ENO2	protein_coding	12	2827	-0.160872939470449	8.83242390042054	-5.94036470568104	5.86364853003828e-09	4.30901013687681e-08	8.2077663113911	Male
ENSG00000115286.20	ENSG00000115286	ENSG00000115286.20	NDUFS7	protein_coding	19	3743	-0.170764036701219	4.59572706194848	-5.93995319605661	5.87726883079853e-09	4.31617967390004e-08	8.4550817280601	Male
ENSG00000171703.17	ENSG00000171703	ENSG00000171703.17	TCEA2	protein_coding	20	2357	-0.125372429993272	5.0556465477062	-5.93911235186823	5.90519549952847e-09	4.33383927265e-08	8.36958819952208	Male
ENSG00000125827.9	ENSG00000125827	ENSG00000125827.9	TMX4	protein_coding	20	6103	-0.114410497618354	7.77520993529063	-5.93749114921784	5.95940604815263e-09	4.37075282717432e-08	8.18755194885983	Male
ENSG00000128609.15	ENSG00000128609	ENSG00000128609.15	NDUFA5	protein_coding	7	6443	-0.137873311749465	7.92730494401702	-5.93567705478834	6.02064259094672e-09	4.41276756829888e-08	8.17817574706048	Male
ENSG00000073417.15	ENSG00000073417	ENSG00000073417.15	PDE8A	protein_coding	15	4664	0.151282630452803	6.00126763289937	5.93516879374957	6.03790930795784e-09	4.42252111277961e-08	8.23612983665405	Female
ENSG00000122565.19	ENSG00000122565	ENSG00000122565.19	CBX3	protein_coding	7	2128	-0.108711399059484	6.69370923229064	-5.93398924743826	6.07816749015057e-09	4.44909114449422e-08	8.18890060023117	Male
ENSG00000128739.22	ENSG00000128739	ENSG00000128739.22	SNRPN	protein_coding	15	1940	-0.145996134379114	6.65398353452571	-5.93377928705548	6.08536090309757e-09	4.45143950802881e-08	8.1951228615948	Male
ENSG00000143641.10	ENSG00000143641	ENSG00000143641.10	GALNT2	protein_coding	1	4423	-0.117371538055103	5.32694724698334	-5.93354240378937	6.09348669245115e-09	4.45446638446854e-08	8.29892186677018	Male
ENSG00000179818.13	ENSG00000179818	ENSG00000179818.13	PCBP1-AS1	lncRNA	2	4755	0.129883715485213	4.80513265591238	5.93326355145308	6.10306571614254e-09	4.45855095155737e-08	8.34942181193918	Female
ENSG00000239519.1	ENSG00000239519	ENSG00000239519.1	CADM2-AS1	lncRNA	3	2656	0.786056957099054	-0.096984762304816	5.93091968929439	6.18416424818194e-09	4.51484409491453e-08	9.1561587180352	Female
ENSG00000020426.11	ENSG00000020426	ENSG00000020426.11	MNAT1	protein_coding	14	2648	0.104367075924416	5.54203409176655	5.93079827860459	6.18839363610249e-09	4.51498085664695e-08	8.24894863004518	Female
ENSG00000029725.17	ENSG00000029725	ENSG00000029725.17	RABEP1	protein_coding	17	5909	-0.0837814391031051	7.85946179242215	-5.92999556724833	6.21642751857863e-09	4.53247358893756e-08	8.1441288704472	Male
ENSG00000165819.12	ENSG00000165819	ENSG00000165819.12	METTL3	protein_coding	14	2523	0.111188513800659	4.89227165233385	5.92919882963599	6.24437533474841e-09	4.54988078859359e-08	8.31234788086518	Female
ENSG00000119638.13	ENSG00000119638	ENSG00000119638.13	NEK9	protein_coding	14	8278	0.0912510911734721	5.62460070044997	5.9279937361436	6.28688056137005e-09	4.57786544136268e-08	8.22590416407129	Female
ENSG00000215217.7	ENSG00000215217	ENSG00000215217.7	C5orf49	protein_coding	5	2028	0.227713521051706	2.80020920178472	5.92727720620029	6.31228724702734e-09	4.59337124099644e-08	8.74916076982334	Female
ENSG00000139826.6	ENSG00000139826	ENSG00000139826.6	ABHD13	protein_coding	13	5313	0.100375863545847	5.59351470177568	5.92653653292546	6.33865533603991e-09	4.6095559963259e-08	8.22208350629503	Female
ENSG00000224924.6	ENSG00000224924	ENSG00000224924.6	LINC00320	lncRNA	21	5052	0.188563421523085	5.15659692347568	5.92634773846814	6.34539362471473e-09	4.61145392245046e-08	8.266196798128	Female
ENSG00000145476.16	ENSG00000145476	ENSG00000145476.16	CYP4V2	protein_coding	4	8646	0.168292839788664	5.4486967929199	5.92568978591816	6.36893138248094e-09	4.62555029533889e-08	8.22975701874017	Female
ENSG00000185666.14	ENSG00000185666	ENSG00000185666.14	SYN3	protein_coding	22	7867	0.174970902853066	4.81271389290823	5.92554211812929	6.37422578418308e-09	4.62638739501787e-08	8.32482057424712	Female
ENSG00000166848.6	ENSG00000166848	ENSG00000166848.6	TERF2IP	protein_coding	16	2131	-0.165169726818827	7.80564212712465	-5.92433487563188	6.41767102425212e-09	4.65489515200625e-08	8.11689487728076	Male
ENSG00000066923.17	ENSG00000066923	ENSG00000066923.17	STAG3	protein_coding	7	4450	0.4473267604504	2.36758099457641	5.92399082015246	6.43010543672692e-09	4.66088758781568e-08	8.88829848978301	Female
ENSG00000130035.7	ENSG00000130035	ENSG00000130035.7	GALNT8	protein_coding	12	2321	-0.149388257436474	4.24550819426689	-5.92352301193416	6.4470500905643e-09	4.67013939763964e-08	8.40683505960708	Male
ENSG00000178996.14	ENSG00000178996	ENSG00000178996.14	SNX18	protein_coding	5	5223	0.101576085665624	5.08247036479457	5.92320274822914	6.45867560296896e-09	4.67427590349141e-08	8.25875054730891	Female
ENSG00000171757.15	ENSG00000171757	ENSG00000171757.15	LRRC34	protein_coding	3	3787	0.163920859665692	3.39741390949462	5.92313521086818	6.46112980751186e-09	4.67427590349141e-08	8.56575993301794	Female
ENSG00000169727.12	ENSG00000169727	ENSG00000169727.12	GPS1	protein_coding	17	4076	-0.0907466655751294	5.47231429617803	-5.92207597331916	6.49974017290913e-09	4.69916490170841e-08	8.21985151302795	Male
ENSG00000113594.10	ENSG00000113594	ENSG00000113594.10	LIFR	protein_coding	5	10553	0.116913769713721	8.43377136113494	5.92092154180289	6.54207692454016e-09	4.72671405220657e-08	8.09553926977496	Female
ENSG00000085662.14	ENSG00000085662	ENSG00000085662.14	AKR1B1	protein_coding	7	1930	-0.12060010001341	5.44056420868314	-5.92060235631182	6.55382990926729e-09	4.73214480197257e-08	8.21552083157535	Male
ENSG00000162975.5	ENSG00000162975	ENSG00000162975.5	KCNF1	protein_coding	2	2292	-0.20347280896772	4.8432030238333	-5.91948744524419	6.59504487156776e-09	4.75882759789482e-08	8.30928320592047	Male
ENSG00000081386.12	ENSG00000081386	ENSG00000081386.12	ZNF510	protein_coding	9	6507	0.101503649924535	5.89898698703782	5.91830628017876	6.63898499503573e-09	4.78744108421879e-08	8.14675608289359	Female
ENSG00000141664.9	ENSG00000141664	ENSG00000141664.9	ZCCHC2	protein_coding	18	5937	0.103892318560711	5.20031638342951	5.91817351688806	6.6439417035679e-09	4.78792444057119e-08	8.21884845308093	Female
ENSG00000175309.15	ENSG00000175309	ENSG00000175309.15	PHYKPL	protein_coding	5	2780	0.132506477172544	4.01100076089032	5.91722541745654	6.67944407515392e-09	4.81040556540743e-08	8.39242274639582	Female
ENSG00000183624.14	ENSG00000183624	ENSG00000183624.14	HMCES	protein_coding	3	2485	-0.111030628413391	5.08709116520839	-5.91624464124875	6.71636487210312e-09	4.83387858385257e-08	8.23125124138926	Male
ENSG00000145335.15	ENSG00000145335	ENSG00000145335.15	SNCA	protein_coding	4	3193	-0.179286242099057	7.67616114364634	-5.91582900103533	6.7320714461598e-09	4.84206297833902e-08	8.0760284201118	Male
ENSG00000111596.12	ENSG00000111596	ENSG00000111596.12	CNOT2	protein_coding	12	4753	0.0784652227542537	6.33140271952705	5.91485629940363	6.76896898169987e-09	4.86546869534026e-08	8.09569761950324	Female
ENSG00000168291.13	ENSG00000168291	ENSG00000168291.13	PDHB	protein_coding	3	4459	-0.104260518896038	5.91003914621757	-5.91159423793973	6.89415540093556e-09	4.95226468350162e-08	8.12044739185857	Male
ENSG00000168216.12	ENSG00000168216	ENSG00000168216.12	LMBRD1	protein_coding	6	3900	0.0715730732275208	6.80570232037398	5.90848751789833	7.0154794592646e-09	5.03617644987054e-08	8.03979126851272	Female
ENSG00000281490.1	ENSG00000281490	ENSG00000281490.1	CICP14	processed_pseudogene	7	2732	0.688198909982931	0.0880728864505396	5.90504442088226	7.1523743825421e-09	5.13115105028871e-08	8.98811712264228	Female
ENSG00000112972.15	ENSG00000112972	ENSG00000112972.15	HMGCS1	protein_coding	5	5350	-0.226671840686266	7.40348499333419	-5.90441080742144	7.17784881423005e-09	5.14612138991975e-08	8.0174111504785	Male
ENSG00000107290.14	ENSG00000107290	ENSG00000107290.14	SETX	protein_coding	9	11101	0.0818609886503836	7.96246573817642	5.90344765298861	7.2167421170911e-09	5.17068694341935e-08	7.99657197373785	Female
ENSG00000102053.12	ENSG00000102053	ENSG00000102053.12	ZC3H12B	protein_coding	X	8269	0.0938296782459513	4.657494509699	5.90240378942698	7.25912677649108e-09	5.19772090342342e-08	8.21332870714519	Female
ENSG00000258526.6	ENSG00000258526	ENSG00000258526.6		lncRNA	14	3960	0.179349782057565	3.8942479774755	5.90127006676944	7.3054352270137e-09	5.22752796193101e-08	8.32152035155125	Female
ENSG00000064933.17	ENSG00000064933	ENSG00000064933.17	PMS1	protein_coding	2	3417	0.0924853950682651	5.62333358387112	5.90102434961252	7.31550982447587e-09	5.23138570674747e-08	8.07775616374857	Female
ENSG00000169181.13	ENSG00000169181	ENSG00000169181.13	GSG1L	protein_coding	16	5128	-0.214992539686447	2.9728805284089	-5.90075175757671	7.32670217626575e-09	5.23603731982651e-08	8.61028592517662	Male
ENSG00000146469.13	ENSG00000146469	ENSG00000146469.13	VIP	protein_coding	6	1581	-0.28672246719924	4.35748184430974	-5.8991251952022	7.39383532752772e-09	5.27634896510196e-08	8.28779961750514	Male
ENSG00000116266.11	ENSG00000116266	ENSG00000116266.11	STXBP3	protein_coding	1	2536	0.0838606396865176	6.23143600726498	5.89908231765077	7.39561310924055e-09	5.27634896510196e-08	8.01886216894306	Female
ENSG00000165410.14	ENSG00000165410	ENSG00000165410.14	CFL2	protein_coding	14	4306	0.101738507954719	6.75477044474211	5.89904210823855	7.3972806440015e-09	5.27634896510196e-08	7.99180802204984	Female
ENSG00000236287.8	ENSG00000236287	ENSG00000236287.8	ZBED5	protein_coding	11	3677	0.0912310114376682	5.82015150212122	5.89766220542621	7.45472981671956e-09	5.31393312397942e-08	8.04263490254449	Female
ENSG00000241468.7	ENSG00000241468	ENSG00000241468.7	ATP5MF	protein_coding	7	774	-0.185508013899303	5.20508667413625	-5.89575579391818	7.53481576965375e-09	5.36759516243829e-08	8.1176188877852	Male
ENSG00000204560.10	ENSG00000204560	ENSG00000204560.10	DHX16	protein_coding	6	3406	-0.0842637665680313	4.2049324697019	-5.89480986588476	7.57486402732375e-09	5.39268522531589e-08	8.24821344544141	Male
ENSG00000183943.5	ENSG00000183943	ENSG00000183943.5	PRKX	protein_coding	X	6102	0.223330414714694	3.45243156995478	5.8945656033127	7.58523919712567e-09	5.39663196381489e-08	8.39259973683338	Female
ENSG00000049769.13	ENSG00000049769	ENSG00000049769.13	PPP1R3F	protein_coding	X	3477	-0.115367035036408	5.3557078724599	-5.89445150730775	7.59009022959288e-09	5.3966459493668e-08	8.08262973529739	Male
ENSG00000159917.17	ENSG00000159917	ENSG00000159917.17	ZNF235	protein_coding	19	4219	0.134683475241208	3.63917933959415	5.8937378114109	7.62050328151e-09	5.41482326046226e-08	8.34325839773587	Female
ENSG00000227057.10	ENSG00000227057	ENSG00000227057.10	WDR46	protein_coding	6	2070	-0.119157806653483	4.21341327111985	-5.89253459945069	7.67204573257068e-09	5.44798161683499e-08	8.2370668667028	Male
ENSG00000096093.16	ENSG00000096093	ENSG00000096093.16	EFHC1	protein_coding	6	6849	0.110567562833288	4.73457234397586	5.89059638066499	7.75579009176082e-09	5.50395014771082e-08	8.12080442291292	Female
ENSG00000121406.9	ENSG00000121406	ENSG00000121406.9	ZNF549	protein_coding	19	5505	0.121841139585076	4.09301367702808	5.88890395286081	7.82964352267789e-09	5.55283289830553e-08	8.21490114175696	Female
ENSG00000142166.13	ENSG00000142166	ENSG00000142166.13	IFNAR1	protein_coding	21	6171	0.0841008685350735	6.72919309447304	5.88736768923502	7.89727615869704e-09	5.59724458709682e-08	7.92956296035151	Female
ENSG00000197785.13	ENSG00000197785	ENSG00000197785.13	ATAD3A	protein_coding	1	2612	-0.165758294260116	3.27961982093251	-5.88540092610818	7.984693615387e-09	5.65561367684673e-08	8.42085583968959	Male
ENSG00000237986.3	ENSG00000237986	ENSG00000237986.3	CELF2-AS2	lncRNA	10	2456	0.839716473424354	0.313868300991349	5.88429634175776	8.03420276852547e-09	5.68707509026803e-08	8.8326399523305	Female
ENSG00000163743.13	ENSG00000163743	ENSG00000163743.13	RCHY1	protein_coding	4	4408	-0.0927862441656035	5.9675795466397	-5.88408147664411	8.04386808792435e-09	5.69031073730938e-08	7.96101857845799	Male
ENSG00000109670.15	ENSG00000109670	ENSG00000109670.15	FBXW7	protein_coding	4	5653	-0.0984319062096262	8.9184737797629	-5.88164563193826	8.15423659198083e-09	5.76473561597632e-08	7.88586503031831	Male
ENSG00000160932.11	ENSG00000160932	ENSG00000160932.11	LY6E	protein_coding	8	1419	-0.123135709958411	5.2444468177578	-5.8806508702594	8.19973306978664e-09	5.79323329471959e-08	8.02681543619454	Male
ENSG00000174718.12	ENSG00000174718	ENSG00000174718.12	RESF1	protein_coding	12	6234	0.137901246895501	5.94019716039443	5.8794720839645	8.25396679843648e-09	5.82786404162677e-08	7.93166798415761	Female
ENSG00000108239.8	ENSG00000108239	ENSG00000108239.8	TBC1D12	protein_coding	10	5637	0.0819863327025327	6.41161326501415	5.87899072918962	8.27621351381557e-09	5.83988028738597e-08	7.898086319802	Female
ENSG00000117154.12	ENSG00000117154	ENSG00000117154.12	IGSF21	protein_coding	1	1892	-0.16602370924429	4.44459654101517	-5.87869291224192	8.29000696626284e-09	5.84592031648711e-08	8.17499658269868	Male
ENSG00000074590.13	ENSG00000074590	ENSG00000074590.13	NUAK1	protein_coding	12	5744	-0.115777507124164	7.81256082726043	-5.87852185476276	8.2979396662622e-09	5.8478224651198e-08	7.86459739821196	Male
ENSG00000111605.18	ENSG00000111605	ENSG00000111605.18	CPSF6	protein_coding	12	7525	0.0717581480772722	7.61280375925472	5.87803516611402	8.32055012693894e-09	5.86005957868272e-08	7.85893693550464	Female
ENSG00000145246.13	ENSG00000145246	ENSG00000145246.13	ATP10D	protein_coding	4	6668	0.123504770392767	4.34008297807393	5.87655869154963	8.38951221353335e-09	5.90490557184421e-08	8.10282236689573	Female
ENSG00000120705.13	ENSG00000120705	ENSG00000120705.13	ETF1	protein_coding	5	3874	-0.0860654569732207	6.59335460408081	-5.87618050135169	8.40726596047252e-09	5.91221696840559e-08	7.87638089613875	Male
ENSG00000132535.19	ENSG00000132535	ENSG00000132535.19	DLG4	protein_coding	17	6176	-0.131461524457837	7.9636618980452	-5.87611199346373	8.41048591118754e-09	5.91221696840559e-08	7.8532617994302	Male
ENSG00000110435.11	ENSG00000110435	ENSG00000110435.11	PDHX	protein_coding	11	2659	-0.0783682979543077	6.08960514909814	-5.87547175314022	8.44063617497937e-09	5.92967962732828e-08	7.90533482540527	Male
ENSG00000185000.12	ENSG00000185000	ENSG00000185000.12	DGAT1	protein_coding	8	3653	-0.132734916230235	3.48034656843165	-5.87459557566919	8.48206816766377e-09	5.95504094486514e-08	8.31283375301905	Male
ENSG00000152495.11	ENSG00000152495	ENSG00000152495.11	CAMK4	protein_coding	5	11942	-0.160389739796766	8.30792864415677	-5.86949425494512	8.72726513607063e-09	6.12333866645156e-08	7.81588311528675	Male
ENSG00000108819.11	ENSG00000108819	ENSG00000108819.11	PPP1R9B	protein_coding	17	4212	-0.210911585656438	6.95833445291371	-5.86835067871219	8.78317306632179e-09	6.15869699628465e-08	7.84254283528866	Male
ENSG00000198722.14	ENSG00000198722	ENSG00000198722.14	UNC13B	protein_coding	9	14600	0.12125513425618	6.46288114769693	5.86786615453419	8.8069660524385e-09	6.1715063240739e-08	7.83341232823349	Female
ENSG00000136770.11	ENSG00000136770	ENSG00000136770.11	DNAJC1	protein_coding	10	2100	0.125451423609845	4.37468575658097	5.86531537901903	8.9332646843662e-09	6.25542766653265e-08	8.03498395879673	Female
ENSG00000116497.18	ENSG00000116497	ENSG00000116497.18	S100PBP	protein_coding	1	4220	0.10021950619642	4.79870332852018	5.86522192598224	8.93792529613796e-09	6.25542766653265e-08	7.97465304731317	Female
ENSG00000173041.12	ENSG00000173041	ENSG00000173041.12	ZNF680	protein_coding	7	2993	0.114630771841331	6.51409703645834	5.86478021362132	8.95998612664065e-09	6.26694082871484e-08	7.81328961267509	Female
ENSG00000170581.14	ENSG00000170581	ENSG00000170581.14	STAT2	protein_coding	12	6404	0.117521915787683	6.06009893834205	5.86433658778258	8.98219598429891e-09	6.27854375122771e-08	7.83810074784066	Female
ENSG00000182473.22	ENSG00000182473	ENSG00000182473.22	EXOC7	protein_coding	17	4782	-0.0734523068322197	6.48419296720321	-5.86358750864479	9.01982013699168e-09	6.30089999563459e-08	7.82056837803875	Male
ENSG00000128463.13	ENSG00000128463	ENSG00000128463.13	EMC4	protein_coding	15	2019	-0.0935229642985176	5.64647587977049	-5.86347117321042	9.02567711623365e-09	6.30105083677062e-08	7.88131372063495	Male
ENSG00000285588.1	ENSG00000285588	ENSG00000285588.1		lncRNA	13	752	0.743764323955361	0.82576068592383	5.86312252901709	9.04325205197665e-09	6.30937697817484e-08	8.71879455200136	Female
ENSG00000140443.14	ENSG00000140443	ENSG00000140443.14	IGF1R	protein_coding	15	12235	0.096777971648514	6.35928768136548	5.86248649141633	9.07540035355558e-09	6.32785405425816e-08	7.81920368115486	Female
ENSG00000125901.6	ENSG00000125901	ENSG00000125901.6	MRPS26	protein_coding	20	1016	-0.135518401277006	4.71043892897569	-5.86051660809597	9.17567636926042e-09	6.39378072642788e-08	7.98319611082123	Male
ENSG00000240499.7	ENSG00000240499	ENSG00000240499.7		lncRNA	7	743	0.720305514598429	0.610626399483178	5.85879581951998	9.26415614291145e-09	6.45141048106739e-08	8.74889988767275	Female
ENSG00000196381.11	ENSG00000196381	ENSG00000196381.11	ZNF781	transcribed_unprocessed_pseudogene	19	2164	0.172919705086194	3.58825507500572	5.85784720922899	9.31328722391287e-09	6.48158369414995e-08	8.1596681931546	Female
ENSG00000072501.17	ENSG00000072501	ENSG00000072501.17	SMC1A	protein_coding	X	9930	0.101439858178039	5.53034145185557	5.85583611762989	9.41828914353402e-09	6.55057843918275e-08	7.85446960391358	Female
ENSG00000099256.19	ENSG00000099256	ENSG00000099256.19	PRTFDC1	protein_coding	10	1939	0.123117304579213	4.6526659138591	5.85546327529975	9.43788225130059e-09	6.5570585070029e-08	7.94190545372329	Female
ENSG00000175471.19	ENSG00000175471	ENSG00000175471.19	MCTP1	protein_coding	5	7325	0.0989030487465774	7.29214360002864	5.85543544140002	9.43934653470069e-09	6.5570585070029e-08	7.73932809650718	Female
ENSG00000130311.11	ENSG00000130311	ENSG00000130311.11	DDA1	protein_coding	19	4043	-0.127074843178739	4.3031978472404	-5.85147830749962	9.64979408720081e-09	6.69151621955645e-08	8.01961690442447	Male
ENSG00000260565.6	ENSG00000260565	ENSG00000260565.6	ERVK13-1	lncRNA	16	6510	0.184010003628869	4.84261238178224	5.85147194549194	9.65013608741817e-09	6.69151621955645e-08	7.89524081925531	Female
ENSG00000198040.10	ENSG00000198040	ENSG00000198040.10	ZNF84	protein_coding	12	7162	0.0673789492545422	6.87025070623316	5.85145811322948	9.6508797043021e-09	6.69151621955645e-08	7.72645192268761	Female
ENSG00000006128.12	ENSG00000006128	ENSG00000006128.12	TAC1	protein_coding	7	1061	-0.329703701007661	3.96472058709049	-5.85053372989196	9.70070105932434e-09	6.72188776877499e-08	8.11441260356524	Male
ENSG00000116353.15	ENSG00000116353	ENSG00000116353.15	MECR	protein_coding	1	2515	-0.1199837846517	3.94799750677067	-5.84845210846139	9.81381421925675e-09	6.79605113633589e-08	8.06029894878527	Male
ENSG00000008394.13	ENSG00000008394	ENSG00000008394.13	MGST1	protein_coding	12	2152	0.207640876941986	4.55406814767284	5.84794413080404	9.84161187526893e-09	6.81107835481747e-08	7.92485125975048	Female
ENSG00000179456.10	ENSG00000179456	ENSG00000179456.10	ZBTB18	protein_coding	1	3952	-0.114625501445772	7.6778937593897	-5.84771981860157	9.85391116269055e-09	6.81536765865347e-08	7.69719735493677	Male
ENSG00000107175.12	ENSG00000107175	ENSG00000107175.12	CREB3	protein_coding	9	1496	-0.0920671854574122	5.11219085528617	-5.84720391293897	9.88225576408336e-09	6.83074238148584e-08	7.85069862557304	Male
ENSG00000115421.13	ENSG00000115421	ENSG00000115421.13	PAPOLG	protein_coding	2	7348	0.0779024982845851	5.29157391442312	5.8467865533014	9.90524428007709e-09	6.83996072768293e-08	7.81931798220424	Female
ENSG00000141447.18	ENSG00000141447	ENSG00000141447.18	OSBPL1A	protein_coding	18	4152	-0.0746851021956267	8.18000904361439	-5.84673950037892	9.90783926355503e-09	6.83996072768293e-08	7.68929667645184	Male
ENSG00000102786.15	ENSG00000102786	ENSG00000102786.15	INTS6	protein_coding	13	15428	0.0931991634415601	6.34364416783486	5.84651350797979	9.92031205883301e-09	6.8443413030985e-08	7.72248837326457	Female
ENSG00000100890.15	ENSG00000100890	ENSG00000100890.15	PRORP	protein_coding	14	6186	0.135792863186516	2.94702726946815	5.84552606493014	9.97499012626247e-09	6.8778172660711e-08	8.26487767836608	Female
ENSG00000168135.4	ENSG00000168135	ENSG00000168135.4	KCNJ4	protein_coding	22	2065	-0.211234483772601	5.1200915460516	-5.84494407862182	1.00073542407079e-08	6.89587580929717e-08	7.85772280362746	Male
ENSG00000187866.8	ENSG00000187866	ENSG00000187866.8	PABIR1	protein_coding	9	5502	-0.0950625628694715	4.05174827624441	-5.84272629541896	1.01316260248288e-08	6.9772048518704e-08	8.00550163897261	Male
ENSG00000198707.15	ENSG00000198707	ENSG00000198707.15	CEP290	protein_coding	12	13334	0.124819851328116	6.70925601831618	5.84120681477849	1.02176365000794e-08	7.03210102932141e-08	7.67885636894343	Female
ENSG00000009844.16	ENSG00000009844	ENSG00000009844.16	VTA1	protein_coding	6	6991	-0.07472632630778	6.26345914448953	-5.8406458742022	1.02495682779417e-08	7.04973384634289e-08	7.70651327051619	Male
ENSG00000126005.17	ENSG00000126005	ENSG00000126005.17	MMP24OS	protein_coding	20	1695	-0.261173771003385	3.21603920221191	-5.83987821250514	1.02934255271357e-08	7.07329096566672e-08	8.26070086075686	Male
ENSG00000261520.5	ENSG00000261520	ENSG00000261520.5	DLGAP1-AS5	lncRNA	18	2594	0.634590689625041	1.31290923624775	5.8398248208633	1.02964826411585e-08	7.07329096566672e-08	8.58497715231974	Female
ENSG00000186625.14	ENSG00000186625	ENSG00000186625.14	KATNA1	protein_coding	6	1898	0.12366628479759	3.12118398194747	5.83921324512012	1.03315636481884e-08	7.09302802398675e-08	8.18280031515118	Female
ENSG00000185634.12	ENSG00000185634	ENSG00000185634.12	SHC4	protein_coding	15	5027	0.159225085606825	3.83504138042132	5.83360584270708	1.0658695567944e-08	7.31129143986174e-08	7.97282961890755	Female
ENSG00000078668.14	ENSG00000078668	ENSG00000078668.14	VDAC3	protein_coding	8	1418	-0.0888506145814718	7.23339751977051	-5.83354039516555	1.06625727444358e-08	7.31129143986174e-08	7.62750869790688	Male
ENSG00000175104.15	ENSG00000175104	ENSG00000175104.15	TRAF6	protein_coding	11	7885	0.107852873519495	5.26417904755975	5.83302560957218	1.06931171422871e-08	7.3277373300213e-08	7.74720271643074	Female
ENSG00000007047.15	ENSG00000007047	ENSG00000007047.15	MARK4	protein_coding	19	5209	-0.132047743605373	4.6474298826894	-5.83218032230042	1.07434567884155e-08	7.35771994645007e-08	7.88144850686369	Male
ENSG00000125779.22	ENSG00000125779	ENSG00000125779.22	PANK2	protein_coding	20	8484	-0.0933248422684505	5.57621041907262	-5.83109566400463	1.08083904247994e-08	7.39765447579716e-08	7.70907876505571	Male
ENSG00000116661.11	ENSG00000116661	ENSG00000116661.11	FBXO2	protein_coding	1	2215	-0.157239786294946	6.44584910454513	-5.83016950323846	1.08641383263364e-08	7.43088967994368e-08	7.63791915190451	Male
ENSG00000126790.12	ENSG00000126790	ENSG00000126790.12	L3HYPDH	protein_coding	14	1516	0.14972772452408	3.82335576058606	5.8300681832312	1.08702540170349e-08	7.43088967994368e-08	7.95205460632491	Female
ENSG00000136280.16	ENSG00000136280	ENSG00000136280.16	CCM2	protein_coding	7	5304	-0.112085302577174	5.81736831682352	-5.8291244007891	1.09273823928667e-08	7.46537378154871e-08	7.67904702737788	Male
ENSG00000146223.14	ENSG00000146223	ENSG00000146223.14	RPL7L1	protein_coding	6	4499	-0.0832877650539716	6.98839976558083	-5.82882554247197	1.09455336355194e-08	7.47320358855453e-08	7.60341857445631	Male
ENSG00000127561.15	ENSG00000127561	ENSG00000127561.15	SYNGR3	protein_coding	16	2026	-0.14401454560914	5.95248433622369	-5.82713617897199	1.10486917946332e-08	7.53902793806066e-08	7.66347533315248	Male
ENSG00000178338.11	ENSG00000178338	ENSG00000178338.11	ZNF354B	protein_coding	5	2794	0.119824856802747	4.43226790196947	5.82626380328622	1.11023325522857e-08	7.5710045548859e-08	7.81508802132472	Female
ENSG00000149328.14	ENSG00000149328	ENSG00000149328.14	GLB1L2	protein_coding	11	5621	0.319833896378926	2.56888922563076	5.82591893316584	1.11236079438434e-08	7.58088473048997e-08	8.27975550846388	Female
ENSG00000102910.13	ENSG00000102910	ENSG00000102910.13	LONP2	protein_coding	16	8195	0.0675803357205016	7.50374689761059	5.82563223320785	1.11413250185431e-08	7.58832929616627e-08	7.57432933059303	Female
ENSG00000129951.18	ENSG00000129951	ENSG00000129951.18	PLPPR3	protein_coding	19	2387	-0.295551720742992	3.69716812131613	-5.82545395478818	1.11523558868159e-08	7.59121360485883e-08	8.04474816272664	Male
ENSG00000131966.14	ENSG00000131966	ENSG00000131966.14	ACTR10	protein_coding	14	2408	-0.0978555242281258	6.24134956266136	-5.82461360345092	1.12044956981951e-08	7.62205949749328e-08	7.62222845036245	Male
ENSG00000168813.17	ENSG00000168813	ENSG00000168813.17	ZNF507	protein_coding	19	7716	0.0792986101387001	6.0374583088712	5.82278743499058	1.13186216826747e-08	7.69500938499554e-08	7.6190368667912	Female
ENSG00000109046.15	ENSG00000109046	ENSG00000109046.15	WSB1	protein_coding	17	5105	0.122675804736676	7.35345005678772	5.82141526843574	1.1405120020514e-08	7.74611850442514e-08	7.55412353786192	Female
ENSG00000228842.3	ENSG00000228842	ENSG00000228842.3	PCDH9-AS2	lncRNA	13	538	0.840984220680931	0.840345886366741	5.8213750056637	1.14076678064274e-08	7.74611850442514e-08	8.4343570881297	Female
ENSG00000137770.14	ENSG00000137770	ENSG00000137770.14	CTDSPL2	protein_coding	15	6433	0.0843698589301383	6.0307152324054	5.82052661977323	1.14614820137349e-08	7.77793159741304e-08	7.60394256877977	Female
ENSG00000243701.6	ENSG00000243701	ENSG00000243701.6	DUBR	lncRNA	3	5519	0.131302983061804	4.52137513687122	5.81822692412191	1.16086026778932e-08	7.87298675847404e-08	7.7617515381754	Female
ENSG00000137409.19	ENSG00000137409	ENSG00000137409.19	MTCH1	protein_coding	6	6152	-0.109536858988571	8.2428314901101	-5.81785481647185	1.16325803295481e-08	7.8844613034619e-08	7.53382365841725	Male
ENSG00000088247.17	ENSG00000088247	ENSG00000088247.17	KHSRP	protein_coding	19	4276	-0.108964694823075	5.61241763759767	-5.81714538373303	1.16784282133351e-08	7.91073639435737e-08	7.6580139270389	Male
ENSG00000243156.8	ENSG00000243156	ENSG00000243156.8	MICAL3	protein_coding	22	9535	0.0924911428808697	6.16142404900072	5.81526181926971	1.18010123125976e-08	7.98892772919488e-08	7.57551485094485	Female
ENSG00000137710.15	ENSG00000137710	ENSG00000137710.15	RDX	protein_coding	11	4392	0.0939049677817749	7.00055625909516	5.81508096082836	1.18128485513678e-08	7.99209680913254e-08	7.52899560119155	Female
ENSG00000185721.12	ENSG00000185721	ENSG00000185721.12	DRG1	protein_coding	22	1665	-0.101358995831858	5.19494132753155	-5.81442312603308	1.18559981023804e-08	8.01643455227537e-08	7.66684888057271	Male
ENSG00000130939.19	ENSG00000130939	ENSG00000130939.19	UBE4B	protein_coding	1	6184	0.0720018510010387	6.13047419651246	5.81314347486673	1.19403753356512e-08	8.06860208706737e-08	7.56646446564916	Female
ENSG00000133606.11	ENSG00000133606	ENSG00000133606.11	MKRN1	protein_coding	7	3467	-0.0906551189545155	6.29777500913255	-5.81121058062679	1.20689371631489e-08	8.15054583508909e-08	7.54132159274856	Male
ENSG00000116830.12	ENSG00000116830	ENSG00000116830.12	TTF2	protein_coding	1	9439	0.20604619194346	3.53653685491801	5.81042272337888	1.21217259108828e-08	8.18124945163508e-08	7.91239402648709	Female
ENSG00000018699.13	ENSG00000018699	ENSG00000018699.13	TTC27	protein_coding	2	3044	0.135131634036593	3.52757237714097	5.81015433312109	1.2139760203498e-08	8.18847351890533e-08	7.91643716927882	Female
ENSG00000167283.8	ENSG00000167283	ENSG00000167283.8	ATP5MG	protein_coding	11	3151	-0.168072932539804	5.31604303927324	-5.80932845577521	1.21954187092684e-08	8.22105171892146e-08	7.63059709461476	Male
ENSG00000073464.12	ENSG00000073464	ENSG00000073464.12	CLCN4	protein_coding	X	6759	-0.111189933470465	7.63719144377363	-5.8088639909495	1.22268297052546e-08	8.23725499443269e-08	7.48699024200167	Male
ENSG00000184305.15	ENSG00000184305	ENSG00000184305.15	CCSER1	protein_coding	4	9420	0.10308835824109	6.4037103735906	5.80840111288169	1.22582118661812e-08	8.25341932159399e-08	7.51354055175571	Female
ENSG00000188026.13	ENSG00000188026	ENSG00000188026.13	RILPL1	protein_coding	12	3933	-0.157887888009312	3.93522938601807	-5.80733655150651	1.23306852052126e-08	8.29721408085694e-08	7.87011362248175	Male
ENSG00000159905.14	ENSG00000159905	ENSG00000159905.14	ZNF221	protein_coding	19	2535	0.124576045782193	3.47398234850122	5.80673871068707	1.2371568095735e-08	8.3197119584202e-08	7.91445354027507	Female
ENSG00000110066.15	ENSG00000110066	ENSG00000110066.15	KMT5B	protein_coding	11	5718	0.0722104147672322	6.09890862379887	5.80592196460448	1.24276343321665e-08	8.3523872136161e-08	7.52337112884868	Female
ENSG00000103154.9	ENSG00000103154	ENSG00000103154.9	NECAB2	protein_coding	16	2064	-0.259023432634216	4.17193071761327	-5.80560416464531	1.244951686871e-08	8.36206274344504e-08	7.81342086482706	Male
ENSG00000154162.14	ENSG00000154162	ENSG00000154162.14	CDH12	protein_coding	5	4258	0.116812184670581	5.22170449957717	5.80511641278657	1.24831747618573e-08	8.37963113521307e-08	7.60168445688597	Female
ENSG00000196230.13	ENSG00000196230	ENSG00000196230.13	TUBB	protein_coding	6	3412	-0.145617009301303	7.11208219811565	-5.8036388317969	1.25856793728469e-08	8.44336568136333e-08	7.48175396554642	Male
ENSG00000120727.13	ENSG00000120727	ENSG00000120727.13	PAIP2	protein_coding	5	2297	-0.149680399392098	6.2740354751849	-5.80253027776413	1.26631217349418e-08	8.49022027486796e-08	7.52274999868131	Male
ENSG00000132824.14	ENSG00000132824	ENSG00000132824.14	SERINC3	protein_coding	20	4396	-0.0880833578650613	8.18485031744099	-5.80099918539402	1.27708465849342e-08	8.55730991923903e-08	7.44203472578079	Male
ENSG00000134371.12	ENSG00000134371	ENSG00000134371.12	CDC73	protein_coding	1	5869	0.0693420524184623	6.27462129171595	5.80061755458033	1.27978362250676e-08	8.57025363513223e-08	7.48423637819934	Female
ENSG00000136536.15	ENSG00000136536	ENSG00000136536.15	MARCHF7	protein_coding	2	6043	0.0854464074672769	6.89528564804073	5.79848242245588	1.29498657563445e-08	8.6668664169184e-08	7.43837436503667	Female
ENSG00000117245.12	ENSG00000117245	ENSG00000117245.12	KIF17	protein_coding	1	3969	-0.183061439206217	3.84645598732419	-5.79751887179838	1.30190494731655e-08	8.7079510548059e-08	7.81788555579637	Male
ENSG00000166398.12	ENSG00000166398	ENSG00000166398.12	GARRE1	protein_coding	19	6680	0.101921567682634	4.73830996676435	5.79695043685007	1.30600324188389e-08	8.73013537513047e-08	7.61405255768913	Female
ENSG00000103316.11	ENSG00000103316	ENSG00000103316.11	CRYM	protein_coding	16	1507	-0.207138716505709	6.57966998285622	-5.79561628061894	1.31567168973345e-08	8.78950524780064e-08	7.46011677577981	Male
ENSG00000204103.4	ENSG00000204103	ENSG00000204103.4	MAFB	protein_coding	20	3389	-0.180978275255214	3.91811762979158	-5.79491357284984	1.3207921371375e-08	8.81843883552054e-08	7.77511973342687	Male
ENSG00000163875.15	ENSG00000163875	ENSG00000163875.15	MEAF6	protein_coding	1	4702	-0.0967643627634507	6.28265890484507	-5.79417977469494	1.32615986784945e-08	8.84898788762145e-08	7.45565038941135	Male
ENSG00000113805.8	ENSG00000113805	ENSG00000113805.8	CNTN3	protein_coding	3	5269	0.11946023010857	5.84632189646686	5.79376594728255	1.32919638639834e-08	8.86395440959368e-08	7.4758996433592	Female
ENSG00000101421.4	ENSG00000101421	ENSG00000101421.4	CHMP4B	protein_coding	20	1602	-0.188933186794711	6.03095562911579	-5.7921354136697	1.34122676814517e-08	8.9388442721847e-08	7.47686808345262	Male
ENSG00000110076.18	ENSG00000110076	ENSG00000110076.18	NRXN2	protein_coding	11	6632	-0.131390150692824	6.98905710435026	-5.79146198702004	1.34622635130502e-08	8.96681475496548e-08	7.41355162309758	Male
ENSG00000173166.18	ENSG00000173166	ENSG00000173166.18	RAPH1	protein_coding	2	9699	-0.161833334285641	5.75467708429948	-5.79031615077997	1.35477493525734e-08	9.01837665484176e-08	7.50257133406833	Male
ENSG00000187257.16	ENSG00000187257	ENSG00000187257.16	RSBN1L	protein_coding	7	6406	0.0687948157975029	5.99716188015577	5.789937539712	1.35761120158791e-08	9.03187440246392e-08	7.44125521261147	Female
ENSG00000184277.13	ENSG00000184277	ENSG00000184277.13	TM2D3	protein_coding	15	3534	-0.109406102658748	5.89882100709344	-5.78860827268303	1.36761497168132e-08	9.09301144861927e-08	7.45072245621254	Male
ENSG00000280798.1	ENSG00000280798	ENSG00000280798.1	LINC00294	lncRNA	11	3306	-0.124627591177611	4.74757864632267	-5.7880834176886	1.37158467171089e-08	9.11398023974458e-08	7.61066519972917	Male
ENSG00000138780.14	ENSG00000138780	ENSG00000138780.14	GSTCD	protein_coding	4	4304	0.0960731515436923	3.99835667795718	5.7873493088526	1.37715589574553e-08	9.1455596643743e-08	7.68500727164199	Female
ENSG00000182983.14	ENSG00000182983	ENSG00000182983.14	ZNF662	protein_coding	3	5381	0.134095393698851	3.44813912922859	5.78607824310671	1.38685434785536e-08	9.20449380008578e-08	7.80988736745093	Female
ENSG00000137207.12	ENSG00000137207	ENSG00000137207.12	YIPF3	protein_coding	6	1674	-0.120475437431371	5.02119064085332	-5.78459207466696	1.39827852405242e-08	9.27480469932631e-08	7.5308090534736	Male
ENSG00000177971.8	ENSG00000177971	ENSG00000177971.8	IMP3	protein_coding	15	2028	-0.181177660885434	4.24627567837504	-5.78395578551164	1.40319767726052e-08	9.30190982492581e-08	7.6643274056459	Male
ENSG00000165181.16	ENSG00000165181	ENSG00000165181.16	SHOC1	protein_coding	9	5200	0.867011106855044	0.223756553575195	5.78378126042279	1.40454987672848e-08	9.30535119991523e-08	8.32352997496232	Female
ENSG00000188177.14	ENSG00000188177	ENSG00000188177.14	ZC3H6	protein_coding	2	11539	0.100916645323814	6.60897883971197	5.78366016859805	1.40548882800561e-08	9.3060522873875e-08	7.37422894284078	Female
ENSG00000198814.12	ENSG00000198814	ENSG00000198814.12	GK	protein_coding	X	4515	0.10209530840219	4.20011103360154	5.78347309068767	1.40694064126674e-08	9.30820876935479e-08	7.62817636746797	Female
ENSG00000067208.14	ENSG00000067208	ENSG00000067208.14	EVI5	protein_coding	1	8471	0.0819426496876972	6.67125282813532	5.78340348791033	1.40748116485589e-08	9.30820876935479e-08	7.3650093233204	Female
ENSG00000151694.13	ENSG00000151694	ENSG00000151694.13	ADAM17	protein_coding	2	6573	0.092616001746137	5.35193165685755	5.78025665334087	1.43213156226558e-08	9.46139076622455e-08	7.45129625866949	Female
ENSG00000178966.16	ENSG00000178966	ENSG00000178966.16	RMI1	protein_coding	9	3420	0.120351568299571	3.641931988635	5.78023056500659	1.43233767105512e-08	9.46139076622455e-08	7.73362194993537	Female
ENSG00000167671.12	ENSG00000167671	ENSG00000167671.12	UBXN6	protein_coding	19	4598	-0.1135350172583	6.51244927874523	-5.77952365566746	1.43793357139807e-08	9.49274113032888e-08	7.36313702619007	Male
ENSG00000197620.11	ENSG00000197620	ENSG00000197620.11	EOLA1	protein_coding	X	2411	-0.158357176207611	3.47312194385777	-5.77880679634455	1.44362999705435e-08	9.52471770058893e-08	7.79747805330999	Male
ENSG00000135976.19	ENSG00000135976	ENSG00000135976.19	ANKRD36	protein_coding	2	7623	0.195025668484573	6.92687654757317	5.77866133259088	1.44478858686483e-08	9.52673466073211e-08	7.33411893106541	Female
ENSG00000003402.20	ENSG00000003402	ENSG00000003402.20	CFLAR	protein_coding	2	14612	0.0993703410592355	5.55472749825847	5.77775141646454	1.45205648180785e-08	9.56900938158917e-08	7.41794588215493	Female
ENSG00000279159.1	ENSG00000279159	ENSG00000279159.1		lncRNA	22	49287	0.519688029234564	2.72361634765375	5.77549149377406	1.47026198294078e-08	9.6832702532126e-08	8.03445891214998	Female
ENSG00000184368.16	ENSG00000184368	ENSG00000184368.16	MAP7D2	protein_coding	X	4062	-0.119732834258556	6.48065085755523	-5.77378014391242	1.48419613356796e-08	9.76928156273079e-08	7.33824063417326	Male
ENSG00000266472.5	ENSG00000266472	ENSG00000266472.5	MRPS21	protein_coding	1	1462	-0.0941703443361774	6.04929475124281	-5.77321604568346	1.48881727780883e-08	9.79392755778837e-08	7.35783309926378	Male
ENSG00000204681.11	ENSG00000204681	ENSG00000204681.11	GABBR1	protein_coding	6	4525	-0.104259171066003	8.21299563000385	-5.77045991008375	1.51159820875778e-08	9.93793525122098e-08	7.27922236749248	Male
ENSG00000186369.10	ENSG00000186369	ENSG00000186369.10	SERTAD4BP	transcribed_unitary_pseudogene	14	3247	-0.180572560075644	5.28105035565776	-5.76897874881532	1.52398078716544e-08	1.00134502309635e-07	7.41786176129837	Male
ENSG00000100354.21	ENSG00000100354	ENSG00000100354.21	TNRC6B	protein_coding	22	18280	0.0904221152096305	7.75387756476573	5.76841687630037	1.52870388729515e-08	1.00385787307977e-07	7.26660991828152	Female
ENSG00000176834.14	ENSG00000176834	ENSG00000176834.14	VSIG10	protein_coding	12	5009	0.125366427828779	3.33498746230387	5.7682092484364	1.53045281468811e-08	1.0044158601684e-07	7.74294964153852	Female
ENSG00000205542.11	ENSG00000205542	ENSG00000205542.11	TMSB4X	protein_coding	X	1702	-0.170637093144601	8.69470874744715	-5.76625057787787	1.54704769751433e-08	1.01471067417705e-07	7.2585143988193	Male
ENSG00000100934.15	ENSG00000100934	ENSG00000100934.15	SEC23A	protein_coding	14	4215	-0.071508270157743	7.20979165279641	-5.76559323618008	1.55265624706899e-08	1.01779168308455e-07	7.2595421142937	Male
ENSG00000070087.14	ENSG00000070087	ENSG00000070087.14	PFN2	protein_coding	3	2325	-0.102808987435774	8.68483764559841	-5.76537349099279	1.55453556583478e-08	1.0184259396114e-07	7.25477993385888	Male
ENSG00000116898.12	ENSG00000116898	ENSG00000116898.12	MRPS15	protein_coding	1	2127	-0.0866479369851829	4.34203246896783	-5.76493625338055	1.55828153390334e-08	1.02028163737985e-07	7.52000322713776	Male
ENSG00000279541.1	ENSG00000279541	ENSG00000279541.1		TEC	19	1387	0.691890461778433	0.33317713805937	5.76370174843145	1.56890552098028e-08	1.02663589158463e-07	8.19753400015851	Female
ENSG00000204592.9	ENSG00000204592	ENSG00000204592.9	HLA-E	protein_coding	6	2548	0.166303363681606	6.06432866721512	5.76358941163746	1.56987577346057e-08	1.02666934365074e-07	7.29863544206123	Female
ENSG00000159692.15	ENSG00000159692	ENSG00000159692.15	CTBP1	protein_coding	4	4250	-0.0932027114008882	6.74654614196593	-5.76338516552252	1.57164134487533e-08	1.0272225759074e-07	7.26432732476783	Male
ENSG00000107890.16	ENSG00000107890	ENSG00000107890.16	ANKRD26	protein_coding	10	6775	0.127715500361344	6.76060390795332	5.763276648536	1.57258018895116e-08	1.02723512927394e-07	7.25397508816841	Female
ENSG00000100997.19	ENSG00000100997	ENSG00000100997.19	ABHD12	protein_coding	20	2035	-0.0949065408751073	5.83712268588979	-5.76262479701569	1.57823125267347e-08	1.03032396799315e-07	7.32251324078771	Male
ENSG00000205090.9	ENSG00000205090	ENSG00000205090.9	TMEM240	protein_coding	1	1381	-0.237870977961802	2.99670255213049	-5.76034456884021	1.59815525753401e-08	1.04272162538872e-07	7.84747512690998	Male
ENSG00000114956.20	ENSG00000114956	ENSG00000114956.20	DGUOK	protein_coding	2	1075	-0.11618692278916	3.87746164576574	-5.75991645591362	1.60192322657154e-08	1.04456990314093e-07	7.59962143825367	Male
ENSG00000175820.3	ENSG00000175820	ENSG00000175820.3	CCDC168	protein_coding	13	21470	0.561669347946614	1.65359342998249	5.75974630801938	1.603423159796e-08	1.044937963531e-07	8.14636493718617	Female
ENSG00000129473.9	ENSG00000129473	ENSG00000129473.9	BCL2L2	protein_coding	14	3568	-0.116643248154364	7.2136432000739	-5.75746916332781	1.62362947719068e-08	1.0574892863102e-07	7.2152567174645	Male
ENSG00000005194.15	ENSG00000005194	ENSG00000005194.15	CIAPIN1	protein_coding	16	2021	-0.0847030769207553	5.18076615969586	-5.75444744593461	1.65082631122921e-08	1.07457633429081e-07	7.34213138894783	Male
ENSG00000100554.12	ENSG00000100554	ENSG00000100554.12	ATP6V1D	protein_coding	14	1750	-0.104011246028479	7.26143759343851	-5.75312834920523	1.66283752105237e-08	1.08176442109231e-07	7.19403819832501	Male
ENSG00000265241.6	ENSG00000265241	ENSG00000265241.6	RBM8A	protein_coding	1	4909	-0.122029749020215	5.78981972574437	-5.75282085143663	1.66564969979153e-08	1.08296316336853e-07	7.27901101060153	Male
ENSG00000128536.16	ENSG00000128536	ENSG00000128536.16	CDHR3	protein_coding	7	6448	0.139683552101564	3.44766915078925	5.75190875502754	1.67401844343474e-08	1.08777114678104e-07	7.62756765527315	Female
ENSG00000265354.4	ENSG00000265354	ENSG00000265354.4	TIMM23	protein_coding	10	1190	-0.0849415387366603	5.24598803400575	-5.75168378857164	1.67608886603045e-08	1.08848329264884e-07	7.3210373356044	Male
ENSG00000117411.16	ENSG00000117411	ENSG00000117411.16	B4GALT2	protein_coding	1	3443	-0.173188256505744	5.12038690132543	-5.75148661153254	1.67790558763702e-08	1.08902994851281e-07	7.34294184649148	Male
ENSG00000105323.16	ENSG00000105323	ENSG00000105323.16	HNRNPUL1	protein_coding	19	3925	-0.0891597204178751	5.54866672533999	-5.7504901278324	1.68711624173594e-08	1.09437214983685e-07	7.30265109140042	Male
ENSG00000164134.13	ENSG00000164134	ENSG00000164134.13	NAA15	protein_coding	4	6174	0.0669951026207567	6.09379579596929	5.75035848915975	1.68833667692113e-08	1.09452818811428e-07	7.22707109129329	Female
ENSG00000229152.2	ENSG00000229152	ENSG00000229152.2	ANKRD10-IT1	lncRNA	13	800	0.177031607752751	2.92415748850293	5.74973993019006	1.69408292753282e-08	1.09761637474139e-07	7.7511399791028	Female
ENSG00000205363.5	ENSG00000205363	ENSG00000205363.5	INSYN1	protein_coding	15	7150	-0.125100917412157	5.84520165720896	-5.74857564445946	1.70495057988516e-08	1.10401727404738e-07	7.24449373558876	Male
ENSG00000101974.14	ENSG00000101974	ENSG00000101974.14	ATP11C	protein_coding	X	7019	0.119565166136212	3.77980345478229	5.74835810662424	1.70698863640286e-08	1.10469658566744e-07	7.52614356908988	Female
ENSG00000134480.15	ENSG00000134480	ENSG00000134480.15	CCNH	protein_coding	5	2391	0.0815344006292342	6.12969525205235	5.74794392633074	1.71087555124172e-08	1.10657092688883e-07	7.2062034869142	Female
ENSG00000059588.10	ENSG00000059588	ENSG00000059588.10	TARBP1	protein_coding	1	5206	0.176177859650684	6.63523053826755	5.74742275413395	1.71577879833483e-08	1.10910006813658e-07	7.17485045269478	Female
ENSG00000175054.15	ENSG00000175054	ENSG00000175054.15	ATR	protein_coding	3	8158	0.0785849871359163	6.63259330145019	5.74681198644801	1.72154239890547e-08	1.11218210501874e-07	7.17065368509759	Female
ENSG00000100379.17	ENSG00000100379	ENSG00000100379.17	KCTD17	protein_coding	22	1760	-0.118620066555613	5.248729170658	-5.74620355184352	1.727302740389e-08	1.11525847457486e-07	7.29273777477309	Male
ENSG00000187730.9	ENSG00000187730	ENSG00000187730.9	GABRD	protein_coding	1	2393	-0.166041819876274	5.94888501468509	-5.74436692442618	1.74480512594147e-08	1.12590833372422e-07	7.21962729428753	Male
ENSG00000227028.6	ENSG00000227028	ENSG00000227028.6	SLC8A1-AS1	lncRNA	2	956	0.530705365094453	1.50050864149677	5.74372841991901	1.75093022912685e-08	1.12883646108535e-07	8.09128353712793	Female
ENSG00000116641.17	ENSG00000116641	ENSG00000116641.17	DOCK7	protein_coding	1	8283	0.0815404138877547	6.81796667590473	5.7436832846137	1.75136399915928e-08	1.12883646108535e-07	7.1471074186761	Female
ENSG00000235703.5	ENSG00000235703	ENSG00000235703.5	EOLA2-DT	lncRNA	X	4761	0.188736673063806	2.94141767172034	5.74354060473049	1.75273590410171e-08	1.12906920696748e-07	7.71444810099087	Female
ENSG00000120837.8	ENSG00000120837	ENSG00000120837.8	NFYB	protein_coding	12	3508	-0.108359537706649	5.7584702277898	-5.74083733607785	1.77892730417144e-08	1.14528057565389e-07	7.20695338077824	Male
ENSG00000090686.15	ENSG00000090686	ENSG00000090686.15	USP48	protein_coding	1	4419	0.0852234740003306	6.37881311170331	5.74044515308855	1.78275862163957e-08	1.14708604860104e-07	7.1525994691255	Female
ENSG00000115760.14	ENSG00000115760	ENSG00000115760.14	BIRC6	protein_coding	2	16190	0.0795859329511757	8.58616202085031	5.73928661001037	1.79412369074769e-08	1.15373411776924e-07	7.11246521671299	Female
ENSG00000135336.14	ENSG00000135336	ENSG00000135336.14	ORC3	protein_coding	6	2501	0.100178561555296	5.60674872263949	5.73812326858756	1.80560685788232e-08	1.1604504374307e-07	7.19933780081699	Female
ENSG00000154146.13	ENSG00000154146	ENSG00000154146.13	NRGN	protein_coding	11	1210	-0.381842871834434	6.62851038130362	-5.73706871579405	1.81607805110253e-08	1.16650901844826e-07	7.26293906615256	Male
ENSG00000165240.20	ENSG00000165240	ENSG00000165240.20	ATP7A	protein_coding	X	8569	0.0844401211914674	4.23667836661872	5.73691901298175	1.81756931466398e-08	1.166795933609e-07	7.3689881350321	Female
ENSG00000129990.15	ENSG00000129990	ENSG00000129990.15	SYT5	protein_coding	19	3667	-0.191918641626488	5.44852945839304	-5.73638149405229	1.82293364587949e-08	1.16956742242814e-07	7.2473207831798	Male
ENSG00000102103.16	ENSG00000102103	ENSG00000102103.16	PQBP1	protein_coding	X	2371	-0.165765046550499	3.89715169677713	-5.73564763732625	1.83028230381147e-08	1.17360811329358e-07	7.47514330948355	Male
ENSG00000139910.20	ENSG00000139910	ENSG00000139910.20	NOVA1	protein_coding	14	6990	0.0796470455964045	6.94731547742579	5.7354657862726	1.83210777281307e-08	1.17410463696626e-07	7.10721385887332	Female
ENSG00000166881.10	ENSG00000166881	ENSG00000166881.10	NEMP1	protein_coding	12	5617	0.136440533615874	3.74589368934449	5.73514767012977	1.83530537381081e-08	1.17547941659786e-07	7.46043150886537	Female
ENSG00000163481.8	ENSG00000163481	ENSG00000163481.8	RNF25	protein_coding	2	1807	-0.11609701948317	3.50826004266754	-5.73016879926277	1.88606567489322e-08	1.20729819991732e-07	7.52172749824807	Male
ENSG00000102531.16	ENSG00000102531	ENSG00000102531.16	FNDC3A	protein_coding	13	6328	0.071745947975816	7.14668520853118	5.72911055936065	1.8970295292334e-08	1.21362083857601e-07	7.06058465579437	Female
ENSG00000149970.16	ENSG00000149970	ENSG00000149970.16	CNKSR2	protein_coding	X	8373	0.0724223602627898	8.43744653721905	5.72738808438456	1.91500809548549e-08	1.2244213180637e-07	7.04811026436739	Female
ENSG00000141551.14	ENSG00000141551	ENSG00000141551.14	CSNK1D	protein_coding	17	6094	-0.119669992499903	5.29916751836765	-5.726907592655	1.92005283605704e-08	1.22694451823553e-07	7.2022929376632	Male
ENSG00000132153.15	ENSG00000132153	ENSG00000132153.15	DHX30	protein_coding	3	3994	-0.07187706421721	6.44612216943758	-5.72588913499874	1.93078859142578e-08	1.23309940344345e-07	7.07445248226641	Male
ENSG00000168538.16	ENSG00000168538	ENSG00000168538.16	TRAPPC11	protein_coding	4	4523	0.0815270317870089	6.45593177392467	5.72564689412679	1.93335069532773e-08	1.23403012953204e-07	7.06610893307912	Female
ENSG00000079739.17	ENSG00000079739	ENSG00000079739.17	PGM1	protein_coding	1	2657	-0.134839819503902	5.19517585122872	-5.72523637476119	1.93770019209201e-08	1.23610000831912e-07	7.18547824851522	Male
ENSG00000204564.12	ENSG00000204564	ENSG00000204564.12	C6orf136	protein_coding	6	1978	-0.166895436915668	3.16336920090504	-5.71883745696844	2.00674267200911e-08	1.27941299351265e-07	7.59105173814339	Male
ENSG00000188321.13	ENSG00000188321	ENSG00000188321.13	ZNF559	protein_coding	19	5095	0.181820035194081	4.48200398216656	5.71788921866581	2.01717567926552e-08	1.28533099471739e-07	7.22385500899824	Female
ENSG00000121892.15	ENSG00000121892	ENSG00000121892.15	PDS5A	protein_coding	4	7131	0.0895214545879179	7.01591951135407	5.71769547725006	2.01931381434791e-08	1.28595982361837e-07	7.00332457635705	Female
ENSG00000163528.13	ENSG00000163528	ENSG00000163528.13	CHCHD4	protein_coding	3	1603	-0.130644301067329	3.55875277359816	-5.71681640950505	2.02904299674075e-08	1.29141938880879e-07	7.44078270591889	Male
ENSG00000103550.14	ENSG00000103550	ENSG00000103550.14	KNOP1	protein_coding	16	6422	-0.159082238626258	3.87252554450404	-5.7164652253507	2.03294252029757e-08	1.29316446194327e-07	7.37711645077961	Male
ENSG00000178233.17	ENSG00000178233	ENSG00000178233.17	TMEM151B	protein_coding	6	4911	-0.142693883447798	6.80513697097116	-5.71248156089313	2.07769118224142e-08	1.32041603919879e-07	6.99467234038272	Male
ENSG00000185236.12	ENSG00000185236	ENSG00000185236.12	RAB11B	protein_coding	19	1590	-0.158773261335186	4.60108791277005	-5.71244131971701	2.07814807243641e-08	1.32041603919879e-07	7.26438290428313	Male
ENSG00000181610.13	ENSG00000181610	ENSG00000181610.13	MRPS23	protein_coding	17	5609	-0.0900077659716878	6.03027348233434	-5.71183378414242	2.08505781378811e-08	1.32405319954594e-07	7.02974755555834	Male
ENSG00000106635.8	ENSG00000106635	ENSG00000106635.8	BCL7B	protein_coding	7	1802	-0.133704585846949	4.02959664479092	-5.71048151045699	2.10051820188759e-08	1.33311297244798e-07	7.32536072330263	Male
ENSG00000120158.12	ENSG00000120158	ENSG00000120158.12	RCL1	protein_coding	9	2061	0.132613759700785	3.72003504741897	5.71028313904832	2.10279553130181e-08	1.33380045909376e-07	7.33602847327456	Female
ENSG00000165487.14	ENSG00000165487	ENSG00000165487.14	MICU2	protein_coding	13	1885	0.0792674175681922	5.78502059981816	5.70953732076249	2.11137916220908e-08	1.33848497399974e-07	7.02958447601332	Female
ENSG00000176454.14	ENSG00000176454	ENSG00000176454.14	LPCAT4	protein_coding	15	2165	-0.132446708872552	4.58538312249561	-5.70904167825274	2.11710238614661e-08	1.34135188050242e-07	7.20887494442125	Male
ENSG00000174684.7	ENSG00000174684	ENSG00000174684.7	B4GAT1	protein_coding	11	2007	-0.138383407293235	7.45026274206026	-5.70838173309503	2.1247462886048e-08	1.34543174850996e-07	6.95274744832313	Male
ENSG00000145388.15	ENSG00000145388	ENSG00000145388.15	METTL14	protein_coding	4	6642	0.0946931866219423	5.04154981164976	5.70738607961222	2.13632947985986e-08	1.35200001643256e-07	7.09771940709206	Female
ENSG00000167202.11	ENSG00000167202	ENSG00000167202.11	TBC1D2B	protein_coding	15	6126	0.0942438325999362	4.51487227163176	5.70635797188133	2.14835478389615e-08	1.358840483359e-07	7.16138602664058	Female
ENSG00000128626.11	ENSG00000128626	ENSG00000128626.11	MRPS12	protein_coding	19	1220	-0.139586146708361	3.19007144870177	-5.70587293206887	2.15405093940653e-08	1.36167226899666e-07	7.48138455046216	Male
ENSG00000188976.11	ENSG00000188976	ENSG00000188976.11	NOC2L	protein_coding	1	4201	-0.122602570850542	5.29216651483189	-5.7055796813576	2.15750191716767e-08	1.36308237640061e-07	7.07253390401614	Male
ENSG00000213626.13	ENSG00000213626	ENSG00000213626.13	LBH	protein_coding	2	2930	-0.297226282684668	3.60730768540527	-5.70501674953194	2.16414160401884e-08	1.36650433673773e-07	7.39538897427214	Male
ENSG00000162910.19	ENSG00000162910	ENSG00000162910.19	MRPL55	protein_coding	1	1423	-0.125136896800716	4.17665688681153	-5.70467450581918	2.16818803621937e-08	1.36828589630341e-07	7.23520002790289	Male
ENSG00000049167.14	ENSG00000049167	ENSG00000049167.14	ERCC8	protein_coding	5	9414	0.0848418268611164	3.97190000975193	5.7040714965384	2.17533550387372e-08	1.37202132006039e-07	7.24678906069212	Female
ENSG00000204574.13	ENSG00000204574	ENSG00000204574.13	ABCF1	protein_coding	6	3426	-0.116221195839691	4.92179003914457	-5.70343806914154	2.18286823399101e-08	1.37599538226183e-07	7.1090342660769	Male
ENSG00000105856.14	ENSG00000105856	ENSG00000105856.14	HBP1	protein_coding	7	2834	0.0989259499650466	5.48597765340083	5.70261537580401	2.19268965793156e-08	1.38140685161284e-07	7.02141257911764	Female
ENSG00000204314.12	ENSG00000204314	ENSG00000204314.12	PRRT1	protein_coding	6	2782	-0.302823257080611	2.94747423029452	-5.70246492567786	2.19449040157089e-08	1.38176199467569e-07	7.67223523216191	Male
ENSG00000078687.17	ENSG00000078687	ENSG00000078687.17	TNRC6C	protein_coding	17	10391	0.0698781301553604	5.99196187335258	5.70189284796656	2.20135078492347e-08	1.38530074747015e-07	6.97708617203758	Female
ENSG00000115145.10	ENSG00000115145	ENSG00000115145.10	STAM2	protein_coding	2	5472	0.0781996406262202	6.39699832858403	5.70175314257724	2.20302930983582e-08	1.38557642966588e-07	6.94228858334421	Female
ENSG00000118855.19	ENSG00000118855	ENSG00000118855.19	MFSD1	protein_coding	3	2361	0.0791286744047266	5.12984317269587	5.70069115660541	2.21582962502496e-08	1.39284282000725e-07	7.05081453889073	Female
ENSG00000068097.14	ENSG00000068097	ENSG00000068097.14	HEATR6	protein_coding	17	6108	0.11543461412062	4.34601555772049	5.70013735726999	2.22253338192981e-08	1.39627097166231e-07	7.15413364543881	Female
ENSG00000146757.13	ENSG00000146757	ENSG00000146757.13	ZNF92	protein_coding	7	3165	0.114694420900483	4.68693515464187	5.69986136320905	2.22588166993024e-08	1.39758843468919e-07	7.10409144540277	Female
ENSG00000172336.5	ENSG00000172336	ENSG00000172336.5	POP7	protein_coding	7	850	-0.123197939620951	4.17964918297007	-5.69775038540095	2.25165452290632e-08	1.41297646184627e-07	7.20374406933231	Male
ENSG00000166405.15	ENSG00000166405	ENSG00000166405.15	RIC3	protein_coding	11	5788	0.0652124432829106	5.86828317435848	5.69703856263479	2.2604104967639e-08	1.41767463497208e-07	6.95621365453077	Female
ENSG00000112759.18	ENSG00000112759	ENSG00000112759.18	SLC29A1	protein_coding	6	2358	-0.11540238466826	3.67239852433243	-5.69371902050818	2.30168334118276e-08	1.44274988333397e-07	7.28718113278271	Male
ENSG00000125991.19	ENSG00000125991	ENSG00000125991.19	ERGIC3	protein_coding	20	2846	-0.0918442620681637	5.51600455291794	-5.68969900517406	2.35264878553683e-08	1.47386914943614e-07	6.95895149439735	Male
ENSG00000211448.11	ENSG00000211448	ENSG00000211448.11	DIO2	protein_coding	14	6367	-0.320863176958453	6.38998666886316	-5.68927952020558	2.35802988664901e-08	1.47641221041869e-07	6.90133151371315	Male
ENSG00000203879.12	ENSG00000203879	ENSG00000203879.12	GDI1	protein_coding	X	4069	-0.144862487309766	7.87108015192755	-5.68886461532694	2.3633640260572e-08	1.47892303479322e-07	6.85186652109606	Male
ENSG00000244187.8	ENSG00000244187	ENSG00000244187.8	TMEM141	protein_coding	9	839	-0.164908725982143	3.65300964238676	-5.68606631118918	2.39964801415e-08	1.50078769977914e-07	7.2547078668899	Male
ENSG00000164076.17	ENSG00000164076	ENSG00000164076.17	CAMKV	protein_coding	3	3157	-0.115436882611744	7.32362330259311	-5.68521272056252	2.4108236140059e-08	1.50693339498858e-07	6.83142448744868	Male
ENSG00000170448.12	ENSG00000170448	ENSG00000170448.12	NFXL1	protein_coding	4	3880	0.0898476087232805	4.59526408948559	5.68441490351759	2.42131482063548e-08	1.51264411488802e-07	7.04659167172837	Female
ENSG00000002016.17	ENSG00000002016	ENSG00000002016.17	RAD52	protein_coding	12	3023	0.173982152201181	3.37974450899817	5.68431223326379	2.42266814819577e-08	1.51264411488802e-07	7.28194636741364	Female
ENSG00000166579.15	ENSG00000166579	ENSG00000166579.15	NDEL1	protein_coding	17	3927	-0.105568140549482	6.00848777362376	-5.68294767234064	2.44072494791724e-08	1.52306690883998e-07	6.88295789046071	Male
ENSG00000174917.8	ENSG00000174917	ENSG00000174917.8	MICOS13	protein_coding	19	773	-0.122413878923982	4.62489590103044	-5.68024189603465	2.47691806845432e-08	1.54478921410579e-07	7.03264055121213	Male
ENSG00000169905.12	ENSG00000169905	ENSG00000169905.12	TOR1AIP2	protein_coding	1	8319	0.0686219643635635	6.74197715743279	5.67979963710574	2.48288331747716e-08	1.54764546072656e-07	6.80962187994877	Female
ENSG00000196151.10	ENSG00000196151	ENSG00000196151.10	WDSUB1	protein_coding	2	1920	0.133446064003126	3.91715483740749	5.67924084892213	2.49044033821603e-08	1.55149016050603e-07	7.12273388629964	Female
ENSG00000147459.18	ENSG00000147459	ENSG00000147459.18	DOCK5	protein_coding	8	10246	0.171226917764594	6.141458900197	5.6764358152737	2.5287151907829e-08	1.57360199229561e-07	6.83848074275407	Female
ENSG00000123144.11	ENSG00000123144	ENSG00000123144.11	TRIR	protein_coding	19	988	-0.143396274668935	5.45112690896671	-5.676433164164	2.52875163488865e-08	1.57360199229561e-07	6.90470566572197	Male
ENSG00000112038.18	ENSG00000112038	ENSG00000112038.18	OPRM1	protein_coding	6	15143	0.259595913782818	5.98705155557047	5.67588259692338	2.53633123118467e-08	1.5774398581477e-07	6.83526007537777	Female
ENSG00000140632.17	ENSG00000140632	ENSG00000140632.17	GLYR1	protein_coding	16	3718	-0.075522151194761	6.50847215565764	-5.6754812704244	2.54187018412246e-08	1.57938346922605e-07	6.80603403944155	Male
ENSG00000165802.22	ENSG00000165802	ENSG00000165802.22	NSMF	protein_coding	9	3649	-0.153739667874937	7.14419121621923	-5.67536203874134	2.54351804213593e-08	1.57938346922605e-07	6.7952745908587	Male
ENSG00000139537.11	ENSG00000139537	ENSG00000139537.11	CCDC65	protein_coding	12	2084	0.316161617944931	2.53672047897234	5.67534900971092	2.54369817469801e-08	1.57938346922605e-07	7.47200024747588	Female
ENSG00000055609.18	ENSG00000055609	ENSG00000055609.18	KMT2C	protein_coding	7	16860	0.0946301361870274	7.84608399095876	5.67359485283826	2.56806400078813e-08	1.5936263827113e-07	6.76172859736403	Female
ENSG00000121060.18	ENSG00000121060	ENSG00000121060.18	TRIM25	protein_coding	17	5745	0.1237837733748	4.10201321373326	5.67070811698693	2.60865735427127e-08	1.617917970417e-07	7.0524330262676	Female
ENSG00000155876.5	ENSG00000155876	ENSG00000155876.5	RRAGA	protein_coding	9	1599	-0.0986691299244287	6.05434773360352	-5.67040463784563	2.61296100763804e-08	1.61968781661026e-07	6.81037646018893	Male
ENSG00000167258.13	ENSG00000167258	ENSG00000167258.13	CDK12	protein_coding	17	8287	0.0693663367197273	5.58693700784619	5.67009780803885	2.61731920554197e-08	1.62148949117603e-07	6.84475022433963	Female
ENSG00000172465.14	ENSG00000172465	ENSG00000172465.14	TCEAL1	protein_coding	X	1200	-0.103753672835221	5.55434703090194	-5.66843448761446	2.64106841746239e-08	1.6352956886394e-07	6.8443123600033	Male
ENSG00000144161.13	ENSG00000144161	ENSG00000144161.13	ZC3H8	protein_coding	2	5892	0.103765213424307	5.12306153526522	5.66563669216817	2.68149003866015e-08	1.65940408486614e-07	6.86574733129275	Female
ENSG00000153207.15	ENSG00000153207	ENSG00000153207.15	AHCTF1	protein_coding	1	8887	0.080185434183969	6.89761968928571	5.66398269827286	2.70566906072971e-08	1.67343983434944e-07	6.72152763558047	Female
ENSG00000105618.14	ENSG00000105618	ENSG00000105618.14	PRPF31	protein_coding	19	2269	-0.139922037450929	4.10235525218185	-5.66212798741594	2.73303480740339e-08	1.68905870159972e-07	7.03710316515656	Male
ENSG00000243197.7	ENSG00000243197	ENSG00000243197.7	TUSC7	lncRNA	3	2415	0.815203691318317	0.799937797250159	5.6620665157797	2.73394640330555e-08	1.68905870159972e-07	7.57915171670661	Female
ENSG00000095713.14	ENSG00000095713	ENSG00000095713.14	CRTAC1	protein_coding	10	2683	-0.155098841826268	4.2241663387594	-5.66163980178821	2.74028254006699e-08	1.69203736719449e-07	7.01469505550881	Male
ENSG00000149557.13	ENSG00000149557	ENSG00000149557.13	FEZ1	protein_coding	11	4744	-0.0714359609337585	8.11761853846897	-5.6595132395597	2.77207296402671e-08	1.71072127117008e-07	6.68692387950332	Male
ENSG00000139726.11	ENSG00000139726	ENSG00000139726.11	DENR	protein_coding	12	2719	-0.118262469563391	5.58563488524456	-5.65664945939023	2.81545217491247e-08	1.73653234642586e-07	6.7818358611164	Male
ENSG00000126934.13	ENSG00000126934	ENSG00000126934.13	MAP2K2	protein_coding	19	3491	-0.113776894081291	5.74833105768136	-5.6553405876592	2.83549775319269e-08	1.7479310101083e-07	6.75945839595857	Male
ENSG00000156515.23	ENSG00000156515	ENSG00000156515.23	HK1	protein_coding	10	3998	-0.138896224224027	7.58575681735415	-5.65363535272793	2.86182225379952e-08	1.76318558052624e-07	6.66066061507849	Male
ENSG00000100029.18	ENSG00000100029	ENSG00000100029.18	PES1	protein_coding	22	2760	-0.105230032292606	4.60679551340649	-5.65002166187966	2.91839729077023e-08	1.79705059194617e-07	6.86928563197356	Male
ENSG00000100764.14	ENSG00000100764	ENSG00000100764.14	PSMC1	protein_coding	14	4390	-0.2637657841378	4.05326137339522	-5.64983727292271	2.92131305013572e-08	1.79785491845818e-07	7.02141205974069	Male
ENSG00000165752.17	ENSG00000165752	ENSG00000165752.17	STK32C	protein_coding	10	2096	-0.145095074764547	5.14941287414126	-5.64899620162634	2.93464900078628e-08	1.80506769486689e-07	6.79302018930051	Male
ENSG00000145920.15	ENSG00000145920	ENSG00000145920.15	CPLX2	protein_coding	5	5023	-0.166668956487831	9.06661354468141	-5.64749262367897	2.95863743813651e-08	1.81882114386267e-07	6.63215263664672	Male
ENSG00000096872.16	ENSG00000096872	ENSG00000096872.16	IFT74	protein_coding	9	5325	0.133485565180056	4.39682633521836	5.64709845777167	2.96495757043897e-08	1.82170385378456e-07	6.86397859194232	Female
ENSG00000164402.14	ENSG00000164402	ENSG00000164402.14	SEPTIN8	protein_coding	5	4394	-0.0961533998091122	7.63571370205388	-5.64606042632778	2.98166451894472e-08	1.83096166446468e-07	6.61961589364533	Male
ENSG00000166197.16	ENSG00000166197	ENSG00000166197.16	NOLC1	protein_coding	10	3967	-0.0763695589845383	6.28746847848077	-5.64524072557753	2.99492219961301e-08	1.83789628019906e-07	6.66421804090426	Male
ENSG00000151923.17	ENSG00000151923	ENSG00000151923.17	TIAL1	protein_coding	10	5072	0.0600605393791609	6.24683244247528	5.64515894180934	2.99624809869515e-08	1.83789628019906e-07	6.65859715940321	Female
ENSG00000135407.10	ENSG00000135407	ENSG00000135407.10	AVIL	protein_coding	12	3087	0.26940499952206	2.90836042950395	5.64241715956975	3.04103078779181e-08	1.86332138292767e-07	7.20792770230009	Female
ENSG00000233123.1	ENSG00000233123	ENSG00000233123.1	LINC01007	lncRNA	7	2302	-0.320235063553151	3.32554388000555	-5.64241696959272	3.04103391322931e-08	1.86332138292767e-07	7.15778174227755	Male
ENSG00000124785.9	ENSG00000124785	ENSG00000124785.9	NRN1	protein_coding	6	1795	-0.228369951466838	6.68574155994574	-5.64228253028342	3.04324644734831e-08	1.86365475969741e-07	6.64306457428057	Male
ENSG00000235954.6	ENSG00000235954	ENSG00000235954.6	TTC28-AS1	lncRNA	22	6834	0.100204319605379	3.92417213938926	5.64145568224675	3.05688879308883e-08	1.87098344212615e-07	6.92355195410068	Female
ENSG00000075415.12	ENSG00000075415	ENSG00000075415.12	SLC25A3	protein_coding	12	6087	-0.0834562423158207	8.06625486592075	-5.64073454444128	3.06883559427003e-08	1.87715003664923e-07	6.58750914060913	Male
ENSG00000163629.13	ENSG00000163629	ENSG00000163629.13	PTPN13	protein_coding	4	8573	0.122254542393029	6.81781442893652	5.64064413728661	3.07033653599409e-08	1.87715003664923e-07	6.59995074199279	Female
ENSG00000219626.9	ENSG00000219626	ENSG00000219626.9	FAM228B	protein_coding	2	2616	0.129080116068475	4.81830889272998	5.64054365339287	3.07200561055936e-08	1.87715003664923e-07	6.7737882856155	Female
ENSG00000130638.17	ENSG00000130638	ENSG00000130638.17	ATXN10	protein_coding	22	3294	-0.0803852496068735	7.43000210315651	-5.63961196702252	3.08752338763887e-08	1.88560066921412e-07	6.58507080440719	Male
ENSG00000249106.1	ENSG00000249106	ENSG00000249106.1	GPM6A-DT	lncRNA	4	1213	0.774990907840096	1.07646218438787	5.63926833648147	3.09326599442391e-08	1.88710355916724e-07	7.45665081881803	Female
ENSG00000143458.12	ENSG00000143458	ENSG00000143458.12	GABPB2	protein_coding	1	8807	0.123205936971775	4.59106065630123	5.63926252931722	3.09336313055972e-08	1.88710355916724e-07	6.79320961399094	Female
ENSG00000148943.12	ENSG00000148943	ENSG00000148943.12	LIN7C	protein_coding	11	4842	0.0831036998563253	7.37975489409699	5.63786516987914	3.1168232202195e-08	1.9003774765203e-07	6.57388935247394	Female
ENSG00000137601.16	ENSG00000137601	ENSG00000137601.16	NEK1	protein_coding	4	6919	0.0962740484027043	6.04175539510537	5.63766263155056	3.12023795012702e-08	1.90142159863169e-07	6.62875858851855	Female
ENSG00000149761.8	ENSG00000149761	ENSG00000149761.8	NUDT22	protein_coding	11	2055	-0.152214694528132	3.21490998470452	-5.63661088322093	3.13802872485426e-08	1.91122033024111e-07	7.10647636121121	Male
ENSG00000204231.10	ENSG00000204231	ENSG00000204231.10	RXRB	protein_coding	6	2885	-0.088245353863563	5.06732418044055	-5.63619934420705	3.14501692973528e-08	1.91381538401522e-07	6.73030585448372	Male
ENSG00000135926.15	ENSG00000135926	ENSG00000135926.15	TMBIM1	protein_coding	2	2936	0.195275016120998	5.33648950719644	5.6361582102095	3.14571624445116e-08	1.91381538401522e-07	6.68745858579499	Female
ENSG00000115977.19	ENSG00000115977	ENSG00000115977.19	AAK1	protein_coding	2	21157	0.076705594787402	8.50950563373679	5.63587804248849	3.15048337434448e-08	1.91491640285858e-07	6.56489213527444	Female
ENSG00000120049.19	ENSG00000120049	ENSG00000120049.19	KCNIP2	protein_coding	10	2617	-0.158340396399851	5.04353164277813	-5.63585036746019	3.15095465394276e-08	1.91491640285858e-07	6.73995986851764	Male
ENSG00000164162.14	ENSG00000164162	ENSG00000164162.14	ANAPC10	protein_coding	4	1674	0.111479631977959	3.74400724376216	5.63313752742103	3.19748636786491e-08	1.94153005243768e-07	6.92380248618531	Female
ENSG00000169330.8	ENSG00000169330	ENSG00000169330.8	MINAR1	protein_coding	15	6926	-0.139120185140489	3.50254931108734	-5.63309488020774	3.1982231839618e-08	1.94153005243768e-07	7.00949503315005	Male
ENSG00000264364.3	ENSG00000264364	ENSG00000264364.3	DYNLL2	protein_coding	17	6807	-0.203334479161698	7.58501581909153	-5.6329669015386	3.20043526432758e-08	1.94181759383699e-07	6.55177226498546	Male
ENSG00000089351.14	ENSG00000089351	ENSG00000089351.14	GRAMD1A	protein_coding	19	2825	-0.107435290525297	3.83150620019251	-5.63229535787659	3.21206716834664e-08	1.94781706136982e-07	6.95460180133329	Male
ENSG00000172354.10	ENSG00000172354	ENSG00000172354.10	GNB2	protein_coding	7	1702	-0.132959091048354	5.5903716531549	-5.62924441355816	3.26543325799734e-08	1.97910415039773e-07	6.64517239559107	Male
ENSG00000186047.10	ENSG00000186047	ENSG00000186047.10	DLEU7	protein_coding	13	3162	-0.11479613325817	3.59590883921279	-5.62804087518274	3.28672167668296e-08	1.99092630848962e-07	6.95830482446276	Male
ENSG00000132842.13	ENSG00000132842	ENSG00000132842.13	AP3B1	protein_coding	5	5832	0.111312889656917	5.61022817505752	5.62785334495493	3.29005088916542e-08	1.99186278764107e-07	6.61483175267183	Female
ENSG00000163029.16	ENSG00000163029	ENSG00000163029.16	SMC6	protein_coding	2	5240	0.108806769724793	5.65063044637753	5.62678980609583	3.30899401641029e-08	2.00224610852129e-07	6.60445595775678	Female
ENSG00000127914.16	ENSG00000127914	ENSG00000127914.16	AKAP9	protein_coding	7	13915	0.106499890152687	8.47551799520821	5.6241170810043	3.35706887527729e-08	2.02941422153089e-07	6.50163584700069	Female
ENSG00000151414.15	ENSG00000151414	ENSG00000151414.15	NEK7	protein_coding	1	4114	0.126986982531772	6.77927254689918	5.62409179993411	3.35752684099292e-08	2.02941422153089e-07	6.51540912387611	Female
ENSG00000010256.11	ENSG00000010256	ENSG00000010256.11	UQCRC1	protein_coding	3	1595	-0.105528072567591	6.65049492327289	-5.6236748637422	3.36508840282978e-08	2.03288466520328e-07	6.52741094908171	Male
ENSG00000007392.16	ENSG00000007392	ENSG00000007392.16	LUC7L	protein_coding	16	2737	0.0945515165832989	5.67370738373383	5.62252296081782	3.38606559511845e-08	2.0444514971607e-07	6.57998517305742	Female
ENSG00000115561.16	ENSG00000115561	ENSG00000115561.16	CHMP3	protein_coding	2	3138	-0.105920873452535	6.41492054147455	-5.61855655614256	3.45927562346276e-08	2.08752613258125e-07	6.51234788387933	Male
ENSG00000154642.11	ENSG00000154642	ENSG00000154642.11	C21orf91	protein_coding	21	5396	0.158215854043729	5.02928552799517	5.61843182722758	3.46160261883981e-08	2.08780244343632e-07	6.6471747902652	Female
ENSG00000126945.9	ENSG00000126945	ENSG00000126945.9	HNRNPH2	protein_coding	X	2296	-0.150348941646252	6.29168231641222	-5.61735866718996	3.48168699307682e-08	2.09878271520065e-07	6.52047790459846	Male
ENSG00000131844.16	ENSG00000131844	ENSG00000131844.16	MCCC2	protein_coding	5	5535	0.107833710606856	4.86058160865869	5.61695639053891	3.48924485783188e-08	2.10220415652547e-07	6.64209336883715	Female
ENSG00000164414.18	ENSG00000164414	ENSG00000164414.18	SLC35A1	protein_coding	6	1854	0.120173699024133	3.63153858243136	5.61676585991437	3.49283006576251e-08	2.10322974849419e-07	6.86355119752636	Female
ENSG00000125835.18	ENSG00000125835	ENSG00000125835.18	SNRPB	protein_coding	20	3938	-0.206380201761532	3.9958532752193	-5.616605545639	3.49584947109519e-08	2.10324968935102e-07	6.815005782345	Male
ENSG00000278259.4	ENSG00000278259	ENSG00000278259.4	MYO19	protein_coding	17	5743	0.122140963050426	3.81290644968011	5.61652091897104	3.49744437850218e-08	2.10324968935102e-07	6.81958972944923	Female
ENSG00000162517.13	ENSG00000162517	ENSG00000162517.13	PEF1	protein_coding	1	1614	-0.0803237923958964	5.1940052772195	-5.61646429047547	3.4985120168435e-08	2.10324968935102e-07	6.61138760638365	Male
ENSG00000103479.16	ENSG00000103479	ENSG00000103479.16	RBL2	protein_coding	16	6326	0.0733630880600593	6.37448847260725	5.61636286008058	3.50042511522119e-08	2.10326780726308e-07	6.49390703301113	Female
ENSG00000035687.10	ENSG00000035687	ENSG00000035687.10	ADSS2	protein_coding	1	2555	-0.10795630073559	6.24063964600753	-5.61596483332243	3.50794221730731e-08	2.1066513208238e-07	6.50851402972588	Male
ENSG00000101193.8	ENSG00000101193	ENSG00000101193.8	GID8	protein_coding	20	4369	-0.0668196326118924	5.69184709530269	-5.61521111413099	3.5222199679989e-08	2.11408904043781e-07	6.54525495980711	Male
ENSG00000064726.9	ENSG00000064726	ENSG00000064726.9	BTBD1	protein_coding	15	3194	-0.07147871504392	7.61842727351624	-5.61504130987885	3.52544437856139e-08	2.11488795427125e-07	6.4541044978165	Male
ENSG00000110171.20	ENSG00000110171	ENSG00000110171.20	TRIM3	protein_coding	11	4419	-0.0983929094960665	4.62197751888515	-5.61447318490847	3.53625339500892e-08	2.12023351702897e-07	6.68428020887735	Male
ENSG00000132970.12	ENSG00000132970	ENSG00000132970.12	WASF3	protein_coding	13	4857	-0.123069107563833	7.17535525469302	-5.61431625447079	3.539244798651e-08	2.12088864811865e-07	6.46677515047385	Male
ENSG00000115841.20	ENSG00000115841	ENSG00000115841.20	RMDN2	protein_coding	2	2280	0.122822029194053	3.95981463247715	5.61395419265217	3.54615580990438e-08	2.12389063788911e-07	6.77113396700869	Female
ENSG00000130511.16	ENSG00000130511	ENSG00000130511.16	SSBP4	protein_coding	19	1725	-0.209374823115162	5.17991306229818	-5.61373948379798	3.55026035979514e-08	2.12520944367158e-07	6.61618514587668	Male
ENSG00000055813.6	ENSG00000055813	ENSG00000055813.6	CCDC85A	protein_coding	2	4114	-0.178128249116314	5.03599783703782	-5.6127129935192	3.56994756802315e-08	2.13584972334326e-07	6.62177490096288	Male
ENSG00000068650.18	ENSG00000068650	ENSG00000068650.18	ATP11A	protein_coding	13	9086	0.102959922450925	5.28980448451076	5.61232708663916	3.5773763799282e-08	2.13914850983929e-07	6.58339615608644	Female
ENSG00000116044.16	ENSG00000116044	ENSG00000116044.16	NFE2L2	protein_coding	2	5104	0.117995901637253	5.86053830013948	5.60978969924232	3.62659780765249e-08	2.16742094764464e-07	6.49967779784752	Female
ENSG00000147488.11	ENSG00000147488	ENSG00000147488.11	ST18	protein_coding	8	6413	0.159682970993585	6.11762084422124	5.60908806566486	3.64032434480542e-08	2.17446111933029e-07	6.48748205802895	Female
ENSG00000205364.4	ENSG00000205364	ENSG00000205364.4	MT1M	protein_coding	16	398	0.402101669805483	3.905838188299	5.60811982668896	3.65934972690961e-08	2.18465721269804e-07	6.77665998786135	Female
ENSG00000128272.14	ENSG00000128272	ENSG00000128272.14	ATF4	protein_coding	22	2019	-0.188481281245291	6.65727573885091	-5.6074265053536	3.67303254200625e-08	2.19165456699839e-07	6.44213504189453	Male
ENSG00000132591.12	ENSG00000132591	ENSG00000132591.12	ERAL1	protein_coding	17	1841	-0.0979889536336267	3.78869846728593	-5.6069707873847	3.68205331983088e-08	2.19586415283027e-07	6.82608558829731	Male
ENSG00000125633.11	ENSG00000125633	ENSG00000125633.11	CCDC93	protein_coding	2	6896	0.0823282472272195	5.37584400376602	5.60348893773168	3.75169060433921e-08	2.23619978924594e-07	6.5113668888123	Female
ENSG00000106546.14	ENSG00000106546	ENSG00000106546.14	AHR	protein_coding	7	6958	0.129190636933658	4.45565127393067	5.60289341845978	3.76372869949191e-08	2.24217864391065e-07	6.62454856716592	Female
ENSG00000110844.13	ENSG00000110844	ENSG00000110844.13	PRPF40B	protein_coding	12	3602	-0.136235360700433	3.60123368233423	-5.60274224100939	3.76679064610953e-08	2.24280658406415e-07	6.84834708412597	Male
ENSG00000171992.13	ENSG00000171992	ENSG00000171992.13	SYNPO	protein_coding	5	7063	-0.142577086448437	7.25435222771186	-5.60259601534296	3.76975460561493e-08	2.24337554313898e-07	6.40735554854633	Male
ENSG00000164074.15	ENSG00000164074	ENSG00000164074.15	ABHD18	protein_coding	4	5753	0.0984264994168758	4.54833940149615	5.60224967936396	3.77678381036125e-08	2.24636182969836e-07	6.60483283688659	Female
ENSG00000134809.9	ENSG00000134809	ENSG00000134809.9	TIMM10	protein_coding	11	668	-0.143884219939323	3.63098516120755	-5.60194322720649	3.78301417155286e-08	2.24887005301998e-07	6.81957701428955	Male
ENSG00000075461.6	ENSG00000075461	ENSG00000075461.6	CACNG4	protein_coding	17	3583	-0.229038050430991	2.63126129751508	-5.60156268071753	3.79076483894297e-08	2.25116229815283e-07	7.11274485219789	Male
ENSG00000118564.14	ENSG00000118564	ENSG00000118564.14	FBXL5	protein_coding	4	3488	0.0701407498270266	7.59310899062099	5.60155600806941	3.79090087987957e-08	2.25116229815283e-07	6.38116756588661	Female
ENSG00000104722.14	ENSG00000104722	ENSG00000104722.14	NEFM	protein_coding	8	3271	-0.295726825027874	7.00538721557998	-5.60125958524546	3.79694909926183e-08	2.25355586815912e-07	6.44396251678927	Male
ENSG00000145623.13	ENSG00000145623	ENSG00000145623.13	OSMR	protein_coding	5	5526	0.285210045025527	3.00830127645304	5.60056804021797	3.81109593456968e-08	2.26075101376226e-07	6.94195392611119	Female
ENSG00000163888.4	ENSG00000163888	ENSG00000163888.4	CAMK2N2	protein_coding	3	1452	-0.413746870187667	1.57092692614418	-5.59925582616544	3.83808084475533e-08	2.27555005498498e-07	7.40083052453048	Male
ENSG00000214944.9	ENSG00000214944	ENSG00000214944.9	ARHGEF28	protein_coding	5	8285	0.154276511105603	4.90665371829628	5.59881292390081	3.84723076901776e-08	2.27976486418718e-07	6.53869541980197	Female
ENSG00000126746.17	ENSG00000126746	ENSG00000126746.17	ZNF384	protein_coding	12	3407	-0.154755803611401	3.04526709325931	-5.59784695122918	3.86726050668297e-08	2.29041886848615e-07	6.98361964796872	Male
ENSG00000100678.18	ENSG00000100678	ENSG00000100678.18	SLC8A3	protein_coding	14	5268	-0.132755175235087	4.91491904715314	-5.59687248225205	3.88756922357138e-08	2.30122672110717e-07	6.54740362645731	Male
ENSG00000160469.16	ENSG00000160469	ENSG00000160469.16	BRSK1	protein_coding	19	3277	-0.13873144730315	7.03902134029672	-5.5953768707049	3.91894099508242e-08	2.31856837473891e-07	6.37211816205236	Male
ENSG00000181852.17	ENSG00000181852	ENSG00000181852.17	RNF41	protein_coding	12	5593	-0.081072899372014	6.60482442204334	-5.59393459058354	3.94942734968156e-08	2.33536810460259e-07	6.37016239187848	Male
ENSG00000205268.10	ENSG00000205268	ENSG00000205268.10	PDE7A	protein_coding	8	6961	0.116417226198314	4.82071258220223	5.5936447802246	3.95558103252441e-08	2.3377693192221e-07	6.52286797610155	Female
ENSG00000150510.16	ENSG00000150510	ENSG00000150510.16	FAM124A	protein_coding	13	4728	0.103262084674252	4.23307974756263	5.59210987005414	3.9883284013665e-08	2.35587669187011e-07	6.64148731062417	Female
ENSG00000205704.6	ENSG00000205704	ENSG00000205704.6	SMIM45	protein_coding	22	1540	-0.228347568251485	3.46721856160207	-5.59198806402485	3.99093840623298e-08	2.35617241002232e-07	6.8290096239275	Male
ENSG00000106258.15	ENSG00000106258	ENSG00000106258.15	CYP3A5	protein_coding	7	4473	0.520971032985836	2.18666443505025	5.59180061169811	3.99495829769109e-08	2.35729974565291e-07	7.15397145357144	Female
ENSG00000069966.18	ENSG00000069966	ENSG00000069966.18	GNB5	protein_coding	15	8934	-0.0882432929839698	6.80698581456472	-5.59108751418104	4.01028661742404e-08	2.36509511703414e-07	6.34881099059357	Male
ENSG00000109920.12	ENSG00000109920	ENSG00000109920.12	FNBP4	protein_coding	11	4035	0.103815818858228	5.70660136259486	5.58883199159091	4.05914770957834e-08	2.39264801667494e-07	6.4012496511437	Female
ENSG00000178741.12	ENSG00000178741	ENSG00000178741.12	COX5A	protein_coding	15	1173	-0.120054326046662	5.68690584284875	-5.58789627314973	4.07958762281805e-08	2.40342794023616e-07	6.41224801035983	Male
ENSG00000113575.10	ENSG00000113575	ENSG00000113575.10	PPP2CA	protein_coding	5	4873	-0.0757063935966977	7.81014369592442	-5.58745060556759	4.08935799790256e-08	2.40731786751561e-07	6.30970024634361	Male
ENSG00000162852.14	ENSG00000162852	ENSG00000162852.14	CNST	protein_coding	1	5127	-0.0963638155801521	7.10466005041178	-5.58739854859413	4.09050072743475e-08	2.40731786751561e-07	6.31844103865984	Male
ENSG00000157224.16	ENSG00000157224	ENSG00000157224.16	CLDN12	protein_coding	7	3565	0.111072330516607	5.63298444961933	5.58693721069873	4.10064138115692e-08	2.41201496722079e-07	6.39787467219138	Female
ENSG00000105810.9	ENSG00000105810	ENSG00000105810.9	CDK6	protein_coding	7	11663	0.116032889798644	5.47046198768	5.58656259851729	4.10889371132351e-08	2.41559698713072e-07	6.41369684388739	Female
ENSG00000136238.18	ENSG00000136238	ENSG00000136238.18	RAC1	protein_coding	7	5408	-0.142199425238119	6.24983661740014	-5.58568898760936	4.12820131314158e-08	2.42567115559134e-07	6.39293356679713	Male
ENSG00000162928.9	ENSG00000162928	ENSG00000162928.9	PEX13	protein_coding	2	4472	0.0714235442157261	5.34561542507319	5.58474839181162	4.14908802895719e-08	2.436662107437e-07	6.41673662530112	Female
ENSG00000157617.17	ENSG00000157617	ENSG00000157617.17	C2CD2	protein_coding	21	6473	0.144649772126376	5.28904071918429	5.58266315685892	4.19575972037268e-08	2.46277646224713e-07	6.41021830242957	Female
ENSG00000184708.18	ENSG00000184708	ENSG00000184708.18	EIF4ENIF1	protein_coding	22	3695	-0.0697875100032936	5.05536513306236	-5.58239660358206	4.2017624075271e-08	2.46500452164274e-07	6.4538567050628	Male
ENSG00000144560.15	ENSG00000144560	ENSG00000144560.15	VGLL4	protein_coding	3	3775	-0.108786570527929	5.11515309955939	-5.5822434032089	4.20521620702963e-08	2.4657356972452e-07	6.44415508046574	Male
ENSG00000130731.16	ENSG00000130731	ENSG00000130731.16	METTL26	protein_coding	16	1710	-0.145244821839768	4.65929630867806	-5.58164969607896	4.21862704859262e-08	2.47230137107972e-07	6.51210998411687	Male
ENSG00000143222.12	ENSG00000143222	ENSG00000143222.12	UFC1	protein_coding	1	888	-0.130508823980323	5.25635007473367	-5.58030594496967	4.24913396949884e-08	2.488873961159e-07	6.41691711505355	Male
ENSG00000067829.19	ENSG00000067829	ENSG00000067829.19	IDH3G	protein_coding	X	1712	-0.125280954014577	4.65448099594389	-5.57921298085332	4.27410551400533e-08	2.50218860542136e-07	6.50904465035207	Male
ENSG00000180329.14	ENSG00000180329	ENSG00000180329.14	CCDC43	protein_coding	17	2114	-0.0869683550602396	5.04762289485972	-5.57814468847068	4.29865132526126e-08	2.51524019398472e-07	6.42923295063068	Male
ENSG00000143256.5	ENSG00000143256	ENSG00000143256.5	PFDN2	protein_coding	1	598	-0.256470886053815	3.50018949825744	-5.57786844243723	4.30502082587055e-08	2.51764830497246e-07	6.77321546648647	Male
ENSG00000141858.11	ENSG00000141858	ENSG00000141858.11	SAMD1	protein_coding	19	2196	-0.153941918825327	3.92234947791121	-5.57766604306567	4.30969344588572e-08	2.51906205078721e-07	6.64702516223005	Male
ENSG00000106344.8	ENSG00000106344	ENSG00000106344.8	RBM28	protein_coding	7	15507	0.0733232021959846	5.4316570291477	5.57691302398918	4.32712111610799e-08	2.52792588216142e-07	6.36936328400567	Female
ENSG00000139793.18	ENSG00000139793	ENSG00000139793.18	MBNL2	protein_coding	13	5068	0.0918816483343008	8.30324464409063	5.57573898820068	4.35442954997096e-08	2.54254982086647e-07	6.24805125473735	Female
ENSG00000182180.14	ENSG00000182180	ENSG00000182180.14	MRPS16	protein_coding	10	2580	-0.0859787921710655	5.52666194102562	-5.5751110842427	4.3691035319445e-08	2.54978508107733e-07	6.35404393903422	Male
ENSG00000138050.15	ENSG00000138050	ENSG00000138050.15	THUMPD2	protein_coding	2	3148	0.108054334692877	4.26695118644204	5.57379525592002	4.40001037080176e-08	2.56648124500552e-07	6.5020655258662	Female
ENSG00000150787.8	ENSG00000150787	ENSG00000150787.8	PTS	protein_coding	11	1069	-0.113672199321097	4.72569003566772	-5.57264891305024	4.42710953871404e-08	2.58094016427118e-07	6.44645764690559	Male
ENSG00000116288.13	ENSG00000116288	ENSG00000116288.13	PARK7	protein_coding	1	1127	-0.1156376524861	6.79692362116476	-5.57152774720935	4.4537705585869e-08	2.59502831465051e-07	6.24724806418898	Male
ENSG00000171951.5	ENSG00000171951	ENSG00000171951.5	SCG2	protein_coding	2	2434	-0.245631935873749	7.32305783180158	-5.57143757961429	4.45592149283768e-08	2.59502831465051e-07	6.24268532048994	Male
ENSG00000277972.1	ENSG00000277972	ENSG00000277972.1	CISD3	protein_coding	17	2552	-0.207069893302679	2.74684658133279	-5.5702733613226	4.48378466893588e-08	2.60989446336705e-07	6.91387425412277	Male
ENSG00000196372.13	ENSG00000196372	ENSG00000196372.13	ASB13	protein_coding	10	2780	-0.127885596532505	4.50302833455462	-5.56976458309172	4.4960143860299e-08	2.61565003603927e-07	6.46357269304916	Male
ENSG00000242759.6	ENSG00000242759	ENSG00000242759.6	LINC00882	lncRNA	3	4181	0.125610889578541	4.63411786218803	5.56950398351905	4.50229108941299e-08	2.61793812955456e-07	6.42282768590951	Female
ENSG00000157014.11	ENSG00000157014	ENSG00000157014.11	TATDN2	protein_coding	3	5342	-0.115346260493078	4.19370267416081	-5.56833267783384	4.53060813993119e-08	2.63303293043868e-07	6.51058597713545	Male
ENSG00000125868.16	ENSG00000125868	ENSG00000125868.16	DSTN	protein_coding	20	3405	-0.105189608764626	8.21229207546303	-5.56774747987175	4.54482049780767e-08	2.639919134712e-07	6.20735660704235	Male
ENSG00000143106.13	ENSG00000143106	ENSG00000143106.13	PSMA5	protein_coding	1	3815	-0.0974323140786835	6.07526093333177	-5.5675433875	4.54978736229387e-08	2.64143060482445e-07	6.26886606360185	Male
ENSG00000204977.10	ENSG00000204977	ENSG00000204977.10	TRIM13	protein_coding	13	7255	0.107479222807271	5.47453115405945	5.5668832918817	4.56588786893155e-08	2.64803741632557e-07	6.30832084796763	Female
ENSG00000172315.6	ENSG00000172315	ENSG00000172315.6	TP53RK	protein_coding	20	3180	0.082359240084295	4.49192084655565	5.56688243762467	4.56590874113074e-08	2.64803741632557e-07	6.42941573494653	Female
ENSG00000116857.17	ENSG00000116857	ENSG00000116857.17	TMEM9	protein_coding	1	2892	-0.110330502263142	5.98445134383093	-5.56613329859072	4.58424835180294e-08	2.65729393303782e-07	6.26812234637977	Male
ENSG00000120800.5	ENSG00000120800	ENSG00000120800.5	UTP20	protein_coding	12	9031	0.112792154450663	5.10338612420285	5.56534166355756	4.60370617335519e-08	2.66718869068348e-07	6.34107204647419	Female
ENSG00000125285.5	ENSG00000125285	ENSG00000125285.5	SOX21	protein_coding	13	2924	-0.209264073279377	3.19232483011072	-5.56511194272731	4.60936757035619e-08	2.66888733298896e-07	6.76019169975824	Male
ENSG00000120729.9	ENSG00000120729	ENSG00000120729.9	MYOT	protein_coding	5	2268	0.25301210921485	2.55782093079941	5.56502885986218	4.61141678842318e-08	2.66888733298896e-07	6.88070344059651	Female
ENSG00000078902.16	ENSG00000078902	ENSG00000078902.16	TOLLIP	protein_coding	11	3666	-0.116979230165094	7.16619936562791	-5.5647050508529	4.61941191791036e-08	2.67213004262345e-07	6.20632462388372	Male
ENSG00000141504.11	ENSG00000141504	ENSG00000141504.11	SAT2	protein_coding	17	1563	-0.122283116403856	5.01128247049066	-5.56459867786001	4.62204130198281e-08	2.67226715026646e-07	6.36178429809013	Male
ENSG00000196704.12	ENSG00000196704	ENSG00000196704.12	AMZ2	protein_coding	17	2650	-0.101876639234983	5.92692124319529	-5.56370830718417	4.64410712646193e-08	2.6836356235168e-07	6.26036874742169	Male
ENSG00000137941.17	ENSG00000137941	ENSG00000137941.17	TTLL7	protein_coding	1	8452	0.0751472364169192	8.82936474289872	5.56341641810956	4.65136321576787e-08	2.68643883764877e-07	6.18832014875189	Female
ENSG00000139508.14	ENSG00000139508	ENSG00000139508.14	SLC46A3	protein_coding	13	3302	0.133446665151795	4.05279144607624	5.56329130050128	4.65447689819905e-08	2.68684790454178e-07	6.48521056883162	Female
ENSG00000250510.8	ENSG00000250510	ENSG00000250510.8	GPR162	protein_coding	12	2495	-0.121228125418436	6.09281004372698	-5.56294215116642	4.66317657186091e-08	2.69047945804165e-07	6.24427836642523	Male
ENSG00000118960.13	ENSG00000118960	ENSG00000118960.13	HS1BP3	protein_coding	2	7728	0.108459556430125	4.05512012562161	5.56233341850524	4.67838206767709e-08	2.69737055086076e-07	6.48636750883314	Female
ENSG00000169504.15	ENSG00000169504	ENSG00000169504.15	CLIC4	protein_coding	1	4253	0.153481701582223	7.08901211772137	5.56227075863117	4.67994997991777e-08	2.69737055086076e-07	6.18772444962469	Female
ENSG00000225663.7	ENSG00000225663	ENSG00000225663.7	MCRIP1	protein_coding	17	2979	-0.128945117463623	5.41980251201768	-5.55934635620795	4.75369746614707e-08	2.7373931641758e-07	6.28750602010686	Male
ENSG00000180992.7	ENSG00000180992	ENSG00000180992.7	MRPL14	protein_coding	6	957	-0.121332075202304	3.57182349866395	-5.55932301041054	4.75429072381472e-08	2.7373931641758e-07	6.60430104908466	Male
ENSG00000220575.7	ENSG00000220575	ENSG00000220575.7	HTR5A-AS1	lncRNA	7	3629	-0.16408655780207	4.09276941887665	-5.55775023327116	4.79442403984578e-08	2.75907864632032e-07	6.49694101254254	Male
ENSG00000182150.15	ENSG00000182150	ENSG00000182150.15	ERCC6L2	protein_coding	9	10245	0.085515400703029	6.75046525433971	5.55690371649883	4.81616123809525e-08	2.77016071212791e-07	6.16470461624068	Female
ENSG00000105258.9	ENSG00000105258	ENSG00000105258.9	POLR2I	protein_coding	19	993	-0.183154334384242	3.67947775712026	-5.55623668395837	4.83335706923126e-08	2.77862061056682e-07	6.591226254937	Male
ENSG00000122863.6	ENSG00000122863	ENSG00000122863.6	CHST3	protein_coding	10	6934	0.224735222115928	4.10710098337228	5.55534638730676	4.8564016354832e-08	2.79043242121128e-07	6.44460589110656	Female
ENSG00000149428.19	ENSG00000149428	ENSG00000149428.19	HYOU1	protein_coding	11	4887	-0.105452240072766	7.07294090363357	-5.55521300839113	4.85986322637118e-08	2.79098571920648e-07	6.15442251139562	Male
ENSG00000170264.13	ENSG00000170264	ENSG00000170264.13	FAM161A	protein_coding	2	4027	0.0975121394243721	4.03040333427097	5.55329852774568	4.90981510355403e-08	2.81822377732264e-07	6.45060392135315	Female
ENSG00000144036.15	ENSG00000144036	ENSG00000144036.15	EXOC6B	protein_coding	2	5910	0.0939311929702908	7.58837425878581	5.55295122922535	4.91893003836126e-08	2.82200557413946e-07	6.12901121059526	Female
ENSG00000166886.13	ENSG00000166886	ENSG00000166886.13	NAB2	protein_coding	12	2491	-0.133763209817985	4.571165623495	-5.55197999411722	4.94450780418408e-08	2.83522341749159e-07	6.36720453550012	Male
ENSG00000155158.20	ENSG00000155158	ENSG00000155158.20	TTC39B	protein_coding	9	10339	0.0932214682828016	6.40053304873164	5.5509793051138	4.97099654360815e-08	2.84894978923053e-07	6.15094614975028	Female
ENSG00000106244.13	ENSG00000106244	ENSG00000106244.13	PDAP1	protein_coding	7	2604	-0.151539413284982	5.3155801161223	-5.54946003272774	5.01147648709302e-08	2.87067653132456e-07	6.25100570793433	Male
ENSG00000100124.15	ENSG00000100124	ENSG00000100124.15	ANKRD54	protein_coding	22	2403	-0.105014907699005	3.98475475078465	-5.54885260339377	5.02775057655942e-08	2.8785224982147e-07	6.45135898899597	Male
ENSG00000147679.12	ENSG00000147679	ENSG00000147679.12	UTP23	protein_coding	8	3672	0.0752114527733632	5.08610363401115	5.5468924012885	5.0806191509006e-08	2.90730102026433e-07	6.24854677644972	Female
ENSG00000182307.14	ENSG00000182307	ENSG00000182307.14	C8orf33	protein_coding	8	2676	-0.10986487276876	5.10077403233056	-5.54679407464966	5.08328530980868e-08	2.90733727140619e-07	6.25560329455342	Male
ENSG00000001630.17	ENSG00000001630	ENSG00000001630.17	CYP51A1	protein_coding	7	3155	-0.1920020744806	3.39302674973197	-5.54594529895571	5.10635678362149e-08	2.91903814089314e-07	6.59034367966312	Male
ENSG00000100626.17	ENSG00000100626	ENSG00000100626.17	GALNT16	protein_coding	14	5708	0.13279327386505	4.88144336246333	5.54566137838418	5.11409703782227e-08	2.9219674635537e-07	6.27558917254301	Female
ENSG00000177733.6	ENSG00000177733	ENSG00000177733.6	HNRNPA0	protein_coding	5	8713	-0.138091998740941	6.37637103759023	-5.54531905804232	5.12344456322275e-08	2.92581164474428e-07	6.13698361864837	Male
ENSG00000156535.15	ENSG00000156535	ENSG00000156535.15	CD109	protein_coding	6	9401	0.213346195816838	3.63196382526109	5.5451649648692	5.12765770981465e-08	2.9267213397358e-07	6.49089799242866	Female
ENSG00000198898.14	ENSG00000198898	ENSG00000198898.14	CAPZA2	protein_coding	7	5068	-0.0848311784205631	7.84570361348617	-5.54502681887502	5.13143770022568e-08	2.92702619173672e-07	6.08848368331328	Male
ENSG00000215712.10	ENSG00000215712	ENSG00000215712.10	TMEM242	protein_coding	6	4322	-0.0935736140600509	5.18113526632836	-5.54495394874268	5.1334326854183e-08	2.92702619173672e-07	6.23927925822615	Male
ENSG00000149357.10	ENSG00000149357	ENSG00000149357.10	LAMTOR1	protein_coding	11	1346	-0.0930465217637284	4.95483801919661	-5.54474632433063	5.13912101223649e-08	2.92877457687151e-07	6.26891693193145	Male
ENSG00000009413.15	ENSG00000009413	ENSG00000009413.15	REV3L	protein_coding	6	10964	0.119278273714037	7.03838784901871	5.54456165233678	5.14418565812018e-08	2.93016592560951e-07	6.09270442765358	Female
ENSG00000229419.1	ENSG00000229419	ENSG00000229419.1	RALGAPA1P1	processed_pseudogene	9	6232	0.152443198163622	3.33214527675844	5.54403308517252	5.15870850574136e-08	2.93630128908879e-07	6.56282083579873	Female
ENSG00000102144.15	ENSG00000102144	ENSG00000102144.15	PGK1	protein_coding	X	4812	-0.0861548719349408	8.57646307919108	-5.54397836191254	5.16021435137089e-08	2.93630128908879e-07	6.08534913352198	Male
ENSG00000130287.14	ENSG00000130287	ENSG00000130287.14	NCAN	protein_coding	19	6402	-0.20589560932859	6.89058019372009	-5.54221881973738	5.20886101277561e-08	2.96247339677717e-07	6.10555050819139	Male
ENSG00000157005.4	ENSG00000157005	ENSG00000157005.4	SST	protein_coding	3	607	-0.623151210354604	2.55898690267898	-5.5406342184247	5.25305252298885e-08	2.98592976043689e-07	6.87084950613061	Male
ENSG00000145247.11	ENSG00000145247	ENSG00000145247.11	OCIAD2	protein_coding	4	1886	-0.165281258334804	3.39402107151509	-5.5405486135691	5.25545023188803e-08	2.98592976043689e-07	6.55996229853124	Male
ENSG00000090238.11	ENSG00000090238	ENSG00000090238.11	YPEL3	protein_coding	16	1941	-0.139678656626119	5.46240770740557	-5.53982461803288	5.27577125596759e-08	2.99595144530544e-07	6.20061285526381	Male
ENSG00000164463.12	ENSG00000164463	ENSG00000164463.12	CREBRF	protein_coding	5	7778	0.0875558216291603	7.22178927757023	5.53969546564177	5.27940431350923e-08	2.99649116777937e-07	6.06310471012285	Female
ENSG00000152894.14	ENSG00000152894	ENSG00000152894.14	PTPRK	protein_coding	6	6006	0.100327981709174	7.51251572670706	5.53924149803087	5.29219374225842e-08	3.00222468771085e-07	6.05855732288268	Female
ENSG00000105520.10	ENSG00000105520	ENSG00000105520.10	PLPPR2	protein_coding	19	2727	-0.170911190485883	4.63990818996164	-5.53680765998338	5.36127667085718e-08	3.03987108697841e-07	6.30559291857932	Male
ENSG00000145390.11	ENSG00000145390	ENSG00000145390.11	USP53	protein_coding	4	6631	0.117521896282412	5.89452713291169	5.53500972782734	5.41287224246816e-08	3.0675688964165e-07	6.10390580862838	Female
ENSG00000170315.13	ENSG00000170315	ENSG00000170315.13	UBB	protein_coding	17	1056	-0.268810591645096	7.64239676180676	-5.53390273921676	5.44487952948387e-08	3.08414322232935e-07	6.04475980556486	Male
ENSG00000183155.4	ENSG00000183155	ENSG00000183155.4	RABIF	protein_coding	1	3119	-0.100076422916219	4.04527992122444	-5.5330740598776	5.46896021492936e-08	3.09400148524588e-07	6.36348196124894	Male
ENSG00000113300.12	ENSG00000113300	ENSG00000113300.12	CNOT6	protein_coding	5	6250	0.0934226521983099	5.54440361841424	5.53305511439132	5.46951196311375e-08	3.09400148524588e-07	6.12806729465609	Female
ENSG00000167674.15	ENSG00000167674	ENSG00000167674.15	HDGFL2	protein_coding	19	3100	-0.149974171001412	4.52582331307961	-5.53301798302616	5.47059349450368e-08	3.09400148524588e-07	6.29242709560909	Male
ENSG00000116668.13	ENSG00000116668	ENSG00000116668.13	SWT1	protein_coding	1	3838	0.130651588915645	4.72256100361103	5.53244041567012	5.48744319504953e-08	3.10196055104773e-07	6.21659480921838	Female
ENSG00000072415.8	ENSG00000072415	ENSG00000072415.8	PALS1	protein_coding	14	5468	0.0704537537267926	6.77037629303954	5.53233177284264	5.49061832866231e-08	3.10218546945665e-07	6.03703245349413	Female
ENSG00000122707.12	ENSG00000122707	ENSG00000122707.12	RECK	protein_coding	9	4412	0.0998840141372468	3.76740988884004	5.53002480240742	5.5584638473765e-08	3.13893029197146e-07	6.38371301997856	Female
ENSG00000176410.7	ENSG00000176410	ENSG00000176410.7	DNAJC30	protein_coding	7	2536	-0.2028759366884	2.74650378808744	-5.52851963905017	5.60316780688833e-08	3.16257627099255e-07	6.70310176825311	Male
ENSG00000099381.18	ENSG00000099381	ENSG00000099381.18	SETD1A	protein_coding	16	5991	-0.143522031799397	3.07169886747369	-5.52782356285521	5.62395959314027e-08	3.17270851794832e-07	6.62606028818035	Male
ENSG00000101152.11	ENSG00000101152	ENSG00000101152.11	DNAJC5	protein_coding	20	5287	-0.0831556731955931	7.87711331759133	-5.52367719670667	5.74937485704693e-08	3.24182317785029e-07	5.97684667653496	Male
[truncated: 9,189 more rows]
