# Supplementary material for: Relationship between sex biases in gene expression and sex biases in autism and Alzheimer’s disease
Source: Biol Sex Differ. 2024 Jun 7;15:47. doi: 10.1186/s13293-024-00622-2 (PMC11157820; doi:10.1186/s13293-024-00622-2)
Supplement: Supplementary file 4 — Supplementary Material 4. Supplemental Table 3. Table of complete results of GSEA analysis of GTEx data. For each sex, for each region, all the enriched gene set categories along with their NES scores, P-values, gene set size and other key information. [file 13293_2024_622_MOESM4_ESM.csv]

	NAME	GS<br> follow link to MSigDB	GS DETAILS	SIZE	ES	NES	NOM p-val	FDR q-val	FWER p-val	RANK AT MAX	LEADING EDGE	region	sex
1	GOCC_CILIARY_PLASM	GOCC_CILIARY_PLASM	Details ...	106	0.6061681	2.5038943	0	0.0011639119	0.001	2012	tags=44%, list=16%, signal=52%	amygdala	Female
2	HP_ABNORMAL_ATRIAL_ARRANGEMENT	HP_ABNORMAL_ATRIAL_ARRANGEMENT	Details ...	31	0.73334837	2.4317505	0	0.00058195594	0.001	957	tags=52%, list=8%, signal=56%	amygdala	Female
3	HP_ABNORMAL_RESPIRATORY_MOTILE_CILIUM_PHYSIOLOGY	HP_ABNORMAL_RESPIRATORY_MOTILE_CILIUM_PHYSIOLOGY	Details ...	23	0.77432793	2.3634193	0	0.0011788734	0.003	957	tags=57%, list=8%, signal=61%	amygdala	Female
4	HP_POLYSPLENIA	HP_POLYSPLENIA	Details ...	39	0.6652422	2.3436403	0	0.000884155	0.003	957	tags=44%, list=8%, signal=47%	amygdala	Female
5	HP_CHRONIC_RHINITIS	HP_CHRONIC_RHINITIS	Details ...	35	0.68813837	2.3402958	0	0.000707324	0.003	957	tags=46%, list=8%, signal=49%	amygdala	Female
6	HP_ABNORMAL_SPERM_MOTILITY	HP_ABNORMAL_SPERM_MOTILITY	Details ...	53	0.6374314	2.3333125	0	0.0005894367	0.003	1117	tags=45%, list=9%, signal=49%	amygdala	Female
7	GOMF_DYNEIN_INTERMEDIATE_CHAIN_BINDING	GOMF_DYNEIN_INTERMEDIATE_CHAIN_BINDING	Details ...	26	0.7407757	2.3119411	0	0.0011891505	0.007	1831	tags=54%, list=14%, signal=63%	amygdala	Female
8	HP_ABNORMAL_NASAL_MUCOSA_MORPHOLOGY	HP_ABNORMAL_NASAL_MUCOSA_MORPHOLOGY	Details ...	42	0.64080966	2.3104112	0	0.0011895262	0.008	957	tags=38%, list=8%, signal=41%	amygdala	Female
9	GOBP_EXTRACELLULAR_TRANSPORT	GOBP_EXTRACELLULAR_TRANSPORT	Details ...	34	0.6904327	2.3072197	0	0.0010573566	0.008	841	tags=44%, list=7%, signal=47%	amygdala	Female
10	HP_PRODUCTIVE_COUGH	HP_PRODUCTIVE_COUGH	Details ...	44	0.65001184	2.3017435	0	0.0009516209	0.008	1050	tags=41%, list=8%, signal=44%	amygdala	Female
11	HP_NASAL_CONGESTION	HP_NASAL_CONGESTION	Details ...	37	0.67517525	2.2833521	0	0.0012973904	0.012	957	tags=46%, list=8%, signal=50%	amygdala	Female
12	GOBP_CILIUM_MOVEMENT	GOBP_CILIUM_MOVEMENT	Details ...	105	0.5463753	2.2626562	0	0.0014884113	0.015	1394	tags=36%, list=11%, signal=40%	amygdala	Female
13	HP_PRENATAL_MATERNAL_ABNORMALITY	HP_PRENATAL_MATERNAL_ABNORMALITY	Details ...	96	0.54540145	2.2526262	0	0.0015542485	0.017	1684	tags=41%, list=13%, signal=46%	amygdala	Female
14	GOBP_AXONEME_ASSEMBLY	GOBP_AXONEME_ASSEMBLY	Details ...	59	0.5986934	2.2387805	0	0.0018692029	0.022	2260	tags=51%, list=18%, signal=62%	amygdala	Female
15	GOBP_MOTILE_CILIUM_ASSEMBLY	GOBP_MOTILE_CILIUM_ASSEMBLY	Details ...	45	0.6204733	2.2351985	0	0.0017445893	0.022	841	tags=36%, list=7%, signal=38%	amygdala	Female
16	HP_TRANSPOSITION_OF_THE_GREAT_ARTERIES	HP_TRANSPOSITION_OF_THE_GREAT_ARTERIES	Details ...	44	0.6282368	2.2059405	0	0.0025359718	0.034	2176	tags=55%, list=17%, signal=66%	amygdala	Female
17	HP_CHRONIC_SINUSITIS	HP_CHRONIC_SINUSITIS	Details ...	42	0.6326155	2.2050338	0	0.002386797	0.034	957	tags=43%, list=8%, signal=46%	amygdala	Female
18	HP_RECURRENT_MYCOBACTERIAL_INFECTIONS	HP_RECURRENT_MYCOBACTERIAL_INFECTIONS	Details ...	37	0.65212935	2.196059	0	0.0024540157	0.036	957	tags=46%, list=8%, signal=50%	amygdala	Female
19	GOCC_DYNEIN_COMPLEX	GOCC_DYNEIN_COMPLEX	Details ...	39	0.63488746	2.1894996	0	0.0025751411	0.04	1831	tags=41%, list=14%, signal=48%	amygdala	Female
20	HP_APLASIA_HYPOPLASIA_OF_THE_SPLEEN	HP_APLASIA_HYPOPLASIA_OF_THE_SPLEEN	Details ...	60	0.58242995	2.1790328	0	0.0031001829	0.05	1957	tags=38%, list=15%, signal=45%	amygdala	Female
21	GOCC_MOTILE_CILIUM	GOCC_MOTILE_CILIUM	NA	136	0.5050876	2.1784258	0	0.0030094206	0.051	1199	tags=28%, list=9%, signal=31%	amygdala	Female
22	GOBP_CILIUM_OR_FLAGELLUM_DEPENDENT_CELL_MOTILITY	GOBP_CILIUM_OR_FLAGELLUM_DEPENDENT_CELL_MOTILITY	NA	84	0.5405114	2.1572878	0	0.0048728986	0.087	1831	tags=39%, list=14%, signal=46%	amygdala	Female
23	GOBP_REGULATION_OF_CILIUM_MOVEMENT	GOBP_REGULATION_OF_CILIUM_MOVEMENT	NA	20	0.74272156	2.156882	0	0.004711736	0.088	849	tags=50%, list=7%, signal=54%	amygdala	Female
24	HP_WHEEZING	HP_WHEEZING	NA	39	0.6141143	2.1471891	0	0.0052579646	0.101	957	tags=41%, list=8%, signal=44%	amygdala	Female
25	HP_ABNORMAL_SPERM_TAIL_MORPHOLOGY	HP_ABNORMAL_SPERM_TAIL_MORPHOLOGY	NA	16	0.75433916	2.1271446	0	0.006819439	0.133	1117	tags=50%, list=9%, signal=55%	amygdala	Female
26	HP_ABNORMAL_ANATOMIC_LOCATION_OF_THE_HEART	HP_ABNORMAL_ANATOMIC_LOCATION_OF_THE_HEART	NA	93	0.5118535	2.120903	0	0.0076562692	0.154	2008	tags=39%, list=16%, signal=46%	amygdala	Female
27	HP_RECURRENT_SINOPULMONARY_INFECTIONS	HP_RECURRENT_SINOPULMONARY_INFECTIONS	NA	42	0.6036721	2.1201253	0	0.0075484747	0.158	957	tags=38%, list=8%, signal=41%	amygdala	Female
28	GOBP_MUSCLE_ORGAN_MORPHOGENESIS	GOBP_MUSCLE_ORGAN_MORPHOGENESIS	NA	52	0.5705702	2.119886	0	0.0072788866	0.158	1889	tags=44%, list=15%, signal=52%	amygdala	Female
29	HP_ABNORMAL_GERM_CELL_MORPHOLOGY	HP_ABNORMAL_GERM_CELL_MORPHOLOGY	NA	22	0.7063229	2.0970712	0	0.010763235	0.228	1457	tags=45%, list=11%, signal=51%	amygdala	Female
30	HP_ABNORMAL_VENA_CAVA_MORPHOLOGY	HP_ABNORMAL_VENA_CAVA_MORPHOLOGY	NA	46	0.5878656	2.0828245	0	0.013263746	0.28	1327	tags=39%, list=10%, signal=44%	amygdala	Female
31	HP_ABNORMAL_SPUTUM	HP_ABNORMAL_SPUTUM	NA	77	0.5272959	2.0786684	0	0.013838051	0.298	994	tags=30%, list=8%, signal=32%	amygdala	Female
32	GOMF_ACIDIC_AMINO_ACID_TRANSMEMBRANE_TRANSPORTER_ACTIVITY	GOMF_ACIDIC_AMINO_ACID_TRANSMEMBRANE_TRANSPORTER_ACTIVITY	NA	16	0.7226953	2.0720308	0	0.014781974	0.325	371	tags=31%, list=3%, signal=32%	amygdala	Female
33	HP_MALE_INFERTILITY	HP_MALE_INFERTILITY	NA	65	0.53561515	2.0634193	0	0.01642886	0.365	1117	tags=37%, list=9%, signal=40%	amygdala	Female
34	GOBP_ZINC_ION_HOMEOSTASIS	GOBP_ZINC_ION_HOMEOSTASIS	NA	33	0.61341375	2.0628762	0	0.016050445	0.365	2276	tags=55%, list=18%, signal=66%	amygdala	Female
35	HP_APLASIA_INVOLVING_BONES_OF_THE_EXTREMITIES	HP_APLASIA_INVOLVING_BONES_OF_THE_EXTREMITIES	NA	16	0.7502095	2.0599172	0	0.016271396	0.377	922	tags=44%, list=7%, signal=47%	amygdala	Female
36	GOBP_AXONEMAL_DYNEIN_COMPLEX_ASSEMBLY	GOBP_AXONEMAL_DYNEIN_COMPLEX_ASSEMBLY	NA	24	0.6764541	2.0580049	0	0.016314404	0.387	1996	tags=58%, list=16%, signal=69%	amygdala	Female
37	GOCC_CYTOPLASMIC_REGION	GOCC_CYTOPLASMIC_REGION	NA	218	0.43923682	2.0419424	0	0.019343277	0.463	2034	tags=32%, list=16%, signal=38%	amygdala	Female
38	GOBP_MICROTUBULE_BUNDLE_FORMATION	GOBP_MICROTUBULE_BUNDLE_FORMATION	NA	87	0.49731988	2.0415163	0	0.018865274	0.464	3185	tags=52%, list=25%, signal=69%	amygdala	Female
39	GOBP_EXPORT_ACROSS_PLASMA_MEMBRANE	GOBP_EXPORT_ACROSS_PLASMA_MEMBRANE	NA	46	0.5756335	2.0408852	0	0.018472914	0.466	1162	tags=30%, list=9%, signal=33%	amygdala	Female
40	HP_CONGENITAL_MALFORMATION_OF_THE_RIGHT_HEART	HP_CONGENITAL_MALFORMATION_OF_THE_RIGHT_HEART	NA	55	0.5415423	2.0278997	0	0.021166323	0.521	957	tags=33%, list=8%, signal=35%	amygdala	Female
41	GOCC_9PLUS2_MOTILE_CILIUM	GOCC_9PLUS2_MOTILE_CILIUM	NA	84	0.49069342	1.9986888	0	0.030637769	0.679	3131	tags=43%, list=25%, signal=57%	amygdala	Female
42	HP_ABNORMAL_HYPOTHALAMUS_MORPHOLOGY	HP_ABNORMAL_HYPOTHALAMUS_MORPHOLOGY	NA	17	0.68753386	1.9975306	0.0020703934	0.03036175	0.686	922	tags=41%, list=7%, signal=44%	amygdala	Female
43	GOCC_AXONEMAL_DYNEIN_COMPLEX	GOCC_AXONEMAL_DYNEIN_COMPLEX	NA	16	0.6995497	1.9787774	0	0.038182765	0.769	1831	tags=63%, list=14%, signal=73%	amygdala	Female
44	HP_ATELECTASIS	HP_ATELECTASIS	NA	51	0.5416905	1.9757664	0	0.03880762	0.788	1642	tags=39%, list=13%, signal=45%	amygdala	Female
45	HP_FURROWED_TONGUE	HP_FURROWED_TONGUE	NA	34	0.58654547	1.9745854	0	0.038446918	0.792	4123	tags=71%, list=33%, signal=104%	amygdala	Female
46	GOBP_SPERM_MOTILITY	GOBP_SPERM_MOTILITY	NA	65	0.5120991	1.9674695	0	0.04115172	0.818	3099	tags=55%, list=24%, signal=73%	amygdala	Female
47	GOMF_ATP_DEPENDENT_PROTEIN_FOLDING_CHAPERONE	GOMF_ATP_DEPENDENT_PROTEIN_FOLDING_CHAPERONE	NA	30	0.6086981	1.9587191	0	0.044823553	0.846	3688	tags=73%, list=29%, signal=103%	amygdala	Female
48	HP_AORTIC_VALVE_STENOSIS	HP_AORTIC_VALVE_STENOSIS	NA	43	0.5475009	1.9568156	0	0.04475689	0.85	1648	tags=33%, list=13%, signal=37%	amygdala	Female
49	GOBP_CARDIAC_CHAMBER_MORPHOGENESIS	GOBP_CARDIAC_CHAMBER_MORPHOGENESIS	NA	92	0.48196176	1.9534657	0	0.04549738	0.862	2976	tags=51%, list=23%, signal=66%	amygdala	Female
50	HP_CHORIORETINAL_COLOBOMA	HP_CHORIORETINAL_COLOBOMA	NA	32	0.5989669	1.9499319	0	0.046512216	0.873	2817	tags=44%, list=22%, signal=56%	amygdala	Female
51	HP_ABNORMALITY_OF_THE_PULMONARY_VEINS	HP_ABNORMALITY_OF_THE_PULMONARY_VEINS	NA	49	0.5329738	1.9424589	0	0.049637016	0.893	1105	tags=37%, list=9%, signal=40%	amygdala	Female
52	HP_ABNORMALITY_OF_THE_5TH_TOE	HP_ABNORMALITY_OF_THE_5TH_TOE	NA	61	0.50386506	1.9405538	0.002057613	0.04962223	0.894	4148	tags=52%, list=33%, signal=78%	amygdala	Female
53	GOBP_CARDIAC_VENTRICLE_DEVELOPMENT	GOBP_CARDIAC_VENTRICLE_DEVELOPMENT	NA	93	0.47106484	1.9382448	0	0.05018939	0.902	2055	tags=38%, list=16%, signal=45%	amygdala	Female
54	GOBP_VENTRICULAR_CARDIAC_MUSCLE_TISSUE_DEVELOPMENT	GOBP_VENTRICULAR_CARDIAC_MUSCLE_TISSUE_DEVELOPMENT	NA	42	0.5452512	1.9375331	0	0.04967791	0.907	1928	tags=43%, list=15%, signal=50%	amygdala	Female
55	GOBP_CARDIAC_CHAMBER_DEVELOPMENT	GOBP_CARDIAC_CHAMBER_DEVELOPMENT	NA	122	0.45114642	1.9241008	0	0.0572804	0.934	3032	tags=47%, list=24%, signal=61%	amygdala	Female
56	GOBP_VASCULAR_TRANSPORT	GOBP_VASCULAR_TRANSPORT	NA	72	0.490446	1.9165587	0	0.061478123	0.952	1484	tags=31%, list=12%, signal=34%	amygdala	Female
57	HP_DECREASED_FERTILITY_IN_MALES	HP_DECREASED_FERTILITY_IN_MALES	NA	85	0.47474787	1.9158592	0	0.061005577	0.953	1117	tags=29%, list=9%, signal=32%	amygdala	Female
58	GOBP_CILIUM_ORGANIZATION	GOBP_CILIUM_ORGANIZATION	NA	306	0.39675897	1.9148498	0	0.06063069	0.953	3158	tags=38%, list=25%, signal=50%	amygdala	Female
59	GOBP_ESTABLISHMENT_OF_ENDOTHELIAL_BARRIER	GOBP_ESTABLISHMENT_OF_ENDOTHELIAL_BARRIER	NA	41	0.5502814	1.9146227	0	0.059682846	0.953	3579	tags=51%, list=28%, signal=71%	amygdala	Female
60	GOBP_CARDIAC_MYOFIBRIL_ASSEMBLY	GOBP_CARDIAC_MYOFIBRIL_ASSEMBLY	NA	16	0.70095676	1.9138418	0	0.05932058	0.955	2434	tags=63%, list=19%, signal=77%	amygdala	Female
61	HP_ABNORMAL_THROMBOSIS	HP_ABNORMAL_THROMBOSIS	NA	92	0.4686986	1.9123079	0	0.059360232	0.961	2865	tags=46%, list=23%, signal=59%	amygdala	Female
62	HP_APLASIA_HYPOPLASIA_OF_THE_TIBIA	HP_APLASIA_HYPOPLASIA_OF_THE_TIBIA	NA	20	0.65681666	1.9089184	0.001968504	0.060631454	0.968	922	tags=30%, list=7%, signal=32%	amygdala	Female
63	GOBP_BRANCHED_CHAIN_AMINO_ACID_METABOLIC_PROCESS	GOBP_BRANCHED_CHAIN_AMINO_ACID_METABOLIC_PROCESS	NA	26	0.5996306	1.9078406	0	0.060403876	0.97	2625	tags=50%, list=21%, signal=63%	amygdala	Female
64	HP_RHINITIS	HP_RHINITIS	NA	48	0.52508795	1.9010963	0.003968254	0.06452758	0.981	957	tags=33%, list=8%, signal=36%	amygdala	Female
65	HP_SUPERNUMERARY_SPLEENS	HP_SUPERNUMERARY_SPLEENS	NA	62	0.5060758	1.8951927	0	0.06816662	0.989	1957	tags=37%, list=15%, signal=44%	amygdala	Female
66	GOCC_CILIUM	GOCC_CILIUM	NA	474	0.37198642	1.8949776	0	0.06736838	0.989	2034	tags=27%, list=16%, signal=31%	amygdala	Female
67	GOMF_TRANSCRIPTION_COACTIVATOR_BINDING	GOMF_TRANSCRIPTION_COACTIVATOR_BINDING	NA	32	0.5597032	1.8906972	0	0.06955748	0.992	1964	tags=38%, list=16%, signal=44%	amygdala	Female
68	GOBP_HEART_MORPHOGENESIS	GOBP_HEART_MORPHOGENESIS	NA	185	0.4126843	1.8894067	0	0.0696196	0.993	2248	tags=37%, list=18%, signal=44%	amygdala	Female
69	GOBP_DIGESTIVE_TRACT_MORPHOGENESIS	GOBP_DIGESTIVE_TRACT_MORPHOGENESIS	NA	28	0.5930239	1.8887339	0.0021645022	0.069094785	0.994	1913	tags=43%, list=15%, signal=50%	amygdala	Female
70	GOCC_AXONEMAL_MICROTUBULE	GOCC_AXONEMAL_MICROTUBULE	NA	21	0.6402266	1.8877918	0.0043763677	0.06899208	0.995	1996	tags=52%, list=16%, signal=62%	amygdala	Female
71	GOBP_CARDIAC_VENTRICLE_MORPHOGENESIS	GOBP_CARDIAC_VENTRICLE_MORPHOGENESIS	NA	53	0.51094925	1.8828853	0.003937008	0.072279416	0.998	1907	tags=40%, list=15%, signal=46%	amygdala	Female
72	GOBP_CELL_COMMUNICATION_BY_ELECTRICAL_COUPLING_INVOLVED_IN_CARDIAC_CONDUCTION	GOBP_CELL_COMMUNICATION_BY_ELECTRICAL_COUPLING_INVOLVED_IN_CARDIAC_CONDUCTION	NA	22	0.6280357	1.8805358	0.0021786492	0.07352143	0.998	1678	tags=45%, list=13%, signal=52%	amygdala	Female
73	GOBP_BRANCHED_CHAIN_AMINO_ACID_CATABOLIC_PROCESS	GOBP_BRANCHED_CHAIN_AMINO_ACID_CATABOLIC_PROCESS	NA	20	0.63715976	1.8772587	0	0.0746989	0.998	2625	tags=55%, list=21%, signal=69%	amygdala	Female
74	GOBP_CARDIAC_MUSCLE_TISSUE_MORPHOGENESIS	GOBP_CARDIAC_MUSCLE_TISSUE_MORPHOGENESIS	NA	42	0.540336	1.872429	0	0.07698106	0.998	1889	tags=43%, list=15%, signal=50%	amygdala	Female
75	HP_ABNORMAL_TRICUSPID_VALVE_PHYSIOLOGY	HP_ABNORMAL_TRICUSPID_VALVE_PHYSIOLOGY	NA	41	0.5315932	1.8703809	0	0.07762214	0.998	2956	tags=59%, list=23%, signal=76%	amygdala	Female
76	GOBP_NEGATIVE_REGULATION_OF_EPITHELIAL_CELL_APOPTOTIC_PROCESS	GOBP_NEGATIVE_REGULATION_OF_EPITHELIAL_CELL_APOPTOTIC_PROCESS	NA	40	0.5323298	1.8698102	0.002079002	0.077241994	0.998	2348	tags=48%, list=19%, signal=58%	amygdala	Female
77	GOBP_POSITIVE_REGULATION_OF_MYOBLAST_DIFFERENTIATION	GOBP_POSITIVE_REGULATION_OF_MYOBLAST_DIFFERENTIATION	NA	35	0.55600375	1.8659978	0.0038022813	0.07968535	0.999	2272	tags=40%, list=18%, signal=49%	amygdala	Female
78	GOBP_CELL_DIFFERENTIATION_INVOLVED_IN_KIDNEY_DEVELOPMENT	GOBP_CELL_DIFFERENTIATION_INVOLVED_IN_KIDNEY_DEVELOPMENT	NA	43	0.51454353	1.8638229	0	0.08064903	0.999	1957	tags=47%, list=15%, signal=55%	amygdala	Female
79	HP_MICROMELIA	HP_MICROMELIA	NA	73	0.47668573	1.8527932	0	0.089360945	1	1594	tags=30%, list=13%, signal=34%	amygdala	Female
80	GOBP_SPERM_FLAGELLUM_ASSEMBLY	GOBP_SPERM_FLAGELLUM_ASSEMBLY	NA	26	0.59284335	1.8478633	0	0.092942566	1	805	tags=35%, list=6%, signal=37%	amygdala	Female
81	HP_INTESTINAL_MALROTATION	HP_INTESTINAL_MALROTATION	NA	99	0.4523406	1.8445407	0	0.09495455	1	1067	tags=24%, list=8%, signal=26%	amygdala	Female
82	HP_EXODEVIATION	HP_EXODEVIATION	NA	66	0.46963352	1.8425847	0	0.09577357	1	2178	tags=36%, list=17%, signal=44%	amygdala	Female
83	HP_ANTERIOR_PITUITARY_DYSGENESIS	HP_ANTERIOR_PITUITARY_DYSGENESIS	NA	20	0.6225183	1.8381256	0.003960396	0.099252634	1	1814	tags=40%, list=14%, signal=47%	amygdala	Female
84	HP_ABNORMALITY_OF_THE_PULMONARY_VASCULATURE	HP_ABNORMALITY_OF_THE_PULMONARY_VASCULATURE	NA	199	0.39799443	1.8372878	0	0.098906875	1	3319	tags=41%, list=26%, signal=55%	amygdala	Female
85	HP_ABNORMAL_PROLACTIN_LEVEL	HP_ABNORMAL_PROLACTIN_LEVEL	NA	16	0.65807086	1.8320519	0.005964215	0.1031184	1	922	tags=31%, list=7%, signal=34%	amygdala	Female
86	HP_ANAL_STENOSIS	HP_ANAL_STENOSIS	NA	23	0.58905286	1.8304659	0.0038910506	0.10359247	1	2779	tags=57%, list=22%, signal=72%	amygdala	Female
87	GOBP_MICROTUBULE_BASED_MOVEMENT	GOBP_MICROTUBULE_BASED_MOVEMENT	NA	287	0.37971205	1.8299224	0	0.10288096	1	2069	tags=29%, list=16%, signal=33%	amygdala	Female
88	HP_PREAXIAL_POLYDACTYLY	HP_PREAXIAL_POLYDACTYLY	NA	61	0.48113045	1.8276396	0.004255319	0.10402208	1	1956	tags=30%, list=15%, signal=35%	amygdala	Female
89	GOCC_ASTROCYTE_PROJECTION	GOCC_ASTROCYTE_PROJECTION	NA	18	0.62957335	1.8275642	0.0040241447	0.10297354	1	1162	tags=39%, list=9%, signal=43%	amygdala	Female
90	GOBP_PROTEIN_LOCALIZATION_TO_CELL_CELL_JUNCTION	GOBP_PROTEIN_LOCALIZATION_TO_CELL_CELL_JUNCTION	NA	19	0.63310516	1.8252269	0.008213553	0.10418168	1	2626	tags=47%, list=21%, signal=60%	amygdala	Female
91	GOMF_TRANSMEMBRANE_RECEPTOR_PROTEIN_KINASE_ACTIVITY	GOMF_TRANSMEMBRANE_RECEPTOR_PROTEIN_KINASE_ACTIVITY	NA	67	0.47993112	1.8187308	0	0.10960131	1	2324	tags=40%, list=18%, signal=49%	amygdala	Female
92	HP_FEMALE_INFERTILITY	HP_FEMALE_INFERTILITY	NA	37	0.5200022	1.8092753	0	0.119904965	1	957	tags=43%, list=8%, signal=47%	amygdala	Female
93	GOBP_RESPONSE_TO_AUDITORY_STIMULUS	GOBP_RESPONSE_TO_AUDITORY_STIMULUS	NA	19	0.6254125	1.8085626	0.004132231	0.11957356	1	2369	tags=53%, list=19%, signal=65%	amygdala	Female
94	GOMF_PROTEIN_FOLDING_CHAPERONE	GOMF_PROTEIN_FOLDING_CHAPERONE	NA	52	0.49481487	1.8043063	0.0041067763	0.12317154	1	3542	tags=60%, list=28%, signal=82%	amygdala	Female
95	GOBP_REGULATION_OF_NEUROBLAST_PROLIFERATION	GOBP_REGULATION_OF_NEUROBLAST_PROLIFERATION	NA	31	0.5493324	1.8042537	0.003937008	0.12191211	1	2865	tags=48%, list=23%, signal=62%	amygdala	Female
96	HP_CUTIS_MARMORATA	HP_CUTIS_MARMORATA	NA	51	0.49591255	1.804155	0.007920792	0.120691866	1	2984	tags=41%, list=24%, signal=54%	amygdala	Female
97	HP_INFERTILITY	HP_INFERTILITY	NA	110	0.42299622	1.7997576	0	0.12459344	1	1000	tags=30%, list=8%, signal=32%	amygdala	Female
98	GOMF_DYNEIN_LIGHT_INTERMEDIATE_CHAIN_BINDING	GOMF_DYNEIN_LIGHT_INTERMEDIATE_CHAIN_BINDING	NA	22	0.58799535	1.7903886	0.008048289	0.13449869	1	1831	tags=45%, list=14%, signal=53%	amygdala	Female
99	HP_ATRIOVENTRICULAR_CANAL_DEFECT	HP_ATRIOVENTRICULAR_CANAL_DEFECT	NA	30	0.5484631	1.7897563	0.007782101	0.13392046	1	922	tags=27%, list=7%, signal=29%	amygdala	Female
100	HP_AIRWAY_OBSTRUCTION	HP_AIRWAY_OBSTRUCTION	NA	77	0.44710216	1.7879707	0.0020661156	0.13487534	1	2204	tags=36%, list=17%, signal=44%	amygdala	Female
101	HP_CAROTID_ARTERY_DILATATION	HP_CAROTID_ARTERY_DILATATION	NA	20	0.5996775	1.7868444	0.00811359	0.13481143	1	1648	tags=35%, list=13%, signal=40%	amygdala	Female
102	HP_EPIDERMAL_ACANTHOSIS	HP_EPIDERMAL_ACANTHOSIS	NA	25	0.5835382	1.7855178	0.0041753654	0.13528788	1	518	tags=28%, list=4%, signal=29%	amygdala	Female
103	HP_SYNOSTOSIS_OF_CARPALS_TARSALS	HP_SYNOSTOSIS_OF_CARPALS_TARSALS	NA	27	0.5546713	1.7842073	0.0063965884	0.13556863	1	931	tags=33%, list=7%, signal=36%	amygdala	Female
104	GOBP_VENTRICULAR_CARDIAC_MUSCLE_TISSUE_MORPHOGENESIS	GOBP_VENTRICULAR_CARDIAC_MUSCLE_TISSUE_MORPHOGENESIS	NA	35	0.5292332	1.783613	0.002079002	0.13495979	1	1651	tags=37%, list=13%, signal=43%	amygdala	Female
105	HP_POSTAXIAL_POLYDACTYLY	HP_POSTAXIAL_POLYDACTYLY	NA	107	0.42660853	1.7831465	0	0.13430709	1	3092	tags=36%, list=24%, signal=47%	amygdala	Female
106	HP_ABSENT_TOENAIL	HP_ABSENT_TOENAIL	NA	15	0.64839464	1.7826725	0.0124223605	0.13367869	1	479	tags=33%, list=4%, signal=35%	amygdala	Female
107	HP_ABNORMALITY_OF_THE_DISTAL_PHALANX_OF_THE_THUMB	HP_ABNORMALITY_OF_THE_DISTAL_PHALANX_OF_THE_THUMB	NA	23	0.580611	1.7813848	0.020920502	0.13389757	1	922	tags=26%, list=7%, signal=28%	amygdala	Female
108	GOBP_REGULATION_OF_FATTY_ACID_OXIDATION	GOBP_REGULATION_OF_FATTY_ACID_OXIDATION	NA	26	0.55751246	1.778271	0.009861933	0.13635963	1	855	tags=31%, list=7%, signal=33%	amygdala	Female
109	GOBP_NEGATIVE_REGULATION_OF_REACTIVE_OXYGEN_SPECIES_METABOLIC_PROCESS	GOBP_NEGATIVE_REGULATION_OF_REACTIVE_OXYGEN_SPECIES_METABOLIC_PROCESS	NA	30	0.5518697	1.7780739	0.004115226	0.1353818	1	611	tags=20%, list=5%, signal=21%	amygdala	Female
110	GOCC_CYTOPLASMIC_MICROTUBULE	GOCC_CYTOPLASMIC_MICROTUBULE	NA	71	0.45932332	1.7749498	0.0020876827	0.1382847	1	2178	tags=34%, list=17%, signal=41%	amygdala	Female
111	GOBP_BENZENE_CONTAINING_COMPOUND_METABOLIC_PROCESS	GOBP_BENZENE_CONTAINING_COMPOUND_METABOLIC_PROCESS	NA	16	0.64092904	1.774568	0.012987013	0.13748863	1	0	tags=6%, list=0%, signal=6%	amygdala	Female
112	HP_HEMANGIOMATOSIS	HP_HEMANGIOMATOSIS	NA	19	0.57873005	1.7733217	0.010288066	0.13786355	1	2083	tags=47%, list=16%, signal=57%	amygdala	Female
113	GOBP_HIPPO_SIGNALING	GOBP_HIPPO_SIGNALING	NA	36	0.52566653	1.7626123	0.003937008	0.15051554	1	2619	tags=56%, list=21%, signal=70%	amygdala	Female
114	HP_POSTAXIAL_HAND_POLYDACTYLY	HP_POSTAXIAL_HAND_POLYDACTYLY	NA	78	0.44291228	1.762475	0.00407332	0.14947762	1	3092	tags=37%, list=24%, signal=49%	amygdala	Female
115	GOBP_GLOMERULAR_EPITHELIAL_CELL_DIFFERENTIATION	GOBP_GLOMERULAR_EPITHELIAL_CELL_DIFFERENTIATION	NA	18	0.60962415	1.7605613	0.0040816325	0.15062225	1	1957	tags=50%, list=15%, signal=59%	amygdala	Female
116	GOBP_POSITIVE_REGULATION_OF_SMALL_GTPASE_MEDIATED_SIGNAL_TRANSDUCTION	GOBP_POSITIVE_REGULATION_OF_SMALL_GTPASE_MEDIATED_SIGNAL_TRANSDUCTION	NA	48	0.49123612	1.760498	0	0.14939483	1	1387	tags=33%, list=11%, signal=37%	amygdala	Female
117	GOBP_SPERM_AXONEME_ASSEMBLY	GOBP_SPERM_AXONEME_ASSEMBLY	NA	22	0.5845449	1.7595896	0.00984252	0.14936972	1	805	tags=32%, list=6%, signal=34%	amygdala	Female
118	HP_ABNORMAL_PULMONARY_THORACIC_IMAGING_FINDING	HP_ABNORMAL_PULMONARY_THORACIC_IMAGING_FINDING	NA	90	0.42843828	1.757808	0	0.15071997	1	1678	tags=31%, list=13%, signal=36%	amygdala	Female
119	HP_INTRACRANIAL_HEMORRHAGE	HP_INTRACRANIAL_HEMORRHAGE	NA	102	0.42428592	1.7545516	0	0.15385379	1	2930	tags=38%, list=23%, signal=49%	amygdala	Female
120	HP_CARPAL_SYNOSTOSIS	HP_CARPAL_SYNOSTOSIS	NA	21	0.5845844	1.754381	0.0060975607	0.15284984	1	931	tags=38%, list=7%, signal=41%	amygdala	Female
121	GOBP_PURINE_NUCLEOBASE_METABOLIC_PROCESS	GOBP_PURINE_NUCLEOBASE_METABOLIC_PROCESS	NA	16	0.6386702	1.7515852	0.012448133	0.15562889	1	933	tags=31%, list=7%, signal=34%	amygdala	Female
122	GOMF_TRANSMEMBRANE_RECEPTOR_PROTEIN_SERINE_THREONINE_KINASE_ACTIVITY	GOMF_TRANSMEMBRANE_RECEPTOR_PROTEIN_SERINE_THREONINE_KINASE_ACTIVITY	NA	15	0.63951886	1.7480124	0.010351967	0.15942714	1	2976	tags=60%, list=23%, signal=78%	amygdala	Female
123	GOBP_MAMMARY_GLAND_EPITHELIAL_CELL_DIFFERENTIATION	GOBP_MAMMARY_GLAND_EPITHELIAL_CELL_DIFFERENTIATION	NA	18	0.5967	1.7473603	0.008163265	0.15901871	1	589	tags=39%, list=5%, signal=41%	amygdala	Female
124	HP_VENOUS_THROMBOSIS	HP_VENOUS_THROMBOSIS	NA	54	0.47186404	1.744979	0.003968254	0.16097645	1	2865	tags=48%, list=23%, signal=62%	amygdala	Female
125	HP_ABNORMAL_MALE_REPRODUCTIVE_SYSTEM_PHYSIOLOGY	HP_ABNORMAL_MALE_REPRODUCTIVE_SYSTEM_PHYSIOLOGY	NA	175	0.38137951	1.7393745	0	0.16782804	1	2018	tags=29%, list=16%, signal=34%	amygdala	Female
126	HP_ANOPHTHALMIA	HP_ANOPHTHALMIA	NA	50	0.48031393	1.7390312	0.007677543	0.16694903	1	2717	tags=44%, list=21%, signal=56%	amygdala	Female
127	GOMF_MINUS_END_DIRECTED_MICROTUBULE_MOTOR_ACTIVITY	GOMF_MINUS_END_DIRECTED_MICROTUBULE_MOTOR_ACTIVITY	NA	16	0.6156883	1.7366693	0.009940358	0.16897114	1	1831	tags=63%, list=14%, signal=73%	amygdala	Female
128	HP_PREAXIAL_HAND_POLYDACTYLY	HP_PREAXIAL_HAND_POLYDACTYLY	NA	43	0.49386516	1.7349547	0.014925373	0.17044738	1	1956	tags=30%, list=15%, signal=36%	amygdala	Female
129	GOBP_DETOXIFICATION	GOBP_DETOXIFICATION	NA	92	0.4298174	1.7339424	0.0021786492	0.17083263	1	2766	tags=39%, list=22%, signal=50%	amygdala	Female
130	HP_ABNORMALITY_OF_HAIR_GROWTH	HP_ABNORMALITY_OF_HAIR_GROWTH	NA	15	0.648652	1.7328923	0.010224949	0.17105806	1	767	tags=47%, list=6%, signal=50%	amygdala	Female
131	GOCC_CILIARY_TIP	GOCC_CILIARY_TIP	NA	41	0.49473646	1.7326025	0.0061728396	0.17032348	1	2793	tags=34%, list=22%, signal=44%	amygdala	Female
132	GOBP_SENSORY_PERCEPTION_OF_SMELL	GOBP_SENSORY_PERCEPTION_OF_SMELL	NA	17	0.60669416	1.7318379	0.01192843	0.17023094	1	2199	tags=53%, list=17%, signal=64%	amygdala	Female
133	GOBP_GLOMERULAR_EPITHELIUM_DEVELOPMENT	GOBP_GLOMERULAR_EPITHELIUM_DEVELOPMENT	NA	21	0.5861614	1.7307953	0.008298756	0.17048272	1	2912	tags=57%, list=23%, signal=74%	amygdala	Female
134	GOMF_GLUTATHIONE_TRANSFERASE_ACTIVITY	GOMF_GLUTATHIONE_TRANSFERASE_ACTIVITY	NA	18	0.61489457	1.7305093	0.0062240665	0.16961884	1	326	tags=11%, list=3%, signal=11%	amygdala	Female
135	GOBP_POSITIVE_REGULATION_OF_LIPASE_ACTIVITY	GOBP_POSITIVE_REGULATION_OF_LIPASE_ACTIVITY	NA	45	0.48779216	1.7304987	0.004008016	0.16838014	1	998	tags=29%, list=8%, signal=31%	amygdala	Female
136	GOBP_GLAND_MORPHOGENESIS	GOBP_GLAND_MORPHOGENESIS	NA	90	0.42372432	1.7255446	0.0042643924	0.17489588	1	1913	tags=30%, list=15%, signal=35%	amygdala	Female
137	GOMF_AMIDE_TRANSMEMBRANE_TRANSPORTER_ACTIVITY	GOMF_AMIDE_TRANSMEMBRANE_TRANSPORTER_ACTIVITY	NA	28	0.5398535	1.7251246	0.0066225166	0.1742196	1	1006	tags=21%, list=8%, signal=23%	amygdala	Female
138	GOMF_METALLOCARBOXYPEPTIDASE_ACTIVITY	GOMF_METALLOCARBOXYPEPTIDASE_ACTIVITY	NA	17	0.61058664	1.7233227	0.010893246	0.17562462	1	456	tags=29%, list=4%, signal=30%	amygdala	Female
139	HP_ESOPHAGEAL_ATRESIA	HP_ESOPHAGEAL_ATRESIA	NA	23	0.5667166	1.713748	0.008385744	0.18929727	1	1798	tags=43%, list=14%, signal=51%	amygdala	Female
140	HP_PULMONARY_EMBOLISM	HP_PULMONARY_EMBOLISM	NA	25	0.55368674	1.7135658	0.014285714	0.18818302	1	3286	tags=60%, list=26%, signal=81%	amygdala	Female
141	GOBP_POSTSYNAPTIC_MEMBRANE_ORGANIZATION	GOBP_POSTSYNAPTIC_MEMBRANE_ORGANIZATION	NA	29	0.5344361	1.7127115	0.002057613	0.18814716	1	1520	tags=34%, list=12%, signal=39%	amygdala	Female
142	GOBP_POSITIVE_REGULATION_OF_HEART_GROWTH	GOBP_POSITIVE_REGULATION_OF_HEART_GROWTH	NA	23	0.56744266	1.7088108	0.0139442235	0.19318846	1	866	tags=35%, list=7%, signal=37%	amygdala	Female
143	GOBP_REGULATION_OF_NITRIC_OXIDE_SYNTHASE_ACTIVITY	GOBP_REGULATION_OF_NITRIC_OXIDE_SYNTHASE_ACTIVITY	NA	23	0.5629286	1.708052	0.010121457	0.1931048	1	1678	tags=39%, list=13%, signal=45%	amygdala	Female
144	HP_ABNORMAL_HEART_VALVE_PHYSIOLOGY	HP_ABNORMAL_HEART_VALVE_PHYSIOLOGY	NA	250	0.36110812	1.7059102	0	0.19532557	1	2256	tags=29%, list=18%, signal=34%	amygdala	Female
145	GOBP_INTERMEDIATE_FILAMENT_BASED_PROCESS	GOBP_INTERMEDIATE_FILAMENT_BASED_PROCESS	NA	39	0.48675334	1.7026747	0.0041237115	0.19976355	1	1913	tags=31%, list=15%, signal=36%	amygdala	Female
146	HP_CHORIORETINAL_ATROPHY	HP_CHORIORETINAL_ATROPHY	NA	25	0.56161743	1.7009938	0.011560693	0.20123872	1	2632	tags=68%, list=21%, signal=86%	amygdala	Female
147	GOBP_STRIATED_MUSCLE_TISSUE_DEVELOPMENT	GOBP_STRIATED_MUSCLE_TISSUE_DEVELOPMENT	NA	180	0.37263754	1.6996721	0	0.20207943	1	2197	tags=33%, list=17%, signal=40%	amygdala	Female
148	HP_THICK_NASAL_ALAE	HP_THICK_NASAL_ALAE	NA	32	0.51328814	1.699327	0.014256619	0.20128386	1	3720	tags=47%, list=29%, signal=66%	amygdala	Female
149	GOBP_OLIGOPEPTIDE_TRANSPORT	GOBP_OLIGOPEPTIDE_TRANSPORT	NA	15	0.6228846	1.6977631	0.021052632	0.2027784	1	1006	tags=33%, list=8%, signal=36%	amygdala	Female
150	GOBP_POSITIVE_REGULATION_OF_PHOSPHOLIPASE_ACTIVITY	GOBP_POSITIVE_REGULATION_OF_PHOSPHOLIPASE_ACTIVITY	NA	37	0.500391	1.6976998	0.006263048	0.2015222	1	1846	tags=38%, list=15%, signal=44%	amygdala	Female
151	HP_ABNORMAL_CHORIORETINAL_MORPHOLOGY	HP_ABNORMAL_CHORIORETINAL_MORPHOLOGY	NA	111	0.40036598	1.6954683	0.0021231424	0.20400994	1	2083	tags=29%, list=16%, signal=34%	amygdala	Female
152	GOMF_MONOCARBOXYLIC_ACID_BINDING	GOMF_MONOCARBOXYLIC_ACID_BINDING	NA	49	0.4591011	1.6941009	0.0061601643	0.20488629	1	1484	tags=37%, list=12%, signal=41%	amygdala	Female
153	GOMF_ZINC_ION_TRANSMEMBRANE_TRANSPORTER_ACTIVITY	GOMF_ZINC_ION_TRANSMEMBRANE_TRANSPORTER_ACTIVITY	NA	18	0.5904281	1.6927263	0.010080645	0.20565611	1	1362	tags=39%, list=11%, signal=44%	amygdala	Female
154	GOBP_NEGATIVE_REGULATION_OF_ANOIKIS	GOBP_NEGATIVE_REGULATION_OF_ANOIKIS	NA	16	0.6101187	1.69215	0.012	0.20524956	1	1678	tags=38%, list=13%, signal=43%	amygdala	Female
155	GOBP_NEGATIVE_REGULATION_OF_ENDOTHELIAL_CELL_APOPTOTIC_PROCESS	GOBP_NEGATIVE_REGULATION_OF_ENDOTHELIAL_CELL_APOPTOTIC_PROCESS	NA	22	0.567657	1.6887805	0.0123203285	0.20968473	1	2348	tags=55%, list=19%, signal=67%	amygdala	Female
156	HP_POLYDACTYLY	HP_POLYDACTYLY	NA	189	0.37294695	1.6878995	0	0.20975941	1	2817	tags=31%, list=22%, signal=40%	amygdala	Female
157	HP_HAND_POLYDACTYLY	HP_HAND_POLYDACTYLY	NA	131	0.39080578	1.6871701	0	0.209847	1	2817	tags=32%, list=22%, signal=41%	amygdala	Female
158	GOBP_POSITIVE_REGULATION_OF_NEUROBLAST_PROLIFERATION	GOBP_POSITIVE_REGULATION_OF_NEUROBLAST_PROLIFERATION	NA	22	0.5504209	1.6831727	0.006521739	0.21567935	1	2632	tags=50%, list=21%, signal=63%	amygdala	Female
159	HP_DECREASED_FERTILITY	HP_DECREASED_FERTILITY	NA	159	0.3697904	1.6824137	0.0021008404	0.21579559	1	1117	tags=23%, list=9%, signal=25%	amygdala	Female
160	GOBP_HEART_TRABECULA_MORPHOGENESIS	GOBP_HEART_TRABECULA_MORPHOGENESIS	NA	26	0.52569413	1.6821436	0.009746589	0.21499851	1	2976	tags=58%, list=23%, signal=75%	amygdala	Female
161	HP_ABSENT_TOE	HP_ABSENT_TOE	NA	98	0.40324634	1.6812422	0	0.21520552	1	3053	tags=38%, list=24%, signal=49%	amygdala	Female
162	GOBP_L_GLUTAMATE_TRANSMEMBRANE_TRANSPORT	GOBP_L_GLUTAMATE_TRANSMEMBRANE_TRANSPORT	NA	24	0.54351133	1.681131	0.008247423	0.21405378	1	1698	tags=38%, list=13%, signal=43%	amygdala	Female
163	GOBP_PRIMARY_ALCOHOL_METABOLIC_PROCESS	GOBP_PRIMARY_ALCOHOL_METABOLIC_PROCESS	NA	63	0.4365352	1.6810311	0.0021321962	0.21295261	1	2827	tags=38%, list=22%, signal=49%	amygdala	Female
164	GOBP_INTERMEDIATE_FILAMENT_ORGANIZATION	GOBP_INTERMEDIATE_FILAMENT_ORGANIZATION	NA	21	0.5726105	1.6807283	0.018595042	0.21210366	1	180	tags=24%, list=1%, signal=24%	amygdala	Female
165	HP_MIXED_HEARING_IMPAIRMENT	HP_MIXED_HEARING_IMPAIRMENT	NA	21	0.5564207	1.6788955	0.008281574	0.21367517	1	514	tags=29%, list=4%, signal=30%	amygdala	Female
166	GOBP_POSITIVE_REGULATION_OF_ORGAN_GROWTH	GOBP_POSITIVE_REGULATION_OF_ORGAN_GROWTH	NA	28	0.5254986	1.6768483	0.014227643	0.21575058	1	1179	tags=36%, list=9%, signal=39%	amygdala	Female
167	GOBP_PROSTATE_GLAND_DEVELOPMENT	GOBP_PROSTATE_GLAND_DEVELOPMENT	NA	34	0.50609714	1.6764166	0.006024096	0.21517223	1	3199	tags=56%, list=25%, signal=75%	amygdala	Female
168	HP_DECREASED_FERTILITY_IN_FEMALES	HP_DECREASED_FERTILITY_IN_FEMALES	NA	50	0.45222715	1.6747696	0.008333334	0.21676287	1	957	tags=34%, list=8%, signal=37%	amygdala	Female
169	GOBP_POSITIVE_REGULATION_OF_CARDIAC_MUSCLE_CELL_PROLIFERATION	GOBP_POSITIVE_REGULATION_OF_CARDIAC_MUSCLE_CELL_PROLIFERATION	NA	16	0.6055491	1.6744906	0.014403292	0.21588106	1	866	tags=38%, list=7%, signal=40%	amygdala	Female
170	HP_LYMPHEDEMA	HP_LYMPHEDEMA	NA	62	0.44090727	1.6744306	0.006185567	0.21470223	1	2991	tags=52%, list=24%, signal=67%	amygdala	Female
171	GOCC_CILIARY_BASE	GOCC_CILIARY_BASE	NA	33	0.50300187	1.6741748	0.002020202	0.21402402	1	3032	tags=45%, list=24%, signal=60%	amygdala	Female
172	GOBP_HEART_DEVELOPMENT	GOBP_HEART_DEVELOPMENT	NA	449	0.33449304	1.6733733	0	0.2141229	1	2200	tags=30%, list=17%, signal=35%	amygdala	Female
173	GOBP_REGULATION_OF_TRANSLATIONAL_ELONGATION	GOBP_REGULATION_OF_TRANSLATIONAL_ELONGATION	NA	15	0.6118952	1.6721387	0.012448133	0.21494803	1	1583	tags=33%, list=12%, signal=38%	amygdala	Female
174	HP_CHORIORETINAL_DEGENERATION	HP_CHORIORETINAL_DEGENERATION	NA	30	0.5152206	1.6714152	0.006147541	0.2147934	1	2632	tags=60%, list=21%, signal=76%	amygdala	Female
175	GOBP_VERY_LONG_CHAIN_FATTY_ACID_METABOLIC_PROCESS	GOBP_VERY_LONG_CHAIN_FATTY_ACID_METABOLIC_PROCESS	NA	28	0.51811683	1.6708473	0.00996016	0.2144502	1	1351	tags=36%, list=11%, signal=40%	amygdala	Female
176	GOBP_REGULATION_OF_MICROTUBULE_BASED_MOVEMENT	GOBP_REGULATION_OF_MICROTUBULE_BASED_MOVEMENT	NA	31	0.51188326	1.6703898	0.008213553	0.21413036	1	1168	tags=35%, list=9%, signal=39%	amygdala	Female
177	GOBP_REGULATION_OF_ENDOTHELIAL_CELL_DIFFERENTIATION	GOBP_REGULATION_OF_ENDOTHELIAL_CELL_DIFFERENTIATION	NA	30	0.51788497	1.6698129	0.013333334	0.21390615	1	2632	tags=47%, list=21%, signal=59%	amygdala	Female
178	GOBP_THIOESTER_METABOLIC_PROCESS	GOBP_THIOESTER_METABOLIC_PROCESS	NA	65	0.4359604	1.6694545	0.008247423	0.21345448	1	2625	tags=42%, list=21%, signal=52%	amygdala	Female
179	GOBP_POSITIVE_REGULATION_OF_SMOOTHENED_SIGNALING_PATHWAY	GOBP_POSITIVE_REGULATION_OF_SMOOTHENED_SIGNALING_PATHWAY	NA	29	0.5232632	1.669446	0.010526316	0.21226873	1	2327	tags=41%, list=18%, signal=51%	amygdala	Female
180	HP_ABNORMAL_VENOUS_MORPHOLOGY	HP_ABNORMAL_VENOUS_MORPHOLOGY	NA	102	0.40451086	1.6672692	0.0021321962	0.21461865	1	1678	tags=28%, list=13%, signal=33%	amygdala	Female
181	GOBP_THIOESTER_BIOSYNTHETIC_PROCESS	GOBP_THIOESTER_BIOSYNTHETIC_PROCESS	NA	38	0.48104802	1.6665219	0.014314928	0.21457724	1	2625	tags=47%, list=21%, signal=60%	amygdala	Female
182	HP_CLUBBING	HP_CLUBBING	NA	97	0.40655348	1.6665004	0.002074689	0.21343778	1	3064	tags=41%, list=24%, signal=54%	amygdala	Female
183	GOBP_SULFUR_COMPOUND_BIOSYNTHETIC_PROCESS	GOBP_SULFUR_COMPOUND_BIOSYNTHETIC_PROCESS	NA	119	0.392745	1.6658994	0.002057613	0.21347481	1	2000	tags=25%, list=16%, signal=30%	amygdala	Female
184	HP_CEREBRAL_HAMARTOMA	HP_CEREBRAL_HAMARTOMA	NA	15	0.6099165	1.6641313	0.0137795275	0.21527654	1	922	tags=33%, list=7%, signal=36%	amygdala	Female
185	HP_AORTIC_DISSECTION	HP_AORTIC_DISSECTION	NA	27	0.5258557	1.6632186	0.020408163	0.21562272	1	3103	tags=44%, list=24%, signal=59%	amygdala	Female
186	HP_CONGENITAL_HYPOTHYROIDISM	HP_CONGENITAL_HYPOTHYROIDISM	NA	20	0.5703069	1.6627518	0.018329939	0.21521206	1	1404	tags=35%, list=11%, signal=39%	amygdala	Female
187	GOBP_TISSUE_MORPHOGENESIS	GOBP_TISSUE_MORPHOGENESIS	NA	452	0.3289774	1.6613421	0	0.21650727	1	2641	tags=33%, list=21%, signal=40%	amygdala	Female
188	HP_VERTEBRAL_CLEFTING	HP_VERTEBRAL_CLEFTING	NA	23	0.5365876	1.6610078	0.008547009	0.21588123	1	1594	tags=39%, list=13%, signal=45%	amygdala	Female
189	HP_PULMONIC_STENOSIS	HP_PULMONIC_STENOSIS	NA	89	0.40581957	1.6588104	0.008528785	0.21882765	1	3039	tags=38%, list=24%, signal=50%	amygdala	Female
190	HP_CURLY_HAIR	HP_CURLY_HAIR	NA	23	0.54672396	1.6574757	0.012121212	0.2201691	1	3039	tags=52%, list=24%, signal=69%	amygdala	Female
191	GOBP_ENDOTHELIUM_DEVELOPMENT	GOBP_ENDOTHELIUM_DEVELOPMENT	NA	107	0.40162015	1.6558255	0.001996008	0.2219078	1	3587	tags=44%, list=28%, signal=61%	amygdala	Female
192	HP_LIPOATROPHY	HP_LIPOATROPHY	NA	52	0.4448655	1.6555952	0.004140787	0.22117914	1	1889	tags=29%, list=15%, signal=34%	amygdala	Female
193	HP_LONG_EYELASHES	HP_LONG_EYELASHES	NA	86	0.41321465	1.6553469	0.0019455253	0.22051427	1	2153	tags=29%, list=17%, signal=35%	amygdala	Female
194	GOBP_PATTERN_SPECIFICATION_PROCESS	GOBP_PATTERN_SPECIFICATION_PROCESS	NA	312	0.33823064	1.653596	0	0.22249907	1	1534	tags=25%, list=12%, signal=28%	amygdala	Female
195	GOBP_MONOCARBOXYLIC_ACID_CATABOLIC_PROCESS	GOBP_MONOCARBOXYLIC_ACID_CATABOLIC_PROCESS	NA	93	0.40560555	1.6534029	0.0020242915	0.22171235	1	2939	tags=41%, list=23%, signal=53%	amygdala	Female
196	GOBP_REGULATION_OF_T_HELPER_1_TYPE_IMMUNE_RESPONSE	GOBP_REGULATION_OF_T_HELPER_1_TYPE_IMMUNE_RESPONSE	NA	15	0.61083645	1.6511662	0.019569471	0.22456914	1	1240	tags=53%, list=10%, signal=59%	amygdala	Female
197	GOBP_CELL_PROJECTION_ASSEMBLY	GOBP_CELL_PROJECTION_ASSEMBLY	NA	467	0.32478642	1.6509697	0	0.22382712	1	3105	tags=34%, list=25%, signal=44%	amygdala	Female
198	GOBP_STRIATED_MUSCLE_CELL_PROLIFERATION	GOBP_STRIATED_MUSCLE_CELL_PROLIFERATION	NA	55	0.44232556	1.6497425	0.0056818184	0.22492503	1	2817	tags=45%, list=22%, signal=58%	amygdala	Female
199	HP_ANOREXIA	HP_ANOREXIA	NA	69	0.42671767	1.6496218	0	0.22403389	1	3489	tags=49%, list=28%, signal=68%	amygdala	Female
200	HP_ABNORMAL_CHOROID_MORPHOLOGY	HP_ABNORMAL_CHOROID_MORPHOLOGY	NA	132	0.37960967	1.6495703	0	0.22300304	1	2083	tags=28%, list=16%, signal=33%	amygdala	Female
201	HP_ABNORMAL_PROXIMAL_PHALANX_MORPHOLOGY_OF_THE_HAND	HP_ABNORMAL_PROXIMAL_PHALANX_MORPHOLOGY_OF_THE_HAND	NA	17	0.5939672	1.6456325	0.014112903	0.22872676	1	727	tags=29%, list=6%, signal=31%	amygdala	Female
202	GOBP_ENDOTHELIAL_CELL_DEVELOPMENT	GOBP_ENDOTHELIAL_CELL_DEVELOPMENT	NA	55	0.44459662	1.6443015	0.0063829785	0.23010066	1	3579	tags=45%, list=28%, signal=63%	amygdala	Female
203	HP_ABNORMAL_CONNECTION_OF_THE_CARDIAC_SEGMENTS	HP_ABNORMAL_CONNECTION_OF_THE_CARDIAC_SEGMENTS	NA	189	0.3587496	1.642538	0	0.23184489	1	2314	tags=27%, list=18%, signal=33%	amygdala	Female
204	HP_FAT_MALABSORPTION	HP_FAT_MALABSORPTION	NA	26	0.5077606	1.64175	0.025540275	0.23216046	1	1748	tags=31%, list=14%, signal=36%	amygdala	Female
205	HP_ABNORMAL_EPIPHYSIS_MORPHOLOGY_OF_THE_PHALANGES_OF_THE_HAND	HP_ABNORMAL_EPIPHYSIS_MORPHOLOGY_OF_THE_PHALANGES_OF_THE_HAND	NA	27	0.52410704	1.641597	0.018442623	0.23129553	1	1329	tags=33%, list=10%, signal=37%	amygdala	Female
206	GOBP_RESPONSE_TO_GONADOTROPIN	GOBP_RESPONSE_TO_GONADOTROPIN	NA	19	0.57191586	1.63964	0.021141648	0.23367439	1	2188	tags=42%, list=17%, signal=51%	amygdala	Female
207	GOBP_REGULATION_OF_MONOOXYGENASE_ACTIVITY	GOBP_REGULATION_OF_MONOOXYGENASE_ACTIVITY	NA	29	0.5038525	1.6390325	0.018036073	0.23357335	1	1678	tags=34%, list=13%, signal=40%	amygdala	Female
208	GOBP_EPITHELIAL_CELL_DIFFERENTIATION	GOBP_EPITHELIAL_CELL_DIFFERENTIATION	NA	429	0.32699093	1.6372378	0	0.23582974	1	1979	tags=25%, list=16%, signal=29%	amygdala	Female
209	HP_APLASIA_HYPOPLASIA_OF_THE_DISTAL_PHALANGES_OF_THE_HAND	HP_APLASIA_HYPOPLASIA_OF_THE_DISTAL_PHALANGES_OF_THE_HAND	NA	84	0.41078845	1.636113	0.008474576	0.23685461	1	1814	tags=24%, list=14%, signal=28%	amygdala	Female
210	GOBP_RETINA_VASCULATURE_DEVELOPMENT_IN_CAMERA_TYPE_EYE	GOBP_RETINA_VASCULATURE_DEVELOPMENT_IN_CAMERA_TYPE_EYE	NA	17	0.5911907	1.636054	0.01875	0.23583391	1	3662	tags=65%, list=29%, signal=91%	amygdala	Female
211	GOBP_NEURAL_TUBE_DEVELOPMENT	GOBP_NEURAL_TUBE_DEVELOPMENT	NA	136	0.3793004	1.633268	0	0.239936	1	2660	tags=32%, list=21%, signal=41%	amygdala	Female
212	GOBP_FATTY_ACID_CATABOLIC_PROCESS	GOBP_FATTY_ACID_CATABOLIC_PROCESS	NA	81	0.41145918	1.6315057	0.003968254	0.24210107	1	2939	tags=42%, list=23%, signal=54%	amygdala	Female
213	HP_DELAYED_EPIPHYSEAL_OSSIFICATION	HP_DELAYED_EPIPHYSEAL_OSSIFICATION	NA	17	0.5814461	1.6312968	0.028056113	0.24124877	1	246	tags=29%, list=2%, signal=30%	amygdala	Female
214	HP_ABNORMAL_BRANCHING_PATTERN_OF_THE_AORTIC_ARCH	HP_ABNORMAL_BRANCHING_PATTERN_OF_THE_AORTIC_ARCH	NA	17	0.56611145	1.6307417	0.022494888	0.24115467	1	2176	tags=35%, list=17%, signal=43%	amygdala	Female
215	GOBP_PROXIMAL_DISTAL_PATTERN_FORMATION	GOBP_PROXIMAL_DISTAL_PATTERN_FORMATION	NA	18	0.57186484	1.6305296	0.039337475	0.24043755	1	922	tags=50%, list=7%, signal=54%	amygdala	Female
216	GOMF_CYTOKINE_RECEPTOR_ACTIVITY	GOMF_CYTOKINE_RECEPTOR_ACTIVITY	NA	47	0.45577314	1.6293757	0.013071896	0.24154253	1	1800	tags=38%, list=14%, signal=44%	amygdala	Female
217	GOBP_EPITHELIAL_CELL_DIFFERENTIATION_INVOLVED_IN_KIDNEY_DEVELOPMENT	GOBP_EPITHELIAL_CELL_DIFFERENTIATION_INVOLVED_IN_KIDNEY_DEVELOPMENT	NA	35	0.48265558	1.6268556	0.011764706	0.24519846	1	1957	tags=46%, list=15%, signal=54%	amygdala	Female
218	HP_COUGH	HP_COUGH	NA	102	0.39461136	1.6258684	0.0021551724	0.24607684	1	1054	tags=23%, list=8%, signal=24%	amygdala	Female
219	HP_HEREDITARY_NONPOLYPOSIS_COLORECTAL_CARCINOMA	HP_HEREDITARY_NONPOLYPOSIS_COLORECTAL_CARCINOMA	NA	25	0.52655196	1.6225476	0.02079002	0.25098348	1	2865	tags=36%, list=23%, signal=46%	amygdala	Female
220	GOBP_BLOOD_VESSEL_REMODELING	GOBP_BLOOD_VESSEL_REMODELING	NA	31	0.50430715	1.6220669	0.016985139	0.25069523	1	2083	tags=39%, list=16%, signal=46%	amygdala	Female
221	HP_TRUE_HERMAPHRODITISM	HP_TRUE_HERMAPHRODITISM	NA	16	0.58152664	1.6215101	0.029126214	0.25073564	1	4123	tags=69%, list=33%, signal=102%	amygdala	Female
222	GOBP_HYPOTHALAMUS_DEVELOPMENT	GOBP_HYPOTHALAMUS_DEVELOPMENT	NA	16	0.58930415	1.6207972	0.025742574	0.2510737	1	21	tags=13%, list=0%, signal=13%	amygdala	Female
223	HP_ABNORMALITY_OF_THE_SENSE_OF_SMELL	HP_ABNORMALITY_OF_THE_SENSE_OF_SMELL	NA	76	0.40837198	1.620531	0.004040404	0.25047022	1	2964	tags=42%, list=23%, signal=55%	amygdala	Female
224	GOMF_ACYL_COA_BINDING	GOMF_ACYL_COA_BINDING	NA	19	0.56080735	1.6200117	0.022177419	0.25041893	1	2899	tags=58%, list=23%, signal=75%	amygdala	Female
225	GOBP_CARDIAC_SEPTUM_MORPHOGENESIS	GOBP_CARDIAC_SEPTUM_MORPHOGENESIS	NA	56	0.43791667	1.6196918	0.0063965884	0.24993022	1	2976	tags=50%, list=23%, signal=65%	amygdala	Female
226	GOBP_ORGAN_GROWTH	GOBP_ORGAN_GROWTH	NA	118	0.38439766	1.618755	0	0.25053468	1	1683	tags=29%, list=13%, signal=33%	amygdala	Female
227	GOMF_CARBON_CARBON_LYASE_ACTIVITY	GOMF_CARBON_CARBON_LYASE_ACTIVITY	NA	44	0.4642977	1.618755	0.013972056	0.24943101	1	394	tags=14%, list=3%, signal=14%	amygdala	Female
228	GOBP_NUCLEOSIDE_BISPHOSPHATE_METABOLIC_PROCESS	GOBP_NUCLEOSIDE_BISPHOSPHATE_METABOLIC_PROCESS	NA	87	0.40393665	1.6185007	0	0.24882783	1	2625	tags=38%, list=21%, signal=48%	amygdala	Female
229	HP_APLASIA_HYPOPLASIA_OF_THE_TONGUE	HP_APLASIA_HYPOPLASIA_OF_THE_TONGUE	NA	33	0.48091972	1.6174881	0.012631579	0.24954109	1	4146	tags=67%, list=33%, signal=99%	amygdala	Female
230	HP_ARTERIAL_THROMBOSIS	HP_ARTERIAL_THROMBOSIS	NA	22	0.5270492	1.6171474	0.026422765	0.24912433	1	2865	tags=59%, list=23%, signal=76%	amygdala	Female
231	GOBP_CELLULAR_RESPONSE_TO_HEAT	GOBP_CELLULAR_RESPONSE_TO_HEAT	NA	55	0.43172103	1.616681	0.0061601643	0.24889585	1	3202	tags=33%, list=25%, signal=44%	amygdala	Female
232	HP_RENAL_HYPOPLASIA	HP_RENAL_HYPOPLASIA	NA	87	0.40336066	1.6142886	0	0.25235635	1	2178	tags=32%, list=17%, signal=39%	amygdala	Female
233	GOBP_REGULATION_OF_PHOSPHOLIPASE_ACTIVITY	GOBP_REGULATION_OF_PHOSPHOLIPASE_ACTIVITY	NA	46	0.45435295	1.6133448	0.01622718	0.25311103	1	1846	tags=33%, list=15%, signal=38%	amygdala	Female
234	HP_ABNORMAL_AUTONOMIC_NERVOUS_SYSTEM_PHYSIOLOGY	HP_ABNORMAL_AUTONOMIC_NERVOUS_SYSTEM_PHYSIOLOGY	NA	92	0.39612046	1.6133177	0.0059288535	0.2520651	1	1307	tags=21%, list=10%, signal=23%	amygdala	Female
235	GOMF_TRANSMEMBRANE_RECEPTOR_PROTEIN_TYROSINE_KINASE_ACTIVITY	GOMF_TRANSMEMBRANE_RECEPTOR_PROTEIN_TYROSINE_KINASE_ACTIVITY	NA	52	0.44305256	1.6129812	0.0040241447	0.25168976	1	2324	tags=38%, list=18%, signal=47%	amygdala	Female
236	HP_URETHRAL_ATRESIA	HP_URETHRAL_ATRESIA	NA	19	0.5475393	1.6092907	0.014583333	0.25761667	1	4123	tags=68%, list=33%, signal=101%	amygdala	Female
237	GOBP_REGULATION_OF_LIPASE_ACTIVITY	GOBP_REGULATION_OF_LIPASE_ACTIVITY	NA	62	0.4250828	1.6091981	0.004166667	0.25672567	1	1378	tags=26%, list=11%, signal=29%	amygdala	Female
238	GOBP_ORGANIC_ACID_CATABOLIC_PROCESS	GOBP_ORGANIC_ACID_CATABOLIC_PROCESS	NA	185	0.353501	1.6085949	0	0.25679657	1	2303	tags=32%, list=18%, signal=38%	amygdala	Female
239	GOBP_CELLULAR_MODIFIED_AMINO_ACID_METABOLIC_PROCESS	GOBP_CELLULAR_MODIFIED_AMINO_ACID_METABOLIC_PROCESS	NA	132	0.3770119	1.6067896	0.002096436	0.25920266	1	1539	tags=22%, list=12%, signal=25%	amygdala	Female
240	GOBP_REGULATION_OF_THE_FORCE_OF_HEART_CONTRACTION	GOBP_REGULATION_OF_THE_FORCE_OF_HEART_CONTRACTION	NA	21	0.54286534	1.6062386	0.021696253	0.2593722	1	812	tags=38%, list=6%, signal=41%	amygdala	Female
241	GOMF_ADP_BINDING	GOMF_ADP_BINDING	NA	26	0.5043414	1.6053097	0.023622047	0.25997815	1	862	tags=23%, list=7%, signal=25%	amygdala	Female
242	HP_FIBULAR_HYPOPLASIA	HP_FIBULAR_HYPOPLASIA	NA	16	0.5875229	1.6041645	0.031578947	0.26096827	1	2137	tags=44%, list=17%, signal=53%	amygdala	Female
243	GOBP_REGULATION_OF_ENDOTHELIAL_CELL_DEVELOPMENT	GOBP_REGULATION_OF_ENDOTHELIAL_CELL_DEVELOPMENT	NA	15	0.57594645	1.6028484	0.03968254	0.2624763	1	3559	tags=60%, list=28%, signal=83%	amygdala	Female
244	GOCC_APICAL_PART_OF_CELL	GOCC_APICAL_PART_OF_CELL	NA	263	0.3334595	1.5985037	0	0.26990438	1	1534	tags=24%, list=12%, signal=27%	amygdala	Female
245	HP_MYELOID_LEUKEMIA	HP_MYELOID_LEUKEMIA	NA	18	0.5571639	1.598379	0.033970278	0.26910904	1	3242	tags=61%, list=26%, signal=82%	amygdala	Female
246	GOBP_MUSCLE_CELL_PROLIFERATION	GOBP_MUSCLE_CELL_PROLIFERATION	NA	148	0.35972393	1.5972703	0.002105263	0.27038833	1	2197	tags=31%, list=17%, signal=37%	amygdala	Female
247	GOBP_CELL_COMMUNICATION_BY_ELECTRICAL_COUPLING	GOBP_CELL_COMMUNICATION_BY_ELECTRICAL_COUPLING	NA	29	0.49271542	1.5936037	0.014522822	0.2767137	1	1678	tags=38%, list=13%, signal=44%	amygdala	Female
248	GOBP_CARDIAC_SEPTUM_DEVELOPMENT	GOBP_CARDIAC_SEPTUM_DEVELOPMENT	NA	82	0.39386326	1.5933092	0.010309278	0.27621737	1	3475	tags=50%, list=27%, signal=68%	amygdala	Female
249	GOBP_DIENCEPHALON_DEVELOPMENT	GOBP_DIENCEPHALON_DEVELOPMENT	NA	51	0.43218684	1.5930412	0.019438446	0.27571005	1	1913	tags=39%, list=15%, signal=46%	amygdala	Female
250	HP_APLASIA_OF_THE_SEMICIRCULAR_CANAL	HP_APLASIA_OF_THE_SEMICIRCULAR_CANAL	NA	16	0.56785244	1.5923967	0.045738045	0.27579722	1	1271	tags=31%, list=10%, signal=35%	amygdala	Female
251	HP_HYPOPLASTIC_FEMALE_EXTERNAL_GENITALIA	HP_HYPOPLASTIC_FEMALE_EXTERNAL_GENITALIA	NA	37	0.46710202	1.5918919	0.01923077	0.27568448	1	1095	tags=19%, list=9%, signal=21%	amygdala	Female
252	HP_ABNORMALITY_OF_GLOBE_SIZE	HP_ABNORMALITY_OF_GLOBE_SIZE	NA	212	0.34645143	1.5916997	0	0.27501142	1	2847	tags=33%, list=22%, signal=42%	amygdala	Female
253	GOBP_LIPID_OXIDATION	GOBP_LIPID_OXIDATION	NA	89	0.39211607	1.5911543	0	0.2749782	1	2939	tags=38%, list=23%, signal=49%	amygdala	Female
254	GOBP_EMBRYO_IMPLANTATION	GOBP_EMBRYO_IMPLANTATION	NA	36	0.46234635	1.5880401	0.014373717	0.28044748	1	2290	tags=39%, list=18%, signal=47%	amygdala	Female
255	GOMF_TBP_CLASS_PROTEIN_BINDING	GOMF_TBP_CLASS_PROTEIN_BINDING	NA	22	0.5286549	1.5880284	0.032388665	0.2793709	1	1793	tags=36%, list=14%, signal=42%	amygdala	Female
256	HP_PANCREATIC_CYSTS	HP_PANCREATIC_CYSTS	NA	28	0.4872546	1.5866371	0.025440313	0.2811941	1	4123	tags=61%, list=33%, signal=90%	amygdala	Female
257	GOBP_CELLULAR_RESPONSE_TO_INTERLEUKIN_1	GOBP_CELLULAR_RESPONSE_TO_INTERLEUKIN_1	NA	61	0.41365865	1.5863881	0.020618556	0.2805402	1	2479	tags=39%, list=20%, signal=49%	amygdala	Female
258	GOBP_MODIFIED_AMINO_ACID_TRANSPORT	GOBP_MODIFIED_AMINO_ACID_TRANSPORT	NA	30	0.49353927	1.5846004	0.029661017	0.2832818	1	1549	tags=30%, list=12%, signal=34%	amygdala	Female
259	GOBP_REGULATION_OF_SMOOTHENED_SIGNALING_PATHWAY	GOBP_REGULATION_OF_SMOOTHENED_SIGNALING_PATHWAY	NA	69	0.41205567	1.5837914	0.008438818	0.2838823	1	922	tags=20%, list=7%, signal=22%	amygdala	Female
260	HP_ABNORMAL_EPIDERMAL_MORPHOLOGY	HP_ABNORMAL_EPIDERMAL_MORPHOLOGY	NA	48	0.43695366	1.5824524	0.012448133	0.2855844	1	2002	tags=31%, list=16%, signal=37%	amygdala	Female
261	HP_TRANSIENT_ISCHEMIC_ATTACK	HP_TRANSIENT_ISCHEMIC_ATTACK	NA	41	0.4558434	1.5821688	0.021484375	0.28506103	1	3062	tags=44%, list=24%, signal=58%	amygdala	Female
262	GOBP_POSITIVE_REGULATION_OF_CREB_TRANSCRIPTION_FACTOR_ACTIVITY	GOBP_POSITIVE_REGULATION_OF_CREB_TRANSCRIPTION_FACTOR_ACTIVITY	NA	17	0.5579781	1.5821187	0.034343433	0.28403217	1	1653	tags=41%, list=13%, signal=47%	amygdala	Female
263	GOBP_DICARBOXYLIC_ACID_CATABOLIC_PROCESS	GOBP_DICARBOXYLIC_ACID_CATABOLIC_PROCESS	NA	17	0.55550396	1.5819914	0.033126295	0.2831831	1	896	tags=29%, list=7%, signal=32%	amygdala	Female
264	GOCC_APICAL_PLASMA_MEMBRANE	GOCC_APICAL_PLASMA_MEMBRANE	NA	217	0.34363368	1.5813836	0	0.28342193	1	1534	tags=26%, list=12%, signal=29%	amygdala	Female
265	HP_LEIOMYOSARCOMA	HP_LEIOMYOSARCOMA	NA	22	0.53582215	1.5801084	0.032	0.28502122	1	501	tags=18%, list=4%, signal=19%	amygdala	Female
266	GOBP_SPECIFICATION_OF_SYMMETRY	GOBP_SPECIFICATION_OF_SYMMETRY	NA	97	0.38308996	1.5794733	0.007843138	0.2852842	1	2008	tags=31%, list=16%, signal=36%	amygdala	Female
267	GOBP_NUCLEOBASE_METABOLIC_PROCESS	GOBP_NUCLEOBASE_METABOLIC_PROCESS	NA	31	0.49207434	1.5793	0.02016129	0.28456742	1	933	tags=23%, list=7%, signal=24%	amygdala	Female
268	GOBP_SALIVARY_GLAND_DEVELOPMENT	GOBP_SALIVARY_GLAND_DEVELOPMENT	NA	26	0.49363667	1.5790486	0.023706896	0.28398898	1	2599	tags=42%, list=21%, signal=53%	amygdala	Female
269	GOBP_CELLULAR_TRANSITION_METAL_ION_HOMEOSTASIS	GOBP_CELLULAR_TRANSITION_METAL_ION_HOMEOSTASIS	NA	80	0.3966726	1.5790192	0.016494846	0.28297752	1	1699	tags=29%, list=13%, signal=33%	amygdala	Female
270	GOMF_FATTY_ACID_DERIVATIVE_BINDING	GOMF_FATTY_ACID_DERIVATIVE_BINDING	NA	17	0.55360186	1.5788065	0.042682927	0.2823309	1	2899	tags=59%, list=23%, signal=76%	amygdala	Female
271	HP_ABNORMAL_ANTIHELIX_MORPHOLOGY	HP_ABNORMAL_ANTIHELIX_MORPHOLOGY	NA	28	0.49014962	1.5762159	0.012711864	0.28656593	1	2223	tags=36%, list=18%, signal=43%	amygdala	Female
272	HP_POSTAXIAL_FOOT_POLYDACTYLY	HP_POSTAXIAL_FOOT_POLYDACTYLY	NA	47	0.43571985	1.5748088	0.012448133	0.28863648	1	4123	tags=49%, list=33%, signal=72%	amygdala	Female
273	GOBP_CALCIUM_MEDIATED_SIGNALING_USING_INTRACELLULAR_CALCIUM_SOURCE	GOBP_CALCIUM_MEDIATED_SIGNALING_USING_INTRACELLULAR_CALCIUM_SOURCE	NA	15	0.5853471	1.5747751	0.029045643	0.28763998	1	552	tags=33%, list=4%, signal=35%	amygdala	Female
274	GOBP_FATTY_ACID_BETA_OXIDATION	GOBP_FATTY_ACID_BETA_OXIDATION	NA	64	0.41614375	1.5743068	0.015779093	0.28750694	1	2939	tags=42%, list=23%, signal=55%	amygdala	Female
275	HP_GENERALIZED_HIRSUTISM	HP_GENERALIZED_HIRSUTISM	NA	71	0.4033596	1.5733483	0.008583691	0.28839245	1	2817	tags=34%, list=22%, signal=43%	amygdala	Female
276	HP_MORPHOLOGICAL_ABNORMALITY_OF_THE_VESTIBULE_OF_THE_INNER_EAR	HP_MORPHOLOGICAL_ABNORMALITY_OF_THE_VESTIBULE_OF_THE_INNER_EAR	NA	20	0.5290521	1.5721338	0.03373016	0.28996816	1	3319	tags=50%, list=26%, signal=68%	amygdala	Female
277	GOBP_NEUROTRANSMITTER_GATED_ION_CHANNEL_CLUSTERING	GOBP_NEUROTRANSMITTER_GATED_ION_CHANNEL_CLUSTERING	NA	15	0.5717134	1.5716591	0.043763675	0.2899523	1	2428	tags=53%, list=19%, signal=66%	amygdala	Female
278	HP_ABNORMALITY_OF_THE_PULMONARY_ARTERY	HP_ABNORMALITY_OF_THE_PULMONARY_ARTERY	NA	148	0.35463294	1.5712341	0	0.28962317	1	3319	tags=37%, list=26%, signal=50%	amygdala	Female
279	GOBP_CARDIAC_MUSCLE_CELL_PROLIFERATION	GOBP_CARDIAC_MUSCLE_CELL_PROLIFERATION	NA	40	0.4532812	1.5703055	0.010638298	0.29063123	1	2976	tags=48%, list=23%, signal=62%	amygdala	Female
280	HP_TISSUE_ISCHEMIA	HP_TISSUE_ISCHEMIA	NA	81	0.38634285	1.5698836	0.0064794817	0.2904762	1	2632	tags=37%, list=21%, signal=46%	amygdala	Female
281	GOMF_SOLUTE_SODIUM_SYMPORTER_ACTIVITY	GOMF_SOLUTE_SODIUM_SYMPORTER_ACTIVITY	NA	41	0.44598308	1.5688064	0.020746889	0.29179645	1	461	tags=24%, list=4%, signal=25%	amygdala	Female
282	GOBP_STRIATED_MUSCLE_CELL_DEVELOPMENT	GOBP_STRIATED_MUSCLE_CELL_DEVELOPMENT	NA	51	0.42916247	1.5650808	0.01039501	0.29826313	1	1889	tags=33%, list=15%, signal=39%	amygdala	Female
283	HP_CONGENITAL_MALFORMATION_OF_THE_GREAT_ARTERIES	HP_CONGENITAL_MALFORMATION_OF_THE_GREAT_ARTERIES	NA	343	0.32084122	1.5648748	0	0.29756278	1	2256	tags=25%, list=18%, signal=30%	amygdala	Female
284	HP_FUNCTIONAL_ABNORMALITY_OF_MALE_INTERNAL_GENITALIA	HP_FUNCTIONAL_ABNORMALITY_OF_MALE_INTERNAL_GENITALIA	NA	136	0.36644107	1.5621548	0.008213553	0.30241185	1	2018	tags=29%, list=16%, signal=34%	amygdala	Female
285	HP_THROMBOEMBOLISM	HP_THROMBOEMBOLISM	NA	18	0.54487395	1.5612346	0.044680852	0.30333734	1	2204	tags=44%, list=17%, signal=54%	amygdala	Female
286	GOBP_LONG_CHAIN_FATTY_ACID_METABOLIC_PROCESS	GOBP_LONG_CHAIN_FATTY_ACID_METABOLIC_PROCESS	NA	65	0.4075516	1.5609914	0.008810572	0.3027966	1	2078	tags=29%, list=16%, signal=35%	amygdala	Female
287	GOBP_VENTRICULAR_SEPTUM_DEVELOPMENT	GOBP_VENTRICULAR_SEPTUM_DEVELOPMENT	NA	57	0.4266283	1.560409	0.010416667	0.3030456	1	2188	tags=37%, list=17%, signal=44%	amygdala	Female
288	GOBP_NEURAL_TUBE_PATTERNING	GOBP_NEURAL_TUBE_PATTERNING	NA	30	0.4756893	1.5598624	0.037190083	0.30308113	1	3092	tags=47%, list=24%, signal=62%	amygdala	Female
289	HP_BREAST_CARCINOMA	HP_BREAST_CARCINOMA	NA	51	0.43283412	1.5596328	0.014830508	0.30255598	1	2870	tags=45%, list=23%, signal=58%	amygdala	Female
290	GOCC_FILOPODIUM	GOCC_FILOPODIUM	NA	85	0.38456303	1.5591302	0.0040241447	0.30264944	1	1609	tags=28%, list=13%, signal=32%	amygdala	Female
291	GOBP_L_GLUTAMATE_IMPORT_ACROSS_PLASMA_MEMBRANE	GOBP_L_GLUTAMATE_IMPORT_ACROSS_PLASMA_MEMBRANE	NA	15	0.5639882	1.5587318	0.05487805	0.30247968	1	1698	tags=47%, list=13%, signal=54%	amygdala	Female
292	GOBP_G_PROTEIN_COUPLED_RECEPTOR_SIGNALING_PATHWAY	GOBP_G_PROTEIN_COUPLED_RECEPTOR_SIGNALING_PATHWAY	NA	454	0.30936608	1.5577589	0	0.30347723	1	1701	tags=25%, list=13%, signal=28%	amygdala	Female
293	GOBP_SPERMATID_DIFFERENTIATION	GOBP_SPERMATID_DIFFERENTIATION	NA	101	0.3755343	1.5575397	0.008810572	0.30287284	1	1239	tags=20%, list=10%, signal=22%	amygdala	Female
294	GOBP_REGULATION_OF_PHOSPHOLIPASE_C_ACTIVITY	GOBP_REGULATION_OF_PHOSPHOLIPASE_C_ACTIVITY	NA	27	0.49908382	1.5565139	0.020618556	0.30402115	1	1626	tags=33%, list=13%, signal=38%	amygdala	Female
295	GOBP_POSITIVE_REGULATION_OF_ERK1_AND_ERK2_CASCADE	GOBP_POSITIVE_REGULATION_OF_ERK1_AND_ERK2_CASCADE	NA	122	0.36046162	1.5560994	0.006423983	0.30381235	1	1299	tags=25%, list=10%, signal=27%	amygdala	Female
296	GOBP_POSITIVE_REGULATION_OF_PHOSPHATASE_ACTIVITY	GOBP_POSITIVE_REGULATION_OF_PHOSPHATASE_ACTIVITY	NA	27	0.48580876	1.5548999	0.041493777	0.30541494	1	2080	tags=37%, list=16%, signal=44%	amygdala	Female
297	HP_ABNORMAL_BREATH_SOUND	HP_ABNORMAL_BREATH_SOUND	NA	77	0.38988388	1.554395	0.0065075923	0.3055645	1	957	tags=25%, list=8%, signal=27%	amygdala	Female
298	GOBP_RETINOL_METABOLIC_PROCESS	GOBP_RETINOL_METABOLIC_PROCESS	NA	30	0.46892843	1.553785	0.035856575	0.3059264	1	542	tags=17%, list=4%, signal=17%	amygdala	Female
299	HP_APLASIA_HYPOPLASIA_OF_THE_PHALANGES_OF_THE_TOES	HP_APLASIA_HYPOPLASIA_OF_THE_PHALANGES_OF_THE_TOES	NA	16	0.55483395	1.5533463	0.05664488	0.3058631	1	1067	tags=31%, list=8%, signal=34%	amygdala	Female
300	GOMF_CARBOXYPEPTIDASE_ACTIVITY	GOMF_CARBOXYPEPTIDASE_ACTIVITY	NA	31	0.47641072	1.552795	0.024742268	0.30604425	1	876	tags=23%, list=7%, signal=24%	amygdala	Female
301	GOBP_POSITIVE_REGULATION_OF_BLOOD_VESSEL_ENDOTHELIAL_CELL_MIGRATION	GOBP_POSITIVE_REGULATION_OF_BLOOD_VESSEL_ENDOTHELIAL_CELL_MIGRATION	NA	43	0.44591603	1.5515056	0.021097047	0.3077498	1	3046	tags=42%, list=24%, signal=55%	amygdala	Female
302	GOBP_LEFT_RIGHT_PATTERN_FORMATION	GOBP_LEFT_RIGHT_PATTERN_FORMATION	NA	20	0.5246004	1.551432	0.036072146	0.3069004	1	2248	tags=50%, list=18%, signal=61%	amygdala	Female
303	GOBP_MORPHOGENESIS_OF_A_POLARIZED_EPITHELIUM	GOBP_MORPHOGENESIS_OF_A_POLARIZED_EPITHELIUM	NA	77	0.39079428	1.5500903	0.008421052	0.30870548	1	2630	tags=31%, list=21%, signal=39%	amygdala	Female
304	HP_HOLOPROSENCEPHALY	HP_HOLOPROSENCEPHALY	NA	55	0.42281258	1.5496165	0.018442623	0.30877373	1	3092	tags=40%, list=24%, signal=53%	amygdala	Female
305	GOMF_HORMONE_BINDING	GOMF_HORMONE_BINDING	NA	55	0.4154756	1.5490416	0.018442623	0.3089068	1	1392	tags=29%, list=11%, signal=33%	amygdala	Female
306	HP_TELECANTHUS	HP_TELECANTHUS	NA	115	0.3657231	1.5488372	0.0020408162	0.30834383	1	1657	tags=20%, list=13%, signal=23%	amygdala	Female
307	HP_GASTROINTESTINAL_ATRESIA	HP_GASTROINTESTINAL_ATRESIA	NA	54	0.41601133	1.5476044	0.016393442	0.31000265	1	1991	tags=30%, list=16%, signal=35%	amygdala	Female
308	HP_APLASIA_HYPOPLASIA_OF_THE_FIBULA	HP_APLASIA_HYPOPLASIA_OF_THE_FIBULA	NA	20	0.5244059	1.5458585	0.033663366	0.31311786	1	2631	tags=40%, list=21%, signal=50%	amygdala	Female
309	HP_CHRONIC_BRONCHITIS	HP_CHRONIC_BRONCHITIS	NA	15	0.5591185	1.5442106	0.04517454	0.31558987	1	957	tags=40%, list=8%, signal=43%	amygdala	Female
310	GOBP_OUTFLOW_TRACT_MORPHOGENESIS	GOBP_OUTFLOW_TRACT_MORPHOGENESIS	NA	62	0.40467513	1.542829	0.017307693	0.3175753	1	2632	tags=45%, list=21%, signal=57%	amygdala	Female
311	HP_ABNORMAL_ATRIOVENTRICULAR_VALVE_PHYSIOLOGY	HP_ABNORMAL_ATRIOVENTRICULAR_VALVE_PHYSIOLOGY	NA	130	0.35764056	1.5426186	0.003944773	0.31706318	1	1648	tags=27%, list=13%, signal=31%	amygdala	Female
312	GOBP_REGULATION_OF_PHOSPHOPROTEIN_PHOSPHATASE_ACTIVITY	GOBP_REGULATION_OF_PHOSPHOPROTEIN_PHOSPHATASE_ACTIVITY	NA	48	0.4197775	1.5419989	0.026490066	0.31743133	1	3747	tags=44%, list=30%, signal=62%	amygdala	Female
313	GOBP_PROSTATE_GLAND_MORPHOGENESIS	GOBP_PROSTATE_GLAND_MORPHOGENESIS	NA	18	0.5375032	1.541626	0.052419353	0.3172995	1	2599	tags=56%, list=21%, signal=70%	amygdala	Female
314	HP_RETINAL_DYSTROPHY	HP_RETINAL_DYSTROPHY	NA	249	0.32783893	1.5408912	0	0.3179409	1	2018	tags=26%, list=16%, signal=30%	amygdala	Female
315	HP_SUBARACHNOID_HEMORRHAGE	HP_SUBARACHNOID_HEMORRHAGE	NA	26	0.48600885	1.5405334	0.046277665	0.31772402	1	2476	tags=42%, list=20%, signal=52%	amygdala	Female
316	HP_ABNORMAL_CIRCULATING_ASPARTATE_FAMILY_AMINO_ACID_CONCENTRATION	HP_ABNORMAL_CIRCULATING_ASPARTATE_FAMILY_AMINO_ACID_CONCENTRATION	NA	16	0.55441225	1.5405284	0.03877551	0.3167299	1	3187	tags=50%, list=25%, signal=67%	amygdala	Female
317	GOBP_HEART_GROWTH	GOBP_HEART_GROWTH	NA	66	0.39797035	1.5402424	0.016528925	0.31639948	1	2197	tags=32%, list=17%, signal=38%	amygdala	Female
318	HP_MEDIAN_CLEFT_LIP	HP_MEDIAN_CLEFT_LIP	NA	27	0.4837209	1.5397679	0.04192872	0.3164785	1	1285	tags=26%, list=10%, signal=29%	amygdala	Female
319	GOBP_GERM_CELL_DEVELOPMENT	GOBP_GERM_CELL_DEVELOPMENT	NA	167	0.3431846	1.5395702	0	0.31599006	1	2911	tags=35%, list=23%, signal=44%	amygdala	Female
320	GOMF_CHEMOREPELLENT_ACTIVITY	GOMF_CHEMOREPELLENT_ACTIVITY	NA	25	0.4959497	1.5393845	0.030674847	0.31535238	1	1907	tags=36%, list=15%, signal=42%	amygdala	Female
321	GOBP_GLUTATHIONE_METABOLIC_PROCESS	GOBP_GLUTATHIONE_METABOLIC_PROCESS	NA	39	0.44432694	1.5391567	0.032388665	0.31496334	1	596	tags=10%, list=5%, signal=11%	amygdala	Female
322	GOBP_MICROTUBULE_BASED_TRANSPORT	GOBP_MICROTUBULE_BASED_TRANSPORT	NA	179	0.33901286	1.5379199	0.0061601643	0.31686687	1	3320	tags=37%, list=26%, signal=50%	amygdala	Female
323	HP_ABNORMAL_ASCENDING_AORTA_MORPHOLOGY	HP_ABNORMAL_ASCENDING_AORTA_MORPHOLOGY	NA	20	0.519934	1.5376947	0.055555556	0.31640068	1	1648	tags=30%, list=13%, signal=34%	amygdala	Female
324	GOBP_BRAIN_MORPHOGENESIS	GOBP_BRAIN_MORPHOGENESIS	NA	28	0.4842329	1.5376478	0.018867925	0.3155384	1	3472	tags=57%, list=27%, signal=79%	amygdala	Female
325	GOBP_POSITIVE_REGULATION_OF_STEM_CELL_PROLIFERATION	GOBP_POSITIVE_REGULATION_OF_STEM_CELL_PROLIFERATION	NA	32	0.4656779	1.5370882	0.035789475	0.31579563	1	2632	tags=44%, list=21%, signal=55%	amygdala	Female
326	HP_VISCERAL_ANGIOMATOSIS	HP_VISCERAL_ANGIOMATOSIS	NA	15	0.5627906	1.5363861	0.05636743	0.31639633	1	2083	tags=47%, list=16%, signal=56%	amygdala	Female
327	HP_APLASIA_HYPOPLASIA_OF_TOE	HP_APLASIA_HYPOPLASIA_OF_TOE	NA	135	0.36010015	1.5361559	0.005964215	0.31589893	1	3053	tags=36%, list=24%, signal=47%	amygdala	Female
328	HP_ABNORMAL_AORTIC_VALVE_PHYSIOLOGY	HP_ABNORMAL_AORTIC_VALVE_PHYSIOLOGY	NA	117	0.35844672	1.5355394	0.00996016	0.31633896	1	1865	tags=23%, list=15%, signal=27%	amygdala	Female
329	HP_ABNORMAL_MENINGEAL_MORPHOLOGY	HP_ABNORMAL_MENINGEAL_MORPHOLOGY	NA	101	0.36602336	1.535382	0.006122449	0.3156745	1	2668	tags=34%, list=21%, signal=42%	amygdala	Female
330	GOBP_PULMONARY_VALVE_DEVELOPMENT	GOBP_PULMONARY_VALVE_DEVELOPMENT	NA	18	0.5252606	1.5350726	0.044921875	0.31538397	1	1774	tags=44%, list=14%, signal=52%	amygdala	Female
331	GOMF_MONOVALENT_CATION_PROTON_ANTIPORTER_ACTIVITY	GOMF_MONOVALENT_CATION_PROTON_ANTIPORTER_ACTIVITY	NA	19	0.52325684	1.53478	0.04140787	0.31507483	1	257	tags=16%, list=2%, signal=16%	amygdala	Female
332	GOBP_DIGESTIVE_SYSTEM_DEVELOPMENT	GOBP_DIGESTIVE_SYSTEM_DEVELOPMENT	NA	92	0.37617573	1.532601	0.01048218	0.31896186	1	1913	tags=30%, list=15%, signal=36%	amygdala	Female
333	GOBP_SMOOTHENED_SIGNALING_PATHWAY	GOBP_SMOOTHENED_SIGNALING_PATHWAY	NA	115	0.3610966	1.5322895	0.0019607844	0.31870362	1	1022	tags=18%, list=8%, signal=20%	amygdala	Female
334	HP_RETINAL_DETACHMENT	HP_RETINAL_DETACHMENT	NA	77	0.38768727	1.5312133	0.00862069	0.32030812	1	1684	tags=30%, list=13%, signal=34%	amygdala	Female
335	GOBP_REGULATION_OF_CARDIAC_MUSCLE_CELL_PROLIFERATION	GOBP_REGULATION_OF_CARDIAC_MUSCLE_CELL_PROLIFERATION	NA	30	0.4811381	1.5303919	0.037623763	0.32127076	1	2976	tags=50%, list=23%, signal=65%	amygdala	Female
336	HP_TICS	HP_TICS	NA	15	0.56207997	1.5296928	0.056842104	0.3218333	1	2	tags=7%, list=0%, signal=7%	amygdala	Female
337	GOBP_CELLULAR_RESPONSE_TO_CADMIUM_ION	GOBP_CELLULAR_RESPONSE_TO_CADMIUM_ION	NA	25	0.4925877	1.5290982	0.03448276	0.32207114	1	4120	tags=68%, list=33%, signal=101%	amygdala	Female
338	HP_SUPRAVENTRICULAR_ARRHYTHMIA	HP_SUPRAVENTRICULAR_ARRHYTHMIA	NA	69	0.39815584	1.5287502	0.013015185	0.32188967	1	2204	tags=30%, list=17%, signal=37%	amygdala	Female
339	HP_PANCREATIC_FIBROSIS	HP_PANCREATIC_FIBROSIS	NA	18	0.54662025	1.5286012	0.052	0.3213232	1	4123	tags=67%, list=33%, signal=99%	amygdala	Female
340	GOCC_PRESYNAPTIC_ACTIVE_ZONE_CYTOPLASMIC_COMPONENT	GOCC_PRESYNAPTIC_ACTIVE_ZONE_CYTOPLASMIC_COMPONENT	NA	15	0.5621408	1.5280483	0.055888224	0.32147697	1	3155	tags=60%, list=25%, signal=80%	amygdala	Female
341	GOBP_RESPONSE_TO_INTERLEUKIN_1	GOBP_RESPONSE_TO_INTERLEUKIN_1	NA	81	0.37506035	1.5278138	0.010822511	0.32108918	1	2123	tags=31%, list=17%, signal=37%	amygdala	Female
342	GOBP_POSITIVE_REGULATION_OF_ENDOTHELIAL_CELL_MIGRATION	GOBP_POSITIVE_REGULATION_OF_ENDOTHELIAL_CELL_MIGRATION	NA	87	0.38118452	1.5278057	0.006329114	0.32017812	1	2000	tags=28%, list=16%, signal=33%	amygdala	Female
343	GOCC_CILIARY_BASAL_BODY	GOCC_CILIARY_BASAL_BODY	NA	129	0.352559	1.5264472	0.0057803467	0.3222507	1	1879	tags=23%, list=15%, signal=27%	amygdala	Female
344	HP_ABNORMAL_LUNG_DEVELOPMENT	HP_ABNORMAL_LUNG_DEVELOPMENT	NA	157	0.3457887	1.5264156	0.0042918455	0.3213655	1	957	tags=18%, list=8%, signal=19%	amygdala	Female
345	HP_OLIGOSPERMIA	HP_OLIGOSPERMIA	NA	19	0.5387344	1.5239841	0.046184737	0.3258174	1	1050	tags=32%, list=8%, signal=34%	amygdala	Female
346	GOBP_CELL_CELL_SIGNALING_BY_WNT	GOBP_CELL_CELL_SIGNALING_BY_WNT	NA	353	0.31125396	1.5236365	0	0.32576668	1	1743	tags=22%, list=14%, signal=25%	amygdala	Female
347	HP_SEVERELY_REDUCED_VISUAL_ACUITY	HP_SEVERELY_REDUCED_VISUAL_ACUITY	NA	25	0.49221337	1.5235027	0.036734693	0.32514986	1	1562	tags=40%, list=12%, signal=46%	amygdala	Female
348	GOBP_PHOSPHOLIPASE_C_ACTIVATING_G_PROTEIN_COUPLED_RECEPTOR_SIGNALING_PATHWAY	GOBP_PHOSPHOLIPASE_C_ACTIVATING_G_PROTEIN_COUPLED_RECEPTOR_SIGNALING_PATHWAY	NA	56	0.4089714	1.5224953	0.022680413	0.32660636	1	1574	tags=36%, list=12%, signal=41%	amygdala	Female
349	GOBP_NEGATIVE_REGULATION_OF_EXTRINSIC_APOPTOTIC_SIGNALING_PATHWAY	GOBP_NEGATIVE_REGULATION_OF_EXTRINSIC_APOPTOTIC_SIGNALING_PATHWAY	NA	77	0.38754475	1.5221688	0.018556701	0.32640716	1	1774	tags=26%, list=14%, signal=30%	amygdala	Female
350	HP_LIPODYSTROPHY	HP_LIPODYSTROPHY	NA	86	0.37925065	1.5211173	0.015717093	0.3277729	1	1889	tags=27%, list=15%, signal=31%	amygdala	Female
351	HP_APLASIA_HYPOPLASIA_INVOLVING_BONES_OF_THE_LOWER_LIMBS	HP_APLASIA_HYPOPLASIA_INVOLVING_BONES_OF_THE_LOWER_LIMBS	NA	295	0.31747854	1.5202391	0	0.3287163	1	2700	tags=28%, list=21%, signal=35%	amygdala	Female
352	HP_ABNORMAL_PARANASAL_SINUS_MORPHOLOGY	HP_ABNORMAL_PARANASAL_SINUS_MORPHOLOGY	NA	105	0.36656177	1.5171133	0.008510638	0.33491132	1	1054	tags=21%, list=8%, signal=23%	amygdala	Female
353	GOBP_KERATINOCYTE_PROLIFERATION	GOBP_KERATINOCYTE_PROLIFERATION	NA	32	0.451746	1.5161179	0.039748956	0.3365236	1	1728	tags=38%, list=14%, signal=43%	amygdala	Female
354	GOBP_REGULATION_OF_ANIMAL_ORGAN_FORMATION	GOBP_REGULATION_OF_ANIMAL_ORGAN_FORMATION	NA	16	0.5500218	1.5154648	0.04897959	0.33718494	1	2632	tags=63%, list=21%, signal=79%	amygdala	Female
355	HP_OPTIC_DISC_COLOBOMA	HP_OPTIC_DISC_COLOBOMA	NA	15	0.5658077	1.5144964	0.054108217	0.3383328	1	1536	tags=33%, list=12%, signal=38%	amygdala	Female
356	GOBP_NEGATIVE_CHEMOTAXIS	GOBP_NEGATIVE_CHEMOTAXIS	NA	41	0.42305985	1.5141159	0.033472802	0.33833495	1	1541	tags=27%, list=12%, signal=30%	amygdala	Female
357	HP_ABDOMINAL_AORTIC_ANEURYSM	HP_ABDOMINAL_AORTIC_ANEURYSM	NA	20	0.51280415	1.5138524	0.06130268	0.33795804	1	794	tags=25%, list=6%, signal=27%	amygdala	Female
358	GOBP_REGULATION_OF_VASCULAR_PERMEABILITY	GOBP_REGULATION_OF_VASCULAR_PERMEABILITY	NA	36	0.44362184	1.5130956	0.043392505	0.33863303	1	1801	tags=33%, list=14%, signal=39%	amygdala	Female
359	HP_SHORT_TIBIA	HP_SHORT_TIBIA	NA	16	0.54195523	1.5129333	0.059304703	0.3380447	1	2575	tags=38%, list=20%, signal=47%	amygdala	Female
360	HP_ABNORMAL_HALLUX_PHALANX_MORPHOLOGY	HP_ABNORMAL_HALLUX_PHALANX_MORPHOLOGY	NA	28	0.4750701	1.5124267	0.04660194	0.33821613	1	931	tags=18%, list=7%, signal=19%	amygdala	Female
361	GOBP_REGULATION_OF_ANOIKIS	GOBP_REGULATION_OF_ANOIKIS	NA	19	0.51421523	1.5120751	0.050847456	0.3380873	1	1678	tags=32%, list=13%, signal=36%	amygdala	Female
362	HP_APLASTIC_HYPOPLASTIC_TOENAIL	HP_APLASTIC_HYPOPLASTIC_TOENAIL	NA	86	0.3756579	1.5104265	0.017857144	0.3407764	1	2197	tags=24%, list=17%, signal=29%	amygdala	Female
363	GOBP_NUCLEOSIDE_BISPHOSPHATE_BIOSYNTHETIC_PROCESS	GOBP_NUCLEOSIDE_BISPHOSPHATE_BIOSYNTHETIC_PROCESS	NA	52	0.40647343	1.510408	0.035051547	0.33989328	1	2899	tags=42%, list=23%, signal=55%	amygdala	Female
364	GOBP_REGULATION_OF_RYANODINE_SENSITIVE_CALCIUM_RELEASE_CHANNEL_ACTIVITY	GOBP_REGULATION_OF_RYANODINE_SENSITIVE_CALCIUM_RELEASE_CHANNEL_ACTIVITY	NA	21	0.50368756	1.5102903	0.04637097	0.33925632	1	1755	tags=38%, list=14%, signal=44%	amygdala	Female
365	HP_ENCEPHALOCELE	HP_ENCEPHALOCELE	NA	84	0.37522116	1.5100738	0.010615711	0.3388102	1	2141	tags=26%, list=17%, signal=31%	amygdala	Female
366	HP_ATRIAL_ARRHYTHMIA	HP_ATRIAL_ARRHYTHMIA	NA	48	0.4159292	1.5093429	0.03	0.33964294	1	2204	tags=33%, list=17%, signal=40%	amygdala	Female
367	GOBP_CELLULAR_RESPONSE_TO_STEROL	GOBP_CELLULAR_RESPONSE_TO_STEROL	NA	17	0.53403836	1.5088141	0.0501002	0.33996475	1	1877	tags=47%, list=15%, signal=55%	amygdala	Female
368	HP_DESCENDING_AORTIC_DISSECTION	HP_DESCENDING_AORTIC_DISSECTION	NA	17	0.54655504	1.5087929	0.072210066	0.33908615	1	1648	tags=29%, list=13%, signal=34%	amygdala	Female
369	GOBP_KERATINOCYTE_DIFFERENTIATION	GOBP_KERATINOCYTE_DIFFERENTIATION	NA	68	0.3910595	1.5087161	0.01002004	0.33831885	1	3195	tags=44%, list=25%, signal=59%	amygdala	Female
370	HP_ABNORMAL_PULMONARY_INTERSTITIAL_MORPHOLOGY	HP_ABNORMAL_PULMONARY_INTERSTITIAL_MORPHOLOGY	NA	105	0.36118513	1.5077186	0.016771488	0.3395356	1	994	tags=20%, list=8%, signal=22%	amygdala	Female
371	HP_ABNORMALITY_OF_BLOOD_CIRCULATION	HP_ABNORMALITY_OF_BLOOD_CIRCULATION	NA	243	0.31901115	1.5076997	0	0.33865243	1	3286	tags=36%, list=26%, signal=47%	amygdala	Female
372	GOMF_PROTEIN_TYROSINE_KINASE_ACTIVATOR_ACTIVITY	GOMF_PROTEIN_TYROSINE_KINASE_ACTIVATOR_ACTIVITY	NA	21	0.5105248	1.5075613	0.04637097	0.33801055	1	726	tags=33%, list=6%, signal=35%	amygdala	Female
373	HP_APLASIA_HYPOPLASIA_OF_THE_ULNA	HP_APLASIA_HYPOPLASIA_OF_THE_ULNA	NA	43	0.434822	1.5074525	0.03125	0.33733734	1	2772	tags=37%, list=22%, signal=47%	amygdala	Female
374	GOBP_NADP_METABOLIC_PROCESS	GOBP_NADP_METABOLIC_PROCESS	NA	34	0.44940063	1.5045146	0.036	0.34339136	1	1404	tags=24%, list=11%, signal=26%	amygdala	Female
375	GOBP_NEGATIVE_REGULATION_OF_FATTY_ACID_METABOLIC_PROCESS	GOBP_NEGATIVE_REGULATION_OF_FATTY_ACID_METABOLIC_PROCESS	NA	22	0.5030698	1.5043205	0.046184737	0.34295803	1	2712	tags=45%, list=21%, signal=58%	amygdala	Female
376	HP_CAPILLARY_HEMANGIOMA	HP_CAPILLARY_HEMANGIOMA	NA	31	0.4602724	1.5021429	0.043564357	0.34702784	1	1854	tags=32%, list=15%, signal=38%	amygdala	Female
377	HP_ABNORMALITY_OF_THE_CARPAL_BONES	HP_ABNORMALITY_OF_THE_CARPAL_BONES	NA	57	0.40485063	1.4994732	0.02631579	0.35235214	1	1564	tags=25%, list=12%, signal=28%	amygdala	Female
378	HP_DECREASED_CIRCULATING_ACTH_LEVEL	HP_DECREASED_CIRCULATING_ACTH_LEVEL	NA	23	0.48938587	1.4979168	0.05019305	0.35504302	1	1050	tags=22%, list=8%, signal=24%	amygdala	Female
379	GOBP_XENOBIOTIC_METABOLIC_PROCESS	GOBP_XENOBIOTIC_METABOLIC_PROCESS	NA	55	0.40011713	1.4978596	0.036511157	0.3542604	1	1006	tags=15%, list=8%, signal=16%	amygdala	Female
380	GOBP_REGULATION_OF_BLOOD_VESSEL_ENDOTHELIAL_CELL_MIGRATION	GOBP_REGULATION_OF_BLOOD_VESSEL_ENDOTHELIAL_CELL_MIGRATION	NA	71	0.38049242	1.4972132	0.014227643	0.35483828	1	3046	tags=41%, list=24%, signal=53%	amygdala	Female
381	GOBP_ORGANIC_ACID_TRANSMEMBRANE_TRANSPORT	GOBP_ORGANIC_ACID_TRANSMEMBRANE_TRANSPORT	NA	115	0.35513937	1.4971997	0.014492754	0.3539287	1	1785	tags=26%, list=14%, signal=30%	amygdala	Female
382	HP_ABNORMAL_T_WAVE	HP_ABNORMAL_T_WAVE	NA	25	0.47761363	1.4970483	0.05421687	0.35336694	1	1130	tags=24%, list=9%, signal=26%	amygdala	Female
383	GOBP_UROGENITAL_SYSTEM_DEVELOPMENT	GOBP_UROGENITAL_SYSTEM_DEVELOPMENT	NA	274	0.317526	1.4969349	0	0.35270828	1	1811	tags=26%, list=14%, signal=30%	amygdala	Female
384	HP_ADDICTIVE_BEHAVIOR	HP_ADDICTIVE_BEHAVIOR	NA	22	0.48264694	1.4964222	0.048523206	0.35301623	1	3081	tags=50%, list=24%, signal=66%	amygdala	Female
385	GOBP_CELLULAR_RESPONSE_TO_ESTRADIOL_STIMULUS	GOBP_CELLULAR_RESPONSE_TO_ESTRADIOL_STIMULUS	NA	28	0.46475676	1.4956638	0.048543688	0.35383493	1	1827	tags=32%, list=14%, signal=37%	amygdala	Female
386	HP_ECTOPIC_ANUS	HP_ECTOPIC_ANUS	NA	51	0.41289932	1.4947723	0.031746034	0.35512233	1	2600	tags=39%, list=21%, signal=49%	amygdala	Female
387	HP_OLIGODACTYLY	HP_OLIGODACTYLY	NA	22	0.4994123	1.4944109	0.07444668	0.35499486	1	922	tags=23%, list=7%, signal=24%	amygdala	Female
388	GOBP_RELEASE_OF_SEQUESTERED_CALCIUM_ION_INTO_CYTOSOL_BY_ENDOPLASMIC_RETICULUM	GOBP_RELEASE_OF_SEQUESTERED_CALCIUM_ION_INTO_CYTOSOL_BY_ENDOPLASMIC_RETICULUM	NA	25	0.47648466	1.4940351	0.05858586	0.35503367	1	1493	tags=32%, list=12%, signal=36%	amygdala	Female
389	GOBP_POSITIVE_REGULATION_OF_PHOSPHOPROTEIN_PHOSPHATASE_ACTIVITY	GOBP_POSITIVE_REGULATION_OF_PHOSPHOPROTEIN_PHOSPHATASE_ACTIVITY	NA	18	0.5247073	1.4940269	0.05882353	0.3541393	1	3747	tags=56%, list=30%, signal=79%	amygdala	Female
390	GOBP_REGULATION_OF_ACTIN_FILAMENT_BASED_MOVEMENT	GOBP_REGULATION_OF_ACTIN_FILAMENT_BASED_MOVEMENT	NA	27	0.47435322	1.4932288	0.05383023	0.3551389	1	1678	tags=33%, list=13%, signal=38%	amygdala	Female
391	GOBP_ANTIMICROBIAL_HUMORAL_IMMUNE_RESPONSE_MEDIATED_BY_ANTIMICROBIAL_PEPTIDE	GOBP_ANTIMICROBIAL_HUMORAL_IMMUNE_RESPONSE_MEDIATED_BY_ANTIMICROBIAL_PEPTIDE	NA	19	0.51217437	1.4928095	0.05625	0.35516706	1	1200	tags=37%, list=9%, signal=41%	amygdala	Female
392	GOBP_WOUND_HEALING	GOBP_WOUND_HEALING	NA	304	0.31078115	1.492278	0.002016129	0.35548976	1	2668	tags=31%, list=21%, signal=38%	amygdala	Female
393	GOMF_ANION_TRANSMEMBRANE_TRANSPORTER_ACTIVITY	GOMF_ANION_TRANSMEMBRANE_TRANSPORTER_ACTIVITY	NA	201	0.324496	1.4908239	0.006521739	0.3581121	1	1359	tags=19%, list=11%, signal=21%	amygdala	Female
394	GOBP_REGULATION_OF_CELLULAR_EXTRAVASATION	GOBP_REGULATION_OF_CELLULAR_EXTRAVASATION	NA	21	0.51471335	1.4906558	0.057086613	0.35764116	1	1299	tags=38%, list=10%, signal=42%	amygdala	Female
395	HP_ISCHEMIC_STROKE	HP_ISCHEMIC_STROKE	NA	25	0.4830535	1.4905791	0.04183267	0.3569076	1	2476	tags=36%, list=20%, signal=45%	amygdala	Female
396	GOBP_HETEROPHILIC_CELL_CELL_ADHESION_VIA_PLASMA_MEMBRANE_CELL_ADHESION_MOLECULES	GOBP_HETEROPHILIC_CELL_CELL_ADHESION_VIA_PLASMA_MEMBRANE_CELL_ADHESION_MOLECULES	NA	34	0.45152676	1.4901861	0.042283297	0.35696498	1	1796	tags=38%, list=14%, signal=44%	amygdala	Female
397	GOBP_SOMATIC_STEM_CELL_POPULATION_MAINTENANCE	GOBP_SOMATIC_STEM_CELL_POPULATION_MAINTENANCE	NA	47	0.41581482	1.4893615	0.035714287	0.35793293	1	2256	tags=32%, list=18%, signal=39%	amygdala	Female
398	GOBP_FOREBRAIN_CELL_MIGRATION	GOBP_FOREBRAIN_CELL_MIGRATION	NA	61	0.38843665	1.4884716	0.02771855	0.35915196	1	1217	tags=20%, list=10%, signal=22%	amygdala	Female
399	GOBP_TRANSFORMING_GROWTH_FACTOR_BETA_PRODUCTION	GOBP_TRANSFORMING_GROWTH_FACTOR_BETA_PRODUCTION	NA	28	0.4752178	1.4880129	0.047210302	0.35943785	1	1878	tags=29%, list=15%, signal=33%	amygdala	Female
400	HP_APLASIA_HYPOPLASIA_OF_METATARSAL_BONES	HP_APLASIA_HYPOPLASIA_OF_METATARSAL_BONES	NA	44	0.42213422	1.4879285	0.030120483	0.35875666	1	1743	tags=27%, list=14%, signal=32%	amygdala	Female
401	GOBP_REGULATION_OF_ORGAN_GROWTH	GOBP_REGULATION_OF_ORGAN_GROWTH	NA	62	0.39172643	1.4873557	0.01814516	0.35911036	1	1596	tags=27%, list=13%, signal=31%	amygdala	Female
402	HP_SPASTIC_DIPLEGIA	HP_SPASTIC_DIPLEGIA	NA	27	0.46762964	1.4868835	0.044025157	0.3593064	1	4041	tags=56%, list=32%, signal=81%	amygdala	Female
403	HP_CAFE_AU_LAIT_SPOT	HP_CAFE_AU_LAIT_SPOT	NA	144	0.34127206	1.486456	0.015317286	0.35932893	1	3053	tags=36%, list=24%, signal=47%	amygdala	Female
404	HP_NEONATAL_RESPIRATORY_DISTRESS	HP_NEONATAL_RESPIRATORY_DISTRESS	NA	90	0.3618879	1.485883	0.010183299	0.35980156	1	1683	tags=24%, list=13%, signal=28%	amygdala	Female
405	GOBP_PROTEIN_LOCALIZATION_TO_CILIUM	GOBP_PROTEIN_LOCALIZATION_TO_CILIUM	NA	58	0.39774165	1.485619	0.024691358	0.3595801	1	3158	tags=36%, list=25%, signal=48%	amygdala	Female
406	GOBP_RESPONSE_TO_TOXIC_SUBSTANCE	GOBP_RESPONSE_TO_TOXIC_SUBSTANCE	NA	159	0.33559373	1.4844831	0.0063157897	0.36131087	1	2058	tags=26%, list=16%, signal=31%	amygdala	Female
407	GOBP_MAMMARY_GLAND_EPITHELIUM_DEVELOPMENT	GOBP_MAMMARY_GLAND_EPITHELIUM_DEVELOPMENT	NA	55	0.39640528	1.484326	0.032323234	0.36082384	1	1430	tags=22%, list=11%, signal=24%	amygdala	Female
408	GOBP_NON_CANONICAL_WNT_SIGNALING_PATHWAY	GOBP_NON_CANONICAL_WNT_SIGNALING_PATHWAY	NA	54	0.39689577	1.4832467	0.012552301	0.362577	1	1482	tags=20%, list=12%, signal=23%	amygdala	Female
409	HP_RESPIRATORY_FAILURE	HP_RESPIRATORY_FAILURE	NA	180	0.33037904	1.4825621	0.0021008404	0.36326897	1	2575	tags=32%, list=20%, signal=39%	amygdala	Female
410	HP_SHORT_THORAX	HP_SHORT_THORAX	NA	28	0.46311894	1.4813014	0.050403226	0.36536506	1	1798	tags=29%, list=14%, signal=33%	amygdala	Female
411	GOBP_FOREBRAIN_NEURON_DEVELOPMENT	GOBP_FOREBRAIN_NEURON_DEVELOPMENT	NA	19	0.51596016	1.4810885	0.06185567	0.36498255	1	1078	tags=21%, list=9%, signal=23%	amygdala	Female
412	GOBP_REGIONALIZATION	GOBP_REGIONALIZATION	NA	237	0.31897756	1.4808732	0.0040816325	0.36462748	1	2037	tags=29%, list=16%, signal=34%	amygdala	Female
413	HP_ESOPHAGEAL_VARIX	HP_ESOPHAGEAL_VARIX	NA	32	0.45000422	1.4782897	0.058232933	0.36981302	1	2380	tags=41%, list=19%, signal=50%	amygdala	Female
414	GOCC_MEMBRANE_MICRODOMAIN	GOCC_MEMBRANE_MICRODOMAIN	NA	249	0.31157845	1.4780487	0.004255319	0.36949185	1	2174	tags=30%, list=17%, signal=36%	amygdala	Female
415	GOCC_GABA_ERGIC_SYNAPSE	GOCC_GABA_ERGIC_SYNAPSE	NA	59	0.3968092	1.4780358	0.020491803	0.3686447	1	2831	tags=44%, list=22%, signal=56%	amygdala	Female
416	GOBP_POSITIVE_REGULATION_BY_HOST_OF_VIRAL_PROCESS	GOBP_POSITIVE_REGULATION_BY_HOST_OF_VIRAL_PROCESS	NA	19	0.5039551	1.4779503	0.06958251	0.36792755	1	2775	tags=42%, list=22%, signal=54%	amygdala	Female
417	GOMF_SYMPORTER_ACTIVITY	GOMF_SYMPORTER_ACTIVITY	NA	86	0.3635835	1.4747424	0.012474013	0.37477857	1	917	tags=21%, list=7%, signal=22%	amygdala	Female
418	HP_ANHIDROSIS	HP_ANHIDROSIS	NA	19	0.5127688	1.4735969	0.06508876	0.3766821	1	2139	tags=37%, list=17%, signal=44%	amygdala	Female
419	HP_NEOPLASM_OF_HEAD_AND_NECK	HP_NEOPLASM_OF_HEAD_AND_NECK	NA	28	0.46061853	1.4733698	0.05479452	0.3762485	1	4513	tags=54%, list=36%, signal=83%	amygdala	Female
420	HP_DECREASED_CIRCULATING_GONADOTROPIN_CONCENTRATION	HP_DECREASED_CIRCULATING_GONADOTROPIN_CONCENTRATION	NA	20	0.50291526	1.4731615	0.06477733	0.37581977	1	589	tags=20%, list=5%, signal=21%	amygdala	Female
421	GOMF_INORGANIC_ANION_TRANSMEMBRANE_TRANSPORTER_ACTIVITY	GOMF_INORGANIC_ANION_TRANSMEMBRANE_TRANSPORTER_ACTIVITY	NA	101	0.35669482	1.4729825	0.014112903	0.37543365	1	1054	tags=20%, list=8%, signal=21%	amygdala	Female
422	HP_GLIOMA	HP_GLIOMA	NA	38	0.4209271	1.4728878	0.048	0.37479764	1	3489	tags=42%, list=28%, signal=58%	amygdala	Female
423	GOBP_POSITIVE_REGULATION_OF_PHOSPHATIDYLINOSITOL_3_KINASE_SIGNALING	GOBP_POSITIVE_REGULATION_OF_PHOSPHATIDYLINOSITOL_3_KINASE_SIGNALING	NA	57	0.38852954	1.4726315	0.038135592	0.3744966	1	1426	tags=25%, list=11%, signal=28%	amygdala	Female
424	HP_DECREASED_TESTICULAR_SIZE	HP_DECREASED_TESTICULAR_SIZE	NA	71	0.38377672	1.4711426	0.03353057	0.37719804	1	2122	tags=30%, list=17%, signal=35%	amygdala	Female
425	GOCC_ACTIN_FILAMENT_BUNDLE	GOCC_ACTIN_FILAMENT_BUNDLE	NA	63	0.38162872	1.4710138	0.027310925	0.37663805	1	1426	tags=27%, list=11%, signal=30%	amygdala	Female
426	HP_ECTOPIA_LENTIS	HP_ECTOPIA_LENTIS	NA	29	0.4544377	1.4707143	0.059183672	0.3765243	1	1951	tags=31%, list=15%, signal=37%	amygdala	Female
427	GOBP_ACTIN_MEDIATED_CELL_CONTRACTION	GOBP_ACTIN_MEDIATED_CELL_CONTRACTION	NA	74	0.37423444	1.4706918	0.022540983	0.37569547	1	1850	tags=28%, list=15%, signal=33%	amygdala	Female
428	HP_ABNORMAL_RENAL_ECHOGENICITY	HP_ABNORMAL_RENAL_ECHOGENICITY	NA	17	0.52514607	1.4697905	0.08269231	0.37695462	1	2025	tags=53%, list=16%, signal=63%	amygdala	Female
429	GOBP_IMPORT_INTO_CELL	GOBP_IMPORT_INTO_CELL	NA	178	0.32837826	1.4694588	0.01026694	0.3768688	1	1367	tags=22%, list=11%, signal=24%	amygdala	Female
430	HP_BLADDER_NEOPLASM	HP_BLADDER_NEOPLASM	NA	27	0.4605742	1.4693862	0.060416665	0.37619153	1	2865	tags=41%, list=23%, signal=53%	amygdala	Female
431	HP_EMPHYSEMA	HP_EMPHYSEMA	NA	37	0.42749977	1.4684211	0.04375	0.37771255	1	891	tags=14%, list=7%, signal=14%	amygdala	Female
432	HP_GOITER	HP_GOITER	NA	39	0.42048845	1.4676342	0.04329897	0.37885654	1	2065	tags=31%, list=16%, signal=37%	amygdala	Female
433	GOBP_REGULATION_OF_HEART_GROWTH	GOBP_REGULATION_OF_HEART_GROWTH	NA	47	0.40108523	1.4667054	0.025052192	0.38029087	1	866	tags=21%, list=7%, signal=23%	amygdala	Female
434	GOBP_ANION_TRANSMEMBRANE_TRANSPORT	GOBP_ANION_TRANSMEMBRANE_TRANSPORT	NA	187	0.31922108	1.4654349	0.002096436	0.38258058	1	1840	tags=22%, list=15%, signal=25%	amygdala	Female
435	HP_BRONCHIECTASIS	HP_BRONCHIECTASIS	NA	92	0.35822475	1.4651792	0.01927195	0.38232806	1	1054	tags=21%, list=8%, signal=22%	amygdala	Female
436	HP_VENTRICULAR_FIBRILLATION	HP_VENTRICULAR_FIBRILLATION	NA	32	0.45947286	1.4651492	0.043052837	0.38154113	1	1577	tags=25%, list=12%, signal=28%	amygdala	Female
437	HP_APLASIA_HYPOPLASIA_OF_THE_PHALANGES_OF_THE_HAND	HP_APLASIA_HYPOPLASIA_OF_THE_PHALANGES_OF_THE_HAND	NA	160	0.32975563	1.4651145	0.0043572984	0.38074136	1	1814	tags=23%, list=14%, signal=26%	amygdala	Female
438	HP_ABNORMAL_CARDIAC_TEST	HP_ABNORMAL_CARDIAC_TEST	NA	84	0.36275995	1.4649065	0.028077753	0.38035583	1	2204	tags=24%, list=17%, signal=29%	amygdala	Female
439	GOBP_CHAPERONE_MEDIATED_PROTEIN_FOLDING	GOBP_CHAPERONE_MEDIATED_PROTEIN_FOLDING	NA	64	0.3777007	1.464683	0.030120483	0.38000175	1	3524	tags=45%, list=28%, signal=62%	amygdala	Female
440	GOBP_STEM_CELL_DEVELOPMENT	GOBP_STEM_CELL_DEVELOPMENT	NA	74	0.3743179	1.4638005	0.027484143	0.3812282	1	2098	tags=32%, list=17%, signal=39%	amygdala	Female
441	GOBP_POSITIVE_REGULATION_OF_RHO_PROTEIN_SIGNAL_TRANSDUCTION	GOBP_POSITIVE_REGULATION_OF_RHO_PROTEIN_SIGNAL_TRANSDUCTION	NA	19	0.5087129	1.4637071	0.052	0.38060638	1	1387	tags=32%, list=11%, signal=35%	amygdala	Female
442	GOCC_INTERCALATED_DISC	GOCC_INTERCALATED_DISC	NA	41	0.42481974	1.4634758	0.047131147	0.3802784	1	812	tags=17%, list=6%, signal=18%	amygdala	Female
443	GOBP_MELANOCYTE_DIFFERENTIATION	GOBP_MELANOCYTE_DIFFERENTIATION	NA	18	0.506094	1.4630926	0.058252428	0.38035005	1	1928	tags=39%, list=15%, signal=46%	amygdala	Female
444	GOBP_FATTY_ACYL_COA_BIOSYNTHETIC_PROCESS	GOBP_FATTY_ACYL_COA_BIOSYNTHETIC_PROCESS	NA	21	0.49533054	1.4630758	0.057026476	0.37953362	1	2206	tags=48%, list=17%, signal=58%	amygdala	Female
445	HP_INCREASED_INTRACRANIAL_PRESSURE	HP_INCREASED_INTRACRANIAL_PRESSURE	NA	64	0.38163736	1.462278	0.032882012	0.38071796	1	2976	tags=39%, list=23%, signal=51%	amygdala	Female
446	GOBP_NEGATIVE_REGULATION_OF_PROTEIN_IMPORT_INTO_NUCLEUS	GOBP_NEGATIVE_REGULATION_OF_PROTEIN_IMPORT_INTO_NUCLEUS	NA	15	0.526329	1.462194	0.093023255	0.38008562	1	1188	tags=40%, list=9%, signal=44%	amygdala	Female
447	HP_LOW_HANGING_COLUMELLA	HP_LOW_HANGING_COLUMELLA	NA	25	0.47759733	1.4621818	0.07201646	0.3792807	1	2632	tags=32%, list=21%, signal=40%	amygdala	Female
448	GOBP_MUSCLE_TISSUE_DEVELOPMENT	GOBP_MUSCLE_TISSUE_DEVELOPMENT	NA	296	0.30455983	1.4619738	0	0.37896448	1	2717	tags=34%, list=21%, signal=42%	amygdala	Female
449	HP_ABNORMAL_EPIPHYSEAL_OSSIFICATION	HP_ABNORMAL_EPIPHYSEAL_OSSIFICATION	NA	50	0.40216976	1.4618595	0.03742204	0.37840074	1	1261	tags=24%, list=10%, signal=27%	amygdala	Female
450	GOCC_RECEPTOR_COMPLEX	GOCC_RECEPTOR_COMPLEX	NA	272	0.30577615	1.4609246	0.006122449	0.37992945	1	1827	tags=26%, list=14%, signal=29%	amygdala	Female
451	GOBP_CHLORIDE_TRANSPORT	GOBP_CHLORIDE_TRANSPORT	NA	72	0.3684019	1.4598007	0.02004008	0.38186482	1	1109	tags=21%, list=9%, signal=23%	amygdala	Female
452	HP_BROAD_THUMB	HP_BROAD_THUMB	NA	100	0.35366923	1.4595951	0.021956088	0.3815723	1	3053	tags=34%, list=24%, signal=44%	amygdala	Female
453	GOMF_PHOSPHATASE_ACTIVATOR_ACTIVITY	GOMF_PHOSPHATASE_ACTIVATOR_ACTIVITY	NA	20	0.49709255	1.4586562	0.06530612	0.38292947	1	1130	tags=25%, list=9%, signal=27%	amygdala	Female
454	HP_GASTROINTESTINAL_HEMORRHAGE	HP_GASTROINTESTINAL_HEMORRHAGE	NA	109	0.34630477	1.457944	0.017278617	0.3837744	1	3286	tags=40%, list=26%, signal=54%	amygdala	Female
455	HP_CHRONIC_OTITIS_MEDIA	HP_CHRONIC_OTITIS_MEDIA	NA	98	0.35499698	1.4576622	0.015184382	0.38363066	1	1054	tags=21%, list=8%, signal=23%	amygdala	Female
456	GOBP_ANIMAL_ORGAN_FORMATION	GOBP_ANIMAL_ORGAN_FORMATION	NA	44	0.40779725	1.4561721	0.044806518	0.38650277	1	2632	tags=43%, list=21%, signal=54%	amygdala	Female
457	GOMF_IMMUNE_RECEPTOR_ACTIVITY	GOMF_IMMUNE_RECEPTOR_ACTIVITY	NA	62	0.38139534	1.4551804	0.034042552	0.38824245	1	1800	tags=31%, list=14%, signal=36%	amygdala	Female
458	GOBP_ESTABLISHMENT_OF_TISSUE_POLARITY	GOBP_ESTABLISHMENT_OF_TISSUE_POLARITY	NA	56	0.3886051	1.4547868	0.032467533	0.3884215	1	1482	tags=21%, list=12%, signal=24%	amygdala	Female
459	HP_ABNORMAL_AORTIC_ARCH_MORPHOLOGY	HP_ABNORMAL_AORTIC_ARCH_MORPHOLOGY	NA	41	0.41501865	1.4547167	0.0480167	0.3877358	1	1665	tags=22%, list=13%, signal=25%	amygdala	Female
460	HP_GLIOBLASTOMA_MULTIFORME	HP_GLIOBLASTOMA_MULTIFORME	NA	19	0.49937814	1.4546319	0.071428575	0.3870998	1	3252	tags=42%, list=26%, signal=57%	amygdala	Female
461	GOBP_PROTEIN_REFOLDING	GOBP_PROTEIN_REFOLDING	NA	24	0.47109288	1.4540734	0.06378987	0.38758197	1	2801	tags=50%, list=22%, signal=64%	amygdala	Female
462	GOBP_UBIQUITIN_DEPENDENT_ERAD_PATHWAY	GOBP_UBIQUITIN_DEPENDENT_ERAD_PATHWAY	NA	78	0.36474425	1.4540423	0.026104419	0.3868435	1	2562	tags=35%, list=20%, signal=43%	amygdala	Female
463	HP_UPPER_LIMB_UNDERGROWTH	HP_UPPER_LIMB_UNDERGROWTH	NA	64	0.37957165	1.4540408	0.0349345	0.38601056	1	2772	tags=31%, list=22%, signal=40%	amygdala	Female
464	GOBP_MAMMARY_GLAND_ALVEOLUS_DEVELOPMENT	GOBP_MAMMARY_GLAND_ALVEOLUS_DEVELOPMENT	NA	15	0.528656	1.4537	0.09663866	0.38610318	1	553	tags=27%, list=4%, signal=28%	amygdala	Female
465	GOBP_EMBRYONIC_HEART_TUBE_MORPHOGENESIS	GOBP_EMBRYONIC_HEART_TUBE_MORPHOGENESIS	NA	50	0.39707568	1.4522215	0.042372882	0.3888779	1	2008	tags=32%, list=16%, signal=38%	amygdala	Female
466	GOBP_LONG_CHAIN_FATTY_ACYL_COA_BIOSYNTHETIC_PROCESS	GOBP_LONG_CHAIN_FATTY_ACYL_COA_BIOSYNTHETIC_PROCESS	NA	16	0.5271411	1.4514067	0.07459678	0.39012626	1	2206	tags=56%, list=17%, signal=68%	amygdala	Female
467	GOBP_REGULATION_OF_EXTRINSIC_APOPTOTIC_SIGNALING_PATHWAY_IN_ABSENCE_OF_LIGAND	GOBP_REGULATION_OF_EXTRINSIC_APOPTOTIC_SIGNALING_PATHWAY_IN_ABSENCE_OF_LIGAND	NA	33	0.43803173	1.4513787	0.058577407	0.38939047	1	1204	tags=24%, list=10%, signal=27%	amygdala	Female
468	GOBP_FOREBRAIN_DEVELOPMENT	GOBP_FOREBRAIN_DEVELOPMENT	NA	315	0.29817447	1.4502821	0	0.39133355	1	1269	tags=20%, list=10%, signal=22%	amygdala	Female
469	GOBP_CELL_SURFACE_RECEPTOR_SIGNALING_PATHWAY_INVOLVED_IN_CELL_CELL_SIGNALING	GOBP_CELL_SURFACE_RECEPTOR_SIGNALING_PATHWAY_INVOLVED_IN_CELL_CELL_SIGNALING	NA	438	0.2900015	1.4500527	0	0.39103976	1	1705	tags=21%, list=13%, signal=24%	amygdala	Female
470	HP_MATERNAL_DIABETES	HP_MATERNAL_DIABETES	NA	23	0.46628538	1.4497865	0.051948052	0.39087862	1	1433	tags=30%, list=11%, signal=34%	amygdala	Female
471	HP_DENTAL_CROWDING	HP_DENTAL_CROWDING	NA	80	0.3619446	1.448154	0.036324788	0.39421898	1	2141	tags=26%, list=17%, signal=31%	amygdala	Female
472	HP_ABNORMAL_HAND_BONE_OSSIFICATION	HP_ABNORMAL_HAND_BONE_OSSIFICATION	NA	22	0.49168178	1.4476665	0.06759443	0.39457232	1	2143	tags=36%, list=17%, signal=44%	amygdala	Female
473	GOBP_NITRIC_OXIDE_MEDIATED_SIGNAL_TRANSDUCTION	GOBP_NITRIC_OXIDE_MEDIATED_SIGNAL_TRANSDUCTION	NA	20	0.4879019	1.447531	0.077922076	0.39408535	1	1210	tags=35%, list=10%, signal=39%	amygdala	Female
474	GOMF_NUCLEAR_RECEPTOR_ACTIVITY	GOMF_NUCLEAR_RECEPTOR_ACTIVITY	NA	38	0.4197369	1.4473814	0.04989605	0.39360026	1	1632	tags=34%, list=13%, signal=39%	amygdala	Female
475	HP_CONGENITAL_HEPATIC_FIBROSIS	HP_CONGENITAL_HEPATIC_FIBROSIS	NA	40	0.4143166	1.4471344	0.044210527	0.39334014	1	4123	tags=48%, list=33%, signal=70%	amygdala	Female
476	GOBP_CELLULAR_PROCESS_INVOLVED_IN_REPRODUCTION_IN_MULTICELLULAR_ORGANISM	GOBP_CELLULAR_PROCESS_INVOLVED_IN_REPRODUCTION_IN_MULTICELLULAR_ORGANISM	NA	218	0.31212392	1.4462752	0.004210526	0.39473122	1	2911	tags=32%, list=23%, signal=41%	amygdala	Female
477	GOBP_GLOMERULUS_DEVELOPMENT	GOBP_GLOMERULUS_DEVELOPMENT	NA	57	0.3838485	1.445798	0.046783626	0.39511102	1	1957	tags=35%, list=15%, signal=41%	amygdala	Female
478	GOBP_MUSCLE_ORGAN_DEVELOPMENT	GOBP_MUSCLE_ORGAN_DEVELOPMENT	NA	239	0.3070466	1.4454058	0.0022222223	0.3951948	1	2684	tags=34%, list=21%, signal=42%	amygdala	Female
479	HP_INCREASED_PROTEINOGENIC_AMINO_ACID_LEVEL_IN_URINE	HP_INCREASED_PROTEINOGENIC_AMINO_ACID_LEVEL_IN_URINE	NA	27	0.4502274	1.4451395	0.070726916	0.39505798	1	2074	tags=41%, list=16%, signal=49%	amygdala	Female
480	HP_TOE_SYNDACTYLY	HP_TOE_SYNDACTYLY	NA	147	0.32960936	1.445078	0.014830508	0.39438865	1	2178	tags=27%, list=17%, signal=32%	amygdala	Female
481	HP_PULMONARY_ARTERY_ATRESIA	HP_PULMONARY_ARTERY_ATRESIA	NA	16	0.5130125	1.443441	0.07456979	0.39759916	1	2176	tags=25%, list=17%, signal=30%	amygdala	Female
482	GOMF_NAD_BINDING	GOMF_NAD_BINDING	NA	47	0.39279184	1.4432588	0.042769857	0.39721867	1	2910	tags=43%, list=23%, signal=55%	amygdala	Female
483	HP_ABNORMAL_CIRCULATING_FOLLICLE_STIMULATING_HORMONE_CONCENTRATION	HP_ABNORMAL_CIRCULATING_FOLLICLE_STIMULATING_HORMONE_CONCENTRATION	NA	28	0.44590214	1.4427329	0.059322033	0.39769864	1	4148	tags=57%, list=33%, signal=85%	amygdala	Female
484	GOBP_CARDIOCYTE_DIFFERENTIATION	GOBP_CARDIOCYTE_DIFFERENTIATION	NA	112	0.3399784	1.4426143	0.010351967	0.3971896	1	2641	tags=37%, list=21%, signal=46%	amygdala	Female
485	HP_TOE_CLINODACTYLY	HP_TOE_CLINODACTYLY	NA	66	0.36752823	1.4416438	0.034764826	0.39875853	1	3661	tags=39%, list=29%, signal=55%	amygdala	Female
486	GOBP_PROTEIN_LOCALIZATION_TO_GOLGI_APPARATUS	GOBP_PROTEIN_LOCALIZATION_TO_GOLGI_APPARATUS	NA	25	0.45971537	1.4413838	0.07058824	0.39857444	1	3025	tags=52%, list=24%, signal=68%	amygdala	Female
487	GOBP_TRICARBOXYLIC_ACID_CYCLE	GOBP_TRICARBOXYLIC_ACID_CYCLE	NA	28	0.45082605	1.4411415	0.06407767	0.39841112	1	3154	tags=43%, list=25%, signal=57%	amygdala	Female
488	GOBP_INORGANIC_ANION_TRANSPORT	GOBP_INORGANIC_ANION_TRANSPORT	NA	118	0.34154806	1.4409415	0.014989293	0.3980923	1	1109	tags=19%, list=9%, signal=20%	amygdala	Female
489	GOCC_CHLORIDE_CHANNEL_COMPLEX	GOCC_CHLORIDE_CHANNEL_COMPLEX	NA	31	0.4410864	1.4404738	0.06370656	0.3984903	1	2477	tags=45%, list=20%, signal=56%	amygdala	Female
490	GOBP_VASCULAR_PROCESS_IN_CIRCULATORY_SYSTEM	GOBP_VASCULAR_PROCESS_IN_CIRCULATORY_SYSTEM	NA	192	0.31797576	1.4394226	0.010570824	0.40038866	1	1484	tags=22%, list=12%, signal=24%	amygdala	Female
491	GOMF_OXIDOREDUCTASE_ACTIVITY_ACTING_ON_THE_ALDEHYDE_OR_OXO_GROUP_OF_DONORS	GOMF_OXIDOREDUCTASE_ACTIVITY_ACTING_ON_THE_ALDEHYDE_OR_OXO_GROUP_OF_DONORS	NA	36	0.42830464	1.4393096	0.053719006	0.39982525	1	1977	tags=39%, list=16%, signal=46%	amygdala	Female
492	GOBP_FOREBRAIN_GENERATION_OF_NEURONS	GOBP_FOREBRAIN_GENERATION_OF_NEURONS	NA	43	0.40243828	1.4382725	0.05427975	0.40163395	1	1078	tags=23%, list=9%, signal=25%	amygdala	Female
493	GOBP_REGULATION_OF_EPITHELIAL_CELL_DIFFERENTIATION	GOBP_REGULATION_OF_EPITHELIAL_CELL_DIFFERENTIATION	NA	98	0.3504599	1.437611	0.022312373	0.40241286	1	2173	tags=35%, list=17%, signal=42%	amygdala	Female
494	HP_TYPE_1_MUSCLE_FIBER_ATROPHY	HP_TYPE_1_MUSCLE_FIBER_ATROPHY	NA	16	0.5233135	1.437068	0.074074075	0.40290794	1	787	tags=31%, list=6%, signal=33%	amygdala	Female
495	GOMF_CARBOXY_LYASE_ACTIVITY	GOMF_CARBOXY_LYASE_ACTIVITY	NA	28	0.45205703	1.4353683	0.0662768	0.40630785	1	254	tags=11%, list=2%, signal=11%	amygdala	Female
496	GOBP_SPINAL_CORD_PATTERNING	GOBP_SPINAL_CORD_PATTERNING	NA	15	0.53251415	1.43508	0.095918365	0.40621263	1	922	tags=40%, list=7%, signal=43%	amygdala	Female
497	HP_VENTRICULAR_TACHYCARDIA	HP_VENTRICULAR_TACHYCARDIA	NA	41	0.41024315	1.4349916	0.057259712	0.40555838	1	1802	tags=24%, list=14%, signal=28%	amygdala	Female
498	GOBP_CELLULAR_COMPONENT_ASSEMBLY_INVOLVED_IN_MORPHOGENESIS	GOBP_CELLULAR_COMPONENT_ASSEMBLY_INVOLVED_IN_MORPHOGENESIS	NA	85	0.35678664	1.4339423	0.02414487	0.40733925	1	1889	tags=27%, list=15%, signal=32%	amygdala	Female
499	HP_POOR_APPETITE	HP_POOR_APPETITE	NA	39	0.4173315	1.4327465	0.06734694	0.4096004	1	2074	tags=33%, list=16%, signal=40%	amygdala	Female
500	GOBP_REGULATION_OF_MYELOID_CELL_APOPTOTIC_PROCESS	GOBP_REGULATION_OF_MYELOID_CELL_APOPTOTIC_PROCESS	NA	21	0.47962987	1.4326113	0.06854839	0.40910482	1	2817	tags=52%, list=22%, signal=67%	amygdala	Female
501	HP_FINGER_SYNDACTYLY	HP_FINGER_SYNDACTYLY	NA	141	0.3285577	1.4322684	0.0067114094	0.4091746	1	2176	tags=29%, list=17%, signal=35%	amygdala	Female
502	GOBP_CELLULAR_METAL_ION_HOMEOSTASIS	GOBP_CELLULAR_METAL_ION_HOMEOSTASIS	NA	284	0.29698598	1.4300566	0.0060728746	0.41397724	1	1699	tags=24%, list=13%, signal=27%	amygdala	Female
503	GOBP_ENERGY_HOMEOSTASIS	GOBP_ENERGY_HOMEOSTASIS	NA	35	0.42715925	1.4294438	0.07628866	0.4147492	1	2672	tags=43%, list=21%, signal=54%	amygdala	Female
504	GOBP_XENOBIOTIC_TRANSPORT	GOBP_XENOBIOTIC_TRANSPORT	NA	26	0.45537636	1.4291552	0.06458333	0.41467452	1	1406	tags=27%, list=11%, signal=30%	amygdala	Female
505	GOBP_POSITIVE_REGULATION_OF_STRIATED_MUSCLE_CELL_DIFFERENTIATION	GOBP_POSITIVE_REGULATION_OF_STRIATED_MUSCLE_CELL_DIFFERENTIATION	NA	27	0.44512504	1.4290565	0.07053942	0.41411537	1	1139	tags=26%, list=9%, signal=28%	amygdala	Female
506	HP_ROD_CONE_DYSTROPHY	HP_ROD_CONE_DYSTROPHY	NA	159	0.3221846	1.4287853	0.016528925	0.41392016	1	1987	tags=25%, list=16%, signal=29%	amygdala	Female
507	GOBP_NEUROTRANSMITTER_REUPTAKE	GOBP_NEUROTRANSMITTER_REUPTAKE	NA	25	0.45827648	1.4286996	0.078947365	0.41335028	1	1230	tags=32%, list=10%, signal=35%	amygdala	Female
508	GOBP_RENAL_ABSORPTION	GOBP_RENAL_ABSORPTION	NA	18	0.49797243	1.4276525	0.072916664	0.41520286	1	444	tags=28%, list=4%, signal=29%	amygdala	Female
509	GOMF_SULFUR_COMPOUND_BINDING	GOMF_SULFUR_COMPOUND_BINDING	NA	183	0.31604755	1.4276288	0.002016129	0.41445026	1	2108	tags=24%, list=17%, signal=28%	amygdala	Female
510	GOBP_REGULATION_OF_EPITHELIAL_CELL_MIGRATION	GOBP_REGULATION_OF_EPITHELIAL_CELL_MIGRATION	NA	180	0.31954044	1.4275514	0.010373444	0.41384503	1	2984	tags=34%, list=24%, signal=44%	amygdala	Female
511	HP_RENAL_TUBULAR_ACIDOSIS	HP_RENAL_TUBULAR_ACIDOSIS	NA	30	0.4325363	1.4272941	0.073275864	0.41369948	1	3147	tags=43%, list=25%, signal=58%	amygdala	Female
512	GOMF_PROTEIN_KINASE_A_BINDING	GOMF_PROTEIN_KINASE_A_BINDING	NA	45	0.40733266	1.4271812	0.044585988	0.41317904	1	2858	tags=49%, list=23%, signal=63%	amygdala	Female
513	GOMF_DYNEIN_COMPLEX_BINDING	GOMF_DYNEIN_COMPLEX_BINDING	NA	18	0.4991155	1.4270774	0.10121457	0.41266617	1	2819	tags=50%, list=22%, signal=64%	amygdala	Female
514	GOBP_MORPHOGENESIS_OF_AN_EPITHELIUM	GOBP_MORPHOGENESIS_OF_AN_EPITHELIUM	NA	376	0.2912113	1.4269091	0.0021505377	0.4122668	1	2668	tags=30%, list=21%, signal=37%	amygdala	Female
515	GOBP_LIVER_REGENERATION	GOBP_LIVER_REGENERATION	NA	20	0.48607355	1.4265941	0.08577406	0.41230682	1	922	tags=20%, list=7%, signal=22%	amygdala	Female
516	HP_ABNORMAL_ECHOCARDIOGRAM	HP_ABNORMAL_ECHOCARDIOGRAM	NA	16	0.507225	1.4263353	0.100409836	0.4121477	1	2134	tags=25%, list=17%, signal=30%	amygdala	Female
517	GOMF_ORGANIC_ACID_BINDING	GOMF_ORGANIC_ACID_BINDING	NA	91	0.35413793	1.4262832	0.02232143	0.4114976	1	1520	tags=26%, list=12%, signal=30%	amygdala	Female
518	HP_APLASIA_HYPOPLASIA_INVOLVING_FOREARM_BONES	HP_APLASIA_HYPOPLASIA_INVOLVING_FOREARM_BONES	NA	69	0.36353916	1.4261352	0.040899795	0.41111913	1	2772	tags=33%, list=22%, signal=42%	amygdala	Female
519	GOBP_POSITIVE_REGULATION_OF_PATHWAY_RESTRICTED_SMAD_PROTEIN_PHOSPHORYLATION	GOBP_POSITIVE_REGULATION_OF_PATHWAY_RESTRICTED_SMAD_PROTEIN_PHOSPHORYLATION	NA	26	0.45159268	1.4257346	0.07378641	0.41135082	1	2976	tags=50%, list=23%, signal=65%	amygdala	Female
520	GOCC_PIGMENT_GRANULE	GOCC_PIGMENT_GRANULE	NA	94	0.35062048	1.4255232	0.028513238	0.4111481	1	3289	tags=43%, list=26%, signal=57%	amygdala	Female
521	HP_ABNORMAL_RIGHT_VENTRICLE_MORPHOLOGY	HP_ABNORMAL_RIGHT_VENTRICLE_MORPHOLOGY	NA	34	0.42895284	1.4252152	0.050403226	0.4111193	1	2204	tags=35%, list=17%, signal=43%	amygdala	Female
522	HP_ABNORMAL_BRONCHUS_MORPHOLOGY	HP_ABNORMAL_BRONCHUS_MORPHOLOGY	NA	116	0.33896315	1.4250991	0.014613778	0.4106395	1	1095	tags=21%, list=9%, signal=22%	amygdala	Female
523	GOBP_VENTRICULAR_SEPTUM_MORPHOGENESIS	GOBP_VENTRICULAR_SEPTUM_MORPHOGENESIS	NA	37	0.4125873	1.4249299	0.05421687	0.41031575	1	2431	tags=41%, list=19%, signal=50%	amygdala	Female
524	GOBP_REGULATION_OF_CELLULAR_RESPONSE_TO_HEAT	GOBP_REGULATION_OF_CELLULAR_RESPONSE_TO_HEAT	NA	17	0.5000135	1.4247161	0.08266129	0.41018188	1	2736	tags=35%, list=22%, signal=45%	amygdala	Female
525	GOCC_CELL_CELL_JUNCTION	GOCC_CELL_CELL_JUNCTION	NA	377	0.28710392	1.4246558	0	0.40956393	1	2714	tags=34%, list=21%, signal=42%	amygdala	Female
526	HP_MOLAR_TOOTH_SIGN_ON_MRI	HP_MOLAR_TOOTH_SIGN_ON_MRI	NA	37	0.41317296	1.4245052	0.07157464	0.4091179	1	3789	tags=46%, list=30%, signal=65%	amygdala	Female
527	HP_ABNORMALITY_OF_THE_AUTONOMIC_NERVOUS_SYSTEM	HP_ABNORMALITY_OF_THE_AUTONOMIC_NERVOUS_SYSTEM	NA	195	0.30908823	1.4241494	0.006263048	0.4092313	1	2008	tags=21%, list=16%, signal=24%	amygdala	Female
528	HP_ABNORMAL_PULMONARY_VALVE_MORPHOLOGY	HP_ABNORMAL_PULMONARY_VALVE_MORPHOLOGY	NA	47	0.4076094	1.4241472	0.05785124	0.4084585	1	3319	tags=40%, list=26%, signal=55%	amygdala	Female
529	HP_DUPLICATION_OF_THUMB_PHALANX	HP_DUPLICATION_OF_THUMB_PHALANX	NA	44	0.41147906	1.4236403	0.069327734	0.4090525	1	922	tags=20%, list=7%, signal=22%	amygdala	Female
530	HP_RECURRENT_OTITIS_MEDIA	HP_RECURRENT_OTITIS_MEDIA	NA	107	0.34161204	1.4235066	0.022403259	0.40863562	1	1095	tags=21%, list=9%, signal=22%	amygdala	Female
531	GOBP_EPITHELIAL_CELL_PROLIFERATION	GOBP_EPITHELIAL_CELL_PROLIFERATION	NA	300	0.2967843	1.4231004	0.0043290043	0.4088512	1	1269	tags=19%, list=10%, signal=21%	amygdala	Female
532	GOBP_DE_NOVO_PROTEIN_FOLDING	GOBP_DE_NOVO_PROTEIN_FOLDING	NA	39	0.40571386	1.423065	0.066019416	0.40816534	1	3096	tags=46%, list=24%, signal=61%	amygdala	Female
533	GOBP_RESPONSE_TO_TRANSFORMING_GROWTH_FACTOR_BETA	GOBP_RESPONSE_TO_TRANSFORMING_GROWTH_FACTOR_BETA	NA	212	0.30513003	1.423011	0.006329114	0.40753826	1	3008	tags=34%, list=24%, signal=44%	amygdala	Female
534	GOMF_MICROTUBULE_MOTOR_ACTIVITY	GOMF_MICROTUBULE_MOTOR_ACTIVITY	NA	50	0.3899099	1.4221822	0.04661017	0.40880454	1	2034	tags=30%, list=16%, signal=36%	amygdala	Female
535	HP_SELF_MUTILATION	HP_SELF_MUTILATION	NA	33	0.428849	1.4219458	0.064257026	0.40868714	1	1327	tags=15%, list=10%, signal=17%	amygdala	Female
536	HP_OVARIAN_NEOPLASM	HP_OVARIAN_NEOPLASM	NA	52	0.38707358	1.42165	0.04411765	0.40866378	1	2865	tags=40%, list=23%, signal=52%	amygdala	Female
537	GOBP_CANONICAL_WNT_SIGNALING_PATHWAY	GOBP_CANONICAL_WNT_SIGNALING_PATHWAY	NA	241	0.30199638	1.4207917	0.016597511	0.41010615	1	1705	tags=22%, list=13%, signal=24%	amygdala	Female
538	GOBP_CELL_CELL_JUNCTION_ASSEMBLY	GOBP_CELL_CELL_JUNCTION_ASSEMBLY	NA	108	0.3369829	1.4203674	0.02736842	0.4103676	1	2714	tags=34%, list=21%, signal=43%	amygdala	Female
539	HP_POLYCYSTIC_KIDNEY_DYSPLASIA	HP_POLYCYSTIC_KIDNEY_DYSPLASIA	NA	39	0.4152197	1.4193279	0.05940594	0.41213006	1	3120	tags=49%, list=25%, signal=64%	amygdala	Female
540	GOBP_EMBRYONIC_MORPHOGENESIS	GOBP_EMBRYONIC_MORPHOGENESIS	NA	426	0.28776112	1.4189787	0	0.41226152	1	2037	tags=25%, list=16%, signal=29%	amygdala	Female
541	GOBP_EPITHELIAL_CELL_DEVELOPMENT	GOBP_EPITHELIAL_CELL_DEVELOPMENT	NA	162	0.3158752	1.4185269	0.012396694	0.41265005	1	1774	tags=25%, list=14%, signal=29%	amygdala	Female
542	GOBP_NEGATIVE_REGULATION_OF_CANONICAL_WNT_SIGNALING_PATHWAY	GOBP_NEGATIVE_REGULATION_OF_CANONICAL_WNT_SIGNALING_PATHWAY	NA	108	0.33474538	1.4178007	0.019650655	0.4137218	1	2670	tags=35%, list=21%, signal=44%	amygdala	Female
543	GOBP_FATTY_ACID_METABOLIC_PROCESS	GOBP_FATTY_ACID_METABOLIC_PROCESS	NA	267	0.29770547	1.4177915	0.004219409	0.41298178	1	2735	tags=34%, list=22%, signal=43%	amygdala	Female
544	HP_RENAL_CELL_CARCINOMA	HP_RENAL_CELL_CARCINOMA	NA	58	0.39129958	1.4172739	0.05353319	0.41352648	1	2870	tags=33%, list=23%, signal=42%	amygdala	Female
545	GOBP_EMBRYONIC_DIGIT_MORPHOGENESIS	GOBP_EMBRYONIC_DIGIT_MORPHOGENESIS	NA	43	0.4053791	1.4172071	0.05070994	0.4129576	1	3092	tags=44%, list=24%, signal=58%	amygdala	Female
546	HP_ABNORMAL_MACULAR_MORPHOLOGY	HP_ABNORMAL_MACULAR_MORPHOLOGY	NA	122	0.33420914	1.4168235	0.010438413	0.41318756	1	2990	tags=36%, list=24%, signal=47%	amygdala	Female
547	GOBP_MALE_GAMETE_GENERATION	GOBP_MALE_GAMETE_GENERATION	NA	300	0.29365268	1.4165077	0.0043668123	0.41325322	1	2839	tags=29%, list=22%, signal=37%	amygdala	Female
548	GOBP_POSITIVE_REGULATION_OF_NEURAL_PRECURSOR_CELL_PROLIFERATION	GOBP_POSITIVE_REGULATION_OF_NEURAL_PRECURSOR_CELL_PROLIFERATION	NA	43	0.4008101	1.4163953	0.043568466	0.41278985	1	1263	tags=30%, list=10%, signal=33%	amygdala	Female
549	GOCC_SPANNING_COMPONENT_OF_MEMBRANE	GOCC_SPANNING_COMPONENT_OF_MEMBRANE	NA	17	0.4993651	1.4151539	0.08176101	0.41528854	1	791	tags=35%, list=6%, signal=38%	amygdala	Female
550	GOBP_POST_EMBRYONIC_DEVELOPMENT	GOBP_POST_EMBRYONIC_DEVELOPMENT	NA	76	0.3616238	1.414467	0.044444446	0.41634658	1	2766	tags=37%, list=22%, signal=47%	amygdala	Female
551	GOBP_NEUROBLAST_PROLIFERATION	GOBP_NEUROBLAST_PROLIFERATION	NA	53	0.38790357	1.4142619	0.046357617	0.41614994	1	1190	tags=25%, list=9%, signal=27%	amygdala	Female
552	GOBP_REGULATION_OF_WNT_SIGNALING_PATHWAY	GOBP_REGULATION_OF_WNT_SIGNALING_PATHWAY	NA	265	0.299667	1.414046	0.014227643	0.41599002	1	1743	tags=22%, list=14%, signal=24%	amygdala	Female
553	GOBP_SARCOMERE_ORGANIZATION	GOBP_SARCOMERE_ORGANIZATION	NA	30	0.4311928	1.4139323	0.053719006	0.41549385	1	2281	tags=40%, list=18%, signal=49%	amygdala	Female
554	HP_HIGH_FOREHEAD	HP_HIGH_FOREHEAD	NA	264	0.29788223	1.413031	0.0044247787	0.4169549	1	3319	tags=37%, list=26%, signal=49%	amygdala	Female
555	HP_FUNCTIONAL_ABNORMALITY_OF_THE_MIDDLE_EAR	HP_FUNCTIONAL_ABNORMALITY_OF_THE_MIDDLE_EAR	NA	310	0.29307187	1.4128178	0.006329114	0.41673487	1	2870	tags=31%, list=23%, signal=39%	amygdala	Female
556	HP_CUBITUS_VALGUS	HP_CUBITUS_VALGUS	NA	36	0.42232287	1.4127545	0.058189657	0.4161413	1	3242	tags=47%, list=26%, signal=63%	amygdala	Female
557	GOBP_HEART_VALVE_MORPHOGENESIS	GOBP_HEART_VALVE_MORPHOGENESIS	NA	42	0.39819992	1.4126697	0.058467742	0.41561258	1	3008	tags=50%, list=24%, signal=65%	amygdala	Female
558	GOBP_SMALL_MOLECULE_CATABOLIC_PROCESS	GOBP_SMALL_MOLECULE_CATABOLIC_PROCESS	NA	272	0.29809406	1.4125978	0.0062761507	0.41503605	1	2074	tags=25%, list=16%, signal=30%	amygdala	Female
559	HP_ABNORMAL_TOENAIL_MORPHOLOGY	HP_ABNORMAL_TOENAIL_MORPHOLOGY	NA	123	0.33132917	1.4125657	0.03318584	0.41436794	1	2223	tags=24%, list=18%, signal=29%	amygdala	Female
560	HP_ABNORMAL_ENCHONDRAL_OSSIFICATION	HP_ABNORMAL_ENCHONDRAL_OSSIFICATION	NA	94	0.34653443	1.4115374	0.034188036	0.41626844	1	2159	tags=28%, list=17%, signal=33%	amygdala	Female
561	GOBP_AXIS_SPECIFICATION	GOBP_AXIS_SPECIFICATION	NA	62	0.37778658	1.4112276	0.04761905	0.4163285	1	2008	tags=35%, list=16%, signal=42%	amygdala	Female
562	HP_SUBCAPSULAR_CATARACT	HP_SUBCAPSULAR_CATARACT	NA	27	0.44895926	1.4104868	0.06122449	0.41751343	1	2036	tags=30%, list=16%, signal=35%	amygdala	Female
563	GOBP_REGULATION_OF_ESTABLISHMENT_OF_PLANAR_POLARITY	GOBP_REGULATION_OF_ESTABLISHMENT_OF_PLANAR_POLARITY	NA	41	0.40016857	1.4090335	0.06748466	0.4204472	1	1482	tags=22%, list=12%, signal=25%	amygdala	Female
564	HP_COLOBOMA	HP_COLOBOMA	NA	170	0.3167549	1.4087472	0.022988506	0.42051652	1	2338	tags=26%, list=18%, signal=31%	amygdala	Female
565	GOBP_SULFUR_COMPOUND_METABOLIC_PROCESS	GOBP_SULFUR_COMPOUND_METABOLIC_PROCESS	NA	234	0.30078018	1.4074183	0.016736401	0.42312682	1	2769	tags=27%, list=22%, signal=34%	amygdala	Female
566	GOMF_CADHERIN_BINDING_INVOLVED_IN_CELL_CELL_ADHESION	GOMF_CADHERIN_BINDING_INVOLVED_IN_CELL_CELL_ADHESION	NA	15	0.52267	1.4070812	0.10294118	0.4232212	1	1911	tags=53%, list=15%, signal=63%	amygdala	Female
567	GOBP_REGULATION_OF_PHOSPHATASE_ACTIVITY	GOBP_REGULATION_OF_PHOSPHATASE_ACTIVITY	NA	66	0.36483863	1.4067569	0.03258656	0.42329872	1	2413	tags=33%, list=19%, signal=41%	amygdala	Female
568	HP_LARGE_EARLOBE	HP_LARGE_EARLOBE	NA	19	0.48540816	1.4065763	0.079166666	0.42306373	1	943	tags=26%, list=7%, signal=28%	amygdala	Female
569	GOBP_CELLULAR_RESPONSE_TO_ZINC_ION	GOBP_CELLULAR_RESPONSE_TO_ZINC_ION	NA	17	0.49540627	1.4063382	0.10208333	0.42290384	1	1772	tags=47%, list=14%, signal=55%	amygdala	Female
570	GOBP_POSITIVE_REGULATION_OF_EPITHELIAL_CELL_MIGRATION	GOBP_POSITIVE_REGULATION_OF_EPITHELIAL_CELL_MIGRATION	NA	121	0.33127367	1.4057114	0.02079002	0.42381307	1	2049	tags=26%, list=16%, signal=30%	amygdala	Female
571	HP_MILD_GLOBAL_DEVELOPMENTAL_DELAY	HP_MILD_GLOBAL_DEVELOPMENTAL_DELAY	NA	49	0.38577136	1.4055023	0.05222437	0.4236562	1	1587	tags=27%, list=13%, signal=30%	amygdala	Female
572	GOBP_PROTEIN_CATABOLIC_PROCESS_IN_THE_VACUOLE	GOBP_PROTEIN_CATABOLIC_PROCESS_IN_THE_VACUOLE	NA	19	0.48131096	1.4048909	0.08492569	0.42448786	1	414	tags=16%, list=3%, signal=16%	amygdala	Female
573	HP_ABNORMAL_FOREARM_BONE_MORPHOLOGY	HP_ABNORMAL_FOREARM_BONE_MORPHOLOGY	NA	67	0.366421	1.4045707	0.06212425	0.42456907	1	2772	tags=31%, list=22%, signal=40%	amygdala	Female
574	HP_ABNORMALITY_OF_CIRCULATING_ADRENOCORTICOTROPIN_LEVEL	HP_ABNORMALITY_OF_CIRCULATING_ADRENOCORTICOTROPIN_LEVEL	NA	30	0.425848	1.4044853	0.073319755	0.42405573	1	1404	tags=20%, list=11%, signal=22%	amygdala	Female
575	HP_AMBIGUOUS_GENITALIA	HP_AMBIGUOUS_GENITALIA	NA	71	0.35833624	1.4043485	0.046121594	0.4236268	1	2702	tags=37%, list=21%, signal=46%	amygdala	Female
576	GOCC_BASOLATERAL_PLASMA_MEMBRANE	GOCC_BASOLATERAL_PLASMA_MEMBRANE	NA	160	0.31501645	1.404259	0.006185567	0.42310977	1	1473	tags=24%, list=12%, signal=27%	amygdala	Female
577	GOBP_HEMOSTASIS	GOBP_HEMOSTASIS	NA	153	0.31828573	1.4042443	0.013363029	0.42240724	1	2290	tags=29%, list=18%, signal=35%	amygdala	Female
578	HP_ESOPHAGEAL_NEOPLASM	HP_ESOPHAGEAL_NEOPLASM	NA	24	0.46154335	1.4037806	0.075	0.42284942	1	3681	tags=42%, list=29%, signal=59%	amygdala	Female
579	GOBP_LEUKOCYTE_TETHERING_OR_ROLLING	GOBP_LEUKOCYTE_TETHERING_OR_ROLLING	NA	18	0.48055154	1.4030622	0.105932206	0.42399883	1	1113	tags=22%, list=9%, signal=24%	amygdala	Female
580	GOBP_POSITIVE_REGULATION_OF_PROTEIN_KINASE_B_SIGNALING	GOBP_POSITIVE_REGULATION_OF_PROTEIN_KINASE_B_SIGNALING	NA	80	0.3565633	1.4030043	0.036809817	0.42345855	1	1584	tags=23%, list=13%, signal=26%	amygdala	Female
581	HP_SUDDEN_DEATH	HP_SUDDEN_DEATH	NA	82	0.35125956	1.4029884	0.05327869	0.42275012	1	1850	tags=26%, list=15%, signal=30%	amygdala	Female
582	GOBP_NEGATIVE_REGULATION_OF_TUMOR_NECROSIS_FACTOR_MEDIATED_SIGNALING_PATHWAY	GOBP_NEGATIVE_REGULATION_OF_TUMOR_NECROSIS_FACTOR_MEDIATED_SIGNALING_PATHWAY	NA	15	0.50600785	1.4024556	0.08661418	0.42342344	1	1464	tags=27%, list=12%, signal=30%	amygdala	Female
583	HP_ABNORMAL_5TH_FINGER_MORPHOLOGY	HP_ABNORMAL_5TH_FINGER_MORPHOLOGY	NA	323	0.29046038	1.4022689	0.0021141649	0.42317256	1	3319	tags=32%, list=26%, signal=43%	amygdala	Female
584	GOBP_NEUROTRANSMITTER_UPTAKE	GOBP_NEUROTRANSMITTER_UPTAKE	NA	33	0.42373282	1.4013381	0.06395349	0.42476478	1	1230	tags=30%, list=10%, signal=33%	amygdala	Female
585	GOBP_POSITIVE_CHEMOTAXIS	GOBP_POSITIVE_CHEMOTAXIS	NA	39	0.40883368	1.4013102	0.071428575	0.42410168	1	1795	tags=28%, list=14%, signal=33%	amygdala	Female
586	GOCC_CAVEOLA	GOCC_CAVEOLA	NA	65	0.36682594	1.4008648	0.05319149	0.4244723	1	2174	tags=38%, list=17%, signal=46%	amygdala	Female
587	GOBP_PIGMENT_CELL_DIFFERENTIATION	GOBP_PIGMENT_CELL_DIFFERENTIATION	NA	27	0.4395521	1.4004701	0.081196584	0.42477098	1	1928	tags=30%, list=15%, signal=35%	amygdala	Female
588	GOBP_POSITIVE_REGULATION_OF_LIPID_CATABOLIC_PROCESS	GOBP_POSITIVE_REGULATION_OF_LIPID_CATABOLIC_PROCESS	NA	15	0.5164886	1.4003688	0.10750507	0.42427063	1	2379	tags=53%, list=19%, signal=66%	amygdala	Female
589	GOCC_GLIAL_CELL_PROJECTION	GOCC_GLIAL_CELL_PROJECTION	NA	36	0.4192143	1.4001039	0.07392197	0.42418867	1	1162	tags=25%, list=9%, signal=27%	amygdala	Female
590	GOBP_REGULATION_OF_STEM_CELL_PROLIFERATION	GOBP_REGULATION_OF_STEM_CELL_PROLIFERATION	NA	60	0.37003562	1.3999767	0.037190083	0.42382905	1	3044	tags=42%, list=24%, signal=55%	amygdala	Female
591	GOBP_RESPONSE_TO_MOLECULE_OF_BACTERIAL_ORIGIN	GOBP_RESPONSE_TO_MOLECULE_OF_BACTERIAL_ORIGIN	NA	213	0.30014187	1.3996304	0.012371134	0.42401722	1	1539	tags=22%, list=12%, signal=24%	amygdala	Female
592	GOBP_CELL_DIFFERENTIATION_INVOLVED_IN_METANEPHROS_DEVELOPMENT	GOBP_CELL_DIFFERENTIATION_INVOLVED_IN_METANEPHROS_DEVELOPMENT	NA	16	0.49804768	1.3995438	0.09014675	0.42349792	1	1774	tags=44%, list=14%, signal=51%	amygdala	Female
593	HP_DIASTEMA	HP_DIASTEMA	NA	15	0.5111599	1.3991231	0.09775967	0.42383453	1	727	tags=27%, list=6%, signal=28%	amygdala	Female
594	HP_DUPLICATION_OF_HAND_BONES	HP_DUPLICATION_OF_HAND_BONES	NA	168	0.30879542	1.3987622	0.008333334	0.42393893	1	2153	tags=22%, list=17%, signal=26%	amygdala	Female
595	GOBP_NATURAL_KILLER_CELL_DIFFERENTIATION	GOBP_NATURAL_KILLER_CELL_DIFFERENTIATION	NA	18	0.4820157	1.3985566	0.10420842	0.4237522	1	2874	tags=56%, list=23%, signal=72%	amygdala	Female
596	GOBP_TRANSITION_METAL_ION_HOMEOSTASIS	GOBP_TRANSITION_METAL_ION_HOMEOSTASIS	NA	102	0.33627123	1.398436	0.025	0.4233469	1	1699	tags=24%, list=13%, signal=27%	amygdala	Female
597	GOBP_ACTOMYOSIN_STRUCTURE_ORGANIZATION	GOBP_ACTOMYOSIN_STRUCTURE_ORGANIZATION	NA	166	0.31294385	1.3983393	0.029535865	0.42289713	1	1648	tags=19%, list=13%, signal=21%	amygdala	Female
598	GOBP_ENDOPLASMIC_RETICULUM_TUBULAR_NETWORK_ORGANIZATION	GOBP_ENDOPLASMIC_RETICULUM_TUBULAR_NETWORK_ORGANIZATION	NA	18	0.48500946	1.3982595	0.090361446	0.42242518	1	2720	tags=61%, list=21%, signal=78%	amygdala	Female
599	HP_MUCOSAL_TELANGIECTASIAE	HP_MUCOSAL_TELANGIECTASIAE	NA	31	0.42589527	1.3977009	0.0764045	0.42319363	1	2884	tags=42%, list=23%, signal=54%	amygdala	Female
600	GOCC_LIPID_DROPLET	GOCC_LIPID_DROPLET	NA	75	0.3529631	1.3967232	0.054229934	0.42505395	1	2828	tags=36%, list=22%, signal=46%	amygdala	Female
601	GOCC_ACTOMYOSIN	GOCC_ACTOMYOSIN	NA	66	0.36938804	1.3964813	0.050955415	0.4249335	1	1426	tags=26%, list=11%, signal=29%	amygdala	Female
602	GOCC_CONTRACTILE_FIBER	GOCC_CONTRACTILE_FIBER	NA	169	0.30872947	1.3958454	0.015444015	0.42587337	1	2777	tags=34%, list=22%, signal=43%	amygdala	Female
603	GOBP_ACTIVIN_RECEPTOR_SIGNALING_PATHWAY	GOBP_ACTIVIN_RECEPTOR_SIGNALING_PATHWAY	NA	30	0.4282428	1.3949603	0.07645875	0.42743784	1	2143	tags=47%, list=17%, signal=56%	amygdala	Female
604	GOBP_TERPENOID_METABOLIC_PROCESS	GOBP_TERPENOID_METABOLIC_PROCESS	NA	60	0.365886	1.3940125	0.040339705	0.42911172	1	1348	tags=20%, list=11%, signal=22%	amygdala	Female
605	GOBP_SENSORY_SYSTEM_DEVELOPMENT	GOBP_SENSORY_SYSTEM_DEVELOPMENT	NA	294	0.28893134	1.3935567	0.0043956046	0.42949516	1	2194	tags=27%, list=17%, signal=32%	amygdala	Female
606	GOBP_VITAMIN_TRANSPORT	GOBP_VITAMIN_TRANSPORT	NA	28	0.43792582	1.3934675	0.07643312	0.42902595	1	1417	tags=21%, list=11%, signal=24%	amygdala	Female
607	GOMF_CHEMOKINE_RECEPTOR_BINDING	GOMF_CHEMOKINE_RECEPTOR_BINDING	NA	19	0.48343927	1.3932909	0.08935361	0.42878	1	1706	tags=42%, list=13%, signal=49%	amygdala	Female
608	HP_ABNORMALITY_OF_RENIN_ANGIOTENSIN_SYSTEM	HP_ABNORMALITY_OF_RENIN_ANGIOTENSIN_SYSTEM	NA	16	0.5034806	1.3927772	0.11155379	0.42936695	1	1698	tags=31%, list=13%, signal=36%	amygdala	Female
609	GOMF_CHLORIDE_TRANSMEMBRANE_TRANSPORTER_ACTIVITY	GOMF_CHLORIDE_TRANSMEMBRANE_TRANSPORTER_ACTIVITY	NA	65	0.3579483	1.3921174	0.05252101	0.43035144	1	446	tags=15%, list=4%, signal=16%	amygdala	Female
610	HP_EXTERNAL_EAR_MALFORMATION	HP_EXTERNAL_EAR_MALFORMATION	NA	61	0.36478025	1.3919911	0.051229507	0.4299875	1	2141	tags=31%, list=17%, signal=37%	amygdala	Female
611	HP_LEFT_VENTRICULAR_HYPERTROPHY	HP_LEFT_VENTRICULAR_HYPERTROPHY	NA	75	0.35237247	1.3918275	0.03526971	0.42977652	1	2204	tags=31%, list=17%, signal=37%	amygdala	Female
612	HP_MULTIFACTORIAL_INHERITANCE	HP_MULTIFACTORIAL_INHERITANCE	NA	55	0.37660632	1.3916987	0.057939913	0.4294456	1	2369	tags=35%, list=19%, signal=42%	amygdala	Female
613	HP_ABSENT_FOREARM_BONE	HP_ABSENT_FOREARM_BONE	NA	19	0.47203103	1.3916485	0.09307359	0.42886946	1	922	tags=16%, list=7%, signal=17%	amygdala	Female
614	GOMF_ANION_CHANNEL_ACTIVITY	GOMF_ANION_CHANNEL_ACTIVITY	NA	53	0.38274613	1.3915876	0.054545455	0.42829698	1	2292	tags=34%, list=18%, signal=41%	amygdala	Female
615	HP_ANOSMIA	HP_ANOSMIA	NA	32	0.42520866	1.3914077	0.07066381	0.42804304	1	2338	tags=44%, list=18%, signal=54%	amygdala	Female
616	GOBP_IMPORT_ACROSS_PLASMA_MEMBRANE	GOBP_IMPORT_ACROSS_PLASMA_MEMBRANE	NA	142	0.3166541	1.3904616	0.020920502	0.42974296	1	1820	tags=25%, list=14%, signal=28%	amygdala	Female
617	GOBP_PROTEIN_K48_LINKED_DEUBIQUITINATION	GOBP_PROTEIN_K48_LINKED_DEUBIQUITINATION	NA	28	0.4313145	1.3899508	0.053608246	0.43030962	1	4426	tags=50%, list=35%, signal=77%	amygdala	Female
618	HP_REDUCED_SPERM_MOTILITY	HP_REDUCED_SPERM_MOTILITY	NA	21	0.46872362	1.3894422	0.10526316	0.43095717	1	1117	tags=33%, list=9%, signal=36%	amygdala	Female
619	HP_BIFID_SCROTUM	HP_BIFID_SCROTUM	NA	20	0.4744983	1.3893661	0.09072165	0.430473	1	245	tags=20%, list=2%, signal=20%	amygdala	Female
620	HP_SPINAL_CANAL_STENOSIS	HP_SPINAL_CANAL_STENOSIS	NA	29	0.42689314	1.388281	0.07707911	0.4325546	1	1545	tags=21%, list=12%, signal=24%	amygdala	Female
621	HP_ABNORMALITY_OF_THE_INTERNAL_AUDITORY_CANAL	HP_ABNORMALITY_OF_THE_INTERNAL_AUDITORY_CANAL	NA	16	0.48726073	1.3876909	0.089613035	0.43339455	1	514	tags=25%, list=4%, signal=26%	amygdala	Female
622	HP_APLASIA_HYPOPLASIA_OF_THE_BREASTS	HP_APLASIA_HYPOPLASIA_OF_THE_BREASTS	NA	37	0.40001586	1.3876894	0.07723577	0.43270552	1	2176	tags=32%, list=17%, signal=39%	amygdala	Female
623	HP_PARAKERATOSIS	HP_PARAKERATOSIS	NA	16	0.5036942	1.3875358	0.12981744	0.43240088	1	518	tags=25%, list=4%, signal=26%	amygdala	Female
624	GOBP_CELLULAR_RESPONSE_TO_TOXIC_SUBSTANCE	GOBP_CELLULAR_RESPONSE_TO_TOXIC_SUBSTANCE	NA	79	0.35104105	1.3875357	0.05625	0.43170792	1	2058	tags=23%, list=16%, signal=27%	amygdala	Female
625	GOBP_REGULATION_OF_CELL_MIGRATION_INVOLVED_IN_SPROUTING_ANGIOGENESIS	GOBP_REGULATION_OF_CELL_MIGRATION_INVOLVED_IN_SPROUTING_ANGIOGENESIS	NA	31	0.43251422	1.3867888	0.0990991	0.43293142	1	3559	tags=45%, list=28%, signal=63%	amygdala	Female
626	HP_NEUROFIBROMAS	HP_NEUROFIBROMAS	NA	18	0.4859226	1.3863212	0.105675146	0.43344346	1	4074	tags=56%, list=32%, signal=82%	amygdala	Female
627	HP_ABNORMAL_PUPILLARY_FUNCTION	HP_ABNORMAL_PUPILLARY_FUNCTION	NA	39	0.39686346	1.386204	0.08024691	0.4330612	1	1626	tags=28%, list=13%, signal=32%	amygdala	Female
628	HP_ABNORMAL_SPINAL_MENINGEAL_MORPHOLOGY	HP_ABNORMAL_SPINAL_MENINGEAL_MORPHOLOGY	NA	20	0.48306784	1.3859563	0.0945674	0.43304175	1	2660	tags=40%, list=21%, signal=51%	amygdala	Female
629	HP_LOWER_LIMB_ASYMMETRY	HP_LOWER_LIMB_ASYMMETRY	NA	33	0.4167253	1.3855537	0.070103094	0.43340674	1	2049	tags=33%, list=16%, signal=40%	amygdala	Female
630	GOCC_EXTERNAL_SIDE_OF_PLASMA_MEMBRANE	GOCC_EXTERNAL_SIDE_OF_PLASMA_MEMBRANE	NA	193	0.30235758	1.3841708	0.012793177	0.43625164	1	1763	tags=26%, list=14%, signal=30%	amygdala	Female
631	HP_ABNORMAL_CIRCULATING_ESTROGEN_LEVEL	HP_ABNORMAL_CIRCULATING_ESTROGEN_LEVEL	NA	28	0.43084374	1.3834263	0.094	0.43746507	1	2930	tags=36%, list=23%, signal=46%	amygdala	Female
632	GOBP_FATTY_ACID_TRANSMEMBRANE_TRANSPORT	GOBP_FATTY_ACID_TRANSMEMBRANE_TRANSPORT	NA	17	0.49931473	1.3833677	0.10752688	0.4369215	1	1549	tags=35%, list=12%, signal=40%	amygdala	Female
633	GOMF_GABA_RECEPTOR_BINDING	GOMF_GABA_RECEPTOR_BINDING	NA	17	0.4936199	1.38323	0.09677419	0.43659404	1	553	tags=18%, list=4%, signal=18%	amygdala	Female
634	GOCC_MICROTUBULE_ASSOCIATED_COMPLEX	GOCC_MICROTUBULE_ASSOCIATED_COMPLEX	NA	117	0.32910636	1.3831613	0.02079002	0.43607596	1	2998	tags=33%, list=24%, signal=43%	amygdala	Female
635	GOBP_REGULATION_OF_NEURAL_PRECURSOR_CELL_PROLIFERATION	GOBP_REGULATION_OF_NEURAL_PRECURSOR_CELL_PROLIFERATION	NA	71	0.35828397	1.3831433	0.057377048	0.4354341	1	1263	tags=24%, list=10%, signal=26%	amygdala	Female
636	GOBP_INORGANIC_ANION_TRANSMEMBRANE_TRANSPORT	GOBP_INORGANIC_ANION_TRANSMEMBRANE_TRANSPORT	NA	83	0.34151062	1.3830544	0.03815261	0.43499216	1	1109	tags=18%, list=9%, signal=20%	amygdala	Female
637	GOBP_PROTEIN_LOCALIZATION_TO_CELL_JUNCTION	GOBP_PROTEIN_LOCALIZATION_TO_CELL_JUNCTION	NA	84	0.34319264	1.3830487	0.030991735	0.43432602	1	2726	tags=35%, list=22%, signal=44%	amygdala	Female
638	HP_APLASIA_HYPOPLASIA_INVOLVING_BONES_OF_THE_FEET	HP_APLASIA_HYPOPLASIA_INVOLVING_BONES_OF_THE_FEET	NA	237	0.29447988	1.3823346	0.014314928	0.43539396	1	2236	tags=24%, list=18%, signal=28%	amygdala	Female
639	HP_BRACHYDACTYLY	HP_BRACHYDACTYLY	NA	256	0.29036227	1.3821553	0.0065075923	0.43517795	1	3011	tags=31%, list=24%, signal=40%	amygdala	Female
640	GOBP_REGULATION_OF_ENDOTHELIAL_CELL_MIGRATION	GOBP_REGULATION_OF_ENDOTHELIAL_CELL_MIGRATION	NA	135	0.3218385	1.3811128	0.023809524	0.4372731	1	2138	tags=26%, list=17%, signal=31%	amygdala	Female
641	HP_HYPOPLASIA_OF_THE_RADIUS	HP_HYPOPLASIA_OF_THE_RADIUS	NA	29	0.43736815	1.3808392	0.08582834	0.43724388	1	2137	tags=31%, list=17%, signal=37%	amygdala	Female
642	HP_ABNORMALITY_OF_DENTAL_ERUPTION	HP_ABNORMALITY_OF_DENTAL_ERUPTION	NA	161	0.30568987	1.3806947	0.01986755	0.4369891	1	1774	tags=22%, list=14%, signal=25%	amygdala	Female
643	GOBP_NEUTROPHIL_MIGRATION	GOBP_NEUTROPHIL_MIGRATION	NA	63	0.3624277	1.3793573	0.060542796	0.43975246	1	1371	tags=27%, list=11%, signal=30%	amygdala	Female
644	GOBP_REGULATION_OF_REACTIVE_OXYGEN_SPECIES_BIOSYNTHETIC_PROCESS	GOBP_REGULATION_OF_REACTIVE_OXYGEN_SPECIES_BIOSYNTHETIC_PROCESS	NA	31	0.42039528	1.3792634	0.0875	0.4393376	1	1230	tags=26%, list=10%, signal=29%	amygdala	Female
645	HP_GONADAL_NEOPLASM	HP_GONADAL_NEOPLASM	NA	75	0.35062358	1.3789037	0.03966597	0.43962702	1	3117	tags=37%, list=25%, signal=49%	amygdala	Female
646	GOBP_MAINTENANCE_OF_BLOOD_BRAIN_BARRIER	GOBP_MAINTENANCE_OF_BLOOD_BRAIN_BARRIER	NA	29	0.43651998	1.3788792	0.09594883	0.43900743	1	2140	tags=31%, list=17%, signal=37%	amygdala	Female
647	GOMF_EXCITATORY_EXTRACELLULAR_LIGAND_GATED_ION_CHANNEL_ACTIVITY	GOMF_EXCITATORY_EXTRACELLULAR_LIGAND_GATED_ION_CHANNEL_ACTIVITY	NA	27	0.4288952	1.3780478	0.084033616	0.4404849	1	942	tags=26%, list=7%, signal=28%	amygdala	Female
648	GOBP_PHOSPHATIDYLINOSITOL_3_KINASE_SIGNALING	GOBP_PHOSPHATIDYLINOSITOL_3_KINASE_SIGNALING	NA	103	0.32856297	1.3774531	0.04347826	0.4414736	1	1683	tags=21%, list=13%, signal=24%	amygdala	Female
649	GOBP_ADENYLATE_CYCLASE_ACTIVATING_G_PROTEIN_COUPLED_RECEPTOR_SIGNALING_PATHWAY	GOBP_ADENYLATE_CYCLASE_ACTIVATING_G_PROTEIN_COUPLED_RECEPTOR_SIGNALING_PATHWAY	NA	94	0.33624876	1.3763587	0.02811245	0.44376022	1	1306	tags=29%, list=10%, signal=32%	amygdala	Female
650	HP_SYNDACTYLY	HP_SYNDACTYLY	NA	275	0.28647286	1.3762152	0.0063157897	0.44348735	1	2178	tags=25%, list=17%, signal=29%	amygdala	Female
651	GOBP_NEGATIVE_REGULATION_OF_OSTEOBLAST_DIFFERENTIATION	GOBP_NEGATIVE_REGULATION_OF_OSTEOBLAST_DIFFERENTIATION	NA	32	0.4117353	1.3758396	0.07632094	0.4437716	1	991	tags=28%, list=8%, signal=30%	amygdala	Female
652	GOBP_INTRA_GOLGI_VESICLE_MEDIATED_TRANSPORT	GOBP_INTRA_GOLGI_VESICLE_MEDIATED_TRANSPORT	NA	30	0.41417724	1.3758014	0.08151093	0.44317862	1	2466	tags=27%, list=19%, signal=33%	amygdala	Female
653	HP_AGENESIS_OF_CORPUS_CALLOSUM	HP_AGENESIS_OF_CORPUS_CALLOSUM	NA	243	0.2942323	1.3752953	0.00921659	0.44377947	1	2381	tags=24%, list=19%, signal=29%	amygdala	Female
654	GOBP_BRANCHING_INVOLVED_IN_SALIVARY_GLAND_MORPHOGENESIS	GOBP_BRANCHING_INVOLVED_IN_SALIVARY_GLAND_MORPHOGENESIS	NA	16	0.49286804	1.3752865	0.09664694	0.44311178	1	4114	tags=63%, list=32%, signal=92%	amygdala	Female
655	GOBP_REACTIVE_OXYGEN_SPECIES_BIOSYNTHETIC_PROCESS	GOBP_REACTIVE_OXYGEN_SPECIES_BIOSYNTHETIC_PROCESS	NA	35	0.4087173	1.3743124	0.06584362	0.445045	1	1230	tags=26%, list=10%, signal=28%	amygdala	Female
656	GOMF_PROTEIN_KINASE_A_REGULATORY_SUBUNIT_BINDING	GOMF_PROTEIN_KINASE_A_REGULATORY_SUBUNIT_BINDING	NA	22	0.44649106	1.3737445	0.10714286	0.44599646	1	932	tags=27%, list=7%, signal=29%	amygdala	Female
657	GOBP_MESODERMAL_CELL_DIFFERENTIATION	GOBP_MESODERMAL_CELL_DIFFERENTIATION	NA	19	0.4792947	1.3733231	0.108778626	0.44641468	1	2172	tags=42%, list=17%, signal=51%	amygdala	Female
658	HP_MEGALENCEPHALY	HP_MEGALENCEPHALY	NA	32	0.41441882	1.3731774	0.08423326	0.44612902	1	2984	tags=44%, list=24%, signal=57%	amygdala	Female
659	GOBP_ADENYLATE_CYCLASE_MODULATING_G_PROTEIN_COUPLED_RECEPTOR_SIGNALING_PATHWAY	GOBP_ADENYLATE_CYCLASE_MODULATING_G_PROTEIN_COUPLED_RECEPTOR_SIGNALING_PATHWAY	NA	154	0.30979335	1.372989	0.025	0.44594088	1	1378	tags=25%, list=11%, signal=27%	amygdala	Female
660	HP_APLASIA_HYPOPLASIA_OF_THE_RADIUS	HP_APLASIA_HYPOPLASIA_OF_THE_RADIUS	NA	56	0.36190462	1.3729609	0.068359375	0.44533208	1	2712	tags=32%, list=21%, signal=41%	amygdala	Female
661	GOBP_AMMONIUM_ION_METABOLIC_PROCESS	GOBP_AMMONIUM_ION_METABOLIC_PROCESS	NA	17	0.49237502	1.3729436	0.1053719	0.44469073	1	1746	tags=35%, list=14%, signal=41%	amygdala	Female
662	GOBP_PLACENTA_BLOOD_VESSEL_DEVELOPMENT	GOBP_PLACENTA_BLOOD_VESSEL_DEVELOPMENT	NA	23	0.4503671	1.3729279	0.0967118	0.4440532	1	1891	tags=39%, list=15%, signal=46%	amygdala	Female
663	GOBP_NEGATIVE_REGULATION_OF_EPITHELIAL_CELL_PROLIFERATION	GOBP_NEGATIVE_REGULATION_OF_EPITHELIAL_CELL_PROLIFERATION	NA	99	0.33152363	1.3726572	0.044989776	0.44409576	1	1871	tags=27%, list=15%, signal=32%	amygdala	Female
664	HP_ABNORMAL_LEFT_VENTRICLE_MORPHOLOGY	HP_ABNORMAL_LEFT_VENTRICLE_MORPHOLOGY	NA	90	0.34034425	1.3724514	0.05050505	0.44397736	1	2204	tags=31%, list=17%, signal=37%	amygdala	Female
665	GOBP_POSITIVE_REGULATION_OF_VASCULAR_ASSOCIATED_SMOOTH_MUSCLE_CELL_PROLIFERATION	GOBP_POSITIVE_REGULATION_OF_VASCULAR_ASSOCIATED_SMOOTH_MUSCLE_CELL_PROLIFERATION	NA	27	0.42606962	1.3714575	0.10789981	0.44588622	1	2182	tags=37%, list=17%, signal=45%	amygdala	Female
666	HP_ABNORMAL_CEREBRAL_VASCULAR_MORPHOLOGY	HP_ABNORMAL_CEREBRAL_VASCULAR_MORPHOLOGY	NA	223	0.29450628	1.3714474	0.006329114	0.44523647	1	2930	tags=31%, list=23%, signal=40%	amygdala	Female
667	GOBP_REGULATION_OF_PHOSPHATIDYLINOSITOL_3_KINASE_SIGNALING	GOBP_REGULATION_OF_PHOSPHATIDYLINOSITOL_3_KINASE_SIGNALING	NA	77	0.3428838	1.3713621	0.044680852	0.44482228	1	1426	tags=21%, list=11%, signal=23%	amygdala	Female
668	HP_HYPOPLASIA_OF_THE_MUSCULATURE	HP_HYPOPLASIA_OF_THE_MUSCULATURE	NA	15	0.49642864	1.3712456	0.11439842	0.44448084	1	653	tags=27%, list=5%, signal=28%	amygdala	Female
669	GOBP_CARDIAC_MUSCLE_CELL_CONTRACTION	GOBP_CARDIAC_MUSCLE_CELL_CONTRACTION	NA	56	0.36711702	1.3708445	0.06846473	0.44492924	1	1850	tags=27%, list=15%, signal=31%	amygdala	Female
670	HP_THICKENED_HELICES	HP_THICKENED_HELICES	NA	38	0.3912337	1.3706653	0.077380955	0.44480336	1	3319	tags=47%, list=26%, signal=64%	amygdala	Female
671	GOBP_REGULATION_OF_KERATINOCYTE_PROLIFERATION	GOBP_REGULATION_OF_KERATINOCYTE_PROLIFERATION	NA	28	0.42509037	1.3699856	0.10183299	0.44587216	1	1728	tags=36%, list=14%, signal=41%	amygdala	Female
672	HP_ATTENTION_DEFICIT_HYPERACTIVITY_DISORDER	HP_ATTENTION_DEFICIT_HYPERACTIVITY_DISORDER	NA	280	0.28504795	1.3698671	0.012526096	0.44550577	1	3463	tags=36%, list=27%, signal=49%	amygdala	Female
673	GOMF_NUCLEAR_STEROID_RECEPTOR_ACTIVITY	GOMF_NUCLEAR_STEROID_RECEPTOR_ACTIVITY	NA	20	0.46103776	1.3695729	0.11713666	0.4456519	1	1438	tags=30%, list=11%, signal=34%	amygdala	Female
674	GOBP_GOLGI_ORGANIZATION	GOBP_GOLGI_ORGANIZATION	NA	133	0.3147369	1.3694934	0.02892562	0.44518298	1	3230	tags=35%, list=25%, signal=46%	amygdala	Female
675	GOBP_REGULATION_OF_ACUTE_INFLAMMATORY_RESPONSE	GOBP_REGULATION_OF_ACUTE_INFLAMMATORY_RESPONSE	NA	26	0.43860286	1.3687775	0.104417674	0.4463049	1	1878	tags=38%, list=15%, signal=45%	amygdala	Female
676	HP_ABNORMALITY_OF_THE_DISTAL_PHALANGES_OF_THE_TOES	HP_ABNORMALITY_OF_THE_DISTAL_PHALANGES_OF_THE_TOES	NA	15	0.5049345	1.3685461	0.118236475	0.4462977	1	1811	tags=33%, list=14%, signal=39%	amygdala	Female
677	GOBP_ACETYL_COA_BIOSYNTHETIC_PROCESS	GOBP_ACETYL_COA_BIOSYNTHETIC_PROCESS	NA	15	0.4972295	1.3683997	0.12190083	0.44601473	1	4324	tags=73%, list=34%, signal=111%	amygdala	Female
678	HP_ABNORMALITY_OF_THE_HEPATIC_VASCULATURE	HP_ABNORMALITY_OF_THE_HEPATIC_VASCULATURE	NA	57	0.3623851	1.3679025	0.06418219	0.44670284	1	3032	tags=40%, list=24%, signal=53%	amygdala	Female
679	HP_ABNORMALITY_OF_TIBIA_MORPHOLOGY	HP_ABNORMALITY_OF_TIBIA_MORPHOLOGY	NA	65	0.3606381	1.3673866	0.05421687	0.44744205	1	1913	tags=25%, list=15%, signal=29%	amygdala	Female
680	HP_ABNORMALITY_OF_PERIAURICULAR_REGION	HP_ABNORMALITY_OF_PERIAURICULAR_REGION	NA	69	0.3572176	1.3667219	0.06451613	0.4485388	1	2126	tags=28%, list=17%, signal=33%	amygdala	Female
681	HP_IRIS_COLOBOMA	HP_IRIS_COLOBOMA	NA	123	0.320013	1.3666741	0.037190083	0.4480183	1	2008	tags=24%, list=16%, signal=28%	amygdala	Female
682	GOMF_STRUCTURAL_CONSTITUENT_OF_MUSCLE	GOMF_STRUCTURAL_CONSTITUENT_OF_MUSCLE	NA	31	0.4159996	1.3661449	0.10195228	0.4487551	1	2052	tags=39%, list=16%, signal=46%	amygdala	Female
683	GOBP_VASCULOGENESIS	GOBP_VASCULOGENESIS	NA	62	0.35739526	1.364058	0.08057851	0.4536039	1	2188	tags=32%, list=17%, signal=39%	amygdala	Female
684	GOCC_ENDOPLASMIC_RETICULUM_EXIT_SITE	GOCC_ENDOPLASMIC_RETICULUM_EXIT_SITE	NA	25	0.4353994	1.3640057	0.09823183	0.45306948	1	804	tags=20%, list=6%, signal=21%	amygdala	Female
685	HP_ECHOLALIA	HP_ECHOLALIA	NA	31	0.41513816	1.3634923	0.09306931	0.45380452	1	1101	tags=16%, list=9%, signal=18%	amygdala	Female
686	GOMF_SOLUTE_CATION_SYMPORTER_ACTIVITY	GOMF_SOLUTE_CATION_SYMPORTER_ACTIVITY	NA	69	0.35316393	1.3634349	0.057377048	0.45330057	1	473	tags=17%, list=4%, signal=18%	amygdala	Female
687	GOBP_TISSUE_REMODELING	GOBP_TISSUE_REMODELING	NA	111	0.32002953	1.3630936	0.04121475	0.45347467	1	1294	tags=23%, list=10%, signal=26%	amygdala	Female
688	GOBP_POSITIVE_REGULATION_OF_LIPID_STORAGE	GOBP_POSITIVE_REGULATION_OF_LIPID_STORAGE	NA	18	0.47708797	1.3630263	0.09445585	0.45297506	1	2264	tags=50%, list=18%, signal=61%	amygdala	Female
689	HP_VERTEBRAL_HYPOPLASIA	HP_VERTEBRAL_HYPOPLASIA	NA	26	0.4378863	1.3626738	0.10062893	0.45326573	1	2863	tags=38%, list=23%, signal=50%	amygdala	Female
690	GOBP_HOMEOSTASIS_OF_NUMBER_OF_CELLS_WITHIN_A_TISSUE	GOBP_HOMEOSTASIS_OF_NUMBER_OF_CELLS_WITHIN_A_TISSUE	NA	20	0.463831	1.3626392	0.10580913	0.45268473	1	1799	tags=35%, list=14%, signal=41%	amygdala	Female
691	GOBP_REGULATION_OF_CARDIAC_MUSCLE_CONTRACTION_BY_REGULATION_OF_THE_RELEASE_OF_SEQUESTERED_CALCIUM_ION	GOBP_REGULATION_OF_CARDIAC_MUSCLE_CONTRACTION_BY_REGULATION_OF_THE_RELEASE_OF_SEQUESTERED_CALCIUM_ION	NA	17	0.4810405	1.3625314	0.10080645	0.45231345	1	1493	tags=29%, list=12%, signal=33%	amygdala	Female
692	HP_DEEP_PLANTAR_CREASES	HP_DEEP_PLANTAR_CREASES	NA	17	0.48773447	1.361947	0.12323232	0.4531253	1	338	tags=18%, list=3%, signal=18%	amygdala	Female
693	GOBP_LIPID_STORAGE	GOBP_LIPID_STORAGE	NA	65	0.3570957	1.3611617	0.072765075	0.45460552	1	2672	tags=40%, list=21%, signal=50%	amygdala	Female
694	GOMF_GROWTH_FACTOR_BINDING	GOMF_GROWTH_FACTOR_BINDING	NA	101	0.32068288	1.3609865	0.05050505	0.4544192	1	2198	tags=27%, list=17%, signal=32%	amygdala	Female
695	GOBP_ZINC_ION_TRANSPORT	GOBP_ZINC_ION_TRANSPORT	NA	24	0.44147173	1.3604414	0.09437751	0.45526347	1	2171	tags=38%, list=17%, signal=45%	amygdala	Female
696	HP_RENAL_HYPOPLASIA_APLASIA	HP_RENAL_HYPOPLASIA_APLASIA	NA	220	0.29177368	1.3602736	0.014285714	0.45513687	1	2178	tags=24%, list=17%, signal=28%	amygdala	Female
697	GOBP_OVULATION_CYCLE_PROCESS	GOBP_OVULATION_CYCLE_PROCESS	NA	32	0.4135247	1.3602586	0.0951417	0.45452318	1	965	tags=25%, list=8%, signal=27%	amygdala	Female
698	GOMF_OXIDOREDUCTASE_ACTIVITY_ACTING_ON_CH_OH_GROUP_OF_DONORS	GOMF_OXIDOREDUCTASE_ACTIVITY_ACTING_ON_CH_OH_GROUP_OF_DONORS	NA	91	0.3333101	1.3599772	0.056530215	0.45463887	1	2827	tags=35%, list=22%, signal=45%	amygdala	Female
699	GOBP_FATTY_ACID_DERIVATIVE_METABOLIC_PROCESS	GOBP_FATTY_ACID_DERIVATIVE_METABOLIC_PROCESS	NA	45	0.3816719	1.3597258	0.07535642	0.45463738	1	2899	tags=44%, list=23%, signal=57%	amygdala	Female
700	GOMF_GDP_BINDING	GOMF_GDP_BINDING	NA	60	0.36184874	1.3590664	0.07317073	0.45584908	1	4141	tags=57%, list=33%, signal=84%	amygdala	Female
701	GOBP_RECEPTOR_CLUSTERING	GOBP_RECEPTOR_CLUSTERING	NA	46	0.38145652	1.3582504	0.06451613	0.457377	1	2431	tags=33%, list=19%, signal=40%	amygdala	Female
702	GOBP_REGULATION_OF_CANONICAL_WNT_SIGNALING_PATHWAY	GOBP_REGULATION_OF_CANONICAL_WNT_SIGNALING_PATHWAY	NA	204	0.29563245	1.3578706	0.0116959065	0.45782092	1	1704	tags=21%, list=13%, signal=24%	amygdala	Female
703	HP_APLASIA_HYPOPLASIA_OF_THE_HALLUX	HP_APLASIA_HYPOPLASIA_OF_THE_HALLUX	NA	75	0.34171295	1.3575963	0.074226804	0.45792636	1	3053	tags=35%, list=24%, signal=45%	amygdala	Female
704	HP_ABNORMALITY_OF_THE_INCISOR	HP_ABNORMALITY_OF_THE_INCISOR	NA	105	0.3239156	1.3575792	0.054507338	0.45733017	1	2773	tags=31%, list=22%, signal=40%	amygdala	Female
705	GOBP_STEM_CELL_PROLIFERATION	GOBP_STEM_CELL_PROLIFERATION	NA	87	0.33275378	1.3575134	0.045351475	0.45682496	1	2393	tags=31%, list=19%, signal=38%	amygdala	Female
706	HP_APLASIA_HYPOPLASIA_INVOLVING_THE_NOSE	HP_APLASIA_HYPOPLASIA_INVOLVING_THE_NOSE	NA	78	0.34352392	1.3573076	0.05858586	0.45678478	1	2338	tags=29%, list=18%, signal=36%	amygdala	Female
707	HP_HYPERALDOSTERONISM	HP_HYPERALDOSTERONISM	NA	15	0.49402615	1.3568231	0.11340206	0.45741016	1	1698	tags=27%, list=13%, signal=31%	amygdala	Female
708	GOCC_INTEGRAL_COMPONENT_OF_SYNAPTIC_VESICLE_MEMBRANE	GOCC_INTEGRAL_COMPONENT_OF_SYNAPTIC_VESICLE_MEMBRANE	NA	28	0.4277745	1.3554147	0.09218437	0.46051744	1	2985	tags=46%, list=24%, signal=61%	amygdala	Female
709	GOCC_ACROSOMAL_MEMBRANE	GOCC_ACROSOMAL_MEMBRANE	NA	16	0.4855269	1.3548353	0.1262525	0.4614641	1	2033	tags=38%, list=16%, signal=45%	amygdala	Female
710	GOCC_TIGHT_JUNCTION	GOCC_TIGHT_JUNCTION	NA	92	0.32684937	1.3547783	0.06355932	0.46098167	1	2140	tags=32%, list=17%, signal=38%	amygdala	Female
711	GOBP_INOSITOL_LIPID_MEDIATED_SIGNALING	GOBP_INOSITOL_LIPID_MEDIATED_SIGNALING	NA	133	0.31305367	1.354494	0.036960986	0.46107483	1	1432	tags=20%, list=11%, signal=23%	amygdala	Female
712	HP_SPARSE_LATERAL_EYEBROW	HP_SPARSE_LATERAL_EYEBROW	NA	15	0.4944097	1.3543184	0.14012739	0.4608904	1	2025	tags=47%, list=16%, signal=55%	amygdala	Female
713	HP_HEMIPLEGIA_HEMIPARESIS	HP_HEMIPLEGIA_HEMIPARESIS	NA	152	0.307736	1.3540024	0.044354837	0.46108323	1	1868	tags=21%, list=15%, signal=24%	amygdala	Female
714	HP_BONE_PAIN	HP_BONE_PAIN	NA	56	0.3570296	1.353487	0.074074075	0.461799	1	3566	tags=45%, list=28%, signal=62%	amygdala	Female
715	GOBP_CHAPERONE_COFACTOR_DEPENDENT_PROTEIN_REFOLDING	GOBP_CHAPERONE_COFACTOR_DEPENDENT_PROTEIN_REFOLDING	NA	30	0.42050275	1.3531531	0.098712444	0.46200842	1	2743	tags=43%, list=22%, signal=55%	amygdala	Female
716	GOMF_MISFOLDED_PROTEIN_BINDING	GOMF_MISFOLDED_PROTEIN_BINDING	NA	26	0.43157086	1.3531294	0.10412574	0.4614215	1	2743	tags=42%, list=22%, signal=54%	amygdala	Female
717	HP_EXERTIONAL_DYSPNEA	HP_EXERTIONAL_DYSPNEA	NA	72	0.3481637	1.3529384	0.068041235	0.4613537	1	2204	tags=28%, list=17%, signal=33%	amygdala	Female
718	GOBP_REGULATION_OF_OSTEOBLAST_DIFFERENTIATION	GOBP_REGULATION_OF_OSTEOBLAST_DIFFERENTIATION	NA	94	0.32899585	1.3527204	0.045833334	0.46131063	1	1774	tags=28%, list=14%, signal=32%	amygdala	Female
719	GOMF_MYOSIN_BINDING	GOMF_MYOSIN_BINDING	NA	56	0.36191893	1.3526437	0.073068894	0.46087238	1	1740	tags=27%, list=14%, signal=31%	amygdala	Female
720	HP_AORTIC_ARCH_ANEURYSM	HP_AORTIC_ARCH_ANEURYSM	NA	32	0.41696605	1.3516484	0.09014675	0.4628727	1	1644	tags=22%, list=13%, signal=25%	amygdala	Female
721	HP_RETINAL_HEMORRHAGE	HP_RETINAL_HEMORRHAGE	NA	16	0.4829049	1.3505692	0.12398374	0.46524227	1	2899	tags=38%, list=23%, signal=49%	amygdala	Female
722	HP_DELAYED_ERUPTION_OF_TEETH	HP_DELAYED_ERUPTION_OF_TEETH	NA	122	0.314031	1.350352	0.034136545	0.46522048	1	1733	tags=22%, list=14%, signal=25%	amygdala	Female
723	GOBP_CELLULAR_EXTRAVASATION	GOBP_CELLULAR_EXTRAVASATION	NA	44	0.3877145	1.350118	0.08039216	0.46522862	1	1375	tags=30%, list=11%, signal=33%	amygdala	Female
724	GOBP_CGMP_MEDIATED_SIGNALING	GOBP_CGMP_MEDIATED_SIGNALING	NA	19	0.45681563	1.3492528	0.13414635	0.46683705	1	1210	tags=26%, list=10%, signal=29%	amygdala	Female
725	HP_MALIGNANT_NEOPLASM_OF_THE_CENTRAL_NERVOUS_SYSTEM	HP_MALIGNANT_NEOPLASM_OF_THE_CENTRAL_NERVOUS_SYSTEM	NA	73	0.34601188	1.3491083	0.06395349	0.46653962	1	3252	tags=36%, list=26%, signal=48%	amygdala	Female
726	HP_SHORT_PALPEBRAL_FISSURE	HP_SHORT_PALPEBRAL_FISSURE	NA	77	0.33853135	1.3488944	0.056016598	0.4664854	1	2049	tags=25%, list=16%, signal=29%	amygdala	Female
727	HP_ARACHNODACTYLY	HP_ARACHNODACTYLY	NA	88	0.33209088	1.3488675	0.057142857	0.46590596	1	1648	tags=17%, list=13%, signal=19%	amygdala	Female
728	GOBP_SEXUAL_REPRODUCTION	GOBP_SEXUAL_REPRODUCTION	NA	458	0.26920125	1.3487769	0.006666667	0.46551615	1	2721	tags=29%, list=21%, signal=35%	amygdala	Female
729	GOMF_RIBOSOME_BINDING	GOMF_RIBOSOME_BINDING	NA	64	0.35286906	1.3487144	0.07474747	0.4650338	1	2627	tags=31%, list=21%, signal=39%	amygdala	Female
730	GOBP_RESPONSE_TO_CADMIUM_ION	GOBP_RESPONSE_TO_CADMIUM_ION	NA	42	0.37958035	1.3485743	0.082474224	0.46480477	1	4348	tags=64%, list=34%, signal=98%	amygdala	Female
731	GOBP_REGULATION_OF_MRNA_3_END_PROCESSING	GOBP_REGULATION_OF_MRNA_3_END_PROCESSING	NA	20	0.46142104	1.3478731	0.10788382	0.4660537	1	2862	tags=45%, list=23%, signal=58%	amygdala	Female
732	HP_ACUTE_KIDNEY_INJURY	HP_ACUTE_KIDNEY_INJURY	NA	24	0.43901196	1.3476838	0.10261569	0.46590653	1	2028	tags=33%, list=16%, signal=40%	amygdala	Female
733	GOBP_OUTFLOW_TRACT_SEPTUM_MORPHOGENESIS	GOBP_OUTFLOW_TRACT_SEPTUM_MORPHOGENESIS	NA	20	0.45206666	1.3475059	0.11673152	0.4657501	1	3118	tags=65%, list=25%, signal=86%	amygdala	Female
734	GOBP_MATERNAL_PROCESS_INVOLVED_IN_FEMALE_PREGNANCY	GOBP_MATERNAL_PROCESS_INVOLVED_IN_FEMALE_PREGNANCY	NA	43	0.3873067	1.3470285	0.08196721	0.46643272	1	2055	tags=35%, list=16%, signal=41%	amygdala	Female
735	GOBP_SKELETAL_MUSCLE_CELL_PROLIFERATION	GOBP_SKELETAL_MUSCLE_CELL_PROLIFERATION	NA	16	0.49359918	1.3468533	0.10750507	0.46628955	1	2515	tags=50%, list=20%, signal=62%	amygdala	Female
736	GOMF_NUCLEAR_IMPORT_SIGNAL_RECEPTOR_ACTIVITY	GOMF_NUCLEAR_IMPORT_SIGNAL_RECEPTOR_ACTIVITY	NA	18	0.476142	1.3467245	0.10176125	0.46601653	1	3473	tags=56%, list=27%, signal=76%	amygdala	Female
737	GOBP_NEGATIVE_REGULATION_OF_ALPHA_BETA_T_CELL_DIFFERENTIATION	GOBP_NEGATIVE_REGULATION_OF_ALPHA_BETA_T_CELL_DIFFERENTIATION	NA	15	0.49950957	1.3460727	0.12670565	0.46707582	1	3588	tags=67%, list=28%, signal=93%	amygdala	Female
738	HP_INTESTINAL_ATRESIA	HP_INTESTINAL_ATRESIA	NA	39	0.38817158	1.3455027	0.077568136	0.4679664	1	2511	tags=28%, list=20%, signal=35%	amygdala	Female
739	GOBP_MESODERM_MORPHOGENESIS	GOBP_MESODERM_MORPHOGENESIS	NA	50	0.38045076	1.34545	0.09815951	0.46747267	1	3166	tags=48%, list=25%, signal=64%	amygdala	Female
740	GOBP_GASTRULATION_WITH_MOUTH_FORMING_SECOND	GOBP_GASTRULATION_WITH_MOUTH_FORMING_SECOND	NA	20	0.46201047	1.3452001	0.14634146	0.46752632	1	2863	tags=60%, list=23%, signal=77%	amygdala	Female
741	HP_GINGIVAL_BLEEDING	HP_GINGIVAL_BLEEDING	NA	32	0.39871612	1.3447037	0.08913043	0.46821323	1	3472	tags=44%, list=27%, signal=60%	amygdala	Female
742	GOBP_ANIMAL_ORGAN_REGENERATION	GOBP_ANIMAL_ORGAN_REGENERATION	NA	45	0.37526336	1.344566	0.065737054	0.4679842	1	2198	tags=29%, list=17%, signal=35%	amygdala	Female
743	HP_ABNORMAL_PULMONARY_VALVE_PHYSIOLOGY	HP_ABNORMAL_PULMONARY_VALVE_PHYSIOLOGY	NA	107	0.32068503	1.3442516	0.038934425	0.46816185	1	3039	tags=35%, list=24%, signal=45%	amygdala	Female
744	GOBP_ORGANIC_HYDROXY_COMPOUND_METABOLIC_PROCESS	GOBP_ORGANIC_HYDROXY_COMPOUND_METABOLIC_PROCESS	NA	359	0.2734273	1.3440008	0.008639309	0.46826303	1	1843	tags=21%, list=15%, signal=24%	amygdala	Female
745	GOBP_MUSCLE_STRUCTURE_DEVELOPMENT	GOBP_MUSCLE_STRUCTURE_DEVELOPMENT	NA	491	0.266995	1.3439322	0	0.46781477	1	2684	tags=29%, list=21%, signal=35%	amygdala	Female
746	GOMF_ORGANIC_ANION_TRANSMEMBRANE_TRANSPORTER_ACTIVITY	GOMF_ORGANIC_ANION_TRANSMEMBRANE_TRANSPORTER_ACTIVITY	NA	133	0.3107553	1.343922	0.039473683	0.4672037	1	1454	tags=20%, list=11%, signal=22%	amygdala	Female
747	HP_SOMATIC_MUTATION	HP_SOMATIC_MUTATION	NA	135	0.3074747	1.3438629	0.036885247	0.4667596	1	2930	tags=33%, list=23%, signal=42%	amygdala	Female
748	HP_ABNORMALITY_OF_THE_TESTIS_SIZE	HP_ABNORMALITY_OF_THE_TESTIS_SIZE	NA	92	0.33250263	1.3435279	0.05	0.4670208	1	2122	tags=25%, list=17%, signal=30%	amygdala	Female
749	GOBP_ACETYL_COA_METABOLIC_PROCESS	GOBP_ACETYL_COA_METABOLIC_PROCESS	NA	25	0.42506826	1.3419607	0.10020877	0.4707084	1	4324	tags=64%, list=34%, signal=97%	amygdala	Female
750	GOBP_BLOOD_VESSEL_ENDOTHELIAL_CELL_MIGRATION	GOBP_BLOOD_VESSEL_ENDOTHELIAL_CELL_MIGRATION	NA	94	0.32740372	1.3419324	0.06477733	0.47015396	1	2672	tags=34%, list=21%, signal=43%	amygdala	Female
751	GOMF_CARBOXYLIC_ACID_BINDING	GOMF_CARBOXYLIC_ACID_BINDING	NA	112	0.3168322	1.3414836	0.035433073	0.47069567	1	1520	tags=26%, list=12%, signal=29%	amygdala	Female
752	HP_BLEPHAROPHIMOSIS	HP_BLEPHAROPHIMOSIS	NA	146	0.308717	1.3399365	0.03586498	0.47420216	1	2712	tags=31%, list=21%, signal=39%	amygdala	Female
753	GOBP_MUSCLE_CELL_MIGRATION	GOBP_MUSCLE_CELL_MIGRATION	NA	67	0.34342653	1.3399117	0.076271184	0.47362787	1	2976	tags=39%, list=23%, signal=50%	amygdala	Female
754	GOBP_EPIDERMIS_DEVELOPMENT	GOBP_EPIDERMIS_DEVELOPMENT	NA	186	0.2934764	1.3399042	0.024390243	0.47302806	1	2458	tags=28%, list=19%, signal=35%	amygdala	Female
755	GOBP_MESODERM_DEVELOPMENT	GOBP_MESODERM_DEVELOPMENT	NA	83	0.3325726	1.33972	0.0625	0.47292206	1	2476	tags=36%, list=20%, signal=45%	amygdala	Female
756	GOBP_ANTERIOR_POSTERIOR_PATTERN_SPECIFICATION	GOBP_ANTERIOR_POSTERIOR_PATTERN_SPECIFICATION	NA	128	0.3116521	1.3393217	0.05154639	0.4733911	1	1913	tags=29%, list=15%, signal=34%	amygdala	Female
757	GOBP_SPLEEN_DEVELOPMENT	GOBP_SPLEEN_DEVELOPMENT	NA	22	0.45114672	1.3391647	0.13293651	0.47318232	1	2001	tags=27%, list=16%, signal=32%	amygdala	Female
758	GOBP_RESPONSE_TO_LEPTIN	GOBP_RESPONSE_TO_LEPTIN	NA	18	0.45988196	1.338984	0.11934157	0.4730027	1	2686	tags=44%, list=21%, signal=56%	amygdala	Female
759	HP_OMPHALOCELE	HP_OMPHALOCELE	NA	54	0.35509694	1.3389227	0.065868266	0.47252697	1	2159	tags=30%, list=17%, signal=36%	amygdala	Female
760	GOCC_BASAL_PART_OF_CELL	GOCC_BASAL_PART_OF_CELL	NA	188	0.295187	1.3387607	0.01871102	0.47234893	1	1473	tags=23%, list=12%, signal=25%	amygdala	Female
761	GOBP_PEROXISOME_ORGANIZATION	GOBP_PEROXISOME_ORGANIZATION	NA	30	0.42316228	1.338218	0.10729614	0.4731885	1	2210	tags=33%, list=17%, signal=40%	amygdala	Female
762	HP_NASOGASTRIC_TUBE_FEEDING_IN_INFANCY	HP_NASOGASTRIC_TUBE_FEEDING_IN_INFANCY	NA	33	0.39383116	1.3361348	0.09072581	0.47829887	1	653	tags=15%, list=5%, signal=16%	amygdala	Female
763	HP_DENTAL_MALOCCLUSION	HP_DENTAL_MALOCCLUSION	NA	95	0.32457748	1.3358295	0.06349207	0.47848135	1	2435	tags=29%, list=19%, signal=36%	amygdala	Female
764	GOBP_DEFINITIVE_HEMOPOIESIS	GOBP_DEFINITIVE_HEMOPOIESIS	NA	15	0.4771568	1.3354547	0.13626835	0.47891018	1	2291	tags=47%, list=18%, signal=57%	amygdala	Female
765	GOBP_BLOOD_VESSEL_MORPHOGENESIS	GOBP_BLOOD_VESSEL_MORPHOGENESIS	NA	443	0.2660841	1.3354392	0.006535948	0.47832453	1	2243	tags=27%, list=18%, signal=31%	amygdala	Female
766	GOBP_POSITIVE_REGULATION_OF_MAPK_CASCADE	GOBP_POSITIVE_REGULATION_OF_MAPK_CASCADE	NA	320	0.27420366	1.3353226	0.019955654	0.4780279	1	1426	tags=20%, list=11%, signal=22%	amygdala	Female
767	GOBP_CARDIAC_MUSCLE_CONTRACTION	GOBP_CARDIAC_MUSCLE_CONTRACTION	NA	94	0.3301672	1.3352529	0.055793993	0.47758606	1	1889	tags=27%, list=15%, signal=31%	amygdala	Female
768	GOBP_CELLULAR_HORMONE_METABOLIC_PROCESS	GOBP_CELLULAR_HORMONE_METABOLIC_PROCESS	NA	77	0.33859137	1.3352066	0.056016598	0.47707736	1	542	tags=10%, list=4%, signal=11%	amygdala	Female
769	HP_ABNORMAL_CIRCULATING_ANDROGEN_LEVEL	HP_ABNORMAL_CIRCULATING_ANDROGEN_LEVEL	NA	48	0.3705036	1.3349053	0.096	0.4772861	1	589	tags=17%, list=5%, signal=17%	amygdala	Female
770	HP_AORTIC_REGURGITATION	HP_AORTIC_REGURGITATION	NA	68	0.347491	1.3345648	0.07942974	0.47760004	1	2511	tags=32%, list=20%, signal=40%	amygdala	Female
771	GOBP_ALCOHOL_METABOLIC_PROCESS	GOBP_ALCOHOL_METABOLIC_PROCESS	NA	248	0.28506008	1.3344628	0.016949153	0.47726306	1	2088	tags=24%, list=16%, signal=28%	amygdala	Female
772	GOCC_ENDOPLASMIC_RETICULUM_TUBULAR_NETWORK	GOCC_ENDOPLASMIC_RETICULUM_TUBULAR_NETWORK	NA	22	0.4413348	1.3342813	0.11464968	0.47716966	1	2720	tags=50%, list=21%, signal=64%	amygdala	Female
773	GOMF_PHOSPHATIDYLINOSITOL_KINASE_ACTIVITY	GOMF_PHOSPHATIDYLINOSITOL_KINASE_ACTIVITY	NA	15	0.4972199	1.3342258	0.12948208	0.476711	1	1950	tags=33%, list=15%, signal=39%	amygdala	Female
774	HP_CHEST_PAIN	HP_CHEST_PAIN	NA	79	0.3350739	1.3340276	0.06378601	0.47657692	1	2870	tags=33%, list=23%, signal=42%	amygdala	Female
775	GOBP_NEGATIVE_REGULATION_OF_SIGNAL_TRANSDUCTION_IN_ABSENCE_OF_LIGAND	GOBP_NEGATIVE_REGULATION_OF_SIGNAL_TRANSDUCTION_IN_ABSENCE_OF_LIGAND	NA	24	0.4375971	1.3335193	0.11485148	0.47732142	1	1204	tags=25%, list=10%, signal=28%	amygdala	Female
776	GOBP_CENTRAL_NERVOUS_SYSTEM_NEURON_DEVELOPMENT	GOBP_CENTRAL_NERVOUS_SYSTEM_NEURON_DEVELOPMENT	NA	72	0.33720103	1.3335044	0.065789476	0.47674015	1	1609	tags=21%, list=13%, signal=24%	amygdala	Female
777	HP_TETRAPLEGIA_TETRAPARESIS	HP_TETRAPLEGIA_TETRAPARESIS	NA	109	0.3202383	1.33315	0.05144033	0.47714084	1	1582	tags=20%, list=12%, signal=23%	amygdala	Female
778	GOBP_MRNA_TRANSCRIPTION	GOBP_MRNA_TRANSCRIPTION	NA	42	0.37967515	1.3330379	0.096412554	0.47681943	1	3003	tags=45%, list=24%, signal=59%	amygdala	Female
779	GOBP_FOREBRAIN_NEURON_DIFFERENTIATION	GOBP_FOREBRAIN_NEURON_DIFFERENTIATION	NA	37	0.39131877	1.3328623	0.10526316	0.476693	1	1078	tags=22%, list=9%, signal=24%	amygdala	Female
780	GOBP_EMBRYONIC_HEART_TUBE_DEVELOPMENT	GOBP_EMBRYONIC_HEART_TUBE_DEVELOPMENT	NA	61	0.35282227	1.332794	0.075247526	0.47627267	1	2008	tags=28%, list=16%, signal=33%	amygdala	Female
781	HP_ABNORMALITY_OF_COAGULATION	HP_ABNORMALITY_OF_COAGULATION	NA	143	0.30041528	1.3324916	0.042194095	0.47644874	1	3319	tags=38%, list=26%, signal=52%	amygdala	Female
782	GOBP_FATTY_ACYL_COA_METABOLIC_PROCESS	GOBP_FATTY_ACYL_COA_METABOLIC_PROCESS	NA	28	0.41711807	1.3321248	0.12175649	0.4768561	1	2899	tags=46%, list=23%, signal=60%	amygdala	Female
783	GOBP_NEURAL_PRECURSOR_CELL_PROLIFERATION	GOBP_NEURAL_PRECURSOR_CELL_PROLIFERATION	NA	118	0.31120947	1.331155	0.052742615	0.47889808	1	1913	tags=25%, list=15%, signal=29%	amygdala	Female
784	GOBP_PROTEIN_FOLDING	GOBP_PROTEIN_FOLDING	NA	179	0.29303992	1.3310777	0.02742616	0.47851065	1	3542	tags=37%, list=28%, signal=50%	amygdala	Female
785	HP_HAMARTOMA	HP_HAMARTOMA	NA	72	0.34005946	1.3309807	0.055555556	0.47818863	1	2976	tags=38%, list=23%, signal=49%	amygdala	Female
786	GOBP_POSITIVE_REGULATION_OF_MACROAUTOPHAGY	GOBP_POSITIVE_REGULATION_OF_MACROAUTOPHAGY	NA	63	0.35127765	1.3308613	0.08577406	0.47791368	1	4055	tags=48%, list=32%, signal=70%	amygdala	Female
787	GOBP_ESTABLISHMENT_OF_MITOTIC_SPINDLE_LOCALIZATION	GOBP_ESTABLISHMENT_OF_MITOTIC_SPINDLE_LOCALIZATION	NA	29	0.411884	1.330813	0.10438413	0.47745192	1	2460	tags=28%, list=19%, signal=34%	amygdala	Female
788	GOCC_PLASMA_MEMBRANE_RAFT	GOCC_PLASMA_MEMBRANE_RAFT	NA	87	0.32897735	1.3306599	0.071428575	0.47730187	1	2239	tags=38%, list=18%, signal=46%	amygdala	Female
789	HP_ABNORMALITY_OF_FUNDUS_PIGMENTATION	HP_ABNORMALITY_OF_FUNDUS_PIGMENTATION	NA	25	0.42814615	1.3301913	0.12288135	0.47800145	1	119	tags=16%, list=1%, signal=16%	amygdala	Female
790	GOBP_RESPONSE_TO_STEROL	GOBP_RESPONSE_TO_STEROL	NA	23	0.42957067	1.3295552	0.12650603	0.4791744	1	1877	tags=35%, list=15%, signal=41%	amygdala	Female
791	HP_HYDROCEPHALUS	HP_HYDROCEPHALUS	NA	280	0.28199345	1.3293896	0.010822511	0.47898817	1	2991	tags=31%, list=24%, signal=40%	amygdala	Female
792	GOBP_NEURAL_CREST_CELL_DIFFERENTIATION	GOBP_NEURAL_CREST_CELL_DIFFERENTIATION	NA	76	0.340889	1.3292619	0.04	0.47873914	1	2098	tags=30%, list=17%, signal=36%	amygdala	Female
793	HP_ABNORMAL_DISTAL_PHALANX_MORPHOLOGY_OF_FINGER	HP_ABNORMAL_DISTAL_PHALANX_MORPHOLOGY_OF_FINGER	NA	115	0.31405506	1.3290926	0.05210421	0.4786128	1	1814	tags=21%, list=14%, signal=24%	amygdala	Female
794	GOBP_HORMONE_METABOLIC_PROCESS	GOBP_HORMONE_METABOLIC_PROCESS	NA	137	0.30584887	1.3290622	0.04453441	0.47808635	1	1827	tags=21%, list=14%, signal=24%	amygdala	Female
795	GOBP_TRANSFORMING_GROWTH_FACTOR_BETA_RECEPTOR_SIGNALING_PATHWAY	GOBP_TRANSFORMING_GROWTH_FACTOR_BETA_RECEPTOR_SIGNALING_PATHWAY	NA	165	0.29827052	1.3289691	0.03177966	0.47773644	1	2976	tags=33%, list=23%, signal=43%	amygdala	Female
796	HP_RECURRENT_SINUSITIS	HP_RECURRENT_SINUSITIS	NA	37	0.3916511	1.3283492	0.11801242	0.4788077	1	957	tags=24%, list=8%, signal=26%	amygdala	Female
797	GOBP_NEGATIVE_REGULATION_OF_VASCULAR_PERMEABILITY	GOBP_NEGATIVE_REGULATION_OF_VASCULAR_PERMEABILITY	NA	16	0.48562086	1.3280556	0.13552362	0.47895887	1	2140	tags=50%, list=17%, signal=60%	amygdala	Female
798	GOBP_POSITIVE_REGULATION_OF_VIRAL_GENOME_REPLICATION	GOBP_POSITIVE_REGULATION_OF_VIRAL_GENOME_REPLICATION	NA	26	0.4257565	1.3276824	0.13051823	0.479369	1	4859	tags=65%, list=38%, signal=106%	amygdala	Female
799	HP_ABNORMAL_EPIGLOTTIS_MORPHOLOGY	HP_ABNORMAL_EPIGLOTTIS_MORPHOLOGY	NA	15	0.49609518	1.327569	0.14432989	0.47907236	1	3504	tags=53%, list=28%, signal=74%	amygdala	Female
800	HP_FIBROUS_TISSUE_NEOPLASM	HP_FIBROUS_TISSUE_NEOPLASM	NA	66	0.3503486	1.3270941	0.057142857	0.4797755	1	3117	tags=41%, list=25%, signal=54%	amygdala	Female
801	GOBP_POSITIVE_REGULATION_OF_PEPTIDYL_SERINE_PHOSPHORYLATION	GOBP_POSITIVE_REGULATION_OF_PEPTIDYL_SERINE_PHOSPHORYLATION	NA	73	0.33623803	1.327084	0.064	0.47920033	1	1678	tags=25%, list=13%, signal=28%	amygdala	Female
802	GOBP_MITOCHONDRIAL_CALCIUM_ION_HOMEOSTASIS	GOBP_MITOCHONDRIAL_CALCIUM_ION_HOMEOSTASIS	NA	22	0.43323174	1.3264478	0.119521916	0.4802927	1	1287	tags=18%, list=10%, signal=20%	amygdala	Female
803	GOBP_MITOTIC_SPINDLE_ASSEMBLY	GOBP_MITOTIC_SPINDLE_ASSEMBLY	NA	50	0.3630341	1.326429	0.0990991	0.4797526	1	4597	tags=52%, list=36%, signal=81%	amygdala	Female
804	HP_ABNORMAL_CIRCULATING_FATTY_ACID_ANION_CONCENTRATION	HP_ABNORMAL_CIRCULATING_FATTY_ACID_ANION_CONCENTRATION	NA	25	0.42316112	1.3261274	0.115384616	0.47996083	1	2498	tags=40%, list=20%, signal=50%	amygdala	Female
805	GOBP_EMBRYONIC_EYE_MORPHOGENESIS	GOBP_EMBRYONIC_EYE_MORPHOGENESIS	NA	25	0.4262414	1.3260103	0.12345679	0.4796806	1	2003	tags=36%, list=16%, signal=43%	amygdala	Female
806	HP_PITUITARY_HYPOTHYROIDISM	HP_PITUITARY_HYPOTHYROIDISM	NA	25	0.4177615	1.3258554	0.12809917	0.47952685	1	1433	tags=32%, list=11%, signal=36%	amygdala	Female
807	HP_SPARSE_EYEBROW	HP_SPARSE_EYEBROW	NA	83	0.33335343	1.3255767	0.0703125	0.47968456	1	2153	tags=25%, list=17%, signal=30%	amygdala	Female
808	HP_ABNORMAL_NASOLACRIMAL_SYSTEM_MORPHOLOGY	HP_ABNORMAL_NASOLACRIMAL_SYSTEM_MORPHOLOGY	NA	42	0.38374338	1.3255596	0.098425195	0.47914255	1	3066	tags=43%, list=24%, signal=56%	amygdala	Female
809	GOMF_PDZ_DOMAIN_BINDING	GOMF_PDZ_DOMAIN_BINDING	NA	70	0.33977732	1.3255417	0.07739308	0.47859558	1	2228	tags=34%, list=18%, signal=41%	amygdala	Female
810	GOBP_BIOMINERALIZATION	GOBP_BIOMINERALIZATION	NA	112	0.31117383	1.3253961	0.03992016	0.4783999	1	1774	tags=26%, list=14%, signal=30%	amygdala	Female
811	HP_ABNORMAL_BLOOD_GAS_LEVEL	HP_ABNORMAL_BLOOD_GAS_LEVEL	NA	25	0.43103397	1.3253399	0.106	0.47797886	1	653	tags=24%, list=5%, signal=25%	amygdala	Female
812	GOBP_NEGATIVE_REGULATION_OF_CELL_MATRIX_ADHESION	GOBP_NEGATIVE_REGULATION_OF_CELL_MATRIX_ADHESION	NA	27	0.42308578	1.3247663	0.1513158	0.4789887	1	2930	tags=33%, list=23%, signal=43%	amygdala	Female
813	GOBP_NEPHRON_DEVELOPMENT	GOBP_NEPHRON_DEVELOPMENT	NA	117	0.31328472	1.3246611	0.054466233	0.4786774	1	1957	tags=33%, list=15%, signal=39%	amygdala	Female
814	GOBP_HISTONE_UBIQUITINATION	GOBP_HISTONE_UBIQUITINATION	NA	38	0.38863006	1.3242257	0.10729614	0.4792833	1	4152	tags=53%, list=33%, signal=78%	amygdala	Female
815	HP_ABNORMALITY_OF_THE_ALVEOLAR_RIDGES	HP_ABNORMALITY_OF_THE_ALVEOLAR_RIDGES	NA	30	0.39979368	1.3231978	0.12815127	0.48149675	1	789	tags=13%, list=6%, signal=14%	amygdala	Female
816	HP_ABNORMAL_ANTERIOR_CHAMBER_MORPHOLOGY	HP_ABNORMAL_ANTERIOR_CHAMBER_MORPHOLOGY	NA	34	0.39563048	1.3229342	0.12394958	0.4816257	1	1562	tags=26%, list=12%, signal=30%	amygdala	Female
817	GOBP_DORSAL_VENTRAL_PATTERN_FORMATION	GOBP_DORSAL_VENTRAL_PATTERN_FORMATION	NA	72	0.33888015	1.3227853	0.086864404	0.48144346	1	922	tags=22%, list=7%, signal=24%	amygdala	Female
818	GOBP_BONE_DEVELOPMENT	GOBP_BONE_DEVELOPMENT	NA	161	0.29574496	1.3227721	0.040685225	0.48089996	1	1911	tags=24%, list=15%, signal=28%	amygdala	Female
819	GOCC_TRICARBOXYLIC_ACID_CYCLE_ENZYME_COMPLEX	GOCC_TRICARBOXYLIC_ACID_CYCLE_ENZYME_COMPLEX	NA	15	0.47072887	1.3226912	0.15	0.4805571	1	2498	tags=40%, list=20%, signal=50%	amygdala	Female
820	GOBP_CELLULAR_AMINO_ACID_CATABOLIC_PROCESS	GOBP_CELLULAR_AMINO_ACID_CATABOLIC_PROCESS	NA	85	0.3296016	1.3225921	0.07112971	0.48021367	1	1783	tags=27%, list=14%, signal=31%	amygdala	Female
821	GOBP_EXOCRINE_SYSTEM_DEVELOPMENT	GOBP_EXOCRINE_SYSTEM_DEVELOPMENT	NA	34	0.3979449	1.3225429	0.1122449	0.47975332	1	2176	tags=35%, list=17%, signal=42%	amygdala	Female
822	GOBP_CIRCULATORY_SYSTEM_PROCESS	GOBP_CIRCULATORY_SYSTEM_PROCESS	NA	417	0.2654535	1.322517	0.008658009	0.4792376	1	1889	tags=24%, list=15%, signal=27%	amygdala	Female
823	GOBP_T_HELPER_1_TYPE_IMMUNE_RESPONSE	GOBP_T_HELPER_1_TYPE_IMMUNE_RESPONSE	NA	28	0.4169702	1.322453	0.1257485	0.47884157	1	1506	tags=36%, list=12%, signal=40%	amygdala	Female
824	GOBP_SEMI_LUNAR_VALVE_DEVELOPMENT	GOBP_SEMI_LUNAR_VALVE_DEVELOPMENT	NA	30	0.40724984	1.3223484	0.11504425	0.47856835	1	1871	tags=37%, list=15%, signal=43%	amygdala	Female
825	HP_HYPERINSULINEMIC_HYPOGLYCEMIA	HP_HYPERINSULINEMIC_HYPOGLYCEMIA	NA	16	0.4745777	1.321839	0.15338646	0.4794361	1	1044	tags=25%, list=8%, signal=27%	amygdala	Female
826	HP_ABNORMAL_HEART_SOUND	HP_ABNORMAL_HEART_SOUND	NA	24	0.43088642	1.3214755	0.14343435	0.47988585	1	3273	tags=54%, list=26%, signal=73%	amygdala	Female
827	HP_VENTRICULAR_HYPERTROPHY	HP_VENTRICULAR_HYPERTROPHY	NA	107	0.32149714	1.3213745	0.06318083	0.47953984	1	2204	tags=28%, list=17%, signal=34%	amygdala	Female
828	GOBP_EMBRYONIC_PLACENTA_DEVELOPMENT	GOBP_EMBRYONIC_PLACENTA_DEVELOPMENT	NA	61	0.34979826	1.3209765	0.08123791	0.4800736	1	2055	tags=30%, list=16%, signal=35%	amygdala	Female
829	GOCC_PRESYNAPTIC_MEMBRANE	GOCC_PRESYNAPTIC_MEMBRANE	NA	129	0.30612132	1.3202863	0.06004141	0.48135638	1	1785	tags=26%, list=14%, signal=29%	amygdala	Female
830	HP_ABNORMALITY_OF_FIBULA_MORPHOLOGY	HP_ABNORMALITY_OF_FIBULA_MORPHOLOGY	NA	36	0.39358357	1.3202068	0.11546841	0.48099032	1	2137	tags=31%, list=17%, signal=37%	amygdala	Female
831	HP_ANTERIOR_CHAMBER_SYNECHIAE	HP_ANTERIOR_CHAMBER_SYNECHIAE	NA	15	0.4809246	1.3196664	0.16049382	0.48187914	1	1348	tags=33%, list=11%, signal=37%	amygdala	Female
832	GOMF_TRANSFERASE_ACTIVITY_TRANSFERRING_ALKYL_OR_ARYL_OTHER_THAN_METHYL_GROUPS	GOMF_TRANSFERASE_ACTIVITY_TRANSFERRING_ALKYL_OR_ARYL_OTHER_THAN_METHYL_GROUPS	NA	46	0.37397203	1.3191553	0.100217864	0.4826949	1	1571	tags=13%, list=12%, signal=15%	amygdala	Female
833	GOBP_PROTEIN_KINASE_B_SIGNALING	GOBP_PROTEIN_KINASE_B_SIGNALING	NA	145	0.303362	1.318827	0.050660793	0.4829853	1	1683	tags=21%, list=13%, signal=24%	amygdala	Female
834	HP_NASOLACRIMAL_DUCT_OBSTRUCTION	HP_NASOLACRIMAL_DUCT_OBSTRUCTION	NA	21	0.43891224	1.3185968	0.12681913	0.4830368	1	1526	tags=29%, list=12%, signal=32%	amygdala	Female
835	HP_ABNORMALITY_OF_SECONDARY_SEXUAL_HAIR	HP_ABNORMALITY_OF_SECONDARY_SEXUAL_HAIR	NA	39	0.37901258	1.3184859	0.114	0.48274308	1	1196	tags=23%, list=9%, signal=25%	amygdala	Female
836	HP_ABNORMAL_ARTERIAL_PHYSIOLOGY	HP_ABNORMAL_ARTERIAL_PHYSIOLOGY	NA	102	0.31636778	1.3182466	0.07991361	0.48275915	1	2632	tags=31%, list=21%, signal=39%	amygdala	Female
837	HP_DEEP_PALMAR_CREASE	HP_DEEP_PALMAR_CREASE	NA	23	0.4309195	1.3180062	0.12877263	0.482825	1	2991	tags=39%, list=24%, signal=51%	amygdala	Female
838	GOBP_WOUND_HEALING_SPREADING_OF_EPIDERMAL_CELLS	GOBP_WOUND_HEALING_SPREADING_OF_EPIDERMAL_CELLS	NA	16	0.46972084	1.3174824	0.12576064	0.48378512	1	2817	tags=38%, list=22%, signal=48%	amygdala	Female
839	GOBP_FATTY_ACID_DERIVATIVE_BIOSYNTHETIC_PROCESS	GOBP_FATTY_ACID_DERIVATIVE_BIOSYNTHETIC_PROCESS	NA	33	0.3884961	1.3170373	0.14	0.48445103	1	2206	tags=36%, list=17%, signal=44%	amygdala	Female
840	GOBP_STEROID_HORMONE_MEDIATED_SIGNALING_PATHWAY	GOBP_STEROID_HORMONE_MEDIATED_SIGNALING_PATHWAY	NA	108	0.31071657	1.3169363	0.052301254	0.48415574	1	3497	tags=41%, list=28%, signal=56%	amygdala	Female
841	HP_TETRAPARESIS	HP_TETRAPARESIS	NA	90	0.32354358	1.3169158	0.089108914	0.48363242	1	2021	tags=22%, list=16%, signal=26%	amygdala	Female
842	GOBP_CELLULAR_MODIFIED_AMINO_ACID_BIOSYNTHETIC_PROCESS	GOBP_CELLULAR_MODIFIED_AMINO_ACID_BIOSYNTHETIC_PROCESS	NA	41	0.38027138	1.3163166	0.1242485	0.4847031	1	1354	tags=24%, list=11%, signal=27%	amygdala	Female
843	GOBP_NUCLEOTIDE_BINDING_DOMAIN_LEUCINE_RICH_REPEAT_CONTAINING_RECEPTOR_SIGNALING_PATHWAY	GOBP_NUCLEOTIDE_BINDING_DOMAIN_LEUCINE_RICH_REPEAT_CONTAINING_RECEPTOR_SIGNALING_PATHWAY	NA	19	0.45135227	1.3161994	0.13449024	0.48442987	1	1072	tags=26%, list=8%, signal=29%	amygdala	Female
844	HP_ABNORMAL_CIRCULATING_NITROGEN_COMPOUND_CONCENTRATION	HP_ABNORMAL_CIRCULATING_NITROGEN_COMPOUND_CONCENTRATION	NA	98	0.31837985	1.3156489	0.05785124	0.48532712	1	2625	tags=31%, list=21%, signal=38%	amygdala	Female
845	GOBP_POSITIVE_REGULATION_OF_DNA_REPLICATION	GOBP_POSITIVE_REGULATION_OF_DNA_REPLICATION	NA	31	0.4028643	1.3156117	0.12087912	0.484857	1	428	tags=13%, list=3%, signal=13%	amygdala	Female
846	GOBP_DORSAL_VENTRAL_NEURAL_TUBE_PATTERNING	GOBP_DORSAL_VENTRAL_NEURAL_TUBE_PATTERNING	NA	19	0.45092914	1.3154943	0.1308017	0.48461005	1	2838	tags=42%, list=22%, signal=54%	amygdala	Female
847	GOBP_REGULATION_OF_NON_CANONICAL_WNT_SIGNALING_PATHWAY	GOBP_REGULATION_OF_NON_CANONICAL_WNT_SIGNALING_PATHWAY	NA	23	0.4277317	1.3151953	0.14619882	0.48482928	1	186	tags=13%, list=1%, signal=13%	amygdala	Female
848	GOBP_POSITIVE_REGULATION_OF_SMOOTH_MUSCLE_CELL_PROLIFERATION	GOBP_POSITIVE_REGULATION_OF_SMOOTH_MUSCLE_CELL_PROLIFERATION	NA	64	0.3456634	1.3145411	0.086021505	0.48608652	1	2182	tags=31%, list=17%, signal=38%	amygdala	Female
849	HP_SHORT_LONG_BONE	HP_SHORT_LONG_BONE	NA	179	0.2949153	1.3141338	0.025157232	0.4865861	1	2137	tags=23%, list=17%, signal=28%	amygdala	Female
850	GOBP_NEGATIVE_REGULATION_OF_RECEPTOR_SIGNALING_PATHWAY_VIA_JAK_STAT	GOBP_NEGATIVE_REGULATION_OF_RECEPTOR_SIGNALING_PATHWAY_VIA_JAK_STAT	NA	20	0.44550735	1.313984	0.13562752	0.48644075	1	2930	tags=35%, list=23%, signal=45%	amygdala	Female
851	GOBP_RESPONSE_TO_WOUNDING	GOBP_RESPONSE_TO_WOUNDING	NA	416	0.2663148	1.3138679	0.015151516	0.48618677	1	2324	tags=26%, list=18%, signal=30%	amygdala	Female
852	GOCC_BLOOD_MICROPARTICLE	GOCC_BLOOD_MICROPARTICLE	NA	67	0.342328	1.3137639	0.07392197	0.48586893	1	2348	tags=33%, list=19%, signal=40%	amygdala	Female
853	HP_ABNORMALITY_OF_THE_COLUMELLA	HP_ABNORMALITY_OF_THE_COLUMELLA	NA	47	0.36097077	1.3135009	0.09850107	0.48600212	1	2779	tags=26%, list=22%, signal=33%	amygdala	Female
854	GOBP_SMOOTH_MUSCLE_CELL_PROLIFERATION	GOBP_SMOOTH_MUSCLE_CELL_PROLIFERATION	NA	104	0.31406403	1.3134058	0.06415929	0.48564726	1	1878	tags=25%, list=15%, signal=29%	amygdala	Female
855	GOBP_RESPONSE_TO_PLATELET_DERIVED_GROWTH_FACTOR	GOBP_RESPONSE_TO_PLATELET_DERIVED_GROWTH_FACTOR	NA	16	0.47871673	1.3133411	0.15481171	0.48525167	1	2409	tags=44%, list=19%, signal=54%	amygdala	Female
856	GOBP_EPIDERMAL_CELL_DIFFERENTIATION	GOBP_EPIDERMAL_CELL_DIFFERENTIATION	NA	109	0.31036866	1.3131466	0.06365503	0.48514774	1	1366	tags=17%, list=11%, signal=19%	amygdala	Female
857	GOBP_GLAND_DEVELOPMENT	GOBP_GLAND_DEVELOPMENT	NA	310	0.27156445	1.3121284	0.01923077	0.48731405	1	2276	tags=26%, list=18%, signal=31%	amygdala	Female
858	GOBP_TRANSEPITHELIAL_TRANSPORT	GOBP_TRANSEPITHELIAL_TRANSPORT	NA	23	0.43512386	1.3119957	0.13095239	0.48711312	1	255	tags=22%, list=2%, signal=22%	amygdala	Female
859	GOMF_OXIDOREDUCTASE_ACTIVITY_ACTING_ON_THE_ALDEHYDE_OR_OXO_GROUP_OF_DONORS_NAD_OR_NADP_AS_ACCEPTOR	GOMF_OXIDOREDUCTASE_ACTIVITY_ACTING_ON_THE_ALDEHYDE_OR_OXO_GROUP_OF_DONORS_NAD_OR_NADP_AS_ACCEPTOR	NA	31	0.39957172	1.3118443	0.13163482	0.4869614	1	1977	tags=35%, list=16%, signal=42%	amygdala	Female
860	GOBP_CORONARY_VASCULATURE_MORPHOGENESIS	GOBP_CORONARY_VASCULATURE_MORPHOGENESIS	NA	15	0.47805008	1.311532	0.148	0.4872903	1	2197	tags=40%, list=17%, signal=48%	amygdala	Female
861	HP_LARGE_FOREHEAD	HP_LARGE_FOREHEAD	NA	21	0.44497052	1.3114517	0.13529412	0.4869666	1	3298	tags=43%, list=26%, signal=58%	amygdala	Female
862	HP_RETINAL_DEGENERATION	HP_RETINAL_DEGENERATION	NA	224	0.28092253	1.3111633	0.01724138	0.48720235	1	3075	tags=33%, list=24%, signal=43%	amygdala	Female
863	GOBP_AMEBOIDAL_TYPE_CELL_MIGRATION	GOBP_AMEBOIDAL_TYPE_CELL_MIGRATION	NA	337	0.26961118	1.3108261	0.015021459	0.48753357	1	1495	tags=19%, list=12%, signal=21%	amygdala	Female
864	GOMF_G_PROTEIN_COUPLED_RECEPTOR_ACTIVITY	GOMF_G_PROTEIN_COUPLED_RECEPTOR_ACTIVITY	NA	193	0.2876988	1.3107009	0.042016808	0.48731697	1	1407	tags=23%, list=11%, signal=26%	amygdala	Female
865	HP_TOOTH_MALPOSITION	HP_TOOTH_MALPOSITION	NA	255	0.2800604	1.3106438	0.023605151	0.48692957	1	2256	tags=24%, list=18%, signal=29%	amygdala	Female
866	GOBP_SENSORY_ORGAN_DEVELOPMENT	GOBP_SENSORY_ORGAN_DEVELOPMENT	NA	395	0.2623714	1.3102951	0.00407332	0.48735178	1	2098	tags=25%, list=17%, signal=29%	amygdala	Female
867	HP_ABNORMAL_CARDIAC_ATRIUM_MORPHOLOGY	HP_ABNORMAL_CARDIAC_ATRIUM_MORPHOLOGY	NA	374	0.2658787	1.3097924	0.01048218	0.4881116	1	3066	tags=29%, list=24%, signal=37%	amygdala	Female
868	HP_CRANIOFACIAL_HYPEROSTOSIS	HP_CRANIOFACIAL_HYPEROSTOSIS	NA	22	0.4347052	1.3096074	0.12526539	0.4880746	1	1648	tags=32%, list=13%, signal=37%	amygdala	Female
869	GOBP_NEURON_MIGRATION	GOBP_NEURON_MIGRATION	NA	145	0.29829624	1.3094623	0.036363635	0.4879194	1	1193	tags=20%, list=9%, signal=22%	amygdala	Female
870	GOCC_MICROTUBULE	GOCC_MICROTUBULE	NA	359	0.26516718	1.3093672	0.006355932	0.48759475	1	2777	tags=27%, list=22%, signal=34%	amygdala	Female
871	GOBP_MORPHOGENESIS_OF_AN_EPITHELIAL_SHEET	GOBP_MORPHOGENESIS_OF_AN_EPITHELIAL_SHEET	NA	47	0.3662653	1.3089739	0.10429448	0.48814332	1	3509	tags=45%, list=28%, signal=62%	amygdala	Female
872	HP_GINGIVAL_FIBROMATOSIS	HP_GINGIVAL_FIBROMATOSIS	NA	18	0.45140108	1.308398	0.12997903	0.4890787	1	367	tags=17%, list=3%, signal=17%	amygdala	Female
873	GOBP_BONE_GROWTH	GOBP_BONE_GROWTH	NA	23	0.4191392	1.3081708	0.14655173	0.4891348	1	1683	tags=35%, list=13%, signal=40%	amygdala	Female
874	HP_ABNORMAL_FACIAL_EXPRESSION	HP_ABNORMAL_FACIAL_EXPRESSION	NA	139	0.29958928	1.308074	0.042735044	0.48883474	1	1570	tags=22%, list=12%, signal=24%	amygdala	Female
875	GOCC_INTRINSIC_COMPONENT_OF_PRESYNAPTIC_MEMBRANE	GOCC_INTRINSIC_COMPONENT_OF_PRESYNAPTIC_MEMBRANE	NA	69	0.33663583	1.3076859	0.08366534	0.4893231	1	1306	tags=25%, list=10%, signal=27%	amygdala	Female
876	GOBP_POSITIVE_REGULATION_OF_CELL_CYCLE_G1_S_PHASE_TRANSITION	GOBP_POSITIVE_REGULATION_OF_CELL_CYCLE_G1_S_PHASE_TRANSITION	NA	44	0.3688882	1.307466	0.09823183	0.4893466	1	1569	tags=23%, list=12%, signal=26%	amygdala	Female
877	HP_ABNORMALITY_OF_THE_SHOULDER_GIRDLE_MUSCULATURE	HP_ABNORMALITY_OF_THE_SHOULDER_GIRDLE_MUSCULATURE	NA	101	0.311796	1.3072847	0.08144797	0.4892648	1	3242	tags=41%, list=26%, signal=54%	amygdala	Female
878	GOBP_CELLULAR_RESPONSE_TO_INSULIN_STIMULUS	GOBP_CELLULAR_RESPONSE_TO_INSULIN_STIMULUS	NA	164	0.29465935	1.3069733	0.042682927	0.48952705	1	3354	tags=38%, list=26%, signal=51%	amygdala	Female
879	GOBP_VESICLE_DOCKING_INVOLVED_IN_EXOCYTOSIS	GOBP_VESICLE_DOCKING_INVOLVED_IN_EXOCYTOSIS	NA	44	0.36413398	1.3069657	0.1085595	0.4889919	1	1487	tags=27%, list=12%, signal=31%	amygdala	Female
880	GOBP_MAMMARY_GLAND_DEVELOPMENT	GOBP_MAMMARY_GLAND_DEVELOPMENT	NA	105	0.30789363	1.3062339	0.06275304	0.49037844	1	1814	tags=23%, list=14%, signal=26%	amygdala	Female
881	GOBP_FOREBRAIN_REGIONALIZATION	GOBP_FOREBRAIN_REGIONALIZATION	NA	19	0.4566931	1.3061599	0.15831663	0.4900103	1	1913	tags=53%, list=15%, signal=62%	amygdala	Female
882	HP_ABNORMAL_ORAL_FRENULUM_MORPHOLOGY	HP_ABNORMAL_ORAL_FRENULUM_MORPHOLOGY	NA	43	0.37946254	1.3060925	0.1048218	0.4896286	1	2575	tags=28%, list=20%, signal=35%	amygdala	Female
883	HP_EMBRYONAL_NEOPLASM	HP_EMBRYONAL_NEOPLASM	NA	57	0.35257313	1.3060199	0.11462451	0.48928392	1	3039	tags=35%, list=24%, signal=46%	amygdala	Female
884	GOBP_BONE_MINERALIZATION	GOBP_BONE_MINERALIZATION	NA	82	0.32424155	1.3060131	0.07017544	0.4887587	1	1878	tags=29%, list=15%, signal=34%	amygdala	Female
885	HP_HYPOTENSION	HP_HYPOTENSION	NA	70	0.33541095	1.3054316	0.08527132	0.4897616	1	1684	tags=21%, list=13%, signal=25%	amygdala	Female
886	GOBP_INSULIN_RECEPTOR_SIGNALING_PATHWAY	GOBP_INSULIN_RECEPTOR_SIGNALING_PATHWAY	NA	97	0.31563652	1.3048426	0.05785124	0.4907457	1	2983	tags=35%, list=24%, signal=45%	amygdala	Female
887	GOMF_SECONDARY_ACTIVE_TRANSMEMBRANE_TRANSPORTER_ACTIVITY	GOMF_SECONDARY_ACTIVE_TRANSMEMBRANE_TRANSPORTER_ACTIVITY	NA	157	0.29248726	1.303797	0.03815261	0.49306253	1	784	tags=13%, list=6%, signal=14%	amygdala	Female
888	GOBP_NEURAL_TUBE_FORMATION	GOBP_NEURAL_TUBE_FORMATION	NA	88	0.32401064	1.3035492	0.06918239	0.4931564	1	2619	tags=30%, list=21%, signal=37%	amygdala	Female
889	GOBP_RESPONSE_TO_AMYLOID_BETA	GOBP_RESPONSE_TO_AMYLOID_BETA	NA	39	0.38532332	1.3034657	0.11683168	0.49280363	1	440	tags=15%, list=3%, signal=16%	amygdala	Female
890	HP_RELATIVE_MACROCEPHALY	HP_RELATIVE_MACROCEPHALY	NA	90	0.3220555	1.30297	0.06926407	0.49364465	1	2702	tags=31%, list=21%, signal=39%	amygdala	Female
891	GOBP_PROTEIN_LOCALIZATION_TO_CHROMOSOME_TELOMERIC_REGION	GOBP_PROTEIN_LOCALIZATION_TO_CHROMOSOME_TELOMERIC_REGION	NA	24	0.42292273	1.3025603	0.125	0.49424785	1	4332	tags=63%, list=34%, signal=95%	amygdala	Female
892	GOBP_MYELOID_CELL_APOPTOTIC_PROCESS	GOBP_MYELOID_CELL_APOPTOTIC_PROCESS	NA	27	0.40994167	1.3022885	0.11889596	0.49450213	1	2817	tags=44%, list=22%, signal=57%	amygdala	Female
893	GOBP_HEART_VALVE_DEVELOPMENT	GOBP_HEART_VALVE_DEVELOPMENT	NA	51	0.35513037	1.3015691	0.095634095	0.4959989	1	3238	tags=47%, list=26%, signal=63%	amygdala	Female
894	GOBP_JNK_CASCADE	GOBP_JNK_CASCADE	NA	125	0.30255255	1.3014905	0.06736842	0.4956837	1	2630	tags=30%, list=21%, signal=38%	amygdala	Female
895	GOBP_HEMATOPOIETIC_PROGENITOR_CELL_DIFFERENTIATION	GOBP_HEMATOPOIETIC_PROGENITOR_CELL_DIFFERENTIATION	NA	109	0.30896977	1.3009024	0.05957447	0.4968174	1	2003	tags=26%, list=16%, signal=30%	amygdala	Female
896	GOBP_BROWN_FAT_CELL_DIFFERENTIATION	GOBP_BROWN_FAT_CELL_DIFFERENTIATION	NA	35	0.38752648	1.3006517	0.1336117	0.4969645	1	2672	tags=37%, list=21%, signal=47%	amygdala	Female
897	GOBP_RELAXATION_OF_CARDIAC_MUSCLE	GOBP_RELAXATION_OF_CARDIAC_MUSCLE	NA	16	0.46883112	1.3005596	0.16007905	0.4966721	1	1041	tags=31%, list=8%, signal=34%	amygdala	Female
898	GOBP_HOMOPHILIC_CELL_ADHESION_VIA_PLASMA_MEMBRANE_ADHESION_MOLECULES	GOBP_HOMOPHILIC_CELL_ADHESION_VIA_PLASMA_MEMBRANE_ADHESION_MOLECULES	NA	102	0.31386143	1.2998399	0.06930693	0.49805865	1	1992	tags=34%, list=16%, signal=40%	amygdala	Female
899	GOBP_PHOSPHATIDYLINOSITOL_PHOSPHATE_BIOSYNTHETIC_PROCESS	GOBP_PHOSPHATIDYLINOSITOL_PHOSPHATE_BIOSYNTHETIC_PROCESS	NA	55	0.3585817	1.2997687	0.11293635	0.49770218	1	1970	tags=31%, list=16%, signal=36%	amygdala	Female
900	HP_INCREASED_HEAD_CIRCUMFERENCE	HP_INCREASED_HEAD_CIRCUMFERENCE	NA	349	0.26442906	1.2995214	0.01750547	0.49784493	1	2991	tags=31%, list=24%, signal=40%	amygdala	Female
901	GOBP_POSITIVE_REGULATION_OF_PROTEIN_TYROSINE_KINASE_ACTIVITY	GOBP_POSITIVE_REGULATION_OF_PROTEIN_TYROSINE_KINASE_ACTIVITY	NA	44	0.36909747	1.298284	0.11062907	0.5006862	1	767	tags=20%, list=6%, signal=22%	amygdala	Female
902	GOBP_SIGNAL_TRANSDUCTION_IN_ABSENCE_OF_LIGAND	GOBP_SIGNAL_TRANSDUCTION_IN_ABSENCE_OF_LIGAND	NA	50	0.3593553	1.2982043	0.11570248	0.50039333	1	1346	tags=22%, list=11%, signal=25%	amygdala	Female
903	GOBP_PEROXISOMAL_TRANSPORT	GOBP_PEROXISOMAL_TRANSPORT	NA	21	0.43500903	1.2977526	0.15510204	0.50110906	1	2210	tags=38%, list=17%, signal=46%	amygdala	Female
904	GOBP_PLACENTA_DEVELOPMENT	GOBP_PLACENTA_DEVELOPMENT	NA	101	0.31151006	1.2977335	0.070993915	0.5006259	1	2055	tags=26%, list=16%, signal=30%	amygdala	Female
905	HP_ABNORMALITY_OF_FEMUR_MORPHOLOGY	HP_ABNORMALITY_OF_FEMUR_MORPHOLOGY	NA	191	0.2862023	1.2968429	0.040860213	0.50253606	1	2020	tags=21%, list=16%, signal=25%	amygdala	Female
906	HP_STROKE	HP_STROKE	NA	116	0.31042886	1.2966264	0.07399103	0.5025917	1	2665	tags=30%, list=21%, signal=38%	amygdala	Female
907	GOCC_INTRINSIC_COMPONENT_OF_SYNAPTIC_VESICLE_MEMBRANE	GOCC_INTRINSIC_COMPONENT_OF_SYNAPTIC_VESICLE_MEMBRANE	NA	39	0.37485978	1.2965552	0.108742006	0.5022346	1	1785	tags=28%, list=14%, signal=33%	amygdala	Female
908	GOBP_REGULATION_OF_MYOBLAST_DIFFERENTIATION	GOBP_REGULATION_OF_MYOBLAST_DIFFERENTIATION	NA	56	0.34872305	1.2965004	0.093361	0.5018153	1	2272	tags=34%, list=18%, signal=41%	amygdala	Female
909	HP_CONSTIPATION	HP_CONSTIPATION	NA	288	0.27186775	1.2963135	0.031914894	0.50176454	1	2345	tags=22%, list=19%, signal=27%	amygdala	Female
910	GOBP_STEM_CELL_DIFFERENTIATION	GOBP_STEM_CELL_DIFFERENTIATION	NA	185	0.2835032	1.2962745	0.039045554	0.501319	1	2865	tags=32%, list=23%, signal=41%	amygdala	Female
911	GOBP_GLYCOSAMINOGLYCAN_CATABOLIC_PROCESS	GOBP_GLYCOSAMINOGLYCAN_CATABOLIC_PROCESS	NA	17	0.4620263	1.2961565	0.1695279	0.50109375	1	848	tags=24%, list=7%, signal=25%	amygdala	Female
912	GOCC_INTRINSIC_COMPONENT_OF_SYNAPTIC_MEMBRANE	GOCC_INTRINSIC_COMPONENT_OF_SYNAPTIC_MEMBRANE	NA	144	0.29522488	1.2961078	0.05394191	0.5006815	1	1362	tags=21%, list=11%, signal=23%	amygdala	Female
913	GOBP_REGULATION_OF_LIPID_CATABOLIC_PROCESS	GOBP_REGULATION_OF_LIPID_CATABOLIC_PROCESS	NA	39	0.37316337	1.2953326	0.11228813	0.5023505	1	2379	tags=38%, list=19%, signal=47%	amygdala	Female
914	HP_HEMIPARESIS	HP_HEMIPARESIS	NA	74	0.33237657	1.2941482	0.11065574	0.50503445	1	3539	tags=41%, list=28%, signal=56%	amygdala	Female
915	HP_PHOTOPHOBIA	HP_PHOTOPHOBIA	NA	148	0.2962128	1.2940176	0.036511157	0.504853	1	2112	tags=27%, list=17%, signal=32%	amygdala	Female
916	GOBP_NEGATIVE_REGULATION_OF_COLD_INDUCED_THERMOGENESIS	GOBP_NEGATIVE_REGULATION_OF_COLD_INDUCED_THERMOGENESIS	NA	38	0.37888986	1.2939366	0.11306043	0.50450456	1	2446	tags=32%, list=19%, signal=39%	amygdala	Female
917	GOBP_STRIATED_MUSCLE_CELL_DIFFERENTIATION	GOBP_STRIATED_MUSCLE_CELL_DIFFERENTIATION	NA	203	0.27837783	1.293809	0.0472973	0.5043134	1	2797	tags=32%, list=22%, signal=40%	amygdala	Female
918	GOCC_PHOSPHATIDYLINOSITOL_3_KINASE_COMPLEX	GOCC_PHOSPHATIDYLINOSITOL_3_KINASE_COMPLEX	NA	21	0.43618298	1.2934229	0.15568863	0.50479853	1	3052	tags=43%, list=24%, signal=56%	amygdala	Female
919	GOBP_INTESTINAL_ABSORPTION	GOBP_INTESTINAL_ABSORPTION	NA	21	0.43855917	1.2933565	0.15	0.5044385	1	3345	tags=57%, list=26%, signal=78%	amygdala	Female
920	HP_ABNORMAL_LEFT_VENTRICULAR_FUNCTION	HP_ABNORMAL_LEFT_VENTRICULAR_FUNCTION	NA	64	0.34200087	1.2932694	0.11344538	0.50411725	1	2204	tags=30%, list=17%, signal=36%	amygdala	Female
921	GOBP_VISUAL_BEHAVIOR	GOBP_VISUAL_BEHAVIOR	NA	43	0.36694348	1.293151	0.13562752	0.5038992	1	1190	tags=16%, list=9%, signal=18%	amygdala	Female
922	HP_HAMARTOMATOUS_POLYPOSIS	HP_HAMARTOMATOUS_POLYPOSIS	NA	16	0.4608226	1.2930871	0.16536964	0.50350726	1	2976	tags=56%, list=23%, signal=73%	amygdala	Female
923	GOBP_POSITIVE_REGULATION_OF_CELL_MIGRATION_INVOLVED_IN_SPROUTING_ANGIOGENESIS	GOBP_POSITIVE_REGULATION_OF_CELL_MIGRATION_INVOLVED_IN_SPROUTING_ANGIOGENESIS	NA	17	0.46300066	1.2927022	0.1752809	0.50404245	1	2984	tags=41%, list=24%, signal=54%	amygdala	Female
924	GOBP_CEREBRAL_CORTEX_DEVELOPMENT	GOBP_CEREBRAL_CORTEX_DEVELOPMENT	NA	99	0.31289062	1.2922937	0.06465517	0.5046573	1	2805	tags=31%, list=22%, signal=40%	amygdala	Female
925	HP_HEART_BLOCK	HP_HEART_BLOCK	NA	81	0.32366094	1.2921022	0.08064516	0.5046241	1	2256	tags=26%, list=18%, signal=31%	amygdala	Female
926	HP_ABNORMAL_SIZE_OF_THE_PALPEBRAL_FISSURES	HP_ABNORMAL_SIZE_OF_THE_PALPEBRAL_FISSURES	NA	235	0.27580804	1.2916968	0.034412954	0.5052776	1	2256	tags=25%, list=18%, signal=29%	amygdala	Female
927	HP_ABNORMALITY_OF_MACULAR_PIGMENTATION	HP_ABNORMALITY_OF_MACULAR_PIGMENTATION	NA	24	0.42149198	1.2914745	0.15087041	0.50537646	1	3230	tags=54%, list=25%, signal=73%	amygdala	Female
928	HP_OBSESSIVE_COMPULSIVE_BEHAVIOR	HP_OBSESSIVE_COMPULSIVE_BEHAVIOR	NA	101	0.31156522	1.2908857	0.078156315	0.5064737	1	1850	tags=17%, list=15%, signal=20%	amygdala	Female
929	GOMF_KINASE_ACTIVATOR_ACTIVITY	GOMF_KINASE_ACTIVATOR_ACTIVITY	NA	89	0.3173809	1.2905785	0.10042735	0.5067496	1	1309	tags=18%, list=10%, signal=20%	amygdala	Female
930	GOBP_MULTICELLULAR_ORGANISM_REPRODUCTION	GOBP_MULTICELLULAR_ORGANISM_REPRODUCTION	NA	494	0.25594997	1.2904171	0.012903226	0.50667095	1	2911	tags=31%, list=23%, signal=39%	amygdala	Female
931	HP_DOWNSLANTED_PALPEBRAL_FISSURES	HP_DOWNSLANTED_PALPEBRAL_FISSURES	NA	384	0.26079988	1.2903187	0.024498885	0.50639486	1	3323	tags=33%, list=26%, signal=43%	amygdala	Female
932	GOBP_LIVER_MORPHOGENESIS	GOBP_LIVER_MORPHOGENESIS	NA	18	0.44443658	1.2899513	0.14285715	0.5067962	1	687	tags=22%, list=5%, signal=23%	amygdala	Female
933	HP_ABNORMAL_UVEA_MORPHOLOGY	HP_ABNORMAL_UVEA_MORPHOLOGY	NA	398	0.2594588	1.28986	0.016091954	0.50648624	1	2112	tags=22%, list=17%, signal=26%	amygdala	Female
934	GOBP_MICROTUBULE_CYTOSKELETON_ORGANIZATION	GOBP_MICROTUBULE_CYTOSKELETON_ORGANIZATION	NA	479	0.25648397	1.2897563	0.01793722	0.5062062	1	2715	tags=26%, list=21%, signal=32%	amygdala	Female
935	HP_PROMINENT_NASAL_BRIDGE	HP_PROMINENT_NASAL_BRIDGE	NA	159	0.29156575	1.289133	0.06170213	0.50741124	1	2223	tags=24%, list=18%, signal=29%	amygdala	Female
936	GOBP_MEMBRANE_DOCKING	GOBP_MEMBRANE_DOCKING	NA	88	0.3155162	1.2887866	0.077419356	0.50781405	1	1487	tags=22%, list=12%, signal=24%	amygdala	Female
937	GOBP_REGULATION_OF_EXTRINSIC_APOPTOTIC_SIGNALING_PATHWAY	GOBP_REGULATION_OF_EXTRINSIC_APOPTOTIC_SIGNALING_PATHWAY	NA	122	0.2995592	1.2887315	0.081196584	0.50742304	1	1777	tags=23%, list=14%, signal=26%	amygdala	Female
938	HP_ABNORMAL_LACRIMAL_DUCT_MORPHOLOGY	HP_ABNORMAL_LACRIMAL_DUCT_MORPHOLOGY	NA	27	0.40593085	1.288519	0.14574899	0.5074523	1	2662	tags=41%, list=21%, signal=51%	amygdala	Female
939	GOBP_SEQUESTERING_OF_METAL_ION	GOBP_SEQUESTERING_OF_METAL_ION	NA	17	0.46184087	1.2874634	0.15682282	0.5097759	1	2757	tags=47%, list=22%, signal=60%	amygdala	Female
940	GOBP_RELAXATION_OF_MUSCLE	GOBP_RELAXATION_OF_MUSCLE	NA	26	0.40864784	1.2869529	0.1515748	0.51067823	1	1296	tags=31%, list=10%, signal=34%	amygdala	Female
941	GOBP_REGULATION_OF_LIPID_STORAGE	GOBP_REGULATION_OF_LIPID_STORAGE	NA	38	0.37833935	1.2868742	0.123791106	0.5103452	1	1133	tags=29%, list=9%, signal=32%	amygdala	Female
942	HP_PANCREATIC_ADENOCARCINOMA	HP_PANCREATIC_ADENOCARCINOMA	NA	26	0.40582547	1.2868619	0.14669421	0.509835	1	3252	tags=42%, list=26%, signal=57%	amygdala	Female
943	GOBP_CELLULAR_RESPONSE_TO_LIPID	GOBP_CELLULAR_RESPONSE_TO_LIPID	NA	420	0.25649184	1.2867333	0.012711864	0.50964516	1	1827	tags=21%, list=14%, signal=23%	amygdala	Female
944	GOBP_SPECIFICATION_OF_ANIMAL_ORGAN_IDENTITY	GOBP_SPECIFICATION_OF_ANIMAL_ORGAN_IDENTITY	NA	22	0.42674112	1.2862444	0.15430862	0.51044345	1	1774	tags=36%, list=14%, signal=42%	amygdala	Female
945	GOBP_INTRACELLULAR_RECEPTOR_SIGNALING_PATHWAY	GOBP_INTRACELLULAR_RECEPTOR_SIGNALING_PATHWAY	NA	199	0.28029194	1.2858267	0.045833334	0.51110816	1	3511	tags=38%, list=28%, signal=52%	amygdala	Female
946	GOBP_PHENOL_CONTAINING_COMPOUND_METABOLIC_PROCESS	GOBP_PHENOL_CONTAINING_COMPOUND_METABOLIC_PROCESS	NA	67	0.33251908	1.2854075	0.10220441	0.51173735	1	1746	tags=27%, list=14%, signal=31%	amygdala	Female
947	HP_NEOPLASM_OF_THE_ORAL_CAVITY	HP_NEOPLASM_OF_THE_ORAL_CAVITY	NA	47	0.35335636	1.2852334	0.10766046	0.51173943	1	1956	tags=26%, list=15%, signal=30%	amygdala	Female
948	HP_YELLOW_WHITE_LESIONS_OF_THE_RETINA	HP_YELLOW_WHITE_LESIONS_OF_THE_RETINA	NA	34	0.3807523	1.2849638	0.11344538	0.5119591	1	1871	tags=35%, list=15%, signal=41%	amygdala	Female
949	GOBP_ACUTE_INFLAMMATORY_RESPONSE	GOBP_ACUTE_INFLAMMATORY_RESPONSE	NA	60	0.33778882	1.2847178	0.09836066	0.5121426	1	1878	tags=25%, list=15%, signal=29%	amygdala	Female
950	GOBP_NEGATIVE_REGULATION_OF_PROTEIN_LOCALIZATION_TO_NUCLEUS	GOBP_NEGATIVE_REGULATION_OF_PROTEIN_LOCALIZATION_TO_NUCLEUS	NA	28	0.40752614	1.284511	0.13052632	0.51214683	1	2670	tags=39%, list=21%, signal=50%	amygdala	Female
951	GOBP_NEGATIVE_REGULATION_OF_LOCOMOTION	GOBP_NEGATIVE_REGULATION_OF_LOCOMOTION	NA	257	0.2709183	1.284461	0.031042129	0.5117292	1	2327	tags=25%, list=18%, signal=30%	amygdala	Female
952	HP_ABNORMALITY_OF_CARDIOVASCULAR_SYSTEM_ELECTROPHYSIOLOGY	HP_ABNORMALITY_OF_CARDIOVASCULAR_SYSTEM_ELECTROPHYSIOLOGY	NA	344	0.26113844	1.2838125	0.012448133	0.5129948	1	2404	tags=24%, list=19%, signal=29%	amygdala	Female
953	GOBP_ANDROGEN_RECEPTOR_SIGNALING_PATHWAY	GOBP_ANDROGEN_RECEPTOR_SIGNALING_PATHWAY	NA	35	0.38043872	1.2836818	0.13535354	0.5128149	1	3497	tags=40%, list=28%, signal=55%	amygdala	Female
954	GOBP_SMOOTH_MUSCLE_CELL_MIGRATION	GOBP_SMOOTH_MUSCLE_CELL_MIGRATION	NA	58	0.3483329	1.2824453	0.11220472	0.51564634	1	2976	tags=38%, list=23%, signal=49%	amygdala	Female
955	HP_HYPOPLASTIC_LABIA_MAJORA	HP_HYPOPLASTIC_LABIA_MAJORA	NA	22	0.4248958	1.2817054	0.16071428	0.5172857	1	2338	tags=27%, list=18%, signal=33%	amygdala	Female
956	GOCC_CELL_SUBSTRATE_JUNCTION	GOCC_CELL_SUBSTRATE_JUNCTION	NA	383	0.259509	1.2812588	0.023255814	0.5180307	1	2777	tags=29%, list=22%, signal=36%	amygdala	Female
957	HP_MELANOCYTIC_NEVUS	HP_MELANOCYTIC_NEVUS	NA	52	0.35297716	1.2806895	0.120792076	0.51908624	1	3319	tags=44%, list=26%, signal=60%	amygdala	Female
958	GOBP_APICAL_JUNCTION_ASSEMBLY	GOBP_APICAL_JUNCTION_ASSEMBLY	NA	46	0.35909715	1.2805908	0.13207547	0.5188514	1	2626	tags=33%, list=21%, signal=41%	amygdala	Female
959	HP_AORTIC_ROOT_ANEURYSM	HP_AORTIC_ROOT_ANEURYSM	NA	98	0.30919874	1.2804128	0.075510204	0.5187994	1	3681	tags=41%, list=29%, signal=57%	amygdala	Female
960	HP_HEPATIC_FIBROSIS	HP_HEPATIC_FIBROSIS	NA	107	0.30153203	1.2800967	0.08418891	0.519139	1	3092	tags=32%, list=24%, signal=42%	amygdala	Female
961	GOMF_UNFOLDED_PROTEIN_BINDING	GOMF_UNFOLDED_PROTEIN_BINDING	NA	97	0.3152946	1.2799642	0.08836207	0.51896054	1	3542	tags=39%, list=28%, signal=54%	amygdala	Female
962	HP_NEONATAL_DEATH	HP_NEONATAL_DEATH	NA	30	0.3944064	1.279957	0.14173229	0.51843977	1	2062	tags=30%, list=16%, signal=36%	amygdala	Female
963	HP_ABNORMAL_LARYNX_MORPHOLOGY	HP_ABNORMAL_LARYNX_MORPHOLOGY	NA	104	0.30700505	1.2799323	0.087318085	0.51797795	1	3582	tags=38%, list=28%, signal=52%	amygdala	Female
964	HP_ABSENT_EYEBROW	HP_ABSENT_EYEBROW	NA	21	0.42575645	1.27965	0.14979757	0.5182759	1	1253	tags=29%, list=10%, signal=32%	amygdala	Female
965	HP_ABNORMALITY_OF_THE_METOPIC_SUTURE	HP_ABNORMALITY_OF_THE_METOPIC_SUTURE	NA	56	0.34406674	1.2796235	0.10344828	0.51781666	1	2226	tags=27%, list=18%, signal=32%	amygdala	Female
966	GOBP_MIDBRAIN_DEVELOPMENT	GOBP_MIDBRAIN_DEVELOPMENT	NA	67	0.3292505	1.2793969	0.1017964	0.51790327	1	2653	tags=34%, list=21%, signal=43%	amygdala	Female
967	HP_ABNORMALITY_OF_THE_INNER_EAR	HP_ABNORMALITY_OF_THE_INNER_EAR	NA	56	0.34016106	1.2791156	0.13374485	0.5181586	1	1271	tags=20%, list=10%, signal=22%	amygdala	Female
968	HP_APLASIA_HYPOPLASIA_AFFECTING_THE_EYE	HP_APLASIA_HYPOPLASIA_AFFECTING_THE_EYE	NA	317	0.26381272	1.2783868	0.030434782	0.51967764	1	2956	tags=30%, list=23%, signal=38%	amygdala	Female
969	GOMF_SCAFFOLD_PROTEIN_BINDING	GOMF_SCAFFOLD_PROTEIN_BINDING	NA	56	0.34476423	1.2783768	0.10887097	0.51917094	1	1124	tags=21%, list=9%, signal=23%	amygdala	Female
970	GOBP_REGULATION_OF_ENDOTHELIAL_CELL_CHEMOTAXIS	GOBP_REGULATION_OF_ENDOTHELIAL_CELL_CHEMOTAXIS	NA	15	0.4698114	1.2778995	0.1724138	0.5199849	1	1269	tags=20%, list=10%, signal=22%	amygdala	Female
971	GOBP_NEGATIVE_REGULATION_OF_NEURON_APOPTOTIC_PROCESS	GOBP_NEGATIVE_REGULATION_OF_NEURON_APOPTOTIC_PROCESS	NA	123	0.2966325	1.2778915	0.06967213	0.5194678	1	866	tags=16%, list=7%, signal=17%	amygdala	Female
972	HP_MICRODONTIA	HP_MICRODONTIA	NA	99	0.30667385	1.2777984	0.093495935	0.51917464	1	2176	tags=23%, list=17%, signal=28%	amygdala	Female
973	HP_TINNITUS	HP_TINNITUS	NA	48	0.3496908	1.2773386	0.13821138	0.51996005	1	2930	tags=31%, list=23%, signal=40%	amygdala	Female
974	GOBP_POSITIVE_REGULATION_OF_ATP_DEPENDENT_ACTIVITY	GOBP_POSITIVE_REGULATION_OF_ATP_DEPENDENT_ACTIVITY	NA	33	0.38193777	1.2773122	0.13861386	0.5194981	1	4144	tags=45%, list=33%, signal=67%	amygdala	Female
975	GOMF_NUCLEOCYTOPLASMIC_CARRIER_ACTIVITY	GOMF_NUCLEOCYTOPLASMIC_CARRIER_ACTIVITY	NA	28	0.39276797	1.2764107	0.15461847	0.5215367	1	3473	tags=50%, list=27%, signal=69%	amygdala	Female
976	GOBP_LONG_CHAIN_FATTY_ACYL_COA_METABOLIC_PROCESS	GOBP_LONG_CHAIN_FATTY_ACYL_COA_METABOLIC_PROCESS	NA	21	0.42491224	1.2760924	0.16798419	0.52191436	1	2591	tags=48%, list=20%, signal=60%	amygdala	Female
977	GOBP_POSITIVE_REGULATION_OF_GLUCOSE_IMPORT	GOBP_POSITIVE_REGULATION_OF_GLUCOSE_IMPORT	NA	23	0.4223185	1.2758628	0.14989734	0.52200025	1	3242	tags=48%, list=26%, signal=64%	amygdala	Female
978	GOBP_TUBE_FORMATION	GOBP_TUBE_FORMATION	NA	120	0.29907304	1.2748486	0.07862903	0.5242936	1	2632	tags=32%, list=21%, signal=40%	amygdala	Female
979	GOBP_MODULATION_BY_HOST_OF_VIRAL_PROCESS	GOBP_MODULATION_BY_HOST_OF_VIRAL_PROCESS	NA	33	0.3854216	1.2745786	0.13232514	0.52452683	1	3035	tags=33%, list=24%, signal=44%	amygdala	Female
980	GOMF_TRANSCRIPTION_COREGULATOR_BINDING	GOMF_TRANSCRIPTION_COREGULATOR_BINDING	NA	91	0.31097758	1.274291	0.0754717	0.52477944	1	3166	tags=34%, list=25%, signal=45%	amygdala	Female
981	GOBP_MATERNAL_PLACENTA_DEVELOPMENT	GOBP_MATERNAL_PLACENTA_DEVELOPMENT	NA	26	0.4059294	1.2740158	0.14989293	0.52502155	1	2055	tags=38%, list=16%, signal=46%	amygdala	Female
982	GOBP_MITOCHONDRIAL_CALCIUM_ION_TRANSMEMBRANE_TRANSPORT	GOBP_MITOCHONDRIAL_CALCIUM_ION_TRANSMEMBRANE_TRANSPORT	NA	17	0.44854277	1.273398	0.17755102	0.5262978	1	1287	tags=18%, list=10%, signal=20%	amygdala	Female
983	HP_RETINAL_COLOBOMA	HP_RETINAL_COLOBOMA	NA	28	0.3968887	1.272953	0.1496063	0.52706844	1	2223	tags=29%, list=18%, signal=35%	amygdala	Female
984	HP_ABNORMALITY_OF_THE_DIENCEPHALON	HP_ABNORMALITY_OF_THE_DIENCEPHALON	NA	93	0.3147945	1.2729228	0.08902691	0.5266089	1	1113	tags=17%, list=9%, signal=19%	amygdala	Female
985	GOMF_PROTEASE_BINDING	GOMF_PROTEASE_BINDING	NA	95	0.30556747	1.2724936	0.07370518	0.5273033	1	3800	tags=47%, list=30%, signal=67%	amygdala	Female
986	HP_THYROID_CARCINOMA	HP_THYROID_CARCINOMA	NA	48	0.3507558	1.2724493	0.11422846	0.5269049	1	3011	tags=42%, list=24%, signal=54%	amygdala	Female
987	GOMF_SMAD_BINDING	GOMF_SMAD_BINDING	NA	67	0.33200526	1.2721362	0.11936937	0.52731264	1	2976	tags=42%, list=23%, signal=54%	amygdala	Female
988	GOMF_CALMODULIN_DEPENDENT_PROTEIN_KINASE_ACTIVITY	GOMF_CALMODULIN_DEPENDENT_PROTEIN_KINASE_ACTIVITY	NA	23	0.4128845	1.2716427	0.16161616	0.5282196	1	1311	tags=22%, list=10%, signal=24%	amygdala	Female
989	GOBP_AXONAL_FASCICULATION	GOBP_AXONAL_FASCICULATION	NA	21	0.42398617	1.2716033	0.16149068	0.5277999	1	1609	tags=29%, list=13%, signal=33%	amygdala	Female
990	GOMF_ORGANIC_HYDROXY_COMPOUND_TRANSMEMBRANE_TRANSPORTER_ACTIVITY	GOMF_ORGANIC_HYDROXY_COMPOUND_TRANSMEMBRANE_TRANSPORTER_ACTIVITY	NA	23	0.4115593	1.2715958	0.14853556	0.52728856	1	1359	tags=39%, list=11%, signal=44%	amygdala	Female
991	HP_NATAL_TOOTH	HP_NATAL_TOOTH	NA	22	0.42380708	1.2711712	0.1507431	0.5279749	1	1334	tags=27%, list=11%, signal=30%	amygdala	Female
992	GOBP_DIVALENT_INORGANIC_CATION_HOMEOSTASIS	GOBP_DIVALENT_INORGANIC_CATION_HOMEOSTASIS	NA	245	0.2685104	1.2710211	0.04842105	0.52788466	1	1755	tags=25%, list=14%, signal=28%	amygdala	Female
993	GOBP_CELL_CELL_ADHESION_VIA_PLASMA_MEMBRANE_ADHESION_MOLECULES	GOBP_CELL_CELL_ADHESION_VIA_PLASMA_MEMBRANE_ADHESION_MOLECULES	NA	172	0.28346077	1.270876	0.05636743	0.5277652	1	2714	tags=37%, list=21%, signal=46%	amygdala	Female
994	HP_HYDROURETER	HP_HYDROURETER	NA	50	0.353773	1.2706623	0.14072494	0.5279129	1	2018	tags=22%, list=16%, signal=26%	amygdala	Female
995	HP_MYOPATHIC_FACIES	HP_MYOPATHIC_FACIES	NA	39	0.37216574	1.2705979	0.13173653	0.52756053	1	1982	tags=31%, list=16%, signal=36%	amygdala	Female
996	HP_BRONCHITIS	HP_BRONCHITIS	NA	43	0.36431256	1.2705866	0.14314115	0.5270619	1	1095	tags=26%, list=9%, signal=28%	amygdala	Female
997	HP_AQUEDUCTAL_STENOSIS	HP_AQUEDUCTAL_STENOSIS	NA	15	0.46980113	1.270419	0.17255718	0.52700824	1	597	tags=13%, list=5%, signal=14%	amygdala	Female
998	GOBP_OSSIFICATION	GOBP_OSSIFICATION	NA	290	0.26403886	1.2701814	0.024489796	0.52720326	1	1934	tags=25%, list=15%, signal=29%	amygdala	Female
999	GOBP_POSITIVE_REGULATION_OF_LOCOMOTION	GOBP_POSITIVE_REGULATION_OF_LOCOMOTION	NA	407	0.2583069	1.2699201	0.02660754	0.5274708	1	1907	tags=22%, list=15%, signal=25%	amygdala	Female
1000	GOBP_RESPONSE_TO_ZINC_ION	GOBP_RESPONSE_TO_ZINC_ION	NA	36	0.38006738	1.2698535	0.13967611	0.52712804	1	1772	tags=33%, list=14%, signal=39%	amygdala	Female
1001	HP_SCALING_SKIN	HP_SCALING_SKIN	NA	26	0.4032955	1.269837	0.15337424	0.5266394	1	2002	tags=42%, list=16%, signal=50%	amygdala	Female
1002	GOCC_INTRINSIC_COMPONENT_OF_POSTSYNAPTIC_MEMBRANE	GOCC_INTRINSIC_COMPONENT_OF_POSTSYNAPTIC_MEMBRANE	NA	108	0.3045509	1.2696493	0.07692308	0.5266374	1	1844	tags=26%, list=15%, signal=30%	amygdala	Female
1003	GOBP_VITAMIN_METABOLIC_PROCESS	GOBP_VITAMIN_METABOLIC_PROCESS	NA	75	0.3210426	1.2691857	0.108050846	0.5274069	1	2839	tags=31%, list=22%, signal=39%	amygdala	Female
1004	GOBP_NEGATIVE_REGULATION_OF_WNT_SIGNALING_PATHWAY	GOBP_NEGATIVE_REGULATION_OF_WNT_SIGNALING_PATHWAY	NA	134	0.29155457	1.2687552	0.08943089	0.52813315	1	2670	tags=31%, list=21%, signal=39%	amygdala	Female
1005	GOBP_ESTABLISHMENT_OF_PROTEIN_LOCALIZATION_TO_ENDOPLASMIC_RETICULUM	GOBP_ESTABLISHMENT_OF_PROTEIN_LOCALIZATION_TO_ENDOPLASMIC_RETICULUM	NA	36	0.37704188	1.2686925	0.14371258	0.52779794	1	2693	tags=31%, list=21%, signal=39%	amygdala	Female
1006	GOBP_CARDIAC_CELL_DEVELOPMENT	GOBP_CARDIAC_CELL_DEVELOPMENT	NA	64	0.33264205	1.268455	0.11934157	0.52793	1	2640	tags=34%, list=21%, signal=43%	amygdala	Female
1007	GOMF_CYTOKINE_ACTIVITY	GOMF_CYTOKINE_ACTIVITY	NA	77	0.32017076	1.2684498	0.11752137	0.52742	1	1449	tags=26%, list=11%, signal=29%	amygdala	Female
1008	GOBP_HISTONE_MONOUBIQUITINATION	GOBP_HISTONE_MONOUBIQUITINATION	NA	26	0.401718	1.2673435	0.16736402	0.5301226	1	4146	tags=54%, list=33%, signal=80%	amygdala	Female
1009	HP_VASCULAR_NEOPLASM	HP_VASCULAR_NEOPLASM	NA	116	0.296596	1.2669349	0.09615385	0.53077877	1	2991	tags=34%, list=24%, signal=44%	amygdala	Female
1010	HP_SOFT_TISSUE_SARCOMA	HP_SOFT_TISSUE_SARCOMA	NA	97	0.31341714	1.266907	0.09054326	0.53033084	1	3273	tags=38%, list=26%, signal=51%	amygdala	Female
1011	HP_ABNORMAL_SYSTEMIC_BLOOD_PRESSURE	HP_ABNORMAL_SYSTEMIC_BLOOD_PRESSURE	NA	333	0.25995266	1.266621	0.042	0.530612	1	1684	tags=18%, list=13%, signal=20%	amygdala	Female
1012	HP_ABNORMAL_MITRAL_VALVE_PHYSIOLOGY	HP_ABNORMAL_MITRAL_VALVE_PHYSIOLOGY	NA	108	0.3071569	1.2664285	0.09876543	0.53060514	1	1648	tags=23%, list=13%, signal=26%	amygdala	Female
1013	HP_EPISTAXIS	HP_EPISTAXIS	NA	61	0.3262686	1.2661959	0.11042945	0.53073806	1	2239	tags=26%, list=18%, signal=32%	amygdala	Female
1014	GOBP_ESTABLISHMENT_OR_MAINTENANCE_OF_BIPOLAR_CELL_POLARITY	GOBP_ESTABLISHMENT_OR_MAINTENANCE_OF_BIPOLAR_CELL_POLARITY	NA	47	0.35741907	1.2660854	0.12175649	0.5305125	1	2682	tags=40%, list=21%, signal=51%	amygdala	Female
1015	HP_DUPLICATION_INVOLVING_BONES_OF_THE_FEET	HP_DUPLICATION_INVOLVING_BONES_OF_THE_FEET	NA	100	0.30691558	1.2651033	0.09484536	0.53284234	1	2807	tags=29%, list=22%, signal=37%	amygdala	Female
1016	GOBP_EYE_PHOTORECEPTOR_CELL_DEVELOPMENT	GOBP_EYE_PHOTORECEPTOR_CELL_DEVELOPMENT	NA	22	0.41805756	1.2646333	0.1756487	0.53367233	1	790	tags=32%, list=6%, signal=34%	amygdala	Female
1017	GOBP_REGULATION_OF_CALCINEURIN_MEDIATED_SIGNALING	GOBP_REGULATION_OF_CALCINEURIN_MEDIATED_SIGNALING	NA	31	0.38146305	1.2645079	0.1735358	0.5335128	1	575	tags=16%, list=5%, signal=17%	amygdala	Female
1018	HP_NAIL_DYSPLASIA	HP_NAIL_DYSPLASIA	NA	106	0.3050389	1.264473	0.09979633	0.5330994	1	931	tags=14%, list=7%, signal=15%	amygdala	Female
1019	GOBP_NEGATIVE_REGULATION_OF_SMOOTH_MUSCLE_CELL_MIGRATION	GOBP_NEGATIVE_REGULATION_OF_SMOOTH_MUSCLE_CELL_MIGRATION	NA	22	0.42248583	1.264436	0.16460906	0.5326917	1	866	tags=23%, list=7%, signal=24%	amygdala	Female
1020	HP_ABNORMALITY_OF_THE_CHOANAE	HP_ABNORMALITY_OF_THE_CHOANAE	NA	91	0.30819786	1.2642429	0.08939709	0.5327022	1	2338	tags=25%, list=18%, signal=31%	amygdala	Female
1021	GOBP_MONOCARBOXYLIC_ACID_METABOLIC_PROCESS	GOBP_MONOCARBOXYLIC_ACID_METABOLIC_PROCESS	NA	400	0.25733244	1.263491	0.021978023	0.5341941	1	2735	tags=30%, list=22%, signal=37%	amygdala	Female
1022	GOBP_NEGATIVE_REGULATION_OF_NUCLEOCYTOPLASMIC_TRANSPORT	GOBP_NEGATIVE_REGULATION_OF_NUCLEOCYTOPLASMIC_TRANSPORT	NA	22	0.41586834	1.2631948	0.17047817	0.5345588	1	1188	tags=27%, list=9%, signal=30%	amygdala	Female
1023	HP_ABSENCE_OF_SECONDARY_SEX_CHARACTERISTICS	HP_ABSENCE_OF_SECONDARY_SEX_CHARACTERISTICS	NA	21	0.43349075	1.2623639	0.17573221	0.5363854	1	457	tags=24%, list=4%, signal=25%	amygdala	Female
1024	GOBP_REGULATION_OF_CELLULAR_RESPONSE_TO_TRANSFORMING_GROWTH_FACTOR_BETA_STIMULUS	GOBP_REGULATION_OF_CELLULAR_RESPONSE_TO_TRANSFORMING_GROWTH_FACTOR_BETA_STIMULUS	NA	114	0.29631004	1.2623394	0.093495935	0.53593713	1	2972	tags=33%, list=23%, signal=43%	amygdala	Female
1025	GOBP_MESENCHYMAL_CELL_MIGRATION	GOBP_MESENCHYMAL_CELL_MIGRATION	NA	49	0.34953904	1.2622354	0.13250518	0.5357484	1	1913	tags=29%, list=15%, signal=34%	amygdala	Female
1026	GOBP_AMINO_ACID_TRANSMEMBRANE_TRANSPORT	GOBP_AMINO_ACID_TRANSMEMBRANE_TRANSPORT	NA	73	0.31537953	1.2618695	0.12753037	0.5363924	1	1785	tags=26%, list=14%, signal=30%	amygdala	Female
1027	GOBP_NEPHRON_EPITHELIUM_DEVELOPMENT	GOBP_NEPHRON_EPITHELIUM_DEVELOPMENT	NA	84	0.30947	1.2618682	0.0952381	0.5358723	1	1957	tags=37%, list=15%, signal=43%	amygdala	Female
1028	HP_THIN_EYEBROW	HP_THIN_EYEBROW	NA	48	0.35019884	1.2617645	0.11462451	0.5356494	1	1564	tags=23%, list=12%, signal=26%	amygdala	Female
1029	GOBP_RAB_PROTEIN_SIGNAL_TRANSDUCTION	GOBP_RAB_PROTEIN_SIGNAL_TRANSDUCTION	NA	15	0.46094352	1.261466	0.19512194	0.5359922	1	1961	tags=33%, list=15%, signal=39%	amygdala	Female
1030	GOBP_REGULATION_OF_RHO_PROTEIN_SIGNAL_TRANSDUCTION	GOBP_REGULATION_OF_RHO_PROTEIN_SIGNAL_TRANSDUCTION	NA	65	0.33342782	1.2613069	0.1509434	0.53593844	1	1710	tags=20%, list=13%, signal=23%	amygdala	Female
1031	GOCC_PHOSPHATASE_COMPLEX	GOCC_PHOSPHATASE_COMPLEX	NA	52	0.34495094	1.261168	0.13043478	0.53580207	1	3908	tags=42%, list=31%, signal=61%	amygdala	Female
1032	GOMF_POSTSYNAPTIC_NEUROTRANSMITTER_RECEPTOR_ACTIVITY	GOMF_POSTSYNAPTIC_NEUROTRANSMITTER_RECEPTOR_ACTIVITY	NA	43	0.35774642	1.2611641	0.13490364	0.53530246	1	1742	tags=26%, list=14%, signal=30%	amygdala	Female
1033	GOMF_SOLUTE_CATION_ANTIPORTER_ACTIVITY	GOMF_SOLUTE_CATION_ANTIPORTER_ACTIVITY	NA	30	0.38177675	1.260783	0.17864923	0.5358795	1	784	tags=13%, list=6%, signal=14%	amygdala	Female
1034	GOBP_POSITIVE_REGULATION_OF_EPITHELIAL_CELL_DIFFERENTIATION	GOBP_POSITIVE_REGULATION_OF_EPITHELIAL_CELL_DIFFERENTIATION	NA	38	0.37045625	1.2606945	0.14730291	0.5356085	1	853	tags=24%, list=7%, signal=25%	amygdala	Female
1035	HP_HAMARTOMA_OF_TONGUE	HP_HAMARTOMA_OF_TONGUE	NA	17	0.44414404	1.2605864	0.16302186	0.535382	1	3414	tags=47%, list=27%, signal=64%	amygdala	Female
1036	GOBP_REPRODUCTIVE_SYSTEM_DEVELOPMENT	GOBP_REPRODUCTIVE_SYSTEM_DEVELOPMENT	NA	199	0.27625844	1.2605513	0.059793815	0.534964	1	1814	tags=22%, list=14%, signal=25%	amygdala	Female
1037	HP_HYPODONTIA	HP_HYPODONTIA	NA	152	0.28414834	1.2604893	0.06639839	0.534643	1	1814	tags=20%, list=14%, signal=24%	amygdala	Female
1038	GOMF_CYTOKINE_BINDING	GOMF_CYTOKINE_BINDING	NA	81	0.31332487	1.2597305	0.10660981	0.5362535	1	1087	tags=20%, list=9%, signal=21%	amygdala	Female
1039	GOBP_RESPONSE_TO_CHEMOKINE	GOBP_RESPONSE_TO_CHEMOKINE	NA	42	0.36039227	1.2590351	0.13859275	0.5377199	1	1387	tags=24%, list=11%, signal=27%	amygdala	Female
1040	HP_ABNORMAL_CLAVICLE_MORPHOLOGY	HP_ABNORMAL_CLAVICLE_MORPHOLOGY	NA	72	0.3217492	1.2588382	0.11909651	0.5377257	1	1466	tags=21%, list=12%, signal=23%	amygdala	Female
1041	GOBP_ACUTE_PHASE_RESPONSE	GOBP_ACUTE_PHASE_RESPONSE	NA	24	0.3982437	1.2587943	0.17436975	0.5373244	1	1209	tags=25%, list=10%, signal=28%	amygdala	Female
1042	GOBP_POSITIVE_REGULATION_OF_CYTOSOLIC_CALCIUM_ION_CONCENTRATION	GOBP_POSITIVE_REGULATION_OF_CYTOSOLIC_CALCIUM_ION_CONCENTRATION	NA	113	0.29538712	1.2586231	0.081932776	0.5372954	1	1387	tags=25%, list=11%, signal=28%	amygdala	Female
1043	GOBP_NERVE_DEVELOPMENT	GOBP_NERVE_DEVELOPMENT	NA	60	0.3361788	1.2585741	0.13469388	0.53694355	1	1011	tags=20%, list=8%, signal=22%	amygdala	Female
1044	HP_ABNORMALITY_OF_THE_ELBOW	HP_ABNORMALITY_OF_THE_ELBOW	NA	184	0.27727047	1.2584869	0.06593407	0.53669405	1	2020	tags=23%, list=16%, signal=27%	amygdala	Female
1045	GOCC_A_BAND	GOCC_A_BAND	NA	22	0.4272444	1.2582906	0.15936255	0.53672206	1	3409	tags=55%, list=27%, signal=74%	amygdala	Female
1046	GOBP_CARTILAGE_DEVELOPMENT	GOBP_CARTILAGE_DEVELOPMENT	NA	134	0.28763297	1.2579743	0.08067941	0.5371632	1	1495	tags=25%, list=12%, signal=28%	amygdala	Female
1047	GOBP_MORPHOGENESIS_OF_A_BRANCHING_STRUCTURE	GOBP_MORPHOGENESIS_OF_A_BRANCHING_STRUCTURE	NA	141	0.28844583	1.257878	0.07066381	0.53693146	1	1913	tags=27%, list=15%, signal=31%	amygdala	Female
1048	HP_CRANIAL_HYPEROSTOSIS	HP_CRANIAL_HYPEROSTOSIS	NA	35	0.37286448	1.2577469	0.13590264	0.536831	1	1648	tags=29%, list=13%, signal=33%	amygdala	Female
1049	GOBP_C4_DICARBOXYLATE_TRANSPORT	GOBP_C4_DICARBOXYLATE_TRANSPORT	NA	24	0.40952155	1.2574971	0.1641791	0.53702855	1	1054	tags=21%, list=8%, signal=23%	amygdala	Female
1050	HP_ABNORMAL_EYELASH_MORPHOLOGY	HP_ABNORMAL_EYELASH_MORPHOLOGY	NA	178	0.2799156	1.2573214	0.058212057	0.5369933	1	2369	tags=23%, list=19%, signal=28%	amygdala	Female
1051	GOCC_I_BAND	GOCC_I_BAND	NA	101	0.29870245	1.2566177	0.096114516	0.5384981	1	2777	tags=35%, list=22%, signal=44%	amygdala	Female
1052	GOMF_ANION_CATION_SYMPORTER_ACTIVITY	GOMF_ANION_CATION_SYMPORTER_ACTIVITY	NA	18	0.44405138	1.256568	0.17959183	0.5381243	1	96	tags=17%, list=1%, signal=17%	amygdala	Female
1053	HP_HIGH_NARROW_PALATE	HP_HIGH_NARROW_PALATE	NA	106	0.3009361	1.256544	0.09533469	0.53768903	1	3273	tags=35%, list=26%, signal=47%	amygdala	Female
1054	GOMF_PEPTIDE_RECEPTOR_ACTIVITY	GOMF_PEPTIDE_RECEPTOR_ACTIVITY	NA	63	0.3312867	1.2562113	0.12701613	0.5381421	1	1407	tags=25%, list=11%, signal=28%	amygdala	Female
1055	GOBP_EPITHELIAL_TUBE_MORPHOGENESIS	GOBP_EPITHELIAL_TUBE_MORPHOGENESIS	NA	247	0.2639785	1.2557402	0.036876354	0.5390457	1	2008	tags=24%, list=16%, signal=28%	amygdala	Female
1056	HP_WIDE_MOUTH	HP_WIDE_MOUTH	NA	151	0.28403407	1.2553587	0.07392197	0.53962976	1	3356	tags=31%, list=26%, signal=42%	amygdala	Female
1057	HP_STREAK_OVARY	HP_STREAK_OVARY	NA	15	0.45807403	1.2548788	0.20576131	0.5405406	1	2002	tags=33%, list=16%, signal=40%	amygdala	Female
1058	GOBP_REGULATION_OF_OSSIFICATION	GOBP_REGULATION_OF_OSSIFICATION	NA	85	0.30993757	1.2546971	0.112266116	0.5405724	1	1774	tags=32%, list=14%, signal=37%	amygdala	Female
1059	HP_ENLARGED_THORAX	HP_ENLARGED_THORAX	NA	50	0.3457211	1.2537906	0.1391863	0.5426451	1	3319	tags=42%, list=26%, signal=57%	amygdala	Female
1060	GOMF_BETA_TUBULIN_BINDING	GOMF_BETA_TUBULIN_BINDING	NA	33	0.38107938	1.2536275	0.16198704	0.54258114	1	3769	tags=39%, list=30%, signal=56%	amygdala	Female
1061	GOBP_EPITHELIAL_CELL_MORPHOGENESIS	GOBP_EPITHELIAL_CELL_MORPHOGENESIS	NA	22	0.4062813	1.2530315	0.17693837	0.5437681	1	1651	tags=32%, list=13%, signal=37%	amygdala	Female
1062	GOBP_SKIN_EPIDERMIS_DEVELOPMENT	GOBP_SKIN_EPIDERMIS_DEVELOPMENT	NA	62	0.32705572	1.2529644	0.128	0.5434519	1	2660	tags=37%, list=21%, signal=47%	amygdala	Female
1063	HP_KETONURIA	HP_KETONURIA	NA	20	0.4267521	1.2529427	0.18669528	0.5429888	1	3009	tags=45%, list=24%, signal=59%	amygdala	Female
1064	HP_ABNORMAL_URINE_PHOSPHATE_CONCENTRATION	HP_ABNORMAL_URINE_PHOSPHATE_CONCENTRATION	NA	15	0.46647406	1.2527431	0.20622568	0.543019	1	807	tags=27%, list=6%, signal=28%	amygdala	Female
1065	GOBP_REGULATION_OF_CARDIAC_MUSCLE_CONTRACTION_BY_CALCIUM_ION_SIGNALING	GOBP_REGULATION_OF_CARDIAC_MUSCLE_CONTRACTION_BY_CALCIUM_ION_SIGNALING	NA	20	0.41048077	1.2526673	0.18354431	0.54274374	1	1493	tags=25%, list=12%, signal=28%	amygdala	Female
1066	GOBP_CYTOKINE_MEDIATED_SIGNALING_PATHWAY	GOBP_CYTOKINE_MEDIATED_SIGNALING_PATHWAY	NA	283	0.25823575	1.251853	0.052401748	0.54448724	1	1489	tags=18%, list=12%, signal=20%	amygdala	Female
1067	GOBP_HETEROTYPIC_CELL_CELL_ADHESION	GOBP_HETEROTYPIC_CELL_CELL_ADHESION	NA	36	0.37093383	1.2518017	0.16283925	0.5441409	1	1204	tags=25%, list=10%, signal=28%	amygdala	Female
1068	GOMF_DEUBIQUITINASE_ACTIVITY	GOMF_DEUBIQUITINASE_ACTIVITY	NA	79	0.31846008	1.2517563	0.11087866	0.5437653	1	2665	tags=24%, list=21%, signal=30%	amygdala	Female
1069	HP_ERUPTION_FAILURE	HP_ERUPTION_FAILURE	NA	15	0.46344575	1.2517333	0.2099792	0.54331	1	2435	tags=40%, list=19%, signal=49%	amygdala	Female
1070	HP_EXTERNAL_GENITAL_HYPOPLASIA	HP_EXTERNAL_GENITAL_HYPOPLASIA	NA	418	0.2511074	1.2514963	0.020703934	0.5435057	1	2338	tags=25%, list=18%, signal=29%	amygdala	Female
1071	HP_ABNORMAL_DURA_MATER_MORPHOLOGY	HP_ABNORMAL_DURA_MATER_MORPHOLOGY	NA	15	0.45901307	1.2514638	0.17959183	0.54311055	1	2314	tags=33%, list=18%, signal=41%	amygdala	Female
1072	HP_RECURRENT_BACTERIAL_INFECTIONS	HP_RECURRENT_BACTERIAL_INFECTIONS	NA	114	0.29271233	1.2513711	0.077419356	0.5428544	1	957	tags=18%, list=8%, signal=20%	amygdala	Female
1073	HP_ANTERIORLY_PLACED_ANUS	HP_ANTERIORLY_PLACED_ANUS	NA	39	0.3615448	1.2513703	0.15243903	0.54234964	1	2490	tags=33%, list=20%, signal=41%	amygdala	Female
1074	HP_GYNECOMASTIA	HP_GYNECOMASTIA	NA	56	0.33806208	1.2512178	0.14522822	0.5422904	1	2933	tags=38%, list=23%, signal=49%	amygdala	Female
1075	GOBP_CONNECTIVE_TISSUE_DEVELOPMENT	GOBP_CONNECTIVE_TISSUE_DEVELOPMENT	NA	190	0.27336258	1.2509496	0.06500956	0.5425128	1	1495	tags=22%, list=12%, signal=25%	amygdala	Female
1076	GOBP_MICROTUBULE_ORGANIZING_CENTER_LOCALIZATION	GOBP_MICROTUBULE_ORGANIZING_CENTER_LOCALIZATION	NA	26	0.39938602	1.2508334	0.1770428	0.5423643	1	2783	tags=31%, list=22%, signal=39%	amygdala	Female
1077	GOBP_POSITIVE_REGULATION_OF_NEURON_PROJECTION_DEVELOPMENT	GOBP_POSITIVE_REGULATION_OF_NEURON_PROJECTION_DEVELOPMENT	NA	133	0.2899292	1.2508019	0.08523908	0.54196227	1	2108	tags=26%, list=17%, signal=30%	amygdala	Female
1078	HP_ABNORMAL_RENAL_PELVIS_MORPHOLOGY	HP_ABNORMAL_RENAL_PELVIS_MORPHOLOGY	NA	169	0.2793508	1.2499691	0.07079646	0.5439075	1	2928	tags=30%, list=23%, signal=38%	amygdala	Female
1079	HP_REDUCED_VITAL_CAPACITY	HP_REDUCED_VITAL_CAPACITY	NA	21	0.41130355	1.2498766	0.18790497	0.5436841	1	1802	tags=38%, list=14%, signal=44%	amygdala	Female
1080	HP_CONGENITAL_NYSTAGMUS	HP_CONGENITAL_NYSTAGMUS	NA	62	0.3317806	1.2497486	0.12526539	0.5435449	1	3053	tags=35%, list=24%, signal=47%	amygdala	Female
1081	HP_CHRONIC_FATIGUE	HP_CHRONIC_FATIGUE	NA	18	0.4414043	1.2494717	0.2	0.5437786	1	2865	tags=44%, list=23%, signal=57%	amygdala	Female
1082	HP_CORNEAL_DYSTROPHY	HP_CORNEAL_DYSTROPHY	NA	21	0.4108635	1.2493477	0.1802935	0.5436138	1	2058	tags=38%, list=16%, signal=45%	amygdala	Female
1083	HP_ABNORMAL_TRACHEOBRONCHIAL_MORPHOLOGY	HP_ABNORMAL_TRACHEOBRONCHIAL_MORPHOLOGY	NA	231	0.26772386	1.2490945	0.05485232	0.5438172	1	2324	tags=24%, list=18%, signal=29%	amygdala	Female
1084	GOBP_ASTROCYTE_DIFFERENTIATION	GOBP_ASTROCYTE_DIFFERENTIATION	NA	70	0.3215293	1.248978	0.12055336	0.54362535	1	2660	tags=40%, list=21%, signal=50%	amygdala	Female
1085	HP_ABNORMALITY_OF_THE_PHALANGES_OF_THE_TOES	HP_ABNORMALITY_OF_THE_PHALANGES_OF_THE_TOES	NA	88	0.3104815	1.2488064	0.10460251	0.5436312	1	1811	tags=22%, list=14%, signal=25%	amygdala	Female
1086	GOBP_HEPATICOBILIARY_SYSTEM_DEVELOPMENT	GOBP_HEPATICOBILIARY_SYSTEM_DEVELOPMENT	NA	103	0.29770935	1.2487285	0.097609565	0.5433312	1	2198	tags=26%, list=17%, signal=31%	amygdala	Female
1087	HP_CONE_SHAPED_EPIPHYSES_OF_THE_PHALANGES_OF_THE_HAND	HP_CONE_SHAPED_EPIPHYSES_OF_THE_PHALANGES_OF_THE_HAND	NA	20	0.4304321	1.2481725	0.20250522	0.5444666	1	1329	tags=25%, list=10%, signal=28%	amygdala	Female
1088	HP_LOBAR_HOLOPROSENCEPHALY	HP_LOBAR_HOLOPROSENCEPHALY	NA	19	0.42932	1.2481006	0.19709544	0.5441489	1	4123	tags=63%, list=33%, signal=93%	amygdala	Female
1089	HP_ABNORMAL_CARDIAC_VENTRICULAR_FUNCTION	HP_ABNORMAL_CARDIAC_VENTRICULAR_FUNCTION	NA	76	0.3200659	1.2474313	0.13169643	0.54566866	1	2561	tags=30%, list=20%, signal=38%	amygdala	Female
1090	HP_TALIPES_EQUINOVARUS	HP_TALIPES_EQUINOVARUS	NA	248	0.26514027	1.2473178	0.0625	0.54549986	1	2226	tags=24%, list=18%, signal=29%	amygdala	Female
1091	HP_ABNORMALITY_OF_CRANIAL_SUTURES	HP_ABNORMALITY_OF_CRANIAL_SUTURES	NA	253	0.26283756	1.2470853	0.06711409	0.5456907	1	2236	tags=22%, list=18%, signal=26%	amygdala	Female
1092	GOBP_CHONDROCYTE_DIFFERENTIATION	GOBP_CHONDROCYTE_DIFFERENTIATION	NA	86	0.31326863	1.2469143	0.113168724	0.5457187	1	1871	tags=28%, list=15%, signal=33%	amygdala	Female
1093	HP_CEREBELLAR_MALFORMATION	HP_CEREBELLAR_MALFORMATION	NA	176	0.2721008	1.2466114	0.071570575	0.54603493	1	2197	tags=21%, list=17%, signal=25%	amygdala	Female
1094	HP_VASCULAR_DILATATION	HP_VASCULAR_DILATATION	NA	201	0.27405468	1.246323	0.060542796	0.546361	1	3681	tags=37%, list=29%, signal=51%	amygdala	Female
1095	GOBP_CELL_FATE_COMMITMENT_INVOLVED_IN_FORMATION_OF_PRIMARY_GERM_LAYER	GOBP_CELL_FATE_COMMITMENT_INVOLVED_IN_FORMATION_OF_PRIMARY_GERM_LAYER	NA	18	0.43379343	1.2457318	0.17708333	0.5475584	1	2976	tags=56%, list=23%, signal=73%	amygdala	Female
1096	GOBP_REGULATION_OF_G_PROTEIN_COUPLED_RECEPTOR_SIGNALING_PATHWAY	GOBP_REGULATION_OF_G_PROTEIN_COUPLED_RECEPTOR_SIGNALING_PATHWAY	NA	101	0.29726988	1.2456579	0.122199595	0.5472312	1	1230	tags=18%, list=10%, signal=20%	amygdala	Female
1097	HP_INCISOR_MACRODONTIA	HP_INCISOR_MACRODONTIA	NA	61	0.3289383	1.2454549	0.1255144	0.5473566	1	3273	tags=36%, list=26%, signal=48%	amygdala	Female
1098	GOBP_LUNG_CELL_DIFFERENTIATION	GOBP_LUNG_CELL_DIFFERENTIATION	NA	20	0.4182676	1.2450831	0.21008404	0.5479291	1	2632	tags=55%, list=21%, signal=69%	amygdala	Female
1099	GOBP_ISOPRENOID_METABOLIC_PROCESS	GOBP_ISOPRENOID_METABOLIC_PROCESS	NA	76	0.31091306	1.2450122	0.11439842	0.5476478	1	1571	tags=18%, list=12%, signal=21%	amygdala	Female
1100	GOBP_EPITHELIAL_TUBE_FORMATION	GOBP_EPITHELIAL_TUBE_FORMATION	NA	108	0.2954891	1.2448541	0.10995851	0.5475656	1	2632	tags=32%, list=21%, signal=41%	amygdala	Female
1101	GOMF_INTEGRIN_BINDING	GOMF_INTEGRIN_BINDING	NA	120	0.2916071	1.244657	0.09202454	0.5476705	1	1204	tags=22%, list=10%, signal=24%	amygdala	Female
1102	GOBP_NEGATIVE_REGULATION_OF_LEUKOCYTE_APOPTOTIC_PROCESS	GOBP_NEGATIVE_REGULATION_OF_LEUKOCYTE_APOPTOTIC_PROCESS	NA	34	0.37014005	1.2442094	0.1673913	0.54849935	1	1774	tags=32%, list=14%, signal=38%	amygdala	Female
1103	HP_SKIN_TAGS	HP_SKIN_TAGS	NA	60	0.33471316	1.2441591	0.15448852	0.54814875	1	2126	tags=23%, list=17%, signal=28%	amygdala	Female
1104	GOBP_MOLTING_CYCLE	GOBP_MOLTING_CYCLE	NA	73	0.31181785	1.2441198	0.116959065	0.5477633	1	2660	tags=36%, list=21%, signal=45%	amygdala	Female
1105	GOBP_CELLULAR_RESPONSE_TO_AMYLOID_BETA	GOBP_CELLULAR_RESPONSE_TO_AMYLOID_BETA	NA	35	0.36583495	1.2439524	0.15049505	0.5477681	1	1827	tags=26%, list=14%, signal=30%	amygdala	Female
1106	HP_TOXEMIA_OF_PREGNANCY	HP_TOXEMIA_OF_PREGNANCY	NA	16	0.4494611	1.2438781	0.17372881	0.54749435	1	2554	tags=50%, list=20%, signal=63%	amygdala	Female
1107	GOBP_RESPONSE_TO_STARVATION	GOBP_RESPONSE_TO_STARVATION	NA	170	0.27765924	1.2438713	0.08993576	0.54701793	1	3052	tags=33%, list=24%, signal=43%	amygdala	Female
1108	GOBP_OSTEOBLAST_DIFFERENTIATION	GOBP_OSTEOBLAST_DIFFERENTIATION	NA	171	0.27908084	1.2438353	0.07249467	0.5466231	1	1934	tags=25%, list=15%, signal=29%	amygdala	Female
1109	HP_ASTROCYTOMA	HP_ASTROCYTOMA	NA	18	0.43346575	1.2436929	0.1875	0.5465035	1	3196	tags=39%, list=25%, signal=52%	amygdala	Female
1110	HP_DISPROPORTIONATE_SHORT_LIMB_SHORT_STATURE	HP_DISPROPORTIONATE_SHORT_LIMB_SHORT_STATURE	NA	72	0.31888446	1.2436812	0.12936345	0.5460445	1	1811	tags=24%, list=14%, signal=27%	amygdala	Female
1111	HP_ABNORMAL_EARLOBE_MORPHOLOGY	HP_ABNORMAL_EARLOBE_MORPHOLOGY	NA	71	0.31410205	1.2435459	0.12903225	0.5459391	1	1811	tags=20%, list=14%, signal=23%	amygdala	Female
1112	HP_SHUFFLING_GAIT	HP_SHUFFLING_GAIT	NA	26	0.39588824	1.2432326	0.18882467	0.5463264	1	1646	tags=27%, list=13%, signal=31%	amygdala	Female
1113	HP_SMALL_SCROTUM	HP_SMALL_SCROTUM	NA	95	0.3022407	1.2430333	0.11642411	0.5463564	1	3086	tags=35%, list=24%, signal=46%	amygdala	Female
1114	HP_MALE_SEXUAL_DYSFUNCTION	HP_MALE_SEXUAL_DYSFUNCTION	NA	53	0.33763468	1.2421439	0.15280464	0.5485135	1	1455	tags=21%, list=11%, signal=23%	amygdala	Female
1115	HP_ABNORMAL_THUMB_MORPHOLOGY	HP_ABNORMAL_THUMB_MORPHOLOGY	NA	319	0.25754908	1.2419406	0.04025424	0.54859096	1	1991	tags=18%, list=16%, signal=21%	amygdala	Female
1116	GOBP_ERYTHROCYTE_DEVELOPMENT	GOBP_ERYTHROCYTE_DEVELOPMENT	NA	28	0.37907472	1.2417226	0.17058824	0.54874676	1	4331	tags=50%, list=34%, signal=76%	amygdala	Female
1117	GOBP_ENDOTHELIAL_CELL_MIGRATION	GOBP_ENDOTHELIAL_CELL_MIGRATION	NA	175	0.2757978	1.2415025	0.07053942	0.548889	1	2672	tags=29%, list=21%, signal=36%	amygdala	Female
1118	HP_DRUSEN	HP_DRUSEN	NA	19	0.43196416	1.2413316	0.19678715	0.5488912	1	1684	tags=32%, list=13%, signal=36%	amygdala	Female
1119	HP_ABNORMALITY_OF_THE_MENSTRUAL_CYCLE	HP_ABNORMALITY_OF_THE_MENSTRUAL_CYCLE	NA	169	0.27560985	1.2411385	0.06966292	0.54897684	1	1683	tags=18%, list=13%, signal=20%	amygdala	Female
1120	HP_MULTIPLE_CAFE_AU_LAIT_SPOTS	HP_MULTIPLE_CAFE_AU_LAIT_SPOTS	NA	46	0.34834665	1.2409434	0.14072494	0.54907566	1	3213	tags=41%, list=25%, signal=55%	amygdala	Female
1121	GOBP_DICARBOXYLIC_ACID_TRANSPORT	GOBP_DICARBOXYLIC_ACID_TRANSPORT	NA	74	0.3165875	1.2400378	0.14872798	0.5511993	1	1318	tags=22%, list=10%, signal=24%	amygdala	Female
1122	GOBP_CELLULAR_MODIFIED_AMINO_ACID_CATABOLIC_PROCESS	GOBP_CELLULAR_MODIFIED_AMINO_ACID_CATABOLIC_PROCESS	NA	21	0.42176697	1.2395478	0.20808081	0.55211824	1	1967	tags=43%, list=16%, signal=51%	amygdala	Female
1123	HP_ABNORMALITY_OF_BLOOD_VOLUME_HOMEOSTASIS	HP_ABNORMALITY_OF_BLOOD_VOLUME_HOMEOSTASIS	NA	23	0.41184646	1.2393411	0.18724279	0.55221456	1	2476	tags=35%, list=20%, signal=43%	amygdala	Female
1124	GOBP_REGULATION_OF_PEPTIDYL_SERINE_PHOSPHORYLATION	GOBP_REGULATION_OF_PEPTIDYL_SERINE_PHOSPHORYLATION	NA	101	0.2962073	1.2391281	0.10940919	0.5523065	1	1041	tags=17%, list=8%, signal=18%	amygdala	Female
1125	HP_GENITAL_NEOPLASM	HP_GENITAL_NEOPLASM	NA	116	0.29431722	1.2390618	0.11111111	0.5520195	1	3026	tags=34%, list=24%, signal=44%	amygdala	Female
1126	HP_ABNORMALITY_OF_PANCREAS_PHYSIOLOGY	HP_ABNORMALITY_OF_PANCREAS_PHYSIOLOGY	NA	113	0.28841755	1.2387022	0.091880344	0.55255336	1	1678	tags=22%, list=13%, signal=25%	amygdala	Female
1127	GOBP_EYE_MORPHOGENESIS	GOBP_EYE_MORPHOGENESIS	NA	124	0.28911364	1.2377398	0.09355509	0.554888	1	2055	tags=30%, list=16%, signal=35%	amygdala	Female
1128	GOMF_THIOLESTER_HYDROLASE_ACTIVITY	GOMF_THIOLESTER_HYDROLASE_ACTIVITY	NA	32	0.3740752	1.237645	0.1812749	0.5546459	1	1398	tags=25%, list=11%, signal=28%	amygdala	Female
1129	HP_ABNORMALITY_IRIS_MORPHOLOGY	HP_ABNORMALITY_IRIS_MORPHOLOGY	NA	318	0.25664556	1.237528	0.059196617	0.55450326	1	2018	tags=21%, list=16%, signal=24%	amygdala	Female
1130	GOBP_NEUTROPHIL_CHEMOTAXIS	GOBP_NEUTROPHIL_CHEMOTAXIS	NA	51	0.34186402	1.236961	0.1446281	0.5556732	1	1204	tags=25%, list=10%, signal=28%	amygdala	Female
1131	GOBP_POSITIVE_REGULATION_OF_GLUCONEOGENESIS	GOBP_POSITIVE_REGULATION_OF_GLUCONEOGENESIS	NA	15	0.4514041	1.2367959	0.20717132	0.55563986	1	3336	tags=60%, list=26%, signal=81%	amygdala	Female
1132	HP_DECREASED_CIRCULATING_ANDROGEN_CONCENTRATION	HP_DECREASED_CIRCULATING_ANDROGEN_CONCENTRATION	NA	36	0.37018746	1.2367588	0.1456693	0.5552459	1	589	tags=19%, list=5%, signal=20%	amygdala	Female
1133	GOBP_NEURON_RECOGNITION	GOBP_NEURON_RECOGNITION	NA	44	0.3486243	1.2366153	0.14096916	0.5551509	1	1615	tags=23%, list=13%, signal=26%	amygdala	Female
1134	GOCC_NEURON_PROJECTION_MEMBRANE	GOCC_NEURON_PROJECTION_MEMBRANE	NA	52	0.3307349	1.2344375	0.158	0.56103593	1	1210	tags=21%, list=10%, signal=23%	amygdala	Female
1135	GOBP_REGULATION_OF_INFLAMMATORY_RESPONSE	GOBP_REGULATION_OF_INFLAMMATORY_RESPONSE	NA	227	0.2655523	1.2343098	0.08033827	0.5609143	1	1264	tags=15%, list=10%, signal=17%	amygdala	Female
1136	GOBP_REGULATION_OF_TUMOR_NECROSIS_FACTOR_MEDIATED_SIGNALING_PATHWAY	GOBP_REGULATION_OF_TUMOR_NECROSIS_FACTOR_MEDIATED_SIGNALING_PATHWAY	NA	40	0.35807443	1.233996	0.17872341	0.5613547	1	1464	tags=25%, list=12%, signal=28%	amygdala	Female
1137	GOBP_REGULATION_OF_PROTEIN_DEPHOSPHORYLATION	GOBP_REGULATION_OF_PROTEIN_DEPHOSPHORYLATION	NA	80	0.3135606	1.2339212	0.11377245	0.5610585	1	3800	tags=36%, list=30%, signal=51%	amygdala	Female
1138	HP_SHOULDER_GIRDLE_MUSCLE_WEAKNESS	HP_SHOULDER_GIRDLE_MUSCLE_WEAKNESS	NA	43	0.35795334	1.2338586	0.15966387	0.5607475	1	2065	tags=33%, list=16%, signal=39%	amygdala	Female
1139	HP_ARTERIOSCLEROSIS	HP_ARTERIOSCLEROSIS	NA	59	0.3287715	1.233729	0.14227642	0.56063944	1	2476	tags=27%, list=20%, signal=34%	amygdala	Female
1140	GOMF_PEPTIDE_N_ACETYLTRANSFERASE_ACTIVITY	GOMF_PEPTIDE_N_ACETYLTRANSFERASE_ACTIVITY	NA	36	0.35929292	1.2336941	0.17886178	0.56024253	1	3335	tags=36%, list=26%, signal=49%	amygdala	Female
1141	HP_ABNORMALITY_OF_THE_BREAST	HP_ABNORMALITY_OF_THE_BREAST	NA	281	0.2575132	1.2329761	0.05543237	0.56179607	1	2889	tags=30%, list=23%, signal=38%	amygdala	Female
1142	GOBP_EMBRYO_DEVELOPMENT_ENDING_IN_BIRTH_OR_EGG_HATCHING	GOBP_EMBRYO_DEVELOPMENT_ENDING_IN_BIRTH_OR_EGG_HATCHING	NA	490	0.24445334	1.2328345	0.030023094	0.5617055	1	2087	tags=20%, list=16%, signal=23%	amygdala	Female
1143	GOBP_SKIN_DEVELOPMENT	GOBP_SKIN_DEVELOPMENT	NA	162	0.27515694	1.2325335	0.07789474	0.56206876	1	1290	tags=19%, list=10%, signal=21%	amygdala	Female
1144	GOBP_REGULATION_OF_ACTOMYOSIN_STRUCTURE_ORGANIZATION	GOBP_REGULATION_OF_ACTOMYOSIN_STRUCTURE_ORGANIZATION	NA	81	0.31169495	1.2321506	0.14376321	0.56264144	1	1648	tags=15%, list=13%, signal=17%	amygdala	Female
1145	HP_ABNORMALITY_OF_THE_WRIST	HP_ABNORMALITY_OF_THE_WRIST	NA	101	0.2950869	1.2321397	0.114164904	0.56217104	1	2143	tags=24%, list=17%, signal=28%	amygdala	Female
1146	GOMF_PHOSPHORUS_OXYGEN_LYASE_ACTIVITY	GOMF_PHOSPHORUS_OXYGEN_LYASE_ACTIVITY	NA	15	0.45268077	1.2319874	0.21576764	0.56211865	1	3709	tags=60%, list=29%, signal=85%	amygdala	Female
1147	HP_ABNORMAL_FINGERNAIL_MORPHOLOGY	HP_ABNORMAL_FINGERNAIL_MORPHOLOGY	NA	141	0.2819677	1.2314671	0.09730849	0.5631611	1	1865	tags=20%, list=15%, signal=23%	amygdala	Female
1148	HP_REGIONAL_ABNORMALITY_OF_SKIN	HP_REGIONAL_ABNORMALITY_OF_SKIN	NA	402	0.24852608	1.2313569	0.053452116	0.5630114	1	2256	tags=22%, list=18%, signal=26%	amygdala	Female
1149	HP_SUBCUTANEOUS_NODULE	HP_SUBCUTANEOUS_NODULE	NA	67	0.3186921	1.2310761	0.13617887	0.5633897	1	2870	tags=37%, list=23%, signal=48%	amygdala	Female
1150	GOCC_AXONAL_GROWTH_CONE	GOCC_AXONAL_GROWTH_CONE	NA	21	0.4102879	1.2310603	0.2027833	0.5629495	1	3199	tags=48%, list=25%, signal=64%	amygdala	Female
1151	GOBP_EMBRYONIC_PATTERN_SPECIFICATION	GOBP_EMBRYONIC_PATTERN_SPECIFICATION	NA	45	0.34420553	1.2308848	0.14957266	0.56294113	1	2632	tags=40%, list=21%, signal=50%	amygdala	Female
1152	GOMF_RNA_CAP_BINDING	GOMF_RNA_CAP_BINDING	NA	17	0.44056597	1.2307966	0.2090164	0.5626868	1	2862	tags=41%, list=23%, signal=53%	amygdala	Female
1153	GOBP_RESPONSE_TO_CHOLESTEROL	GOBP_RESPONSE_TO_CHOLESTEROL	NA	19	0.42534092	1.2302018	0.19547325	0.5638609	1	1877	tags=37%, list=15%, signal=43%	amygdala	Female
1154	GOBP_REGULATION_OF_DNA_REPLICATION	GOBP_REGULATION_OF_DNA_REPLICATION	NA	106	0.29618073	1.2301995	0.11515152	0.56337845	1	2201	tags=21%, list=17%, signal=25%	amygdala	Female
1155	HP_ABNORMAL_VAGINA_MORPHOLOGY	HP_ABNORMAL_VAGINA_MORPHOLOGY	NA	69	0.31757113	1.229974	0.15592515	0.5635565	1	1814	tags=25%, list=14%, signal=29%	amygdala	Female
1156	HP_NON_MIDLINE_CLEFT_LIP	HP_NON_MIDLINE_CLEFT_LIP	NA	30	0.37492698	1.2295871	0.1875	0.5641601	1	428	tags=17%, list=3%, signal=17%	amygdala	Female
1157	HP_ABNORMAL_VASCULAR_PHYSIOLOGY	HP_ABNORMAL_VASCULAR_PHYSIOLOGY	NA	195	0.26404545	1.229415	0.08039216	0.56418675	1	2678	tags=28%, list=21%, signal=35%	amygdala	Female
1158	HP_EXAGGERATED_CUPID_S_BOW	HP_EXAGGERATED_CUPID_S_BOW	NA	21	0.41424683	1.2292317	0.20449898	0.56424403	1	1095	tags=29%, list=9%, signal=31%	amygdala	Female
1159	GOBP_NEGATIVE_REGULATION_OF_INTRACELLULAR_PROTEIN_TRANSPORT	GOBP_NEGATIVE_REGULATION_OF_INTRACELLULAR_PROTEIN_TRANSPORT	NA	38	0.35878557	1.2290202	0.17012449	0.5643792	1	1405	tags=21%, list=11%, signal=24%	amygdala	Female
1160	GOMF_L_AMINO_ACID_TRANSMEMBRANE_TRANSPORTER_ACTIVITY	GOMF_L_AMINO_ACID_TRANSMEMBRANE_TRANSPORTER_ACTIVITY	NA	47	0.3338429	1.2287663	0.16064256	0.56458783	1	1206	tags=19%, list=10%, signal=21%	amygdala	Female
1161	HP_DUODENAL_ATRESIA	HP_DUODENAL_ATRESIA	NA	28	0.38352293	1.2285502	0.19480519	0.5647454	1	428	tags=11%, list=3%, signal=11%	amygdala	Female
1162	GOMF_HISTONE_DEACETYLASE_BINDING	GOMF_HISTONE_DEACETYLASE_BINDING	NA	92	0.3010615	1.2282653	0.14522822	0.5650807	1	3166	tags=37%, list=25%, signal=49%	amygdala	Female
1163	GOBP_EPIDERMIS_MORPHOGENESIS	GOBP_EPIDERMIS_MORPHOGENESIS	NA	18	0.4327774	1.2281653	0.2037422	0.56488967	1	703	tags=28%, list=6%, signal=29%	amygdala	Female
1164	GOBP_EMBRYONIC_ORGAN_DEVELOPMENT	GOBP_EMBRYONIC_ORGAN_DEVELOPMENT	NA	303	0.2517762	1.227852	0.052747253	0.56535506	1	2055	tags=22%, list=16%, signal=25%	amygdala	Female
1165	GOBP_CELLULAR_RESPONSE_TO_BIOTIC_STIMULUS	GOBP_CELLULAR_RESPONSE_TO_BIOTIC_STIMULUS	NA	158	0.27673423	1.2276567	0.08739837	0.56543756	1	1491	tags=20%, list=12%, signal=22%	amygdala	Female
1166	GOBP_REGULATION_OF_STRIATED_MUSCLE_CELL_DIFFERENTIATION	GOBP_REGULATION_OF_STRIATED_MUSCLE_CELL_DIFFERENTIATION	NA	60	0.32377335	1.2276224	0.15611814	0.5650842	1	1139	tags=18%, list=9%, signal=20%	amygdala	Female
1167	HP_ABNORMAL_ATRIOVENTRICULAR_CONDUCTION	HP_ABNORMAL_ATRIOVENTRICULAR_CONDUCTION	NA	58	0.3266812	1.2275743	0.13972056	0.5647587	1	2204	tags=26%, list=17%, signal=31%	amygdala	Female
1168	HP_APLASIA_HYPOPLASIA_OF_THE_CEREBELLAR_VERMIS	HP_APLASIA_HYPOPLASIA_OF_THE_CEREBELLAR_VERMIS	NA	194	0.2660386	1.2275453	0.087576374	0.56435174	1	2223	tags=22%, list=18%, signal=26%	amygdala	Female
1169	GOBP_SULFUR_COMPOUND_TRANSPORT	GOBP_SULFUR_COMPOUND_TRANSPORT	NA	44	0.3484553	1.2272389	0.16182573	0.5647369	1	1054	tags=18%, list=8%, signal=20%	amygdala	Female
1170	GOBP_FOAM_CELL_DIFFERENTIATION	GOBP_FOAM_CELL_DIFFERENTIATION	NA	25	0.39468968	1.2269208	0.20169851	0.56518555	1	853	tags=24%, list=7%, signal=26%	amygdala	Female
1171	HP_ABNORMAL_UPPER_LIMB_BONE_MORPHOLOGY	HP_ABNORMAL_UPPER_LIMB_BONE_MORPHOLOGY	NA	365	0.2507049	1.226826	0.04269663	0.5649508	1	3066	tags=28%, list=24%, signal=37%	amygdala	Female
1172	HP_FRONTAL_CORTICAL_ATROPHY	HP_FRONTAL_CORTICAL_ATROPHY	NA	59	0.33102268	1.2266414	0.14653465	0.5650249	1	3053	tags=36%, list=24%, signal=47%	amygdala	Female
1173	GOBP_ASSOCIATIVE_LEARNING	GOBP_ASSOCIATIVE_LEARNING	NA	74	0.3096402	1.2263682	0.1484375	0.56535506	1	1190	tags=15%, list=9%, signal=16%	amygdala	Female
1174	HP_RECEPTIVE_LANGUAGE_DELAY	HP_RECEPTIVE_LANGUAGE_DELAY	NA	60	0.32525942	1.2263069	0.13793103	0.5650527	1	3053	tags=33%, list=24%, signal=44%	amygdala	Female
1175	GOBP_NEGATIVE_REGULATION_OF_G_PROTEIN_COUPLED_RECEPTOR_SIGNALING_PATHWAY	GOBP_NEGATIVE_REGULATION_OF_G_PROTEIN_COUPLED_RECEPTOR_SIGNALING_PATHWAY	NA	36	0.35756612	1.2261446	0.18711019	0.56504333	1	1230	tags=22%, list=10%, signal=25%	amygdala	Female
1176	GOBP_MUSCLE_CELL_DIFFERENTIATION	GOBP_MUSCLE_CELL_DIFFERENTIATION	NA	286	0.25655448	1.2258114	0.049217	0.5655288	1	3026	tags=32%, list=24%, signal=41%	amygdala	Female
1177	HP_ABNORMALITY_OF_THE_CALF	HP_ABNORMALITY_OF_THE_CALF	NA	201	0.2671985	1.2256763	0.0862423	0.56544566	1	2032	tags=22%, list=16%, signal=26%	amygdala	Female
1178	GOCC_NUCLEAR_INNER_MEMBRANE	GOCC_NUCLEAR_INNER_MEMBRANE	NA	48	0.34528604	1.2253176	0.16082475	0.56593096	1	2182	tags=33%, list=17%, signal=40%	amygdala	Female
1179	HP_ABNORMALITY_OF_THE_SEPTUM_PELLUCIDUM	HP_ABNORMALITY_OF_THE_SEPTUM_PELLUCIDUM	NA	114	0.28982073	1.2250543	0.113871634	0.56622696	1	1913	tags=22%, list=15%, signal=26%	amygdala	Female
1180	GOMF_PEPTIDE_LYSINE_N_ACETYLTRANSFERASE_ACTIVITY	GOMF_PEPTIDE_LYSINE_N_ACETYLTRANSFERASE_ACTIVITY	NA	31	0.37632084	1.2249842	0.18875502	0.56599	1	3335	tags=39%, list=26%, signal=52%	amygdala	Female
1181	HP_ACQUIRED_ABNORMAL_HAIR_PATTERN	HP_ACQUIRED_ABNORMAL_HAIR_PATTERN	NA	20	0.40297887	1.2246507	0.1888668	0.5665255	1	1850	tags=25%, list=15%, signal=29%	amygdala	Female
1182	HP_WEIGHT_LOSS	HP_WEIGHT_LOSS	NA	225	0.26297763	1.2242675	0.07024793	0.567216	1	2096	tags=23%, list=17%, signal=27%	amygdala	Female
1183	GOBP_ANTIMICROBIAL_HUMORAL_RESPONSE	GOBP_ANTIMICROBIAL_HUMORAL_RESPONSE	NA	33	0.36761504	1.2237945	0.17540322	0.56813043	1	1200	tags=24%, list=9%, signal=27%	amygdala	Female
1184	HP_THORACIC_AORTIC_ANEURYSM	HP_THORACIC_AORTIC_ANEURYSM	NA	131	0.28458855	1.2237893	0.10891089	0.5676607	1	3120	tags=31%, list=25%, signal=40%	amygdala	Female
1185	HP_ABNORMALITY_OF_FACIAL_MUSCULATURE	HP_ABNORMALITY_OF_FACIAL_MUSCULATURE	NA	246	0.25909668	1.2236875	0.064386316	0.56744635	1	2176	tags=24%, list=17%, signal=28%	amygdala	Female
1186	GOBP_STRESS_GRANULE_ASSEMBLY	GOBP_STRESS_GRANULE_ASSEMBLY	NA	27	0.38524237	1.223146	0.19213974	0.56853014	1	5031	tags=63%, list=40%, signal=104%	amygdala	Female
1187	HP_ABNORMALITY_OF_THE_SCROTUM	HP_ABNORMALITY_OF_THE_SCROTUM	NA	132	0.27964014	1.2226608	0.12240664	0.5694374	1	3086	tags=32%, list=24%, signal=42%	amygdala	Female
1188	GOMF_MODIFIED_AMINO_ACID_TRANSMEMBRANE_TRANSPORTER_ACTIVITY	GOMF_MODIFIED_AMINO_ACID_TRANSMEMBRANE_TRANSPORTER_ACTIVITY	NA	19	0.4208463	1.2225361	0.20669292	0.5693356	1	1313	tags=21%, list=10%, signal=23%	amygdala	Female
1189	GOCC_ENDOPLASMIC_RETICULUM_GOLGI_INTERMEDIATE_COMPARTMENT_MEMBRANE	GOCC_ENDOPLASMIC_RETICULUM_GOLGI_INTERMEDIATE_COMPARTMENT_MEMBRANE	NA	65	0.31180352	1.2223992	0.15109344	0.5692427	1	2073	tags=22%, list=16%, signal=26%	amygdala	Female
1190	GOBP_TISSUE_MIGRATION	GOBP_TISSUE_MIGRATION	NA	243	0.26065508	1.2220442	0.066390045	0.56977725	1	2672	tags=28%, list=21%, signal=35%	amygdala	Female
1191	GOBP_ANION_TRANSPORT	GOBP_ANION_TRANSPORT	NA	316	0.25547326	1.2220036	0.06652807	0.5694066	1	1359	tags=18%, list=11%, signal=20%	amygdala	Female
1192	GOMF_TRANSITION_METAL_ION_TRANSMEMBRANE_TRANSPORTER_ACTIVITY	GOMF_TRANSITION_METAL_ION_TRANSMEMBRANE_TRANSPORTER_ACTIVITY	NA	32	0.36613488	1.2219737	0.18825911	0.5690165	1	2276	tags=34%, list=18%, signal=42%	amygdala	Female
1193	GOMF_MICROTUBULE_PLUS_END_BINDING	GOMF_MICROTUBULE_PLUS_END_BINDING	NA	19	0.42448008	1.2219408	0.2046332	0.5686355	1	2979	tags=47%, list=24%, signal=62%	amygdala	Female
1194	GOBP_ENDOTHELIAL_CELL_APOPTOTIC_PROCESS	GOBP_ENDOTHELIAL_CELL_APOPTOTIC_PROCESS	NA	40	0.35423097	1.2219114	0.1875	0.5682482	1	2348	tags=40%, list=19%, signal=49%	amygdala	Female
1195	HP_WEAKNESS_OF_FACIAL_MUSCULATURE	HP_WEAKNESS_OF_FACIAL_MUSCULATURE	NA	177	0.26995763	1.2216556	0.0859375	0.5685314	1	2096	tags=25%, list=17%, signal=29%	amygdala	Female
1196	HP_HYPEROSTOSIS	HP_HYPEROSTOSIS	NA	41	0.350112	1.2215685	0.15966387	0.56832063	1	1648	tags=27%, list=13%, signal=31%	amygdala	Female
1197	HP_ABNORMALITY_OF_THE_COMMON_COAGULATION_PATHWAY	HP_ABNORMALITY_OF_THE_COMMON_COAGULATION_PATHWAY	NA	39	0.3516948	1.2214797	0.15991902	0.5681192	1	3242	tags=46%, list=26%, signal=62%	amygdala	Female
1198	GOMF_NUCLEOSIDE_MONOPHOSPHATE_KINASE_ACTIVITY	GOMF_NUCLEOSIDE_MONOPHOSPHATE_KINASE_ACTIVITY	NA	17	0.42372972	1.2214615	0.20790021	0.5676996	1	2341	tags=41%, list=18%, signal=50%	amygdala	Female
1199	HP_BULBOUS_NOSE	HP_BULBOUS_NOSE	NA	126	0.2826128	1.2214268	0.113871634	0.56732833	1	2369	tags=21%, list=19%, signal=26%	amygdala	Female
1200	HP_COMA	HP_COMA	NA	71	0.30758134	1.2211027	0.15203427	0.5678373	1	2632	tags=37%, list=21%, signal=46%	amygdala	Female
1201	GOMF_G_PROTEIN_BETA_GAMMA_SUBUNIT_COMPLEX_BINDING	GOMF_G_PROTEIN_BETA_GAMMA_SUBUNIT_COMPLEX_BINDING	NA	16	0.4408013	1.2208471	0.21556886	0.5680903	1	1816	tags=31%, list=14%, signal=36%	amygdala	Female
1202	GOBP_CENTRAL_NERVOUS_SYSTEM_NEURON_DIFFERENTIATION	GOBP_CENTRAL_NERVOUS_SYSTEM_NEURON_DIFFERENTIATION	NA	136	0.27723077	1.2207652	0.09896907	0.5678525	1	1191	tags=18%, list=9%, signal=19%	amygdala	Female
1203	HP_ABNORMAL_BLEEDING	HP_ABNORMAL_BLEEDING	NA	372	0.24688812	1.2206511	0.034042552	0.56771594	1	3286	tags=33%, list=26%, signal=43%	amygdala	Female
1204	GOBP_POSITIVE_REGULATION_OF_DEPHOSPHORYLATION	GOBP_POSITIVE_REGULATION_OF_DEPHOSPHORYLATION	NA	52	0.33540016	1.2206384	0.17307693	0.56728685	1	1757	tags=21%, list=14%, signal=24%	amygdala	Female
1205	GOMF_KINASE_REGULATOR_ACTIVITY	GOMF_KINASE_REGULATOR_ACTIVITY	NA	192	0.26348242	1.2203207	0.07905983	0.56773895	1	2991	tags=30%, list=24%, signal=39%	amygdala	Female
1206	GOCC_INTRINSIC_COMPONENT_OF_PRESYNAPTIC_ACTIVE_ZONE_MEMBRANE	GOCC_INTRINSIC_COMPONENT_OF_PRESYNAPTIC_ACTIVE_ZONE_MEMBRANE	NA	15	0.4396348	1.2198128	0.23373984	0.568756	1	811	tags=33%, list=6%, signal=36%	amygdala	Female
1207	GOBP_POSITIVE_REGULATION_OF_SMOOTH_MUSCLE_CELL_MIGRATION	GOBP_POSITIVE_REGULATION_OF_SMOOTH_MUSCLE_CELL_MIGRATION	NA	27	0.38488352	1.2191875	0.20638297	0.5701756	1	1531	tags=30%, list=12%, signal=34%	amygdala	Female
1208	GOMF_PALMITOYLTRANSFERASE_ACTIVITY	GOMF_PALMITOYLTRANSFERASE_ACTIVITY	NA	31	0.37307185	1.2191719	0.18940938	0.569748	1	495	tags=13%, list=4%, signal=13%	amygdala	Female
1209	GOBP_GLANDULAR_EPITHELIAL_CELL_DEVELOPMENT	GOBP_GLANDULAR_EPITHELIAL_CELL_DEVELOPMENT	NA	30	0.37843916	1.2190158	0.18395303	0.5697395	1	1081	tags=27%, list=9%, signal=29%	amygdala	Female
1210	GOBP_ENDODERMAL_CELL_DIFFERENTIATION	GOBP_ENDODERMAL_CELL_DIFFERENTIATION	NA	35	0.35665742	1.2189807	0.17731959	0.5693737	1	883	tags=20%, list=7%, signal=21%	amygdala	Female
1211	HP_PREAURICULAR_SKIN_TAG	HP_PREAURICULAR_SKIN_TAG	NA	48	0.33321285	1.2189685	0.14880952	0.56894296	1	2126	tags=23%, list=17%, signal=27%	amygdala	Female
1212	GOBP_ADIPOSE_TISSUE_DEVELOPMENT	GOBP_ADIPOSE_TISSUE_DEVELOPMENT	NA	40	0.35635892	1.2189505	0.2012848	0.5685199	1	3490	tags=50%, list=28%, signal=69%	amygdala	Female
1213	GOMF_STEROL_BINDING	GOMF_STEROL_BINDING	NA	47	0.33822432	1.2186794	0.17269076	0.56885904	1	1325	tags=21%, list=10%, signal=24%	amygdala	Female
1214	GOBP_REGULATION_OF_BONE_MINERALIZATION	GOBP_REGULATION_OF_BONE_MINERALIZATION	NA	53	0.33017194	1.2184918	0.17515275	0.56891835	1	1774	tags=30%, list=14%, signal=35%	amygdala	Female
1215	GOMF_ACTIVE_ION_TRANSMEMBRANE_TRANSPORTER_ACTIVITY	GOMF_ACTIVE_ION_TRANSMEMBRANE_TRANSPORTER_ACTIVITY	NA	185	0.2693978	1.218443	0.08951965	0.5685883	1	1014	tags=14%, list=8%, signal=15%	amygdala	Female
1216	HP_ABNORMAL_CIRCULATING_SEX_HORMONE_CONCENTRATION	HP_ABNORMAL_CIRCULATING_SEX_HORMONE_CONCENTRATION	NA	59	0.32202482	1.218369	0.15936255	0.56835735	1	589	tags=14%, list=5%, signal=14%	amygdala	Female
1217	GOBP_RESPONSE_TO_ANTIBIOTIC	GOBP_RESPONSE_TO_ANTIBIOTIC	NA	39	0.35277927	1.2182614	0.17959183	0.56821185	1	3382	tags=44%, list=27%, signal=59%	amygdala	Female
1218	HP_ABNORMALITY_OF_FLUID_REGULATION	HP_ABNORMALITY_OF_FLUID_REGULATION	NA	477	0.24248546	1.2181898	0.025157232	0.56796944	1	2398	tags=25%, list=19%, signal=30%	amygdala	Female
1219	GOBP_CELLULAR_RESPONSE_TO_EXTRACELLULAR_STIMULUS	GOBP_CELLULAR_RESPONSE_TO_EXTRACELLULAR_STIMULUS	NA	205	0.26665175	1.2179303	0.07375271	0.56826395	1	2161	tags=23%, list=17%, signal=28%	amygdala	Female
1220	HP_IMPAIRED_TANDEM_GAIT	HP_IMPAIRED_TANDEM_GAIT	NA	57	0.32226607	1.2177325	0.17418033	0.56840247	1	3273	tags=39%, list=26%, signal=52%	amygdala	Female
1221	GOBP_POSITIVE_REGULATION_OF_LONG_TERM_SYNAPTIC_POTENTIATION	GOBP_POSITIVE_REGULATION_OF_LONG_TERM_SYNAPTIC_POTENTIATION	NA	21	0.41512382	1.2177151	0.19721116	0.56799453	1	2369	tags=43%, list=19%, signal=53%	amygdala	Female
1222	GOBP_POSITIVE_REGULATION_OF_GLUCOSE_TRANSMEMBRANE_TRANSPORT	GOBP_POSITIVE_REGULATION_OF_GLUCOSE_TRANSMEMBRANE_TRANSPORT	NA	28	0.37666336	1.2176542	0.2138229	0.56771314	1	3242	tags=43%, list=26%, signal=57%	amygdala	Female
1223	GOMF_G_PROTEIN_COUPLED_RECEPTOR_BINDING	GOMF_G_PROTEIN_COUPLED_RECEPTOR_BINDING	NA	156	0.27469397	1.2172273	0.1	0.56848544	1	1401	tags=21%, list=11%, signal=23%	amygdala	Female
1224	HP_ABNORMALITY_OF_EXOCRINE_PANCREAS_PHYSIOLOGY	HP_ABNORMALITY_OF_EXOCRINE_PANCREAS_PHYSIOLOGY	NA	41	0.34626946	1.217078	0.17791411	0.5684558	1	2998	tags=39%, list=24%, signal=51%	amygdala	Female
1225	GOBP_POSITIVE_REGULATION_OF_GLYCOPROTEIN_METABOLIC_PROCESS	GOBP_POSITIVE_REGULATION_OF_GLYCOPROTEIN_METABOLIC_PROCESS	NA	19	0.4225877	1.2170526	0.18924731	0.5680674	1	1584	tags=37%, list=13%, signal=42%	amygdala	Female
1226	HP_ABNORMAL_FEMALE_REPRODUCTIVE_SYSTEM_PHYSIOLOGY	HP_ABNORMAL_FEMALE_REPRODUCTIVE_SYSTEM_PHYSIOLOGY	NA	218	0.26219055	1.2170091	0.073839664	0.56774855	1	1253	tags=14%, list=10%, signal=16%	amygdala	Female
1227	GOBP_CELLULAR_RESPONSE_TO_ORGANIC_CYCLIC_COMPOUND	GOBP_CELLULAR_RESPONSE_TO_ORGANIC_CYCLIC_COMPOUND	NA	419	0.24323781	1.2169607	0.033783782	0.5674365	1	2873	tags=29%, list=23%, signal=36%	amygdala	Female
1228	HP_PSYCHOGENIC_NON_EPILEPTIC_SEIZURE	HP_PSYCHOGENIC_NON_EPILEPTIC_SEIZURE	NA	89	0.30222246	1.2166815	0.14345992	0.56774247	1	3053	tags=34%, list=24%, signal=44%	amygdala	Female
1229	GOBP_RESPONSE_TO_ANGIOTENSIN	GOBP_RESPONSE_TO_ANGIOTENSIN	NA	26	0.38289303	1.2160773	0.20594059	0.5689891	1	2000	tags=31%, list=16%, signal=36%	amygdala	Female
1230	GOBP_TISSUE_HOMEOSTASIS	GOBP_TISSUE_HOMEOSTASIS	NA	187	0.2649546	1.2158216	0.07201646	0.5692927	1	1878	tags=23%, list=15%, signal=27%	amygdala	Female
1231	GOBP_L_ALPHA_AMINO_ACID_TRANSMEMBRANE_TRANSPORT	GOBP_L_ALPHA_AMINO_ACID_TRANSMEMBRANE_TRANSPORT	NA	54	0.32691056	1.2155749	0.14791666	0.56952864	1	1785	tags=24%, list=14%, signal=28%	amygdala	Female
1232	GOBP_PITUITARY_GLAND_DEVELOPMENT	GOBP_PITUITARY_GLAND_DEVELOPMENT	NA	29	0.38089323	1.2151469	0.208	0.5703906	1	1894	tags=45%, list=15%, signal=53%	amygdala	Female
1233	HP_HEMORRHAGE_OF_THE_EYE	HP_HEMORRHAGE_OF_THE_EYE	NA	31	0.36808637	1.2147621	0.18801653	0.5710662	1	2899	tags=39%, list=23%, signal=50%	amygdala	Female
1234	HP_CONGENITAL_ONSET	HP_CONGENITAL_ONSET	NA	298	0.2521724	1.2145613	0.057569295	0.57118464	1	2552	tags=23%, list=20%, signal=28%	amygdala	Female
1235	GOBP_POSITIVE_REGULATION_OF_PEPTIDYL_TYROSINE_PHOSPHORYLATION	GOBP_POSITIVE_REGULATION_OF_PEPTIDYL_TYROSINE_PHOSPHORYLATION	NA	123	0.2838907	1.2144004	0.13247864	0.57118845	1	1018	tags=17%, list=8%, signal=18%	amygdala	Female
1236	GOBP_PROTEIN_DEPHOSPHORYLATION	GOBP_PROTEIN_DEPHOSPHORYLATION	NA	221	0.26009703	1.2143186	0.07280514	0.57099396	1	2413	tags=25%, list=19%, signal=30%	amygdala	Female
1237	GOBP_REGULATION_OF_LEUKOCYTE_ADHESION_TO_VASCULAR_ENDOTHELIAL_CELL	GOBP_REGULATION_OF_LEUKOCYTE_ADHESION_TO_VASCULAR_ENDOTHELIAL_CELL	NA	18	0.4247127	1.2141113	0.2244489	0.57114863	1	483	tags=17%, list=4%, signal=17%	amygdala	Female
1238	GOBP_FEMALE_SEX_DIFFERENTIATION	GOBP_FEMALE_SEX_DIFFERENTIATION	NA	84	0.30107114	1.214074	0.16460906	0.57080275	1	1814	tags=26%, list=14%, signal=30%	amygdala	Female
1239	HP_CHIARI_MALFORMATION	HP_CHIARI_MALFORMATION	NA	72	0.3118485	1.2139468	0.14069264	0.5706829	1	2143	tags=25%, list=17%, signal=30%	amygdala	Female
1240	GOBP_STEM_CELL_DIVISION	GOBP_STEM_CELL_DIVISION	NA	24	0.3941539	1.2138628	0.19607843	0.5704598	1	3026	tags=42%, list=24%, signal=55%	amygdala	Female
1241	GOBP_RESPONSE_TO_VITAMIN	GOBP_RESPONSE_TO_VITAMIN	NA	55	0.32936013	1.2137457	0.14226805	0.57032406	1	2038	tags=25%, list=16%, signal=30%	amygdala	Female
1242	HP_ABNORMAL_CIRCULATING_SULFUR_AMINO_ACID_CONCENTRATION	HP_ABNORMAL_CIRCULATING_SULFUR_AMINO_ACID_CONCENTRATION	NA	16	0.42981008	1.2135625	0.23839663	0.57039756	1	3187	tags=44%, list=25%, signal=58%	amygdala	Female
1243	GOBP_CIRCADIAN_REGULATION_OF_GENE_EXPRESSION	GOBP_CIRCADIAN_REGULATION_OF_GENE_EXPRESSION	NA	59	0.31785214	1.2134876	0.1487069	0.57014936	1	1636	tags=25%, list=13%, signal=29%	amygdala	Female
1244	HP_ABNORMALITY_OF_THE_ABDOMINAL_WALL	HP_ABNORMALITY_OF_THE_ABDOMINAL_WALL	NA	370	0.24600777	1.2133445	0.052192066	0.57012385	1	2712	tags=26%, list=21%, signal=32%	amygdala	Female
1245	HP_ABNORMALITY_OF_THE_PUBIC_HAIR	HP_ABNORMALITY_OF_THE_PUBIC_HAIR	NA	26	0.37999156	1.2128427	0.20164609	0.571117	1	1196	tags=23%, list=9%, signal=25%	amygdala	Female
1246	HP_DIFFUSE_ALVEOLAR_HEMORRHAGE	HP_DIFFUSE_ALVEOLAR_HEMORRHAGE	NA	15	0.44444138	1.2123742	0.22291666	0.57201916	1	3427	tags=40%, list=27%, signal=55%	amygdala	Female
1247	HP_LOW_SET_POSTERIORLY_ROTATED_EARS	HP_LOW_SET_POSTERIORLY_ROTATED_EARS	NA	215	0.26247486	1.2120851	0.07676349	0.57237995	1	2891	tags=28%, list=23%, signal=36%	amygdala	Female
1248	GOBP_MUSCLE_CELL_CELLULAR_HOMEOSTASIS	GOBP_MUSCLE_CELL_CELLULAR_HOMEOSTASIS	NA	15	0.45263594	1.2118384	0.21637426	0.5726875	1	1678	tags=33%, list=13%, signal=38%	amygdala	Female
1249	GOCC_APICAL_JUNCTION_COMPLEX	GOCC_APICAL_JUNCTION_COMPLEX	NA	108	0.28587386	1.2118374	0.11018711	0.5722318	1	2682	tags=36%, list=21%, signal=45%	amygdala	Female
1250	GOMF_STEROID_BINDING	GOMF_STEROID_BINDING	NA	68	0.3147108	1.2118134	0.15	0.5718482	1	1438	tags=22%, list=11%, signal=25%	amygdala	Female
1251	HP_ABSENT_SPEECH	HP_ABSENT_SPEECH	NA	278	0.25632074	1.2115825	0.05785124	0.5720866	1	3011	tags=28%, list=24%, signal=36%	amygdala	Female
1252	HP_AMBLYOPIA	HP_AMBLYOPIA	NA	71	0.30903023	1.2113224	0.15221988	0.57235545	1	1648	tags=23%, list=13%, signal=26%	amygdala	Female
1253	GOBP_DEVELOPMENTAL_PIGMENTATION	GOBP_DEVELOPMENTAL_PIGMENTATION	NA	33	0.36828274	1.2112871	0.20833333	0.5720042	1	1463	tags=21%, list=12%, signal=24%	amygdala	Female
1254	HP_ASYMMETRIC_GROWTH	HP_ASYMMETRIC_GROWTH	NA	43	0.35042942	1.2112426	0.17408124	0.5716941	1	2817	tags=37%, list=22%, signal=48%	amygdala	Female
1255	HP_CUPPED_EAR	HP_CUPPED_EAR	NA	43	0.34549165	1.2110202	0.17834395	0.5718872	1	2178	tags=23%, list=17%, signal=28%	amygdala	Female
1256	HP_NEOPLASM_OF_THE_TONGUE	HP_NEOPLASM_OF_THE_TONGUE	NA	35	0.35451806	1.2110187	0.1762295	0.57143563	1	3092	tags=37%, list=24%, signal=49%	amygdala	Female
1257	HP_ANONYCHIA	HP_ANONYCHIA	NA	50	0.33776465	1.210813	0.16666667	0.5716213	1	1524	tags=24%, list=12%, signal=27%	amygdala	Female
1258	GOBP_LIMBIC_SYSTEM_DEVELOPMENT	GOBP_LIMBIC_SYSTEM_DEVELOPMENT	NA	92	0.29654583	1.2105786	0.15082644	0.57182676	1	3166	tags=38%, list=25%, signal=50%	amygdala	Female
1259	HP_ABNORMALITY_OF_MOUTH_SIZE	HP_ABNORMALITY_OF_MOUTH_SIZE	NA	330	0.2524953	1.2102339	0.063596494	0.57238185	1	3113	tags=28%, list=25%, signal=37%	amygdala	Female
1260	HP_CORONARY_ARTERY_ATHEROSCLEROSIS	HP_CORONARY_ARTERY_ATHEROSCLEROSIS	NA	34	0.3608374	1.210004	0.18163265	0.57257265	1	794	tags=18%, list=6%, signal=19%	amygdala	Female
1261	GOBP_CELLULAR_RESPONSE_TO_STARVATION	GOBP_CELLULAR_RESPONSE_TO_STARVATION	NA	142	0.27616	1.2098732	0.11293635	0.57249326	1	3052	tags=32%, list=24%, signal=42%	amygdala	Female
1262	GOBP_EXTRINSIC_APOPTOTIC_SIGNALING_PATHWAY	GOBP_EXTRINSIC_APOPTOTIC_SIGNALING_PATHWAY	NA	174	0.26543745	1.2096512	0.10284464	0.5727064	1	1777	tags=21%, list=14%, signal=24%	amygdala	Female
1263	HP_ABNORMAL_MORPHOLOGY_OF_THE_RADIUS	HP_ABNORMAL_MORPHOLOGY_OF_THE_RADIUS	NA	43	0.3529247	1.2094915	0.18533605	0.5727585	1	2137	tags=26%, list=17%, signal=31%	amygdala	Female
1264	HP_ABNORMALITY_OF_FACIAL_SOFT_TISSUE	HP_ABNORMALITY_OF_FACIAL_SOFT_TISSUE	NA	375	0.24440858	1.2093575	0.04904051	0.57270175	1	2096	tags=22%, list=17%, signal=25%	amygdala	Female
1265	GOBP_NEGATIVE_REGULATION_OF_EPITHELIAL_CELL_MIGRATION	GOBP_NEGATIVE_REGULATION_OF_EPITHELIAL_CELL_MIGRATION	NA	50	0.33606488	1.2091893	0.18480493	0.57274675	1	2956	tags=34%, list=23%, signal=44%	amygdala	Female
1266	HP_ACCELERATED_SKELETAL_MATURATION	HP_ACCELERATED_SKELETAL_MATURATION	NA	48	0.33833644	1.209154	0.17731959	0.57241845	1	2662	tags=40%, list=21%, signal=50%	amygdala	Female
1267	GOBP_NEGATIVE_REGULATION_OF_INTRINSIC_APOPTOTIC_SIGNALING_PATHWAY_BY_P53_CLASS_MEDIATOR	GOBP_NEGATIVE_REGULATION_OF_INTRINSIC_APOPTOTIC_SIGNALING_PATHWAY_BY_P53_CLASS_MEDIATOR	NA	16	0.43062514	1.2089987	0.21063395	0.5724125	1	2812	tags=38%, list=22%, signal=48%	amygdala	Female
1268	GOBP_MYOTUBE_CELL_DEVELOPMENT	GOBP_MYOTUBE_CELL_DEVELOPMENT	NA	24	0.39435226	1.2089355	0.22457626	0.5721571	1	1446	tags=25%, list=11%, signal=28%	amygdala	Female
1269	GOCC_BRUSH_BORDER_MEMBRANE	GOCC_BRUSH_BORDER_MEMBRANE	NA	33	0.35929507	1.208436	0.19488189	0.57321495	1	1417	tags=27%, list=11%, signal=31%	amygdala	Female
1270	GOMF_RNA_POLYMERASE_II_GENERAL_TRANSCRIPTION_INITIATION_FACTOR_BINDING	GOMF_RNA_POLYMERASE_II_GENERAL_TRANSCRIPTION_INITIATION_FACTOR_BINDING	NA	22	0.40003058	1.2083986	0.2033195	0.57286465	1	1638	tags=23%, list=13%, signal=26%	amygdala	Female
1271	HP_ABNORMALITY_OF_THE_UPPER_RESPIRATORY_TRACT	HP_ABNORMALITY_OF_THE_UPPER_RESPIRATORY_TRACT	NA	319	0.24853024	1.2076519	0.06753813	0.57464975	1	1814	tags=17%, list=14%, signal=20%	amygdala	Female
1272	HP_MELANOMA	HP_MELANOMA	NA	61	0.3233376	1.2075411	0.18201284	0.57453924	1	2870	tags=38%, list=23%, signal=49%	amygdala	Female
1273	HP_ABNORMALITY_OF_SKELETAL_MATURATION	HP_ABNORMALITY_OF_SKELETAL_MATURATION	NA	262	0.25852638	1.2072719	0.0720339	0.5748626	1	2197	tags=22%, list=17%, signal=26%	amygdala	Female
1274	GOBP_GAMMA_AMINOBUTYRIC_ACID_SIGNALING_PATHWAY	GOBP_GAMMA_AMINOBUTYRIC_ACID_SIGNALING_PATHWAY	NA	20	0.40865853	1.2069111	0.2236842	0.5754771	1	942	tags=25%, list=7%, signal=27%	amygdala	Female
1275	GOCC_INTERMEDIATE_FILAMENT	GOCC_INTERMEDIATE_FILAMENT	NA	56	0.31876674	1.2066615	0.15432099	0.57571024	1	180	tags=9%, list=1%, signal=9%	amygdala	Female
1276	HP_ABNORMAL_EYEBROW_MORPHOLOGY	HP_ABNORMAL_EYEBROW_MORPHOLOGY	NA	469	0.2407408	1.2065871	0.048140045	0.5754835	1	2818	tags=26%, list=22%, signal=32%	amygdala	Female
1277	GOBP_KILLING_OF_CELLS_OF_ANOTHER_ORGANISM	GOBP_KILLING_OF_CELLS_OF_ANOTHER_ORGANISM	NA	15	0.44565558	1.2063057	0.2275449	0.575836	1	1	tags=7%, list=0%, signal=7%	amygdala	Female
1278	HP_ABNORMAL_FEMORAL_NECK_HEAD_MORPHOLOGY	HP_ABNORMAL_FEMORAL_NECK_HEAD_MORPHOLOGY	NA	132	0.2771229	1.2059381	0.09978768	0.5764165	1	1594	tags=19%, list=13%, signal=21%	amygdala	Female
1279	HP_ABNORMAL_ESOPHAGUS_MORPHOLOGY	HP_ABNORMAL_ESOPHAGUS_MORPHOLOGY	NA	166	0.27114788	1.2057595	0.121276595	0.5764852	1	2380	tags=24%, list=19%, signal=29%	amygdala	Female
1280	HP_THORACIC_HYPOPLASIA	HP_THORACIC_HYPOPLASIA	NA	104	0.28813753	1.205672	0.1326087	0.5762971	1	1798	tags=23%, list=14%, signal=27%	amygdala	Female
1281	HP_PARTIAL_DUPLICATION_OF_THE_PHALANX_OF_HAND	HP_PARTIAL_DUPLICATION_OF_THE_PHALANX_OF_HAND	NA	33	0.36327562	1.2055467	0.21868788	0.5762562	1	727	tags=15%, list=6%, signal=16%	amygdala	Female
1282	GOMF_VITAMIN_B6_BINDING	GOMF_VITAMIN_B6_BINDING	NA	40	0.34326714	1.2051075	0.18790497	0.5771327	1	1364	tags=15%, list=11%, signal=17%	amygdala	Female
1283	HP_FACIAL_DIPLEGIA	HP_FACIAL_DIPLEGIA	NA	36	0.35540178	1.2050446	0.20588236	0.57687634	1	654	tags=14%, list=5%, signal=15%	amygdala	Female
1284	GOMF_CHANNEL_INHIBITOR_ACTIVITY	GOMF_CHANNEL_INHIBITOR_ACTIVITY	NA	27	0.38160697	1.2049183	0.2166998	0.5768213	1	1854	tags=33%, list=15%, signal=39%	amygdala	Female
1285	HP_DISSEMINATED_INTRAVASCULAR_COAGULATION	HP_DISSEMINATED_INTRAVASCULAR_COAGULATION	NA	23	0.39460412	1.2048919	0.20754717	0.5764622	1	3427	tags=48%, list=27%, signal=65%	amygdala	Female
1286	HP_NEOPLASM_OF_THE_NERVOUS_SYSTEM	HP_NEOPLASM_OF_THE_NERVOUS_SYSTEM	NA	152	0.2712891	1.2047344	0.108742006	0.5764679	1	3273	tags=32%, list=26%, signal=42%	amygdala	Female
1287	HP_BUNDLE_BRANCH_BLOCK	HP_BUNDLE_BRANCH_BLOCK	NA	43	0.3429203	1.2046546	0.18947369	0.5762707	1	2256	tags=28%, list=18%, signal=34%	amygdala	Female
1288	GOBP_POSITIVE_REGULATION_OF_MACROPHAGE_ACTIVATION	GOBP_POSITIVE_REGULATION_OF_MACROPHAGE_ACTIVATION	NA	17	0.43409562	1.2045482	0.24590164	0.5761492	1	2414	tags=41%, list=19%, signal=51%	amygdala	Female
1289	GOBP_INFLAMMATORY_CELL_APOPTOTIC_PROCESS	GOBP_INFLAMMATORY_CELL_APOPTOTIC_PROCESS	NA	17	0.43413988	1.2045424	0.21276596	0.5757254	1	2817	tags=47%, list=22%, signal=60%	amygdala	Female
1290	HP_NEOPLASM_OF_FATTY_TISSUE	HP_NEOPLASM_OF_FATTY_TISSUE	NA	29	0.37134784	1.20449	0.21181263	0.5754507	1	2976	tags=45%, list=23%, signal=58%	amygdala	Female
1291	GOMF_REGULATORY_RNA_BINDING	GOMF_REGULATORY_RNA_BINDING	NA	29	0.3795844	1.2044024	0.21255061	0.5752736	1	4467	tags=59%, list=35%, signal=90%	amygdala	Female
1292	GOBP_CELLULAR_ALDEHYDE_METABOLIC_PROCESS	GOBP_CELLULAR_ALDEHYDE_METABOLIC_PROCESS	NA	51	0.32604244	1.2042854	0.18312757	0.5752058	1	1403	tags=22%, list=11%, signal=24%	amygdala	Female
1293	GOBP_GAMMA_DELTA_T_CELL_ACTIVATION	GOBP_GAMMA_DELTA_T_CELL_ACTIVATION	NA	15	0.4436696	1.2042658	0.22560975	0.57481617	1	873	tags=27%, list=7%, signal=29%	amygdala	Female
1294	GOBP_ANATOMICAL_STRUCTURE_HOMEOSTASIS	GOBP_ANATOMICAL_STRUCTURE_HOMEOSTASIS	NA	229	0.25425023	1.2039065	0.10583153	0.5754202	1	2018	tags=23%, list=16%, signal=27%	amygdala	Female
1295	GOBP_ERK1_AND_ERK2_CASCADE	GOBP_ERK1_AND_ERK2_CASCADE	NA	205	0.2621779	1.203525	0.10660981	0.5760659	1	1683	tags=23%, list=13%, signal=26%	amygdala	Female
1296	GOMF_BETA_CATENIN_BINDING	GOMF_BETA_CATENIN_BINDING	NA	74	0.3060657	1.2033862	0.14470842	0.57598597	1	2670	tags=31%, list=21%, signal=39%	amygdala	Female
1297	HP_SYNOSTOSIS_INVOLVING_BONES_OF_THE_HAND	HP_SYNOSTOSIS_INVOLVING_BONES_OF_THE_HAND	NA	27	0.3800334	1.2032596	0.20588236	0.5759189	1	931	tags=30%, list=7%, signal=32%	amygdala	Female
1298	GOBP_NEGATIVE_REGULATION_OF_CD4_POSITIVE_ALPHA_BETA_T_CELL_ACTIVATION	GOBP_NEGATIVE_REGULATION_OF_CD4_POSITIVE_ALPHA_BETA_T_CELL_ACTIVATION	NA	21	0.39718708	1.2032474	0.20910972	0.575511	1	3725	tags=57%, list=29%, signal=81%	amygdala	Female
1299	HP_ANKLE_CLONUS	HP_ANKLE_CLONUS	NA	30	0.37131825	1.2031875	0.19315895	0.57526237	1	1523	tags=23%, list=12%, signal=26%	amygdala	Female
1300	GOBP_VASCULAR_ENDOTHELIAL_GROWTH_FACTOR_RECEPTOR_SIGNALING_PATHWAY	GOBP_VASCULAR_ENDOTHELIAL_GROWTH_FACTOR_RECEPTOR_SIGNALING_PATHWAY	NA	45	0.332898	1.2030145	0.186	0.5753175	1	1204	tags=20%, list=10%, signal=22%	amygdala	Female
1301	HP_ABNORMALITY_OF_THE_PLANTAR_SKIN_OF_FOOT	HP_ABNORMALITY_OF_THE_PLANTAR_SKIN_OF_FOOT	NA	137	0.2762483	1.2026237	0.12101911	0.57605183	1	2025	tags=21%, list=16%, signal=25%	amygdala	Female
1302	GOBP_SECONDARY_METABOLIC_PROCESS	GOBP_SECONDARY_METABOLIC_PROCESS	NA	31	0.3710948	1.2023901	0.1875	0.57633245	1	2883	tags=42%, list=23%, signal=54%	amygdala	Female
1303	GOMF_PHOSPHATASE_REGULATOR_ACTIVITY	GOMF_PHOSPHATASE_REGULATOR_ACTIVITY	NA	93	0.2923788	1.2023331	0.15789473	0.57606566	1	2413	tags=25%, list=19%, signal=30%	amygdala	Female
1304	GOBP_PROTEIN_LOCALIZATION_TO_MICROTUBULE	GOBP_PROTEIN_LOCALIZATION_TO_MICROTUBULE	NA	16	0.4415325	1.2022314	0.23347108	0.5759418	1	4182	tags=56%, list=33%, signal=84%	amygdala	Female
1305	GOBP_REGULATION_OF_PRODUCTION_OF_SMALL_RNA_INVOLVED_IN_GENE_SILENCING_BY_RNA	GOBP_REGULATION_OF_PRODUCTION_OF_SMALL_RNA_INVOLVED_IN_GENE_SILENCING_BY_RNA	NA	19	0.41796735	1.2020898	0.21935484	0.57591605	1	1774	tags=32%, list=14%, signal=37%	amygdala	Female
1306	GOBP_CELL_COMMUNICATION_INVOLVED_IN_CARDIAC_CONDUCTION	GOBP_CELL_COMMUNICATION_INVOLVED_IN_CARDIAC_CONDUCTION	NA	48	0.32999542	1.2018375	0.19157895	0.57621795	1	1678	tags=25%, list=13%, signal=29%	amygdala	Female
1307	GOBP_CELLULAR_ION_HOMEOSTASIS	GOBP_CELLULAR_ION_HOMEOSTASIS	NA	344	0.24814555	1.2018186	0.048565123	0.5758291	1	1699	tags=22%, list=13%, signal=24%	amygdala	Female
1308	HP_BRITTLE_HAIR	HP_BRITTLE_HAIR	NA	25	0.38559324	1.2015895	0.23467231	0.57608443	1	1253	tags=24%, list=10%, signal=27%	amygdala	Female
1309	GOBP_PROTEIN_LOCALIZATION_TO_CYTOSKELETON	GOBP_PROTEIN_LOCALIZATION_TO_CYTOSKELETON	NA	50	0.33927196	1.2013754	0.17928287	0.5762944	1	2670	tags=30%, list=21%, signal=38%	amygdala	Female
1310	GOBP_TELENCEPHALON_DEVELOPMENT	GOBP_TELENCEPHALON_DEVELOPMENT	NA	220	0.25961167	1.2011954	0.09146342	0.57633936	1	1263	tags=17%, list=10%, signal=18%	amygdala	Female
1311	HP_ABNORMAL_CIRCULATING_HORMONE_CONCENTRATION	HP_ABNORMAL_CIRCULATING_HORMONE_CONCENTRATION	NA	288	0.2507152	1.2011303	0.072234765	0.5760942	1	1465	tags=18%, list=12%, signal=20%	amygdala	Female
1312	HP_CARDIAC_ARREST	HP_CARDIAC_ARREST	NA	100	0.29006454	1.2010593	0.15767635	0.5758651	1	1644	tags=20%, list=13%, signal=23%	amygdala	Female
1313	HP_ABNORMALITY_OF_UPPER_LIMB_EPIPHYSIS_MORPHOLOGY	HP_ABNORMALITY_OF_UPPER_LIMB_EPIPHYSIS_MORPHOLOGY	NA	43	0.3457003	1.2009073	0.19157895	0.575876	1	1329	tags=23%, list=10%, signal=26%	amygdala	Female
1314	HP_ABNORMAL_CIRCULATING_SERINE_FAMILY_AMINO_ACID_CONCENTRATION	HP_ABNORMAL_CIRCULATING_SERINE_FAMILY_AMINO_ACID_CONCENTRATION	NA	21	0.40356073	1.200885	0.238	0.5755109	1	2074	tags=33%, list=16%, signal=40%	amygdala	Female
1315	HP_ABNORMALITY_OF_THE_CHEEK	HP_ABNORMALITY_OF_THE_CHEEK	NA	181	0.26521057	1.2008798	0.12139918	0.57508135	1	3732	tags=37%, list=29%, signal=52%	amygdala	Female
1316	GOBP_KIDNEY_EPITHELIUM_DEVELOPMENT	GOBP_KIDNEY_EPITHELIUM_DEVELOPMENT	NA	111	0.28334534	1.2007803	0.1431579	0.5749149	1	1957	tags=33%, list=15%, signal=39%	amygdala	Female
1317	HP_HYPOSMIA	HP_HYPOSMIA	NA	40	0.3473823	1.2007669	0.21311475	0.5745252	1	3618	tags=50%, list=29%, signal=70%	amygdala	Female
1318	GOBP_NEGATIVE_REGULATION_OF_LYASE_ACTIVITY	GOBP_NEGATIVE_REGULATION_OF_LYASE_ACTIVITY	NA	16	0.4254704	1.2006493	0.23188406	0.5744248	1	178	tags=19%, list=1%, signal=19%	amygdala	Female
1319	HP_ABNORMAL_NUMBER_OF_TEETH	HP_ABNORMAL_NUMBER_OF_TEETH	NA	256	0.25216132	1.2006139	0.07322176	0.57407975	1	2435	tags=23%, list=19%, signal=28%	amygdala	Female
1320	GOMF_ORGANIC_ACID_TRANSMEMBRANE_TRANSPORTER_ACTIVITY	GOMF_ORGANIC_ACID_TRANSMEMBRANE_TRANSPORTER_ACTIVITY	NA	105	0.29012644	1.2005653	0.13375796	0.573795	1	1359	tags=18%, list=11%, signal=20%	amygdala	Female
1321	HP_MACULE	HP_MACULE	NA	216	0.2585603	1.2001307	0.100217864	0.5746461	1	3070	tags=31%, list=24%, signal=40%	amygdala	Female
1322	GOBP_ACTIN_FILAMENT_BASED_MOVEMENT	GOBP_ACTIN_FILAMENT_BASED_MOVEMENT	NA	101	0.28564155	1.1998098	0.15822785	0.57512075	1	2478	tags=29%, list=20%, signal=35%	amygdala	Female
1323	HP_ABNORMAL_INCISOR_MORPHOLOGY	HP_ABNORMAL_INCISOR_MORPHOLOGY	NA	85	0.29848137	1.199711	0.16875	0.57498044	1	2700	tags=29%, list=21%, signal=37%	amygdala	Female
1324	HP_HYPOPLASTIC_TOENAILS	HP_HYPOPLASTIC_TOENAILS	NA	59	0.319365	1.1994772	0.17898832	0.5752218	1	2369	tags=24%, list=19%, signal=29%	amygdala	Female
1325	GOBP_PLATELET_ACTIVATION	GOBP_PLATELET_ACTIVATION	NA	93	0.29164895	1.1992491	0.15151516	0.57548994	1	2268	tags=27%, list=18%, signal=33%	amygdala	Female
1326	GOBP_POSITIVE_REGULATION_OF_MONONUCLEAR_CELL_MIGRATION	GOBP_POSITIVE_REGULATION_OF_MONONUCLEAR_CELL_MIGRATION	NA	40	0.3485483	1.1991335	0.20645161	0.57540184	1	1299	tags=23%, list=10%, signal=25%	amygdala	Female
1327	GOBP_CELLULAR_SODIUM_ION_HOMEOSTASIS	GOBP_CELLULAR_SODIUM_ION_HOMEOSTASIS	NA	15	0.4465998	1.198927	0.23991935	0.5755783	1	1162	tags=27%, list=9%, signal=29%	amygdala	Female
1328	HP_ABNORMALITY_OF_THE_PALM	HP_ABNORMALITY_OF_THE_PALM	NA	344	0.24386221	1.1989082	0.0787234	0.5751979	1	2162	tags=21%, list=17%, signal=24%	amygdala	Female
1329	HP_SHORT_ATTENTION_SPAN	HP_SHORT_ATTENTION_SPAN	NA	375	0.24432005	1.1988703	0.05894309	0.5748725	1	3336	tags=32%, list=26%, signal=43%	amygdala	Female
1330	HP_CARDIAC_CONDUCTION_ABNORMALITY	HP_CARDIAC_CONDUCTION_ABNORMALITY	NA	107	0.28445607	1.1988231	0.12655602	0.57457805	1	812	tags=13%, list=6%, signal=14%	amygdala	Female
1331	HP_SKIN_PIT	HP_SKIN_PIT	NA	46	0.33406654	1.1987485	0.17218544	0.5743738	1	2001	tags=28%, list=16%, signal=33%	amygdala	Female
1332	GOBP_NEGATIVE_REGULATION_OF_KERATINOCYTE_PROLIFERATION	GOBP_NEGATIVE_REGULATION_OF_KERATINOCYTE_PROLIFERATION	NA	17	0.41555694	1.1984973	0.24	0.57467616	1	1728	tags=35%, list=14%, signal=41%	amygdala	Female
1333	HP_DRY_SKIN	HP_DRY_SKIN	NA	98	0.29042056	1.198315	0.16242662	0.5747717	1	2256	tags=27%, list=18%, signal=32%	amygdala	Female
1334	GOBP_MAINTENANCE_OF_CELL_NUMBER	GOBP_MAINTENANCE_OF_CELL_NUMBER	NA	139	0.275539	1.1982119	0.11201629	0.5746017	1	3044	tags=32%, list=24%, signal=42%	amygdala	Female
1335	HP_ABNORMAL_TRICUSPID_VALVE_MORPHOLOGY	HP_ABNORMAL_TRICUSPID_VALVE_MORPHOLOGY	NA	26	0.38040623	1.1975142	0.22978723	0.5761845	1	931	tags=19%, list=7%, signal=21%	amygdala	Female
1336	HP_PATENT_DUCTUS_ARTERIOSUS	HP_PATENT_DUCTUS_ARTERIOSUS	NA	244	0.25404677	1.1975129	0.08595388	0.5757567	1	3066	tags=28%, list=24%, signal=37%	amygdala	Female
1337	HP_LOW_POSTERIOR_HAIRLINE	HP_LOW_POSTERIOR_HAIRLINE	NA	79	0.30451962	1.1969454	0.18012422	0.57697093	1	2256	tags=28%, list=18%, signal=34%	amygdala	Female
1338	HP_CEREBRAL_PALSY	HP_CEREBRAL_PALSY	NA	34	0.35376036	1.1969049	0.21676892	0.5766634	1	2463	tags=35%, list=19%, signal=44%	amygdala	Female
1339	HP_PULMONARY_ARTERY_DILATATION	HP_PULMONARY_ARTERY_DILATATION	NA	61	0.31337386	1.1965523	0.16155419	0.5772728	1	3053	tags=33%, list=24%, signal=43%	amygdala	Female
1340	HP_HYPOKALEMIA	HP_HYPOKALEMIA	NA	38	0.35125753	1.1965053	0.21325052	0.5769725	1	3882	tags=45%, list=31%, signal=64%	amygdala	Female
1341	HP_ABNORMAL_CONJUNCTIVA_MORPHOLOGY	HP_ABNORMAL_CONJUNCTIVA_MORPHOLOGY	NA	101	0.28757417	1.1958916	0.1241535	0.57826495	1	2884	tags=31%, list=23%, signal=39%	amygdala	Female
1342	GOMF_TRANSFORMING_GROWTH_FACTOR_BETA_BINDING	GOMF_TRANSFORMING_GROWTH_FACTOR_BETA_BINDING	NA	20	0.40275976	1.1954583	0.23818898	0.57907206	1	2188	tags=30%, list=17%, signal=36%	amygdala	Female
1343	GOBP_AXON_DEVELOPMENT	GOBP_AXON_DEVELOPMENT	NA	407	0.23966908	1.1954294	0.055555556	0.5787329	1	2722	tags=27%, list=21%, signal=33%	amygdala	Female
1344	GOBP_NEGATIVE_REGULATION_OF_SMOOTH_MUSCLE_CELL_PROLIFERATION	GOBP_NEGATIVE_REGULATION_OF_SMOOTH_MUSCLE_CELL_PROLIFERATION	NA	34	0.35281053	1.1950529	0.2145749	0.5794206	1	866	tags=21%, list=7%, signal=22%	amygdala	Female
1345	GOBP_MAMMARY_GLAND_MORPHOGENESIS	GOBP_MAMMARY_GLAND_MORPHOGENESIS	NA	34	0.35915843	1.1949333	0.20038168	0.5793194	1	1814	tags=24%, list=14%, signal=27%	amygdala	Female
1346	GOBP_SPROUTING_ANGIOGENESIS	GOBP_SPROUTING_ANGIOGENESIS	NA	100	0.28562957	1.1945887	0.12701613	0.57990414	1	2172	tags=26%, list=17%, signal=31%	amygdala	Female
1347	HP_CENTRAL_HYPOTHYROIDISM	HP_CENTRAL_HYPOTHYROIDISM	NA	45	0.3333486	1.1942573	0.18571429	0.5804415	1	1433	tags=22%, list=11%, signal=25%	amygdala	Female
1348	HP_ABNORMAL_CARTILAGE_MORPHOLOGY	HP_ABNORMAL_CARTILAGE_MORPHOLOGY	NA	35	0.3552568	1.194145	0.22554891	0.5803501	1	4334	tags=60%, list=34%, signal=91%	amygdala	Female
1349	GOBP_FATTY_ACID_BIOSYNTHETIC_PROCESS	GOBP_FATTY_ACID_BIOSYNTHETIC_PROCESS	NA	101	0.28968048	1.1941426	0.16089614	0.57992774	1	2301	tags=30%, list=18%, signal=36%	amygdala	Female
1350	HP_ABNORMAL_AORTIC_VALVE_CUSP_MORPHOLOGY	HP_ABNORMAL_AORTIC_VALVE_CUSP_MORPHOLOGY	NA	78	0.30169377	1.1940081	0.16533865	0.57987684	1	1648	tags=22%, list=13%, signal=25%	amygdala	Female
1351	HP_JOINT_HYPERMOBILITY	HP_JOINT_HYPERMOBILITY	NA	288	0.24774247	1.1934314	0.071428575	0.5811771	1	3273	tags=31%, list=26%, signal=41%	amygdala	Female
1352	HP_INCREASED_BLOOD_PRESSURE	HP_INCREASED_BLOOD_PRESSURE	NA	285	0.24966209	1.1933659	0.08817204	0.5809546	1	3124	tags=30%, list=25%, signal=39%	amygdala	Female
1353	HP_BONE_SPICULE_PIGMENTATION_OF_THE_RETINA	HP_BONE_SPICULE_PIGMENTATION_OF_THE_RETINA	NA	27	0.3779233	1.193288	0.23481782	0.5807297	1	1381	tags=26%, list=11%, signal=29%	amygdala	Female
1354	HP_BIFID_UVULA	HP_BIFID_UVULA	NA	102	0.28918147	1.1932012	0.16204691	0.5805581	1	1956	tags=22%, list=15%, signal=25%	amygdala	Female
1355	HP_ULNAR_DEVIATION_OF_FINGER	HP_ULNAR_DEVIATION_OF_FINGER	NA	22	0.39201176	1.1931534	0.20824742	0.58025414	1	355	tags=18%, list=3%, signal=19%	amygdala	Female
1356	GOBP_KIDNEY_MORPHOGENESIS	GOBP_KIDNEY_MORPHOGENESIS	NA	67	0.30946317	1.1929324	0.19066937	0.5804114	1	1957	tags=36%, list=15%, signal=42%	amygdala	Female
1357	HP_POSTERIORLY_ROTATED_EARS	HP_POSTERIORLY_ROTATED_EARS	NA	326	0.24555233	1.1928833	0.09151786	0.58013976	1	2256	tags=22%, list=18%, signal=27%	amygdala	Female
1358	GOCC_SARCOLEMMA	GOCC_SARCOLEMMA	NA	114	0.28188777	1.1927801	0.15778689	0.5800303	1	2643	tags=29%, list=21%, signal=36%	amygdala	Female
1359	HP_HYPERAMMONEMIA	HP_HYPERAMMONEMIA	NA	47	0.33243474	1.1927607	0.21822034	0.5796579	1	3009	tags=36%, list=24%, signal=47%	amygdala	Female
1360	GOMF_MANNOSYLTRANSFERASE_ACTIVITY	GOMF_MANNOSYLTRANSFERASE_ACTIVITY	NA	20	0.40422836	1.1926917	0.22055675	0.5794458	1	2097	tags=30%, list=17%, signal=36%	amygdala	Female
1361	HP_TRIANGULAR_SHAPED_PHALANGES_OF_THE_HAND	HP_TRIANGULAR_SHAPED_PHALANGES_OF_THE_HAND	NA	180	0.26075846	1.1926613	0.111788616	0.57910496	1	2863	tags=25%, list=23%, signal=32%	amygdala	Female
1362	GOBP_REGULATION_OF_INCLUSION_BODY_ASSEMBLY	GOBP_REGULATION_OF_INCLUSION_BODY_ASSEMBLY	NA	16	0.42754716	1.1923769	0.22012578	0.5795031	1	2801	tags=50%, list=22%, signal=64%	amygdala	Female
1363	GOBP_POSITIVE_REGULATION_OF_SPROUTING_ANGIOGENESIS	GOBP_POSITIVE_REGULATION_OF_SPROUTING_ANGIOGENESIS	NA	16	0.42737916	1.1923566	0.23553719	0.5791414	1	1401	tags=25%, list=11%, signal=28%	amygdala	Female
1364	HP_SYNOSTOSIS_OF_JOINTS	HP_SYNOSTOSIS_OF_JOINTS	NA	118	0.28197902	1.1923043	0.15334773	0.5788695	1	1743	tags=20%, list=14%, signal=23%	amygdala	Female
1365	GOBP_NEURON_PROJECTION_GUIDANCE	GOBP_NEURON_PROJECTION_GUIDANCE	NA	195	0.25774366	1.1922786	0.10782241	0.57851404	1	1935	tags=24%, list=15%, signal=28%	amygdala	Female
1366	HP_SPARSE_EYELASHES	HP_SPARSE_EYELASHES	NA	41	0.340791	1.1920328	0.20766129	0.57876956	1	2153	tags=24%, list=17%, signal=29%	amygdala	Female
1367	HP_SUPERNUMERARY_TOOTH	HP_SUPERNUMERARY_TOOTH	NA	33	0.36461237	1.1914694	0.22494887	0.57996887	1	931	tags=21%, list=7%, signal=23%	amygdala	Female
1368	GOBP_POSITIVE_REGULATION_OF_MUSCLE_CELL_DIFFERENTIATION	GOBP_POSITIVE_REGULATION_OF_MUSCLE_CELL_DIFFERENTIATION	NA	48	0.33831114	1.1912315	0.20588236	0.5802627	1	3026	tags=38%, list=24%, signal=49%	amygdala	Female
1369	GOMF_ACYLTRANSFERASE_ACTIVITY	GOMF_ACYLTRANSFERASE_ACTIVITY	NA	170	0.2669059	1.1911713	0.10967742	0.58002335	1	2776	tags=32%, list=22%, signal=41%	amygdala	Female
1370	GOBP_POSTSYNAPTIC_SPECIALIZATION_ORGANIZATION	GOBP_POSTSYNAPTIC_SPECIALIZATION_ORGANIZATION	NA	30	0.3757037	1.190934	0.22839506	0.5802958	1	1146	tags=27%, list=9%, signal=29%	amygdala	Female
1371	GOBP_VASCULAR_ENDOTHELIAL_GROWTH_FACTOR_PRODUCTION	GOBP_VASCULAR_ENDOTHELIAL_GROWTH_FACTOR_PRODUCTION	NA	27	0.38271374	1.190855	0.22465208	0.58010775	1	1878	tags=33%, list=15%, signal=39%	amygdala	Female
1372	HP_NON_MIDLINE_CLEFT_PALATE	HP_NON_MIDLINE_CLEFT_PALATE	NA	18	0.4196958	1.1906438	0.21975806	0.5802712	1	428	tags=22%, list=3%, signal=23%	amygdala	Female
1373	GOBP_CELLULAR_RESPONSE_TO_XENOBIOTIC_STIMULUS	GOBP_CELLULAR_RESPONSE_TO_XENOBIOTIC_STIMULUS	NA	101	0.28466952	1.1905068	0.14959016	0.580232	1	2315	tags=24%, list=18%, signal=29%	amygdala	Female
1374	HP_ABNORMALITY_OF_THE_PARATHYROID_MORPHOLOGY	HP_ABNORMALITY_OF_THE_PARATHYROID_MORPHOLOGY	NA	16	0.4325294	1.190277	0.242	0.5804404	1	436	tags=13%, list=3%, signal=13%	amygdala	Female
1375	GOMF_PEPTIDE_HORMONE_BINDING	GOMF_PEPTIDE_HORMONE_BINDING	NA	28	0.3684969	1.1900319	0.21341464	0.5807365	1	239	tags=18%, list=2%, signal=18%	amygdala	Female
1376	GOBP_CELLULAR_RESPONSE_TO_HORMONE_STIMULUS	GOBP_CELLULAR_RESPONSE_TO_HORMONE_STIMULUS	NA	446	0.23475033	1.1897289	0.04494382	0.581215	1	3046	tags=33%, list=24%, signal=41%	amygdala	Female
1377	GOBP_INORGANIC_ION_IMPORT_ACROSS_PLASMA_MEMBRANE	GOBP_INORGANIC_ION_IMPORT_ACROSS_PLASMA_MEMBRANE	NA	80	0.29443654	1.1896217	0.16528925	0.5811225	1	917	tags=16%, list=7%, signal=17%	amygdala	Female
1378	HP_TEMPERATURE_INSTABILITY	HP_TEMPERATURE_INSTABILITY	NA	23	0.38285995	1.1895897	0.2	0.58079225	1	428	tags=13%, list=3%, signal=13%	amygdala	Female
1379	GOCC_POLYMERIC_CYTOSKELETAL_FIBER	GOCC_POLYMERIC_CYTOSKELETAL_FIBER	NA	498	0.2354264	1.1895849	0.048034936	0.5803823	1	2277	tags=21%, list=18%, signal=24%	amygdala	Female
1380	HP_ATYPICAL_ABSENCE_SEIZURE	HP_ATYPICAL_ABSENCE_SEIZURE	NA	24	0.3837401	1.1895285	0.24842106	0.580147	1	1850	tags=29%, list=15%, signal=34%	amygdala	Female
1381	GOBP_RESPIRATORY_SYSTEM_DEVELOPMENT	GOBP_RESPIRATORY_SYSTEM_DEVELOPMENT	NA	164	0.26304144	1.1894822	0.11899791	0.57982534	1	2717	tags=31%, list=21%, signal=39%	amygdala	Female
1382	GOBP_PROTEIN_KINASE_A_SIGNALING	GOBP_PROTEIN_KINASE_A_SIGNALING	NA	24	0.3925707	1.1894636	0.22469635	0.57946527	1	926	tags=25%, list=7%, signal=27%	amygdala	Female
1383	GOBP_CARDIAC_MUSCLE_CELL_DIFFERENTIATION	GOBP_CARDIAC_MUSCLE_CELL_DIFFERENTIATION	NA	84	0.29318383	1.1893933	0.17364016	0.57924193	1	2641	tags=33%, list=21%, signal=42%	amygdala	Female
1384	HP_HEADACHE	HP_HEADACHE	NA	232	0.2558742	1.1890218	0.11134454	0.57989365	1	3502	tags=34%, list=28%, signal=47%	amygdala	Female
1385	GOBP_LYMPHANGIOGENESIS	GOBP_LYMPHANGIOGENESIS	NA	15	0.43711722	1.1889288	0.25738397	0.5797408	1	2387	tags=53%, list=19%, signal=66%	amygdala	Female
1386	GOBP_SARCOPLASMIC_RETICULUM_CALCIUM_ION_TRANSPORT	GOBP_SARCOPLASMIC_RETICULUM_CALCIUM_ION_TRANSPORT	NA	29	0.3746355	1.1886932	0.2398374	0.5800277	1	1493	tags=31%, list=12%, signal=35%	amygdala	Female
1387	HP_SEVERE_GLOBAL_DEVELOPMENTAL_DELAY	HP_SEVERE_GLOBAL_DEVELOPMENTAL_DELAY	NA	194	0.25970733	1.1885492	0.118568234	0.58004135	1	2236	tags=22%, list=18%, signal=27%	amygdala	Female
1388	HP_METABOLIC_ACIDOSIS	HP_METABOLIC_ACIDOSIS	NA	104	0.28657103	1.188178	0.15145229	0.5807009	1	3187	tags=34%, list=25%, signal=45%	amygdala	Female
1389	GOBP_CELLULAR_RESPONSE_TO_COPPER_ION	GOBP_CELLULAR_RESPONSE_TO_COPPER_ION	NA	19	0.4079458	1.1880342	0.22653061	0.58069247	1	2000	tags=47%, list=16%, signal=56%	amygdala	Female
1390	HP_ABNORMAL_CIRCULATING_CARBOXYLIC_ACID_CONCENTRATION	HP_ABNORMAL_CIRCULATING_CARBOXYLIC_ACID_CONCENTRATION	NA	168	0.26423973	1.1878331	0.13429752	0.5808274	1	2499	tags=30%, list=20%, signal=37%	amygdala	Female
1391	HP_FIRST_DEGREE_ATRIOVENTRICULAR_BLOCK	HP_FIRST_DEGREE_ATRIOVENTRICULAR_BLOCK	NA	22	0.4039675	1.187823	0.22869022	0.58043903	1	2204	tags=32%, list=17%, signal=38%	amygdala	Female
1392	GOMF_AMIDE_BINDING	GOMF_AMIDE_BINDING	NA	287	0.2481336	1.1877096	0.09414226	0.5803589	1	1844	tags=19%, list=15%, signal=22%	amygdala	Female
1393	GOBP_MESENCHYMAL_CELL_DIFFERENTIATION	GOBP_MESENCHYMAL_CELL_DIFFERENTIATION	NA	189	0.25966376	1.187702	0.11276596	0.57996637	1	2670	tags=30%, list=21%, signal=38%	amygdala	Female
1394	GOBP_CELL_ADHESION_MEDIATED_BY_INTEGRIN	GOBP_CELL_ADHESION_MEDIATED_BY_INTEGRIN	NA	65	0.30517608	1.1876335	0.1740042	0.5797557	1	1196	tags=25%, list=9%, signal=27%	amygdala	Female
1395	GOBP_MEMBRANE_BIOGENESIS	GOBP_MEMBRANE_BIOGENESIS	NA	54	0.3180114	1.1875069	0.19126819	0.57974553	1	2817	tags=35%, list=22%, signal=45%	amygdala	Female
1396	HP_BACK_PAIN	HP_BACK_PAIN	NA	51	0.32941422	1.1871321	0.17731959	0.5804377	1	2930	tags=39%, list=23%, signal=51%	amygdala	Female
1397	HP_GENERALIZED_HYPERPIGMENTATION	HP_GENERALIZED_HYPERPIGMENTATION	NA	28	0.3710964	1.1870091	0.2296748	0.58040255	1	1462	tags=21%, list=12%, signal=24%	amygdala	Female
1398	HP_AMAUROSIS_FUGAX	HP_AMAUROSIS_FUGAX	NA	31	0.3665777	1.1868867	0.21532091	0.5803293	1	3252	tags=45%, list=26%, signal=61%	amygdala	Female
1399	HP_SHORT_DIGIT	HP_SHORT_DIGIT	NA	441	0.23861888	1.1867924	0.06666667	0.580194	1	2889	tags=26%, list=23%, signal=33%	amygdala	Female
1400	HP_NEUROGENIC_BLADDER	HP_NEUROGENIC_BLADDER	NA	29	0.372874	1.1867876	0.23326571	0.5797915	1	2380	tags=31%, list=19%, signal=38%	amygdala	Female
1401	HP_ABNORMAL_NASAL_BASE	HP_ABNORMAL_NASAL_BASE	NA	24	0.38736537	1.1867243	0.2364341	0.5795553	1	1193	tags=17%, list=9%, signal=18%	amygdala	Female
1402	HP_ABNORMAL_HELIX_MORPHOLOGY	HP_ABNORMAL_HELIX_MORPHOLOGY	NA	111	0.28123102	1.1866553	0.16089614	0.57934606	1	2991	tags=35%, list=24%, signal=46%	amygdala	Female
1403	HP_APLASIA_HYPOPLASIA_OF_THE_PATELLA	HP_APLASIA_HYPOPLASIA_OF_THE_PATELLA	NA	18	0.41067824	1.1866398	0.25048923	0.5789671	1	3066	tags=39%, list=24%, signal=51%	amygdala	Female
1404	HP_ABNORMAL_SKIN_MORPHOLOGY_OF_THE_PALM	HP_ABNORMAL_SKIN_MORPHOLOGY_OF_THE_PALM	NA	282	0.24618569	1.1865193	0.10020877	0.57890624	1	2162	tags=21%, list=17%, signal=24%	amygdala	Female
1405	HP_FLAT_ACETABULAR_ROOF	HP_FLAT_ACETABULAR_ROOF	NA	23	0.39397937	1.1863554	0.2422998	0.5789611	1	1798	tags=26%, list=14%, signal=30%	amygdala	Female
1406	GOBP_MAINTENANCE_OF_LOCATION	GOBP_MAINTENANCE_OF_LOCATION	NA	249	0.25105715	1.1863002	0.10897436	0.5787133	1	1678	tags=20%, list=13%, signal=23%	amygdala	Female
1407	GOCC_POSTSYNAPTIC_MEMBRANE	GOCC_POSTSYNAPTIC_MEMBRANE	NA	219	0.25556245	1.1862459	0.104575165	0.5784677	1	1877	tags=23%, list=15%, signal=27%	amygdala	Female
1408	HP_PANHYPOPITUITARISM	HP_PANHYPOPITUITARISM	NA	15	0.4437808	1.1859368	0.24356435	0.5789901	1	2314	tags=33%, list=18%, signal=41%	amygdala	Female
1409	GOBP_RESPONSE_TO_TOPOLOGICALLY_INCORRECT_PROTEIN	GOBP_RESPONSE_TO_TOPOLOGICALLY_INCORRECT_PROTEIN	NA	144	0.27312925	1.1859363	0.14105263	0.5785791	1	2972	tags=31%, list=23%, signal=40%	amygdala	Female
1410	GOMF_METHYL_CPG_BINDING	GOMF_METHYL_CPG_BINDING	NA	18	0.41614732	1.185752	0.26242545	0.57870305	1	2662	tags=28%, list=21%, signal=35%	amygdala	Female
1411	HP_ABNORMALITY_OF_THE_PITUITARY_GLAND	HP_ABNORMALITY_OF_THE_PITUITARY_GLAND	NA	203	0.256651	1.1851913	0.11001965	0.5799382	1	2153	tags=22%, list=17%, signal=26%	amygdala	Female
1412	HP_HYPOCALCEMIA	HP_HYPOCALCEMIA	NA	55	0.31892934	1.184979	0.18426502	0.5801134	1	1797	tags=22%, list=14%, signal=25%	amygdala	Female
1413	GOMF_WNT_PROTEIN_BINDING	GOMF_WNT_PROTEIN_BINDING	NA	21	0.39626878	1.1848147	0.25198412	0.5801866	1	1393	tags=38%, list=11%, signal=43%	amygdala	Female
1414	HP_PANCREATITIS	HP_PANCREATITIS	NA	63	0.312105	1.1847188	0.17510548	0.5800431	1	1387	tags=24%, list=11%, signal=27%	amygdala	Female
1415	HP_HETEROGENEOUS	HP_HETEROGENEOUS	NA	163	0.26359433	1.1846541	0.13478261	0.57982826	1	1480	tags=18%, list=12%, signal=21%	amygdala	Female
1416	GOBP_ATTACHMENT_OF_SPINDLE_MICROTUBULES_TO_KINETOCHORE	GOBP_ATTACHMENT_OF_SPINDLE_MICROTUBULES_TO_KINETOCHORE	NA	26	0.37689102	1.1842376	0.25	0.5806255	1	3358	tags=42%, list=27%, signal=57%	amygdala	Female
1417	HP_NEOPLASM_OF_THE_THYROID_GLAND	HP_NEOPLASM_OF_THE_THYROID_GLAND	NA	71	0.30335465	1.1841426	0.19556452	0.580494	1	3011	tags=37%, list=24%, signal=48%	amygdala	Female
1418	GOMF_GENERAL_TRANSCRIPTION_INITIATION_FACTOR_BINDING	GOMF_GENERAL_TRANSCRIPTION_INITIATION_FACTOR_BINDING	NA	47	0.33079326	1.1840281	0.18969072	0.5804085	1	1793	tags=21%, list=14%, signal=25%	amygdala	Female
1419	HP_BROAD_LONG_BONES	HP_BROAD_LONG_BONES	NA	149	0.27261347	1.1838689	0.13480885	0.58047867	1	1913	tags=21%, list=15%, signal=24%	amygdala	Female
1420	HP_ABSENT_FINGERNAIL	HP_ABSENT_FINGERNAIL	NA	33	0.35985804	1.1838001	0.23625255	0.5802692	1	1524	tags=24%, list=12%, signal=27%	amygdala	Female
1421	GOBP_AXIS_ELONGATION	GOBP_AXIS_ELONGATION	NA	18	0.42105755	1.1837255	0.25	0.58006877	1	1913	tags=33%, list=15%, signal=39%	amygdala	Female
1422	HP_THIN_VERMILION_BORDER	HP_THIN_VERMILION_BORDER	NA	296	0.24631408	1.1836189	0.081932776	0.57999396	1	2700	tags=23%, list=21%, signal=29%	amygdala	Female
1423	GOBP_ANOIKIS	GOBP_ANOIKIS	NA	27	0.37453938	1.1835699	0.20892495	0.5797494	1	1042	tags=19%, list=8%, signal=20%	amygdala	Female
1424	HP_RETINAL_ATROPHY	HP_RETINAL_ATROPHY	NA	118	0.27558482	1.1828824	0.15432099	0.5813736	1	2717	tags=31%, list=21%, signal=38%	amygdala	Female
1425	GOBP_SYNAPTIC_MEMBRANE_ADHESION	GOBP_SYNAPTIC_MEMBRANE_ADHESION	NA	21	0.40295094	1.1828644	0.24590164	0.58102256	1	2700	tags=38%, list=21%, signal=48%	amygdala	Female
1426	HP_MACROTIA	HP_MACROTIA	NA	208	0.2565148	1.1828154	0.11134904	0.58073777	1	2847	tags=28%, list=22%, signal=35%	amygdala	Female
1427	GOBP_UNSATURATED_FATTY_ACID_METABOLIC_PROCESS	GOBP_UNSATURATED_FATTY_ACID_METABOLIC_PROCESS	NA	68	0.30554268	1.1826566	0.1764706	0.58079237	1	2719	tags=38%, list=21%, signal=48%	amygdala	Female
1428	GOCC_PRESYNAPTIC_ACTIVE_ZONE	GOCC_PRESYNAPTIC_ACTIVE_ZONE	NA	67	0.30896068	1.1825255	0.20703125	0.580782	1	1735	tags=25%, list=14%, signal=29%	amygdala	Female
1429	GOMF_MAP_KINASE_KINASE_KINASE_ACTIVITY	GOMF_MAP_KINASE_KINASE_KINASE_ACTIVITY	NA	24	0.38826925	1.1823901	0.2572062	0.58075446	1	619	tags=13%, list=5%, signal=13%	amygdala	Female
1430	GOMF_ACID_THIOL_LIGASE_ACTIVITY	GOMF_ACID_THIOL_LIGASE_ACTIVITY	NA	22	0.39941794	1.1822848	0.2630561	0.5806582	1	2096	tags=36%, list=17%, signal=43%	amygdala	Female
1431	HP_HERNIA	HP_HERNIA	NA	387	0.2379998	1.1819491	0.075789474	0.581239	1	2197	tags=21%, list=17%, signal=25%	amygdala	Female
1432	GOBP_REGULATION_OF_CARDIOCYTE_DIFFERENTIATION	GOBP_REGULATION_OF_CARDIOCYTE_DIFFERENTIATION	NA	17	0.4196539	1.181927	0.23155738	0.58089703	1	2641	tags=53%, list=21%, signal=67%	amygdala	Female
1433	GOBP_FAT_SOLUBLE_VITAMIN_METABOLIC_PROCESS	GOBP_FAT_SOLUBLE_VITAMIN_METABOLIC_PROCESS	NA	22	0.3905239	1.1818781	0.2248394	0.580627	1	2150	tags=32%, list=17%, signal=38%	amygdala	Female
1434	GOBP_NEURON_PROJECTION_ARBORIZATION	GOBP_NEURON_PROJECTION_ARBORIZATION	NA	28	0.37499973	1.1817654	0.24023438	0.58053744	1	978	tags=18%, list=8%, signal=19%	amygdala	Female
1435	GOCC_ACTIN_BASED_CELL_PROJECTION	GOCC_ACTIN_BASED_CELL_PROJECTION	NA	161	0.26123422	1.1810952	0.12337662	0.5820876	1	1689	tags=24%, list=13%, signal=28%	amygdala	Female
1436	GOMF_MOLECULAR_FUNCTION_INHIBITOR_ACTIVITY	GOMF_MOLECULAR_FUNCTION_INHIBITOR_ACTIVITY	NA	70	0.3003599	1.1806494	0.17113402	0.5829472	1	3489	tags=41%, list=28%, signal=57%	amygdala	Female
1437	HP_SLENDER_FINGER	HP_SLENDER_FINGER	NA	102	0.28607893	1.1806475	0.14837398	0.5825481	1	1648	tags=17%, list=13%, signal=19%	amygdala	Female
1438	HP_ABNORMAL_PLATELET_FUNCTION	HP_ABNORMAL_PLATELET_FUNCTION	NA	39	0.34576502	1.1803629	0.2043956	0.58298445	1	3319	tags=41%, list=26%, signal=55%	amygdala	Female
1439	HP_HYPERACTIVITY	HP_HYPERACTIVITY	NA	408	0.23775414	1.1803188	0.06540085	0.5827074	1	3336	tags=32%, list=26%, signal=43%	amygdala	Female
1440	GOBP_POSITIVE_REGULATION_OF_NEURON_MIGRATION	GOBP_POSITIVE_REGULATION_OF_NEURON_MIGRATION	NA	16	0.43055362	1.1800923	0.24899599	0.5829956	1	176	tags=13%, list=1%, signal=13%	amygdala	Female
1441	GOBP_NEGATIVE_REGULATION_OF_OXIDATIVE_STRESS_INDUCED_NEURON_DEATH	GOBP_NEGATIVE_REGULATION_OF_OXIDATIVE_STRESS_INDUCED_NEURON_DEATH	NA	16	0.41727865	1.1799631	0.26041666	0.58292574	1	1178	tags=25%, list=9%, signal=28%	amygdala	Female
1442	GOBP_BONE_MORPHOGENESIS	GOBP_BONE_MORPHOGENESIS	NA	68	0.3045056	1.1799219	0.20842105	0.5826477	1	1774	tags=28%, list=14%, signal=32%	amygdala	Female
1443	HP_IRREGULAR_HYPERPIGMENTATION	HP_IRREGULAR_HYPERPIGMENTATION	NA	217	0.25799906	1.1797476	0.101265825	0.58275044	1	3273	tags=32%, list=26%, signal=43%	amygdala	Female
1444	HP_ABNORMAL_UVULA_MORPHOLOGY	HP_ABNORMAL_UVULA_MORPHOLOGY	NA	123	0.27813745	1.1796013	0.15625	0.58277214	1	1991	tags=21%, list=16%, signal=25%	amygdala	Female
1445	HP_ABNORMAL_LABIA_MORPHOLOGY	HP_ABNORMAL_LABIA_MORPHOLOGY	NA	49	0.33118862	1.1795343	0.20564516	0.58258593	1	1683	tags=18%, list=13%, signal=21%	amygdala	Female
1446	GOBP_POSITIVE_REGULATION_OF_OSTEOBLAST_DIFFERENTIATION	GOBP_POSITIVE_REGULATION_OF_OSTEOBLAST_DIFFERENTIATION	NA	52	0.32864174	1.1795044	0.21252796	0.5822777	1	2976	tags=46%, list=23%, signal=60%	amygdala	Female
1447	HP_LIMB_UNDERGROWTH	HP_LIMB_UNDERGROWTH	NA	174	0.26448688	1.1791637	0.1552795	0.5828841	1	2137	tags=20%, list=17%, signal=24%	amygdala	Female
1448	HP_ABNORMAL_PHARYNX_MORPHOLOGY	HP_ABNORMAL_PHARYNX_MORPHOLOGY	NA	125	0.27356556	1.1785522	0.14412417	0.5842534	1	1095	tags=15%, list=9%, signal=16%	amygdala	Female
1449	HP_ABNORMALITY_OF_THE_FONTANELLES_OR_CRANIAL_SUTURES	HP_ABNORMALITY_OF_THE_FONTANELLES_OR_CRANIAL_SUTURES	NA	310	0.24491784	1.1784911	0.095032394	0.5840152	1	2236	tags=21%, list=18%, signal=25%	amygdala	Female
1450	HP_DEEP_PHILTRUM	HP_DEEP_PHILTRUM	NA	47	0.33031985	1.1784524	0.1920668	0.58373	1	2552	tags=36%, list=20%, signal=45%	amygdala	Female
1451	HP_FACIAL_ASYMMETRY	HP_FACIAL_ASYMMETRY	NA	96	0.28495872	1.1783688	0.15720524	0.5835903	1	1816	tags=20%, list=14%, signal=23%	amygdala	Female
1452	GOBP_POSITIVE_REGULATION_OF_PROTEIN_KINASE_ACTIVITY	GOBP_POSITIVE_REGULATION_OF_PROTEIN_KINASE_ACTIVITY	NA	292	0.24347726	1.1783487	0.089361705	0.5832455	1	1609	tags=18%, list=13%, signal=21%	amygdala	Female
1453	GOBP_MYELOID_CELL_HOMEOSTASIS	GOBP_MYELOID_CELL_HOMEOSTASIS	NA	138	0.26682916	1.17782	0.14132762	0.5843526	1	2754	tags=30%, list=22%, signal=38%	amygdala	Female
1454	GOBP_INOSITOL_PHOSPHATE_BIOSYNTHETIC_PROCESS	GOBP_INOSITOL_PHOSPHATE_BIOSYNTHETIC_PROCESS	NA	23	0.38556924	1.1778157	0.25105485	0.5839646	1	1378	tags=35%, list=11%, signal=39%	amygdala	Female
1455	HP_PNEUMOTHORAX	HP_PNEUMOTHORAX	NA	40	0.33841667	1.1776407	0.23382045	0.58409643	1	1648	tags=20%, list=13%, signal=23%	amygdala	Female
1456	HP_BROAD_TOE	HP_BROAD_TOE	NA	89	0.2922953	1.1776023	0.16463415	0.58379024	1	3661	tags=37%, list=29%, signal=52%	amygdala	Female
1457	HP_ABNORMAL_HEART_VALVE_MORPHOLOGY	HP_ABNORMAL_HEART_VALVE_MORPHOLOGY	NA	242	0.25024757	1.1775358	0.09533469	0.5835995	1	1845	tags=19%, list=15%, signal=22%	amygdala	Female
1458	GOMF_CORE_PROMOTER_SEQUENCE_SPECIFIC_DNA_BINDING	GOMF_CORE_PROMOTER_SEQUENCE_SPECIFIC_DNA_BINDING	NA	36	0.35333756	1.1775335	0.248497	0.58320326	1	682	tags=17%, list=5%, signal=18%	amygdala	Female
1459	GOBP_REGULATION_OF_JNK_CASCADE	GOBP_REGULATION_OF_JNK_CASCADE	NA	103	0.28253838	1.1774292	0.1793249	0.58314043	1	1414	tags=20%, list=11%, signal=23%	amygdala	Female
1460	GOBP_DEVELOPMENT_OF_PRIMARY_FEMALE_SEXUAL_CHARACTERISTICS	GOBP_DEVELOPMENT_OF_PRIMARY_FEMALE_SEXUAL_CHARACTERISTICS	NA	73	0.29922092	1.1771533	0.18503119	0.5835331	1	1648	tags=23%, list=13%, signal=27%	amygdala	Female
1461	GOBP_APPENDAGE_DEVELOPMENT	GOBP_APPENDAGE_DEVELOPMENT	NA	128	0.2696496	1.1769835	0.15157895	0.58361346	1	2020	tags=27%, list=16%, signal=32%	amygdala	Female
1462	HP_MICROGLOSSIA	HP_MICROGLOSSIA	NA	15	0.43232363	1.176859	0.25760648	0.583566	1	3414	tags=53%, list=27%, signal=73%	amygdala	Female
1463	GOBP_REGULATION_OF_RAS_PROTEIN_SIGNAL_TRANSDUCTION	GOBP_REGULATION_OF_RAS_PROTEIN_SIGNAL_TRANSDUCTION	NA	153	0.2646038	1.1768091	0.15065502	0.58332473	1	2075	tags=23%, list=16%, signal=27%	amygdala	Female
1464	HP_HIGHLY_ARCHED_EYEBROW	HP_HIGHLY_ARCHED_EYEBROW	NA	188	0.26313308	1.1766942	0.15184382	0.58324915	1	2818	tags=28%, list=22%, signal=36%	amygdala	Female
1465	HP_ABNORMALITY_OF_THE_FEMALE_GENITALIA	HP_ABNORMALITY_OF_THE_FEMALE_GENITALIA	NA	410	0.23768003	1.176534	0.07522124	0.58332175	1	2141	tags=20%, list=17%, signal=23%	amygdala	Female
1466	GOBP_GRANULOCYTE_MIGRATION	GOBP_GRANULOCYTE_MIGRATION	NA	81	0.30234087	1.1763093	0.1927966	0.5836039	1	1430	tags=23%, list=11%, signal=26%	amygdala	Female
1467	GOBP_PROTEIN_KINASE_C_ACTIVATING_G_PROTEIN_COUPLED_RECEPTOR_SIGNALING_PATHWAY	GOBP_PROTEIN_KINASE_C_ACTIVATING_G_PROTEIN_COUPLED_RECEPTOR_SIGNALING_PATHWAY	NA	19	0.39821705	1.1759737	0.25360826	0.584266	1	533	tags=21%, list=4%, signal=22%	amygdala	Female
1468	GOBP_HEART_PROCESS	GOBP_HEART_PROCESS	NA	183	0.25850332	1.1759499	0.12765957	0.5839361	1	1889	tags=24%, list=15%, signal=28%	amygdala	Female
1469	GOMF_UBIQUITIN_LIKE_PROTEIN_PEPTIDASE_ACTIVITY	GOMF_UBIQUITIN_LIKE_PROTEIN_PEPTIDASE_ACTIVITY	NA	90	0.2893341	1.1757035	0.1804009	0.58423656	1	3322	tags=27%, list=26%, signal=36%	amygdala	Female
1470	HP_ABNORMAL_GLUCOSE_HOMEOSTASIS	HP_ABNORMAL_GLUCOSE_HOMEOSTASIS	NA	444	0.23204221	1.1756299	0.06092437	0.5840393	1	2337	tags=23%, list=18%, signal=27%	amygdala	Female
1471	HP_APLASIA_HYPOPLASIA_OF_THE_PHALANGES_OF_THE_THUMB	HP_APLASIA_HYPOPLASIA_OF_THE_PHALANGES_OF_THE_THUMB	NA	29	0.37100184	1.1755109	0.24845996	0.5840078	1	485	tags=14%, list=4%, signal=14%	amygdala	Female
1472	GOMF_MONOCARBOXYLIC_ACID_TRANSMEMBRANE_TRANSPORTER_ACTIVITY	GOMF_MONOCARBOXYLIC_ACID_TRANSMEMBRANE_TRANSPORTER_ACTIVITY	NA	31	0.35503405	1.1754652	0.25844932	0.5837596	1	1359	tags=26%, list=11%, signal=29%	amygdala	Female
1473	HP_FACIAL_HYPERTRICHOSIS	HP_FACIAL_HYPERTRICHOSIS	NA	127	0.27556396	1.1753836	0.16258352	0.58358955	1	2338	tags=24%, list=18%, signal=30%	amygdala	Female
1474	GOBP_ADULT_BEHAVIOR	GOBP_ADULT_BEHAVIOR	NA	111	0.28041333	1.1752679	0.17012449	0.5835341	1	1899	tags=25%, list=15%, signal=29%	amygdala	Female
1475	GOBP_RESPONSE_TO_NUTRIENT	GOBP_RESPONSE_TO_NUTRIENT	NA	103	0.28296813	1.1750141	0.16244726	0.58385396	1	1248	tags=17%, list=10%, signal=18%	amygdala	Female
1476	GOBP_NEGATIVE_REGULATION_OF_NEURAL_PRECURSOR_CELL_PROLIFERATION	GOBP_NEGATIVE_REGULATION_OF_NEURAL_PRECURSOR_CELL_PROLIFERATION	NA	20	0.39983806	1.1749234	0.25313807	0.583702	1	880	tags=25%, list=7%, signal=27%	amygdala	Female
1477	GOBP_BEHAVIOR	GOBP_BEHAVIOR	NA	484	0.23218921	1.1748978	0.06695464	0.58337545	1	1318	tags=17%, list=10%, signal=18%	amygdala	Female
1478	HP_INTESTINAL_POLYP	HP_INTESTINAL_POLYP	NA	56	0.30967078	1.1748042	0.20171674	0.5832604	1	2976	tags=36%, list=23%, signal=46%	amygdala	Female
1479	HP_ANTENATAL_ONSET	HP_ANTENATAL_ONSET	NA	41	0.33532065	1.1747842	0.23577236	0.5829265	1	2960	tags=34%, list=23%, signal=44%	amygdala	Female
1480	HP_ABNORMALITY_OF_HAIR_TEXTURE	HP_ABNORMALITY_OF_HAIR_TEXTURE	NA	115	0.27724552	1.1746266	0.1493776	0.5829807	1	2256	tags=26%, list=18%, signal=31%	amygdala	Female
1481	HP_BREAST_HYPOPLASIA	HP_BREAST_HYPOPLASIA	NA	22	0.37903866	1.1743602	0.2616633	0.5833766	1	2122	tags=36%, list=17%, signal=44%	amygdala	Female
1482	GOBP_POSITIVE_REGULATION_OF_LYMPHOCYTE_MIGRATION	GOBP_POSITIVE_REGULATION_OF_LYMPHOCYTE_MIGRATION	NA	23	0.38525727	1.1738911	0.25298804	0.5843124	1	1113	tags=26%, list=9%, signal=29%	amygdala	Female
1483	GOBP_SPINDLE_LOCALIZATION	GOBP_SPINDLE_LOCALIZATION	NA	45	0.33074215	1.1736023	0.21255061	0.5847491	1	2460	tags=29%, list=19%, signal=36%	amygdala	Female
1484	GOCC_CELL_PROJECTION_MEMBRANE	GOCC_CELL_PROJECTION_MEMBRANE	NA	264	0.24862349	1.1733371	0.0955414	0.5851428	1	1764	tags=19%, list=14%, signal=22%	amygdala	Female
1485	HP_URINARY_TRACT_NEOPLASM	HP_URINARY_TRACT_NEOPLASM	NA	108	0.276973	1.1732655	0.17173913	0.58496046	1	2976	tags=29%, list=23%, signal=37%	amygdala	Female
1486	HP_ABNORMALITY_OF_LIMB_EPIPHYSIS_MORPHOLOGY	HP_ABNORMALITY_OF_LIMB_EPIPHYSIS_MORPHOLOGY	NA	89	0.28705066	1.1727362	0.1940594	0.58613676	1	1811	tags=20%, list=14%, signal=23%	amygdala	Female
1487	GOBP_REGULATION_OF_HORMONE_LEVELS	GOBP_REGULATION_OF_HORMONE_LEVELS	NA	329	0.23997957	1.1723768	0.08154506	0.58678573	1	1827	tags=22%, list=14%, signal=25%	amygdala	Female
1488	GOBP_REGULATION_OF_EARLY_ENDOSOME_TO_LATE_ENDOSOME_TRANSPORT	GOBP_REGULATION_OF_EARLY_ENDOSOME_TO_LATE_ENDOSOME_TRANSPORT	NA	15	0.41895175	1.1723723	0.2603939	0.5864049	1	2991	tags=53%, list=24%, signal=70%	amygdala	Female
1489	GOBP_HEPATOCYTE_APOPTOTIC_PROCESS	GOBP_HEPATOCYTE_APOPTOTIC_PROCESS	NA	15	0.42881098	1.1723632	0.26848248	0.5860423	1	3963	tags=53%, list=31%, signal=78%	amygdala	Female
1490	GOCC_MICROBODY	GOCC_MICROBODY	NA	114	0.27448437	1.172307	0.17975207	0.5858185	1	1553	tags=18%, list=12%, signal=21%	amygdala	Female
1491	HP_OROFACIAL_DYSKINESIA	HP_OROFACIAL_DYSKINESIA	NA	22	0.39376235	1.1722054	0.24951267	0.5857044	1	2839	tags=36%, list=22%, signal=47%	amygdala	Female
1492	GOCC_DNA_REPAIR_COMPLEX	GOCC_DNA_REPAIR_COMPLEX	NA	16	0.4239284	1.1712954	0.2597137	0.58796716	1	3805	tags=44%, list=30%, signal=62%	amygdala	Female
1493	GOMF_ANTIPORTER_ACTIVITY	GOMF_ANTIPORTER_ACTIVITY	NA	70	0.30149928	1.1711955	0.19758065	0.5878733	1	784	tags=13%, list=6%, signal=14%	amygdala	Female
1494	HP_ABNORMAL_SHAPE_OF_THE_FRONTAL_REGION	HP_ABNORMAL_SHAPE_OF_THE_FRONTAL_REGION	NA	286	0.24542916	1.1711069	0.08552632	0.58772576	1	2256	tags=23%, list=18%, signal=27%	amygdala	Female
1495	HP_POOR_WOUND_HEALING	HP_POOR_WOUND_HEALING	NA	25	0.37789556	1.1709594	0.2542735	0.5877471	1	2720	tags=40%, list=21%, signal=51%	amygdala	Female
1496	HP_ABNORMAL_HAIR_PATTERN	HP_ABNORMAL_HAIR_PATTERN	NA	275	0.24663714	1.1708955	0.1194332	0.58753586	1	3319	tags=33%, list=26%, signal=43%	amygdala	Female
1497	GOBP_MUSCLE_CELL_DEVELOPMENT	GOBP_MUSCLE_CELL_DEVELOPMENT	NA	134	0.26895872	1.1708609	0.1705757	0.5872498	1	1889	tags=21%, list=15%, signal=24%	amygdala	Female
1498	HP_SKIN_NODULE	HP_SKIN_NODULE	NA	85	0.29517034	1.1704546	0.1971831	0.58806765	1	3269	tags=42%, list=26%, signal=57%	amygdala	Female
1499	HP_CUTANEOUS_SYNDACTYLY	HP_CUTANEOUS_SYNDACTYLY	NA	46	0.3273235	1.1703736	0.21153846	0.5879162	1	2143	tags=30%, list=17%, signal=36%	amygdala	Female
1500	GOBP_REGULATION_OF_MIRNA_TRANSCRIPTION	GOBP_REGULATION_OF_MIRNA_TRANSCRIPTION	NA	49	0.3273663	1.1702605	0.2139738	0.5878725	1	1912	tags=31%, list=15%, signal=36%	amygdala	Female
1501	HP_CLEFT_UPPER_LIP	HP_CLEFT_UPPER_LIP	NA	110	0.2801178	1.1702378	0.18604651	0.5875545	1	2153	tags=22%, list=17%, signal=26%	amygdala	Female
1502	GOBP_NEGATIVE_REGULATION_OF_CYTOKINE_PRODUCTION	GOBP_NEGATIVE_REGULATION_OF_CYTOKINE_PRODUCTION	NA	172	0.2610774	1.1702201	0.1173913	0.58721405	1	1506	tags=17%, list=12%, signal=19%	amygdala	Female
1503	GOCC_EXCITATORY_SYNAPSE	GOCC_EXCITATORY_SYNAPSE	NA	44	0.33119342	1.170195	0.21300448	0.58689696	1	1785	tags=27%, list=14%, signal=32%	amygdala	Female
1504	HP_LONG_NOSE	HP_LONG_NOSE	NA	26	0.38066113	1.1701728	0.25879917	0.58656704	1	338	tags=12%, list=3%, signal=12%	amygdala	Female
1505	GOBP_SYNAPSE_ORGANIZATION	GOBP_SYNAPSE_ORGANIZATION	NA	358	0.23799758	1.1701647	0.08577406	0.58620656	1	1895	tags=21%, list=15%, signal=24%	amygdala	Female
1506	GOMF_LIPOPROTEIN_PARTICLE_RECEPTOR_ACTIVITY	GOMF_LIPOPROTEIN_PARTICLE_RECEPTOR_ACTIVITY	NA	15	0.41971338	1.1700304	0.2430279	0.5862058	1	2217	tags=40%, list=17%, signal=48%	amygdala	Female
1507	GOBP_SUBPALLIUM_DEVELOPMENT	GOBP_SUBPALLIUM_DEVELOPMENT	NA	23	0.38267606	1.169787	0.21971253	0.5865088	1	1190	tags=22%, list=9%, signal=24%	amygdala	Female
1508	HP_LEFT_VENTRICULAR_SYSTOLIC_DYSFUNCTION	HP_LEFT_VENTRICULAR_SYSTOLIC_DYSFUNCTION	NA	20	0.40802747	1.1697673	0.26254827	0.58616644	1	2134	tags=25%, list=17%, signal=30%	amygdala	Female
1509	HP_NARROW_MOUTH	HP_NARROW_MOUTH	NA	208	0.25289702	1.1690603	0.10995851	0.58784926	1	3113	tags=31%, list=25%, signal=40%	amygdala	Female
1510	GOBP_NEGATIVE_REGULATION_OF_NEURON_DEATH	GOBP_NEGATIVE_REGULATION_OF_NEURON_DEATH	NA	171	0.26223922	1.1690332	0.14345992	0.5875388	1	866	tags=13%, list=7%, signal=14%	amygdala	Female
1511	GOBP_EPITHELIAL_CELL_APOPTOTIC_PROCESS	GOBP_EPITHELIAL_CELL_APOPTOTIC_PROCESS	NA	92	0.28894514	1.1689546	0.17731959	0.5873948	1	2502	tags=32%, list=20%, signal=39%	amygdala	Female
1512	GOBP_INTERLEUKIN_1_MEDIATED_SIGNALING_PATHWAY	GOBP_INTERLEUKIN_1_MEDIATED_SIGNALING_PATHWAY	NA	22	0.3958856	1.1689461	0.23417722	0.587033	1	2479	tags=45%, list=20%, signal=56%	amygdala	Female
1513	GOBP_RESPONSE_TO_OXYGEN_LEVELS	GOBP_RESPONSE_TO_OXYGEN_LEVELS	NA	255	0.24860348	1.1687934	0.113490365	0.58707577	1	2001	tags=22%, list=16%, signal=25%	amygdala	Female
1514	HP_HYPOPLASIA_OF_PENIS	HP_HYPOPLASIA_OF_PENIS	NA	316	0.24069272	1.1685756	0.105932206	0.5873177	1	2141	tags=23%, list=17%, signal=27%	amygdala	Female
1515	GOBP_NEUROPEPTIDE_SIGNALING_PATHWAY	GOBP_NEUROPEPTIDE_SIGNALING_PATHWAY	NA	49	0.3216091	1.1681627	0.19878297	0.58813	1	537	tags=20%, list=4%, signal=21%	amygdala	Female
1516	HP_HETEROTROPIA	HP_HETEROTROPIA	NA	166	0.2605611	1.1680658	0.16875	0.5880397	1	1574	tags=20%, list=12%, signal=22%	amygdala	Female
1517	HP_ABNORMAL_PLEURA_MORPHOLOGY	HP_ABNORMAL_PLEURA_MORPHOLOGY	NA	105	0.28035897	1.1677626	0.18103448	0.58853966	1	2554	tags=28%, list=20%, signal=34%	amygdala	Female
1518	HP_ARTERIOVENOUS_MALFORMATION	HP_ARTERIOVENOUS_MALFORMATION	NA	45	0.32434997	1.1675549	0.2319149	0.58874905	1	2083	tags=29%, list=16%, signal=34%	amygdala	Female
1519	GOBP_NEGATIVE_REGULATION_OF_CELL_CYCLE_G1_S_PHASE_TRANSITION	GOBP_NEGATIVE_REGULATION_OF_CELL_CYCLE_G1_S_PHASE_TRANSITION	NA	66	0.30818412	1.1671816	0.19517103	0.5894331	1	883	tags=15%, list=7%, signal=16%	amygdala	Female
1520	HP_ABNORMALLY_OSSIFIED_VERTEBRAE	HP_ABNORMALLY_OSSIFIED_VERTEBRAE	NA	17	0.40851706	1.1671224	0.27676767	0.5892239	1	2499	tags=47%, list=20%, signal=59%	amygdala	Female
1521	HP_CHOLESTASIS	HP_CHOLESTASIS	NA	172	0.2581458	1.1670467	0.14822547	0.58909136	1	2312	tags=26%, list=18%, signal=32%	amygdala	Female
1522	HP_ABNORMALITY_OF_THE_TARSAL_BONES	HP_ABNORMALITY_OF_THE_TARSAL_BONES	NA	92	0.29000133	1.1670327	0.1933472	0.58875924	1	1454	tags=18%, list=11%, signal=21%	amygdala	Female
1523	GOBP_NEGATIVE_REGULATION_OF_SMALL_MOLECULE_METABOLIC_PROCESS	GOBP_NEGATIVE_REGULATION_OF_SMALL_MOLECULE_METABOLIC_PROCESS	NA	67	0.30543908	1.1667004	0.20123203	0.5893541	1	855	tags=16%, list=7%, signal=18%	amygdala	Female
1524	HP_APLASIA_HYPOPLASIA_OF_THE_CEREBELLUM	HP_APLASIA_HYPOPLASIA_OF_THE_CEREBELLUM	NA	350	0.24032588	1.1657875	0.10940919	0.59162	1	2226	tags=21%, list=18%, signal=25%	amygdala	Female
1525	GOMF_MANGANESE_ION_BINDING	GOMF_MANGANESE_ION_BINDING	NA	52	0.31981847	1.1657792	0.21135029	0.59124684	1	3375	tags=38%, list=27%, signal=52%	amygdala	Female
1526	HP_APLASIA_HYPOPLASIA_OF_THE_EYEBROW	HP_APLASIA_HYPOPLASIA_OF_THE_EYEBROW	NA	121	0.27418667	1.1657791	0.17094018	0.5908594	1	2256	tags=25%, list=18%, signal=30%	amygdala	Female
1527	HP_ABNORMALITY_OF_CARPAL_BONE_OSSIFICATION	HP_ABNORMALITY_OF_CARPAL_BONE_OSSIFICATION	NA	18	0.40192	1.1653337	0.25614753	0.5917741	1	2143	tags=33%, list=17%, signal=40%	amygdala	Female
1528	GOBP_REGULATION_OF_PHOSPHATIDYLINOSITOL_3_KINASE_ACTIVITY	GOBP_REGULATION_OF_PHOSPHATIDYLINOSITOL_3_KINASE_ACTIVITY	NA	44	0.32600516	1.1653106	0.24074075	0.5914601	1	3026	tags=32%, list=24%, signal=42%	amygdala	Female
1529	HP_VERTIGO	HP_VERTIGO	NA	89	0.28582382	1.1651887	0.18574513	0.591422	1	2930	tags=33%, list=23%, signal=42%	amygdala	Female
1530	HP_SHORT_PHALANX_OF_THE_THUMB	HP_SHORT_PHALANX_OF_THE_THUMB	NA	21	0.39191726	1.1650878	0.24796748	0.5912992	1	355	tags=14%, list=3%, signal=15%	amygdala	Female
1531	HP_HYPERACTIVE_DEEP_TENDON_REFLEXES	HP_HYPERACTIVE_DEEP_TENDON_REFLEXES	NA	23	0.38152024	1.1650069	0.26915115	0.5911572	1	1455	tags=17%, list=11%, signal=20%	amygdala	Female
1532	HP_RECURRENT_FRACTURES	HP_RECURRENT_FRACTURES	NA	85	0.2878919	1.1649349	0.18217821	0.5909875	1	1876	tags=26%, list=15%, signal=30%	amygdala	Female
1533	HP_ABNORMALITY_OF_FEMALE_EXTERNAL_GENITALIA	HP_ABNORMALITY_OF_FEMALE_EXTERNAL_GENITALIA	NA	102	0.2794935	1.1647917	0.19537815	0.5910011	1	2338	tags=25%, list=18%, signal=31%	amygdala	Female
1534	GOCC_ROUGH_ENDOPLASMIC_RETICULUM_MEMBRANE	GOCC_ROUGH_ENDOPLASMIC_RETICULUM_MEMBRANE	NA	20	0.40587926	1.1640284	0.25443786	0.592883	1	3103	tags=45%, list=24%, signal=60%	amygdala	Female
1535	GOBP_TEMPERATURE_HOMEOSTASIS	GOBP_TEMPERATURE_HOMEOSTASIS	NA	138	0.26530355	1.1637009	0.15126051	0.59348315	1	1878	tags=25%, list=15%, signal=29%	amygdala	Female
1536	GOBP_NEGATIVE_REGULATION_OF_CELL_SUBSTRATE_ADHESION	GOBP_NEGATIVE_REGULATION_OF_CELL_SUBSTRATE_ADHESION	NA	48	0.3255336	1.1631246	0.22030237	0.5947829	1	2930	tags=31%, list=23%, signal=40%	amygdala	Female
1537	HP_INCREASED_BODY_WEIGHT	HP_INCREASED_BODY_WEIGHT	NA	322	0.23921745	1.1628884	0.112798266	0.5950916	1	2933	tags=29%, list=23%, signal=37%	amygdala	Female
1538	GOBP_RESPONSE_TO_INTERLEUKIN_4	GOBP_RESPONSE_TO_INTERLEUKIN_4	NA	26	0.3641539	1.1626152	0.23026316	0.59550244	1	1240	tags=19%, list=10%, signal=21%	amygdala	Female
1539	GOBP_REGULATION_OF_TRANSLATION_IN_RESPONSE_TO_STRESS	GOBP_REGULATION_OF_TRANSLATION_IN_RESPONSE_TO_STRESS	NA	19	0.4084135	1.1621509	0.28781512	0.59646636	1	2502	tags=32%, list=20%, signal=39%	amygdala	Female
1540	GOBP_REGULATION_OF_MIRNA_METABOLIC_PROCESS	GOBP_REGULATION_OF_MIRNA_METABOLIC_PROCESS	NA	56	0.31562972	1.1618725	0.19409283	0.59692776	1	1912	tags=29%, list=15%, signal=34%	amygdala	Female
1541	GOBP_CHONDROCYTE_DEVELOPMENT	GOBP_CHONDROCYTE_DEVELOPMENT	NA	26	0.36809197	1.1617167	0.26626018	0.59698164	1	791	tags=19%, list=6%, signal=20%	amygdala	Female
1542	GOBP_EMBRYONIC_APPENDAGE_MORPHOGENESIS	GOBP_EMBRYONIC_APPENDAGE_MORPHOGENESIS	NA	83	0.29407662	1.1616663	0.19284295	0.5967405	1	2020	tags=28%, list=16%, signal=33%	amygdala	Female
1543	GOCC_LEADING_EDGE_MEMBRANE	GOCC_LEADING_EDGE_MEMBRANE	NA	156	0.26375732	1.161476	0.16666667	0.59692925	1	1909	tags=21%, list=15%, signal=25%	amygdala	Female
1544	HP_LIPOMA	HP_LIPOMA	NA	16	0.42125037	1.1613927	0.2760736	0.5967908	1	2870	tags=56%, list=23%, signal=73%	amygdala	Female
1545	GOBP_RESPONSE_TO_ESTROGEN	GOBP_RESPONSE_TO_ESTROGEN	NA	48	0.32551682	1.16131	0.23060797	0.59664756	1	2048	tags=25%, list=16%, signal=30%	amygdala	Female
1546	HP_CUTANEOUS_FINGER_SYNDACTYLY	HP_CUTANEOUS_FINGER_SYNDACTYLY	NA	21	0.38620073	1.1612619	0.2744681	0.59639555	1	1526	tags=38%, list=12%, signal=43%	amygdala	Female
1547	HP_ABNORMALITY_OF_THE_PERIPHERAL_NERVOUS_SYSTEM	HP_ABNORMALITY_OF_THE_PERIPHERAL_NERVOUS_SYSTEM	NA	301	0.24100496	1.1612433	0.11378556	0.5960648	1	2112	tags=19%, list=17%, signal=22%	amygdala	Female
1548	HP_CARDIOMEGALY	HP_CARDIOMEGALY	NA	93	0.2850971	1.1610925	0.2258727	0.59611726	1	2678	tags=25%, list=21%, signal=31%	amygdala	Female
1549	GOBP_POSITIVE_REGULATION_OF_BINDING	GOBP_POSITIVE_REGULATION_OF_BINDING	NA	135	0.26228678	1.1610595	0.16519824	0.59582835	1	3032	tags=30%, list=24%, signal=39%	amygdala	Female
1550	GOCC_PROTEIN_COMPLEX_INVOLVED_IN_CELL_ADHESION	GOCC_PROTEIN_COMPLEX_INVOLVED_IN_CELL_ADHESION	NA	36	0.33867717	1.1609524	0.24151696	0.5957648	1	1196	tags=25%, list=9%, signal=28%	amygdala	Female
1551	HP_ABNORMALITY_OF_ALKALINE_PHOSPHATASE_LEVEL	HP_ABNORMALITY_OF_ALKALINE_PHOSPHATASE_LEVEL	NA	64	0.30278367	1.1606132	0.21357286	0.59639037	1	1387	tags=22%, list=11%, signal=24%	amygdala	Female
1552	GOBP_POSITIVE_REGULATION_OF_MIRNA_TRANSCRIPTION	GOBP_POSITIVE_REGULATION_OF_MIRNA_TRANSCRIPTION	NA	36	0.34521687	1.1604903	0.24038461	0.59635735	1	1648	tags=31%, list=13%, signal=35%	amygdala	Female
1553	GOBP_NEGATIVE_REGULATION_OF_SMOOTHENED_SIGNALING_PATHWAY	GOBP_NEGATIVE_REGULATION_OF_SMOOTHENED_SIGNALING_PATHWAY	NA	29	0.3696415	1.1603322	0.23721881	0.5964293	1	922	tags=14%, list=7%, signal=15%	amygdala	Female
1554	HP_TALL_STATURE	HP_TALL_STATURE	NA	172	0.2574862	1.1602304	0.15236051	0.59636164	1	3113	tags=32%, list=25%, signal=42%	amygdala	Female
1555	GOBP_POSITIVE_REGULATION_OF_DEVELOPMENTAL_GROWTH	GOBP_POSITIVE_REGULATION_OF_DEVELOPMENTAL_GROWTH	NA	119	0.27466276	1.1601086	0.17782427	0.59633404	1	1269	tags=18%, list=10%, signal=19%	amygdala	Female
1556	GOBP_PHARYNGEAL_SYSTEM_DEVELOPMENT	GOBP_PHARYNGEAL_SYSTEM_DEVELOPMENT	NA	18	0.40692055	1.1600333	0.26019418	0.59613955	1	1774	tags=39%, list=14%, signal=45%	amygdala	Female
1557	GOBP_POSITIVE_REGULATION_OF_TRANSCRIPTION_BY_RNA_POLYMERASE_III	GOBP_POSITIVE_REGULATION_OF_TRANSCRIPTION_BY_RNA_POLYMERASE_III	NA	17	0.4160966	1.159763	0.2857143	0.5965555	1	4109	tags=41%, list=32%, signal=61%	amygdala	Female
1558	GOBP_WATER_SOLUBLE_VITAMIN_METABOLIC_PROCESS	GOBP_WATER_SOLUBLE_VITAMIN_METABOLIC_PROCESS	NA	50	0.31460437	1.1595815	0.22933884	0.59671223	1	3506	tags=38%, list=28%, signal=52%	amygdala	Female
1559	GOMF_CELL_CELL_ADHESION_MEDIATOR_ACTIVITY	GOMF_CELL_CELL_ADHESION_MEDIATOR_ACTIVITY	NA	44	0.32194632	1.1595651	0.21829522	0.5963798	1	1615	tags=27%, list=13%, signal=31%	amygdala	Female
1560	GOBP_HORMONE_MEDIATED_SIGNALING_PATHWAY	GOBP_HORMONE_MEDIATED_SIGNALING_PATHWAY	NA	137	0.267139	1.1591074	0.1778742	0.5972884	1	3511	tags=40%, list=28%, signal=55%	amygdala	Female
1561	GOBP_LIPID_CATABOLIC_PROCESS	GOBP_LIPID_CATABOLIC_PROCESS	NA	222	0.24874505	1.1589471	0.13319673	0.59736496	1	2939	tags=32%, list=23%, signal=41%	amygdala	Female
1562	GOBP_VASCULAR_ASSOCIATED_SMOOTH_MUSCLE_CELL_MIGRATION	GOBP_VASCULAR_ASSOCIATED_SMOOTH_MUSCLE_CELL_MIGRATION	NA	20	0.40019932	1.1589097	0.28541225	0.5971086	1	4252	tags=70%, list=34%, signal=105%	amygdala	Female
1563	HP_ASCITES	HP_ASCITES	NA	78	0.28818002	1.158881	0.18907563	0.5968184	1	2561	tags=31%, list=20%, signal=38%	amygdala	Female
1564	HP_FINGER_CLINODACTYLY	HP_FINGER_CLINODACTYLY	NA	259	0.24372463	1.1588571	0.13617021	0.59650856	1	3319	tags=31%, list=26%, signal=40%	amygdala	Female
1565	GOBP_REGULATION_OF_OXIDOREDUCTASE_ACTIVITY	GOBP_REGULATION_OF_OXIDOREDUCTASE_ACTIVITY	NA	59	0.3074509	1.1587486	0.2238193	0.5964658	1	1821	tags=25%, list=14%, signal=30%	amygdala	Female
1566	GOBP_CELL_CELL_JUNCTION_ORGANIZATION	GOBP_CELL_CELL_JUNCTION_ORGANIZATION	NA	152	0.2602246	1.1586525	0.17926566	0.59638417	1	2714	tags=30%, list=21%, signal=37%	amygdala	Female
1567	HP_ABNORMALITY_OF_THE_PERITONEUM	HP_ABNORMALITY_OF_THE_PERITONEUM	NA	44	0.32489616	1.1586118	0.25099602	0.5961286	1	2865	tags=39%, list=23%, signal=50%	amygdala	Female
1568	GOBP_REGULATION_OF_TRANSMEMBRANE_RECEPTOR_PROTEIN_SERINE_THREONINE_KINASE_SIGNALING_PATHWAY	GOBP_REGULATION_OF_TRANSMEMBRANE_RECEPTOR_PROTEIN_SERINE_THREONINE_KINASE_SIGNALING_PATHWAY	NA	200	0.25318557	1.1581229	0.14968815	0.5971725	1	2976	tags=37%, list=23%, signal=47%	amygdala	Female
1569	GOBP_CELLULAR_RESPONSE_TO_ALCOHOL	GOBP_CELLULAR_RESPONSE_TO_ALCOHOL	NA	72	0.30087826	1.1579547	0.21244635	0.5972843	1	1989	tags=31%, list=16%, signal=36%	amygdala	Female
1570	HP_KERATOCONJUNCTIVITIS	HP_KERATOCONJUNCTIVITIS	NA	34	0.34516704	1.1578674	0.24282561	0.5971541	1	2499	tags=32%, list=20%, signal=40%	amygdala	Female
1571	HP_ERECTILE_DYSFUNCTION	HP_ERECTILE_DYSFUNCTION	NA	41	0.32896328	1.1577591	0.22540984	0.5971212	1	1455	tags=20%, list=11%, signal=22%	amygdala	Female
1572	HP_ABNORMALITY_OF_THE_MIDDLE_EAR	HP_ABNORMALITY_OF_THE_MIDDLE_EAR	NA	430	0.23321745	1.1577493	0.115720525	0.5967706	1	1774	tags=19%, list=14%, signal=21%	amygdala	Female
1573	GOBP_POSITIVE_REGULATION_OF_NEURON_DIFFERENTIATION	GOBP_POSITIVE_REGULATION_OF_NEURON_DIFFERENTIATION	NA	65	0.30509996	1.1576877	0.22058824	0.59656984	1	2787	tags=34%, list=22%, signal=43%	amygdala	Female
1574	HP_SPASTIC_TETRAPARESIS	HP_SPASTIC_TETRAPARESIS	NA	53	0.31430098	1.1573381	0.23747277	0.59721524	1	2021	tags=21%, list=16%, signal=25%	amygdala	Female
1575	HP_ABNORMALITY_OF_THALAMUS_MORPHOLOGY	HP_ABNORMALITY_OF_THALAMUS_MORPHOLOGY	NA	42	0.33107585	1.1570653	0.25416666	0.5976597	1	1325	tags=17%, list=10%, signal=19%	amygdala	Female
1576	GOBP_LONG_CHAIN_FATTY_ACID_TRANSPORT	GOBP_LONG_CHAIN_FATTY_ACID_TRANSPORT	NA	42	0.33390892	1.1565177	0.21627408	0.5988917	1	1549	tags=29%, list=12%, signal=32%	amygdala	Female
1577	HP_ABNORMAL_MIDDLE_PHALANX_MORPHOLOGY_OF_THE_HAND	HP_ABNORMAL_MIDDLE_PHALANX_MORPHOLOGY_OF_THE_HAND	NA	40	0.33465254	1.1565067	0.238	0.59855044	1	1041	tags=25%, list=8%, signal=27%	amygdala	Female
1578	HP_CLINODACTYLY	HP_CLINODACTYLY	NA	394	0.23458022	1.1564331	0.094827585	0.5983925	1	3319	tags=30%, list=26%, signal=39%	amygdala	Female
1579	GOMF_ALPHA_TUBULIN_BINDING	GOMF_ALPHA_TUBULIN_BINDING	NA	29	0.35792816	1.1563964	0.24105461	0.59812045	1	2969	tags=34%, list=23%, signal=45%	amygdala	Female
1580	GOMF_PROTEIN_TYROSINE_KINASE_BINDING	GOMF_PROTEIN_TYROSINE_KINASE_BINDING	NA	85	0.28496915	1.156283	0.21713148	0.59806985	1	1609	tags=20%, list=13%, signal=23%	amygdala	Female
1581	HP_POSITIONAL_FOOT_DEFORMITY	HP_POSITIONAL_FOOT_DEFORMITY	NA	302	0.23975806	1.1559678	0.11013216	0.5986062	1	2226	tags=22%, list=18%, signal=26%	amygdala	Female
1582	HP_ABSENT_SEPTUM_PELLUCIDUM	HP_ABSENT_SEPTUM_PELLUCIDUM	NA	87	0.28667554	1.1557379	0.24145299	0.59887034	1	1877	tags=22%, list=15%, signal=25%	amygdala	Female
1583	GOBP_NEGATIVE_REGULATION_OF_PEPTIDYL_THREONINE_PHOSPHORYLATION	GOBP_NEGATIVE_REGULATION_OF_PEPTIDYL_THREONINE_PHOSPHORYLATION	NA	15	0.4263822	1.1556153	0.30677292	0.5988421	1	2138	tags=27%, list=17%, signal=32%	amygdala	Female
1584	GOBP_POLYSACCHARIDE_BIOSYNTHETIC_PROCESS	GOBP_POLYSACCHARIDE_BIOSYNTHETIC_PROCESS	NA	53	0.3082955	1.1555458	0.22023809	0.5986865	1	3137	tags=43%, list=25%, signal=57%	amygdala	Female
1585	GOCC_SITE_OF_DNA_DAMAGE	GOCC_SITE_OF_DNA_DAMAGE	NA	84	0.293382	1.1554613	0.22653061	0.5985397	1	3336	tags=39%, list=26%, signal=53%	amygdala	Female
1586	GOMF_FATTY_ACID_BINDING	GOMF_FATTY_ACID_BINDING	NA	31	0.34805202	1.155242	0.26407766	0.5987534	1	1817	tags=39%, list=14%, signal=45%	amygdala	Female
1587	HP_JOINT_CONTRACTURES_INVOLVING_THE_JOINTS_OF_THE_FEET	HP_JOINT_CONTRACTURES_INVOLVING_THE_JOINTS_OF_THE_FEET	NA	22	0.3826192	1.1551721	0.2927835	0.5985958	1	922	tags=27%, list=7%, signal=29%	amygdala	Female
1588	HP_HYPOTELORISM	HP_HYPOTELORISM	NA	85	0.2852384	1.1549708	0.22319475	0.59878683	1	2811	tags=32%, list=22%, signal=41%	amygdala	Female
1589	GOBP_POSITIVE_REGULATION_OF_BMP_SIGNALING_PATHWAY	GOBP_POSITIVE_REGULATION_OF_BMP_SIGNALING_PATHWAY	NA	28	0.36196223	1.1547533	0.25730994	0.59910345	1	2476	tags=39%, list=20%, signal=49%	amygdala	Female
1590	GOBP_NEGATIVE_REGULATION_OF_TRANSFORMING_GROWTH_FACTOR_BETA_RECEPTOR_SIGNALING_PATHWAY	GOBP_NEGATIVE_REGULATION_OF_TRANSFORMING_GROWTH_FACTOR_BETA_RECEPTOR_SIGNALING_PATHWAY	NA	73	0.29411104	1.1546032	0.2237354	0.5991703	1	2865	tags=34%, list=23%, signal=44%	amygdala	Female
1591	HP_HIGH_MYOPIA	HP_HIGH_MYOPIA	NA	38	0.3373573	1.1542475	0.25877193	0.59985137	1	1453	tags=24%, list=11%, signal=27%	amygdala	Female
1592	GOBP_NEGATIVE_REGULATION_OF_EXTRINSIC_APOPTOTIC_SIGNALING_PATHWAY_VIA_DEATH_DOMAIN_RECEPTORS	GOBP_NEGATIVE_REGULATION_OF_EXTRINSIC_APOPTOTIC_SIGNALING_PATHWAY_VIA_DEATH_DOMAIN_RECEPTORS	NA	24	0.3778114	1.1541396	0.24946696	0.59982353	1	988	tags=17%, list=8%, signal=18%	amygdala	Female
1593	HP_ABNORMAL_THALAMIC_MRI_SIGNAL_INTENSITY	HP_ABNORMAL_THALAMIC_MRI_SIGNAL_INTENSITY	NA	20	0.39567545	1.154133	0.26105264	0.59947085	1	589	tags=15%, list=5%, signal=16%	amygdala	Female
1594	HP_MYOPIA	HP_MYOPIA	NA	281	0.24109496	1.1539263	0.122621566	0.59972787	1	2197	tags=22%, list=17%, signal=26%	amygdala	Female
1595	GOBP_INTRINSIC_APOPTOTIC_SIGNALING_PATHWAY_IN_RESPONSE_TO_DNA_DAMAGE_BY_P53_CLASS_MEDIATOR	GOBP_INTRINSIC_APOPTOTIC_SIGNALING_PATHWAY_IN_RESPONSE_TO_DNA_DAMAGE_BY_P53_CLASS_MEDIATOR	NA	35	0.3454442	1.1537427	0.25494072	0.59988344	1	848	tags=17%, list=7%, signal=18%	amygdala	Female
1596	HP_RECURRENT_UPPER_RESPIRATORY_TRACT_INFECTIONS	HP_RECURRENT_UPPER_RESPIRATORY_TRACT_INFECTIONS	NA	107	0.27744332	1.1536071	0.1865828	0.5999062	1	1095	tags=16%, list=9%, signal=17%	amygdala	Female
1597	GOBP_NEGATIVE_REGULATION_OF_DNA_REPLICATION	GOBP_NEGATIVE_REGULATION_OF_DNA_REPLICATION	NA	20	0.3883113	1.1535094	0.2743539	0.5998062	1	828	tags=15%, list=7%, signal=16%	amygdala	Female
1598	GOMF_ATPASE_ACTIVATOR_ACTIVITY	GOMF_ATPASE_ACTIVATOR_ACTIVITY	NA	22	0.3843462	1.1532108	0.26105264	0.60030174	1	1512	tags=27%, list=12%, signal=31%	amygdala	Female
1599	HP_DECREASED_CIRCULATING_CORTISOL_LEVEL	HP_DECREASED_CIRCULATING_CORTISOL_LEVEL	NA	21	0.3874836	1.1531789	0.2688391	0.6000313	1	1404	tags=19%, list=11%, signal=21%	amygdala	Female
1600	GOBP_POSITIVE_REGULATION_OF_KINASE_ACTIVITY	GOBP_POSITIVE_REGULATION_OF_KINASE_ACTIVITY	NA	356	0.23525496	1.1530344	0.121681415	0.6001105	1	1514	tags=17%, list=12%, signal=19%	amygdala	Female
1601	GOBP_POSITIVE_REGULATION_OF_GLYCOLYTIC_PROCESS	GOBP_POSITIVE_REGULATION_OF_GLYCOLYTIC_PROCESS	NA	16	0.40030345	1.152651	0.2761506	0.6008649	1	935	tags=25%, list=7%, signal=27%	amygdala	Female
1602	GOBP_NEGATIVE_REGULATION_OF_CYCLIN_DEPENDENT_PROTEIN_SERINE_THREONINE_KINASE_ACTIVITY	GOBP_NEGATIVE_REGULATION_OF_CYCLIN_DEPENDENT_PROTEIN_SERINE_THREONINE_KINASE_ACTIVITY	NA	23	0.37069854	1.1526333	0.2623274	0.6005493	1	3185	tags=43%, list=25%, signal=58%	amygdala	Female
1603	HP_WEAKNESS_DUE_TO_UPPER_MOTOR_NEURON_DYSFUNCTION	HP_WEAKNESS_DUE_TO_UPPER_MOTOR_NEURON_DYSFUNCTION	NA	378	0.23417592	1.1525295	0.0889371	0.6004808	1	2126	tags=20%, list=17%, signal=23%	amygdala	Female
1604	HP_SCAPHOCEPHALY	HP_SCAPHOCEPHALY	NA	25	0.3767698	1.1525021	0.25714287	0.6001869	1	3483	tags=40%, list=27%, signal=55%	amygdala	Female
1605	HP_ABNORMAL_URINARY_ELECTROLYTE_CONCENTRATION	HP_ABNORMAL_URINARY_ELECTROLYTE_CONCENTRATION	NA	65	0.3064687	1.1524776	0.22727273	0.5999002	1	1698	tags=20%, list=13%, signal=23%	amygdala	Female
1606	HP_ABNORMAL_PLACENTA_MORPHOLOGY	HP_ABNORMAL_PLACENTA_MORPHOLOGY	NA	25	0.3725305	1.1523453	0.25840336	0.59990865	1	3398	tags=52%, list=27%, signal=71%	amygdala	Female
1607	GOBP_REGULATION_OF_RESPONSE_TO_CYTOKINE_STIMULUS	GOBP_REGULATION_OF_RESPONSE_TO_CYTOKINE_STIMULUS	NA	116	0.27041063	1.1522651	0.17894737	0.59977543	1	1489	tags=19%, list=12%, signal=21%	amygdala	Female
1608	HP_BILATERAL_PTOSIS	HP_BILATERAL_PTOSIS	NA	45	0.3208519	1.1522079	0.23590814	0.59957683	1	2465	tags=31%, list=19%, signal=38%	amygdala	Female
1609	HP_HYPERPIGMENTATION_OF_THE_SKIN	HP_HYPERPIGMENTATION_OF_THE_SKIN	NA	274	0.24248321	1.1520077	0.14649682	0.59976625	1	3070	tags=29%, list=24%, signal=38%	amygdala	Female
1610	HP_ABNORMAL_UMBILICUS_MORPHOLOGY	HP_ABNORMAL_UMBILICUS_MORPHOLOGY	NA	205	0.25059265	1.1515507	0.17025863	0.60069525	1	2178	tags=21%, list=17%, signal=25%	amygdala	Female
1611	HP_GRAY_MATTER_HETEROTOPIA	HP_GRAY_MATTER_HETEROTOPIA	NA	85	0.28374872	1.1513643	0.18518518	0.6008382	1	3092	tags=33%, list=24%, signal=43%	amygdala	Female
1612	GOBP_INTRINSIC_APOPTOTIC_SIGNALING_PATHWAY_IN_RESPONSE_TO_OXIDATIVE_STRESS	GOBP_INTRINSIC_APOPTOTIC_SIGNALING_PATHWAY_IN_RESPONSE_TO_OXIDATIVE_STRESS	NA	39	0.333065	1.1512469	0.25450903	0.60079664	1	2910	tags=36%, list=23%, signal=46%	amygdala	Female
1613	HP_ABNORMALITY_OF_THE_HALLUX	HP_ABNORMALITY_OF_THE_HALLUX	NA	168	0.2572401	1.1509322	0.15876289	0.6013623	1	2700	tags=24%, list=21%, signal=31%	amygdala	Female
1614	HP_SUBCUTANEOUS_HEMORRHAGE	HP_SUBCUTANEOUS_HEMORRHAGE	NA	162	0.25714365	1.1508689	0.15618661	0.60119915	1	3242	tags=34%, list=26%, signal=45%	amygdala	Female
1615	HP_JOINT_HYPERFLEXIBILITY	HP_JOINT_HYPERFLEXIBILITY	NA	129	0.26507756	1.1506475	0.1884058	0.6014572	1	3242	tags=33%, list=26%, signal=44%	amygdala	Female
1616	GOBP_POSITIVE_REGULATION_OF_LIPID_KINASE_ACTIVITY	GOBP_POSITIVE_REGULATION_OF_LIPID_KINASE_ACTIVITY	NA	29	0.35046884	1.150543	0.24369748	0.60137135	1	1426	tags=17%, list=11%, signal=19%	amygdala	Female
1617	GOBP_PEPTIDYL_TYROSINE_MODIFICATION	GOBP_PEPTIDYL_TYROSINE_MODIFICATION	NA	271	0.24123386	1.1502868	0.13111112	0.60176945	1	1875	tags=21%, list=15%, signal=24%	amygdala	Female
1618	GOBP_REGULATION_OF_ACTIN_FILAMENT_BASED_PROCESS	GOBP_REGULATION_OF_ACTIN_FILAMENT_BASED_PROCESS	NA	311	0.23571585	1.1500243	0.13507625	0.6021507	1	2462	tags=23%, list=19%, signal=28%	amygdala	Female
1619	GOBP_POSITIVE_REGULATION_OF_VASCULATURE_DEVELOPMENT	GOBP_POSITIVE_REGULATION_OF_VASCULATURE_DEVELOPMENT	NA	118	0.26714146	1.149874	0.17219917	0.60225224	1	2239	tags=29%, list=18%, signal=35%	amygdala	Female
1620	HP_CORNEAL_NEOVASCULARIZATION	HP_CORNEAL_NEOVASCULARIZATION	NA	18	0.3994687	1.1497707	0.30081302	0.6021867	1	1261	tags=22%, list=10%, signal=25%	amygdala	Female
1621	HP_POLYNEUROPATHY	HP_POLYNEUROPATHY	NA	50	0.32391688	1.1494942	0.23694779	0.6026671	1	61	tags=6%, list=0%, signal=6%	amygdala	Female
1622	HP_OPEN_BITE	HP_OPEN_BITE	NA	41	0.33003515	1.1494608	0.24458875	0.6023849	1	1816	tags=24%, list=14%, signal=28%	amygdala	Female
1623	GOMF_AMINO_ACID_TRANSMEMBRANE_TRANSPORTER_ACTIVITY	GOMF_AMINO_ACID_TRANSMEMBRANE_TRANSPORTER_ACTIVITY	NA	61	0.30546045	1.1494235	0.23856859	0.6021149	1	1206	tags=18%, list=10%, signal=20%	amygdala	Female
1624	HP_ABNORMALITY_OF_THE_SEVENTH_CRANIAL_NERVE	HP_ABNORMALITY_OF_THE_SEVENTH_CRANIAL_NERVE	NA	151	0.26080284	1.1494222	0.17532468	0.6017478	1	2096	tags=23%, list=17%, signal=27%	amygdala	Female
1625	GOBP_NEGATIVE_REGULATION_OF_STEM_CELL_PROLIFERATION	GOBP_NEGATIVE_REGULATION_OF_STEM_CELL_PROLIFERATION	NA	18	0.40400127	1.1493258	0.27380952	0.60168624	1	922	tags=28%, list=7%, signal=30%	amygdala	Female
1626	GOBP_BEHAVIORAL_DEFENSE_RESPONSE	GOBP_BEHAVIORAL_DEFENSE_RESPONSE	NA	29	0.35550585	1.1493216	0.25760648	0.6013316	1	1254	tags=24%, list=10%, signal=27%	amygdala	Female
1627	GOBP_REGULATION_OF_LONG_TERM_NEURONAL_SYNAPTIC_PLASTICITY	GOBP_REGULATION_OF_LONG_TERM_NEURONAL_SYNAPTIC_PLASTICITY	NA	22	0.38874742	1.1490265	0.27044025	0.60184646	1	3051	tags=45%, list=24%, signal=60%	amygdala	Female
1628	HP_RECURRENT_BRONCHITIS	HP_RECURRENT_BRONCHITIS	NA	20	0.38966942	1.1487035	0.27592954	0.6024208	1	1095	tags=25%, list=9%, signal=27%	amygdala	Female
1629	GOBP_POSITIVE_REGULATION_OF_PROTEIN_BINDING	GOBP_POSITIVE_REGULATION_OF_PROTEIN_BINDING	NA	73	0.29112104	1.1484969	0.21610169	0.6026243	1	3032	tags=33%, list=24%, signal=43%	amygdala	Female
1630	GOBP_FLUID_TRANSPORT	GOBP_FLUID_TRANSPORT	NA	19	0.39670163	1.1483009	0.28509718	0.6028475	1	813	tags=32%, list=6%, signal=34%	amygdala	Female
1631	HP_HEMIVERTEBRAE	HP_HEMIVERTEBRAE	NA	35	0.34314114	1.1481676	0.2406639	0.6028722	1	922	tags=14%, list=7%, signal=15%	amygdala	Female
1632	HP_DELAYED_PUBERTY	HP_DELAYED_PUBERTY	NA	120	0.265739	1.1477804	0.19287212	0.6036336	1	2256	tags=24%, list=18%, signal=29%	amygdala	Female
1633	GOBP_SENSORY_PERCEPTION_OF_LIGHT_STIMULUS	GOBP_SENSORY_PERCEPTION_OF_LIGHT_STIMULUS	NA	115	0.27599964	1.1474334	0.20491803	0.60424495	1	2395	tags=30%, list=19%, signal=36%	amygdala	Female
1634	GOBP_REGULATION_OF_CYTOPLASMIC_TRANSPORT	GOBP_REGULATION_OF_CYTOPLASMIC_TRANSPORT	NA	23	0.3785943	1.1472687	0.27070707	0.60436344	1	2991	tags=48%, list=24%, signal=62%	amygdala	Female
1635	HP_POSTERIOR_SUBCAPSULAR_CATARACT	HP_POSTERIOR_SUBCAPSULAR_CATARACT	NA	19	0.39843786	1.1472663	0.28936172	0.6039967	1	1851	tags=21%, list=15%, signal=25%	amygdala	Female
1636	GOBP_PROGRAMMED_CELL_DEATH_INVOLVED_IN_CELL_DEVELOPMENT	GOBP_PROGRAMMED_CELL_DEATH_INVOLVED_IN_CELL_DEVELOPMENT	NA	17	0.40126866	1.1471661	0.29218107	0.603898	1	3336	tags=47%, list=26%, signal=64%	amygdala	Female
1637	HP_FULL_CHEEKS	HP_FULL_CHEEKS	NA	107	0.2720052	1.1466641	0.20556745	0.6049847	1	3691	tags=40%, list=29%, signal=56%	amygdala	Female
1638	HP_TETRAPLEGIA	HP_TETRAPLEGIA	NA	23	0.3745495	1.1466604	0.27157894	0.6046285	1	1492	tags=30%, list=12%, signal=34%	amygdala	Female
1639	HP_ABNORMAL_RENAL_MEDULLA_MORPHOLOGY	HP_ABNORMAL_RENAL_MEDULLA_MORPHOLOGY	NA	43	0.32897913	1.1461929	0.26781857	0.6057117	1	2628	tags=28%, list=21%, signal=35%	amygdala	Female
1640	GOBP_REGULATION_OF_FIBROBLAST_MIGRATION	GOBP_REGULATION_OF_FIBROBLAST_MIGRATION	NA	34	0.34202528	1.146131	0.2510288	0.6055013	1	1261	tags=21%, list=10%, signal=23%	amygdala	Female
1641	GOBP_CARDIAC_ATRIUM_DEVELOPMENT	GOBP_CARDIAC_ATRIUM_DEVELOPMENT	NA	24	0.36735943	1.1460353	0.27586207	0.60542244	1	3032	tags=46%, list=24%, signal=60%	amygdala	Female
1642	HP_MICRONODULAR_CIRRHOSIS	HP_MICRONODULAR_CIRRHOSIS	NA	16	0.4116801	1.1458752	0.31062123	0.6055276	1	2865	tags=38%, list=23%, signal=48%	amygdala	Female
1643	HP_ABNORMAL_PONS_MORPHOLOGY	HP_ABNORMAL_PONS_MORPHOLOGY	NA	81	0.28631088	1.145772	0.24593496	0.60543495	1	2314	tags=26%, list=18%, signal=32%	amygdala	Female
1644	HP_ANAL_ATRESIA	HP_ANAL_ATRESIA	NA	84	0.28496706	1.1457613	0.2219917	0.60509926	1	2779	tags=27%, list=22%, signal=35%	amygdala	Female
1645	GOBP_REGULATION_OF_LIPID_KINASE_ACTIVITY	GOBP_REGULATION_OF_LIPID_KINASE_ACTIVITY	NA	55	0.31182554	1.1457162	0.26226014	0.60484904	1	3026	tags=31%, list=24%, signal=40%	amygdala	Female
1646	HP_AREFLEXIA_OF_LOWER_LIMBS	HP_AREFLEXIA_OF_LOWER_LIMBS	NA	48	0.32083905	1.1454839	0.23459245	0.6051619	1	2659	tags=35%, list=21%, signal=45%	amygdala	Female
1647	HP_LARGE_FACE	HP_LARGE_FACE	NA	230	0.24385953	1.1453556	0.1559633	0.605211	1	2700	tags=28%, list=21%, signal=35%	amygdala	Female
1648	GOBP_SMAD_PROTEIN_SIGNAL_TRANSDUCTION	GOBP_SMAD_PROTEIN_SIGNAL_TRANSDUCTION	NA	53	0.31274888	1.1451766	0.23459245	0.6053579	1	2976	tags=43%, list=23%, signal=56%	amygdala	Female
1649	HP_ARRHINENCEPHALY	HP_ARRHINENCEPHALY	NA	24	0.36748016	1.1449829	0.29739776	0.6055438	1	1489	tags=13%, list=12%, signal=14%	amygdala	Female
1650	HP_HYPOPLASTIC_FACIAL_BONES	HP_HYPOPLASTIC_FACIAL_BONES	NA	42	0.323873	1.1449375	0.23721881	0.6053136	1	796	tags=14%, list=6%, signal=15%	amygdala	Female
1651	HP_ABNORMALITY_OF_THE_DIAPHRAGM	HP_ABNORMALITY_OF_THE_DIAPHRAGM	NA	71	0.29143408	1.1447634	0.22098215	0.6054288	1	1594	tags=21%, list=13%, signal=24%	amygdala	Female
1652	HP_RENAL_CYST	HP_RENAL_CYST	NA	210	0.24629228	1.1446526	0.15077606	0.6053838	1	3147	tags=32%, list=25%, signal=42%	amygdala	Female
1653	HP_CEREBRAL_HEMORRHAGE	HP_CEREBRAL_HEMORRHAGE	NA	49	0.31699985	1.1446395	0.26464647	0.60506517	1	2930	tags=31%, list=23%, signal=40%	amygdala	Female
1654	GOCC_CYTOPLASMIC_DYNEIN_COMPLEX	GOCC_CYTOPLASMIC_DYNEIN_COMPLEX	NA	16	0.411189	1.1445291	0.2782258	0.6050407	1	1349	tags=19%, list=11%, signal=21%	amygdala	Female
1655	GOCC_NEURON_TO_NEURON_SYNAPSE	GOCC_NEURON_TO_NEURON_SYNAPSE	NA	329	0.23522148	1.1441288	0.13695653	0.6059008	1	1876	tags=22%, list=15%, signal=25%	amygdala	Female
1656	GOBP_DEPHOSPHORYLATION	GOBP_DEPHOSPHORYLATION	NA	293	0.23939851	1.1438508	0.1391863	0.6063493	1	3800	tags=39%, list=30%, signal=54%	amygdala	Female
1657	GOBP_INTERLEUKIN_6_MEDIATED_SIGNALING_PATHWAY	GOBP_INTERLEUKIN_6_MEDIATED_SIGNALING_PATHWAY	NA	17	0.40224624	1.1437012	0.3151515	0.60643756	1	2080	tags=41%, list=16%, signal=49%	amygdala	Female
1658	HP_CYSTIC_LIVER_DISEASE	HP_CYSTIC_LIVER_DISEASE	NA	32	0.34516862	1.1434771	0.2410148	0.6067339	1	4123	tags=47%, list=33%, signal=69%	amygdala	Female
1659	HP_NEOPLASM_OF_THE_STOMACH	HP_NEOPLASM_OF_THE_STOMACH	NA	64	0.30086476	1.1434038	0.2358871	0.60658294	1	3026	tags=30%, list=24%, signal=39%	amygdala	Female
1660	HP_NEOPLASM_OF_THE_PITUITARY_GLAND	HP_NEOPLASM_OF_THE_PITUITARY_GLAND	NA	49	0.31653264	1.1432654	0.24847251	0.6066363	1	4082	tags=41%, list=32%, signal=60%	amygdala	Female
1661	GOBP_INCLUSION_BODY_ASSEMBLY	GOBP_INCLUSION_BODY_ASSEMBLY	NA	20	0.39131248	1.1428586	0.25695932	0.60741615	1	2801	tags=40%, list=22%, signal=51%	amygdala	Female
1662	GOBP_EYE_PHOTORECEPTOR_CELL_DIFFERENTIATION	GOBP_EYE_PHOTORECEPTOR_CELL_DIFFERENTIATION	NA	34	0.33916804	1.1427865	0.27032968	0.6072705	1	2055	tags=35%, list=16%, signal=42%	amygdala	Female
1663	HP_AGGRESSIVE_BEHAVIOR	HP_AGGRESSIVE_BEHAVIOR	NA	184	0.25120205	1.1427674	0.16699411	0.6069647	1	3604	tags=34%, list=28%, signal=46%	amygdala	Female
1664	GOMF_MODIFIED_AMINO_ACID_BINDING	GOMF_MODIFIED_AMINO_ACID_BINDING	NA	72	0.2931946	1.1427034	0.21802935	0.60677904	1	947	tags=10%, list=7%, signal=10%	amygdala	Female
1665	GOMF_G_PROTEIN_ACTIVITY	GOMF_G_PROTEIN_ACTIVITY	NA	38	0.33641452	1.142701	0.25210086	0.60642326	1	3960	tags=50%, list=31%, signal=73%	amygdala	Female
1666	GOBP_VASCULAR_ASSOCIATED_SMOOTH_MUSCLE_CELL_PROLIFERATION	GOBP_VASCULAR_ASSOCIATED_SMOOTH_MUSCLE_CELL_PROLIFERATION	NA	46	0.3253928	1.1426648	0.27710843	0.60616636	1	2976	tags=37%, list=23%, signal=48%	amygdala	Female
1667	GOBP_POSITIVE_REGULATION_OF_WNT_SIGNALING_PATHWAY	GOBP_POSITIVE_REGULATION_OF_WNT_SIGNALING_PATHWAY	NA	113	0.26841456	1.1425785	0.1793249	0.60606074	1	1743	tags=19%, list=14%, signal=22%	amygdala	Female
1668	GOBP_DEVELOPMENT_OF_PRIMARY_SEXUAL_CHARACTERISTICS	GOBP_DEVELOPMENT_OF_PRIMARY_SEXUAL_CHARACTERISTICS	NA	146	0.25883576	1.1422937	0.20469083	0.60651827	1	1746	tags=22%, list=14%, signal=25%	amygdala	Female
1669	HP_ABNORMALITY_OF_SKIN_PIGMENTATION	HP_ABNORMALITY_OF_SKIN_PIGMENTATION	NA	387	0.23067524	1.1422576	0.114893615	0.60626525	1	3319	tags=32%, list=26%, signal=42%	amygdala	Female
1670	HP_ABNORMALLY_LARGE_GLOBE	HP_ABNORMALLY_LARGE_GLOBE	NA	34	0.3434358	1.1419857	0.26980728	0.60671055	1	1877	tags=26%, list=15%, signal=31%	amygdala	Female
1671	GOBP_REGULATION_OF_MACROPHAGE_DERIVED_FOAM_CELL_DIFFERENTIATION	GOBP_REGULATION_OF_MACROPHAGE_DERIVED_FOAM_CELL_DIFFERENTIATION	NA	19	0.39710978	1.1418364	0.2965932	0.60676116	1	853	tags=26%, list=7%, signal=28%	amygdala	Female
1672	GOBP_CELL_MORPHOGENESIS_INVOLVED_IN_NEURON_DIFFERENTIATION	GOBP_CELL_MORPHOGENESIS_INVOLVED_IN_NEURON_DIFFERENTIATION	NA	473	0.22664148	1.141744	0.114164904	0.6066549	1	2817	tags=28%, list=22%, signal=34%	amygdala	Female
1673	GOMF_INWARD_RECTIFIER_POTASSIUM_CHANNEL_ACTIVITY	GOMF_INWARD_RECTIFIER_POTASSIUM_CHANNEL_ACTIVITY	NA	20	0.3835926	1.1416299	0.29622266	0.606616	1	2789	tags=35%, list=22%, signal=45%	amygdala	Female
1674	HP_LIMITED_HIP_MOVEMENT	HP_LIMITED_HIP_MOVEMENT	NA	52	0.31417888	1.141397	0.25308642	0.60692656	1	1811	tags=27%, list=14%, signal=31%	amygdala	Female
1675	GOBP_ATRIAL_SEPTUM_DEVELOPMENT	GOBP_ATRIAL_SEPTUM_DEVELOPMENT	NA	15	0.41649747	1.1412051	0.30802602	0.6071301	1	791	tags=27%, list=6%, signal=28%	amygdala	Female
1676	GOBP_POSITIVE_REGULATION_OF_RECEPTOR_INTERNALIZATION	GOBP_POSITIVE_REGULATION_OF_RECEPTOR_INTERNALIZATION	NA	22	0.37577397	1.1410918	0.29375	0.60710657	1	1482	tags=32%, list=12%, signal=36%	amygdala	Female
1677	HP_UNDERDEVELOPED_NASAL_ALAE	HP_UNDERDEVELOPED_NASAL_ALAE	NA	65	0.2974111	1.1409423	0.2454361	0.6072109	1	2632	tags=29%, list=21%, signal=37%	amygdala	Female
1678	HP_PERIAURICULAR_SKIN_PITS	HP_PERIAURICULAR_SKIN_PITS	NA	34	0.34298792	1.14089	0.26004228	0.60701144	1	2001	tags=32%, list=16%, signal=38%	amygdala	Female
1679	HP_ABNORMALITY_OF_URINE_HOMEOSTASIS	HP_ABNORMALITY_OF_URINE_HOMEOSTASIS	NA	452	0.22563551	1.139867	0.104477614	0.6096678	1	2139	tags=21%, list=17%, signal=24%	amygdala	Female
1680	GOBP_MORPHOGENESIS_OF_EMBRYONIC_EPITHELIUM	GOBP_MORPHOGENESIS_OF_EMBRYONIC_EPITHELIUM	NA	115	0.26638854	1.1398461	0.20944558	0.6093776	1	2632	tags=31%, list=21%, signal=39%	amygdala	Female
1681	HP_ASPIRATION_PNEUMONIA	HP_ASPIRATION_PNEUMONIA	NA	64	0.29898643	1.1396257	0.2310757	0.6096421	1	3720	tags=42%, list=29%, signal=59%	amygdala	Female
1682	GOBP_OVULATION_CYCLE	GOBP_OVULATION_CYCLE	NA	51	0.3112668	1.1395878	0.23699422	0.60940516	1	965	tags=20%, list=8%, signal=21%	amygdala	Female
1683	GOBP_SMALL_REGULATORY_NCRNA_PROCESSING	GOBP_SMALL_REGULATORY_NCRNA_PROCESSING	NA	46	0.32186592	1.1392157	0.22342733	0.6101086	1	3541	tags=39%, list=28%, signal=54%	amygdala	Female
1684	GOBP_INOSITOL_PHOSPHATE_METABOLIC_PROCESS	GOBP_INOSITOL_PHOSPHATE_METABOLIC_PROCESS	NA	44	0.3214757	1.1391774	0.29101562	0.6098431	1	1970	tags=32%, list=16%, signal=38%	amygdala	Female
1685	HP_MICROPENIS	HP_MICROPENIS	NA	168	0.2577342	1.1386137	0.19438878	0.61118746	1	2338	tags=26%, list=18%, signal=31%	amygdala	Female
1686	HP_ABNORMALITY_OF_EPIPHYSIS_MORPHOLOGY	HP_ABNORMALITY_OF_EPIPHYSIS_MORPHOLOGY	NA	191	0.25061172	1.1385729	0.16885965	0.61094874	1	1811	tags=19%, list=14%, signal=22%	amygdala	Female
1687	GOBP_NEGATIVE_REGULATION_OF_BLOOD_VESSEL_ENDOTHELIAL_CELL_MIGRATION	GOBP_NEGATIVE_REGULATION_OF_BLOOD_VESSEL_ENDOTHELIAL_CELL_MIGRATION	NA	25	0.36569992	1.1385225	0.26612905	0.61073697	1	2425	tags=32%, list=19%, signal=39%	amygdala	Female
1688	GOBP_DEVELOPMENTAL_GROWTH	GOBP_DEVELOPMENTAL_GROWTH	NA	474	0.22629382	1.1384801	0.10514542	0.6105091	1	2722	tags=27%, list=21%, signal=33%	amygdala	Female
1689	GOBP_DEVELOPMENTAL_INDUCTION	GOBP_DEVELOPMENTAL_INDUCTION	NA	22	0.3745373	1.1383265	0.29299363	0.6105823	1	1774	tags=36%, list=14%, signal=42%	amygdala	Female
1690	HP_HYPOTHERMIA	HP_HYPOTHERMIA	NA	28	0.34908894	1.1382655	0.25390625	0.6103827	1	1549	tags=21%, list=12%, signal=24%	amygdala	Female
1691	HP_GLAUCOMA	HP_GLAUCOMA	NA	249	0.24220099	1.1379223	0.16703786	0.61102855	1	1748	tags=18%, list=14%, signal=21%	amygdala	Female
1692	HP_DEVIATION_OF_TOES	HP_DEVIATION_OF_TOES	NA	123	0.264237	1.1378844	0.18803419	0.6107862	1	2863	tags=26%, list=23%, signal=33%	amygdala	Female
1693	GOBP_NEGATIVE_REGULATION_OF_OSSIFICATION	GOBP_NEGATIVE_REGULATION_OF_OSSIFICATION	NA	23	0.37622958	1.1373909	0.29606625	0.61186635	1	875	tags=26%, list=7%, signal=28%	amygdala	Female
1694	GOBP_POLARIZED_EPITHELIAL_CELL_DIFFERENTIATION	GOBP_POLARIZED_EPITHELIAL_CELL_DIFFERENTIATION	NA	22	0.3820584	1.1373866	0.26451612	0.6115206	1	3771	tags=45%, list=30%, signal=65%	amygdala	Female
1695	HP_ABNORMAL_CIRCULATING_GONADOTROPIN_CONCENTRATION	HP_ABNORMAL_CIRCULATING_GONADOTROPIN_CONCENTRATION	NA	48	0.3100375	1.1370146	0.25203252	0.6122241	1	4148	tags=46%, list=33%, signal=68%	amygdala	Female
1696	GOBP_MITOTIC_SISTER_CHROMATID_COHESION	GOBP_MITOTIC_SISTER_CHROMATID_COHESION	NA	16	0.40838134	1.1368506	0.29766536	0.6123566	1	3749	tags=50%, list=30%, signal=71%	amygdala	Female
1697	GOBP_ASTROCYTE_DEVELOPMENT	GOBP_ASTROCYTE_DEVELOPMENT	NA	34	0.34028402	1.1367592	0.27128714	0.61226004	1	1204	tags=26%, list=10%, signal=29%	amygdala	Female
1698	HP_AMINOACIDURIA	HP_AMINOACIDURIA	NA	85	0.27877063	1.1367507	0.23888889	0.61192554	1	2096	tags=28%, list=17%, signal=34%	amygdala	Female
1699	HP_MACRODONTIA	HP_MACRODONTIA	NA	71	0.2883936	1.1367335	0.23553719	0.6116123	1	3273	tags=34%, list=26%, signal=45%	amygdala	Female
1700	GOBP_PROTEIN_DEMANNOSYLATION	GOBP_PROTEIN_DEMANNOSYLATION	NA	16	0.40132296	1.1366355	0.2917505	0.611554	1	3432	tags=50%, list=27%, signal=68%	amygdala	Female
1701	HP_LARYNGOMALACIA	HP_LARYNGOMALACIA	NA	60	0.29965064	1.1366315	0.2494759	0.6112036	1	2159	tags=20%, list=17%, signal=24%	amygdala	Female
1702	GOBP_REGULATION_OF_EPITHELIAL_CELL_APOPTOTIC_PROCESS	GOBP_REGULATION_OF_EPITHELIAL_CELL_APOPTOTIC_PROCESS	NA	70	0.296594	1.1365	0.23430963	0.61123115	1	2502	tags=34%, list=20%, signal=42%	amygdala	Female
1703	HP_NARROW_NASAL_BRIDGE	HP_NARROW_NASAL_BRIDGE	NA	33	0.34190494	1.1363378	0.27967808	0.61136854	1	428	tags=12%, list=3%, signal=13%	amygdala	Female
1704	GOBP_PHOSPHATIDYLINOSITOL_3_PHOSPHATE_BIOSYNTHETIC_PROCESS	GOBP_PHOSPHATIDYLINOSITOL_3_PHOSPHATE_BIOSYNTHETIC_PROCESS	NA	18	0.40107596	1.1362511	0.29072165	0.61125684	1	1731	tags=28%, list=14%, signal=32%	amygdala	Female
1705	GOBP_HEART_FORMATION	GOBP_HEART_FORMATION	NA	24	0.36547866	1.1362375	0.28486055	0.610943	1	1217	tags=25%, list=10%, signal=28%	amygdala	Female
1706	GOBP_LEARNING	GOBP_LEARNING	NA	131	0.26010898	1.1360843	0.1992032	0.61103314	1	927	tags=13%, list=7%, signal=14%	amygdala	Female
1707	HP_ABNORMALITY_OF_THE_METACARPAL_BONES	HP_ABNORMALITY_OF_THE_METACARPAL_BONES	NA	159	0.2542408	1.1356223	0.17879418	0.6120096	1	2290	tags=23%, list=18%, signal=27%	amygdala	Female
1708	GOCC_ENDOPLASMIC_RETICULUM_QUALITY_CONTROL_COMPARTMENT	GOCC_ENDOPLASMIC_RETICULUM_QUALITY_CONTROL_COMPARTMENT	NA	21	0.37721238	1.1355767	0.29613733	0.61178833	1	3583	tags=48%, list=28%, signal=66%	amygdala	Female
1709	HP_ABNORMAL_PANCREAS_MORPHOLOGY	HP_ABNORMAL_PANCREAS_MORPHOLOGY	NA	72	0.29213312	1.1353127	0.22803347	0.61219954	1	1637	tags=21%, list=13%, signal=24%	amygdala	Female
1710	HP_TALIPES_VALGUS	HP_TALIPES_VALGUS	NA	15	0.41364014	1.1352581	0.30039525	0.6119981	1	2223	tags=40%, list=18%, signal=48%	amygdala	Female
1711	GOBP_ERAD_PATHWAY	GOBP_ERAD_PATHWAY	NA	100	0.27638298	1.135062	0.22026432	0.6121963	1	2562	tags=28%, list=20%, signal=35%	amygdala	Female
1712	GOCC_SYNAPTIC_MEMBRANE	GOCC_SYNAPTIC_MEMBRANE	NA	314	0.23472123	1.1349368	0.15991902	0.61222523	1	1877	tags=21%, list=15%, signal=24%	amygdala	Female
1713	GOBP_REGULATION_OF_MACROPHAGE_DIFFERENTIATION	GOBP_REGULATION_OF_MACROPHAGE_DIFFERENTIATION	NA	17	0.40230045	1.1347779	0.3006135	0.6123465	1	874	tags=24%, list=7%, signal=25%	amygdala	Female
1714	HP_HYPOGONADOTROPIC_HYPOGONADISM	HP_HYPOGONADOTROPIC_HYPOGONADISM	NA	110	0.2679237	1.1346304	0.22516556	0.6124147	1	2338	tags=25%, list=18%, signal=30%	amygdala	Female
1715	HP_DOWN_SLOPING_SHOULDERS	HP_DOWN_SLOPING_SHOULDERS	NA	78	0.28678647	1.1345946	0.22061856	0.61217076	1	2700	tags=28%, list=21%, signal=36%	amygdala	Female
1716	GOBP_POSITIVE_REGULATION_OF_CELL_SUBSTRATE_ADHESION	GOBP_POSITIVE_REGULATION_OF_CELL_SUBSTRATE_ADHESION	NA	97	0.27741885	1.1345682	0.2260128	0.6119016	1	2725	tags=30%, list=22%, signal=38%	amygdala	Female
1717	GOBP_POSITIVE_REGULATION_OF_TRANSLATIONAL_INITIATION	GOBP_POSITIVE_REGULATION_OF_TRANSLATIONAL_INITIATION	NA	22	0.38549387	1.1345508	0.28716904	0.61158884	1	2068	tags=23%, list=16%, signal=27%	amygdala	Female
1718	GOBP_CELL_FATE_DETERMINATION	GOBP_CELL_FATE_DETERMINATION	NA	32	0.34678623	1.1345345	0.2987805	0.6112925	1	866	tags=22%, list=7%, signal=23%	amygdala	Female
1719	GOMF_ISOPRENOID_BINDING	GOMF_ISOPRENOID_BINDING	NA	17	0.4037406	1.1343315	0.2994012	0.61150783	1	1484	tags=35%, list=12%, signal=40%	amygdala	Female
1720	HP_SYRINGOMYELIA	HP_SYRINGOMYELIA	NA	21	0.38502398	1.13427	0.31451613	0.61134326	1	2632	tags=38%, list=21%, signal=48%	amygdala	Female
1721	GOCC_ADHERENS_JUNCTION	GOCC_ADHERENS_JUNCTION	NA	151	0.2543453	1.1339151	0.1875	0.6120223	1	2714	tags=34%, list=21%, signal=42%	amygdala	Female
1722	GOBP_POSITIVE_REGULATION_OF_CELL_DEVELOPMENT	GOBP_POSITIVE_REGULATION_OF_CELL_DEVELOPMENT	NA	243	0.2412051	1.133519	0.16945606	0.6128256	1	1269	tags=16%, list=10%, signal=17%	amygdala	Female
1723	GOBP_GASTRULATION	GOBP_GASTRULATION	NA	135	0.26216033	1.1334188	0.20974576	0.6127636	1	3032	tags=35%, list=24%, signal=45%	amygdala	Female
1724	GOBP_NEPHRON_MORPHOGENESIS	GOBP_NEPHRON_MORPHOGENESIS	NA	53	0.30808482	1.132777	0.24840765	0.6143076	1	1913	tags=38%, list=15%, signal=44%	amygdala	Female
1725	HP_MICROCORNEA	HP_MICROCORNEA	NA	90	0.27946112	1.132678	0.23770492	0.6142277	1	2847	tags=30%, list=22%, signal=38%	amygdala	Female
1726	GOBP_MULTICELLULAR_ORGANISMAL_HOMEOSTASIS	GOBP_MULTICELLULAR_ORGANISMAL_HOMEOSTASIS	NA	375	0.23042654	1.1322082	0.13569938	0.6152506	1	1878	tags=23%, list=15%, signal=26%	amygdala	Female
1727	HP_TORSADE_DE_POINTES	HP_TORSADE_DE_POINTES	NA	16	0.41022733	1.1321855	0.2972973	0.61495507	1	1130	tags=19%, list=9%, signal=21%	amygdala	Female
1728	HP_ABNORMAL_MALE_URETHRAL_MEATUS_MORPHOLOGY	HP_ABNORMAL_MALE_URETHRAL_MEATUS_MORPHOLOGY	NA	259	0.2389469	1.1320773	0.17362638	0.61493546	1	2363	tags=22%, list=19%, signal=27%	amygdala	Female
1729	HP_CRANIOSYNOSTOSIS	HP_CRANIOSYNOSTOSIS	NA	124	0.26583663	1.1319964	0.2185567	0.61484164	1	2159	tags=22%, list=17%, signal=26%	amygdala	Female
1730	GOBP_PEPTIDYL_CYSTEINE_MODIFICATION	GOBP_PEPTIDYL_CYSTEINE_MODIFICATION	NA	42	0.3201648	1.1319008	0.26907632	0.6147569	1	2033	tags=29%, list=16%, signal=34%	amygdala	Female
1731	GOBP_MAMMARY_GLAND_DUCT_MORPHOGENESIS	GOBP_MAMMARY_GLAND_DUCT_MORPHOGENESIS	NA	22	0.37773412	1.1318514	0.29761904	0.61455256	1	1814	tags=18%, list=14%, signal=21%	amygdala	Female
1732	HP_PAPILLARY_THYROID_CARCINOMA	HP_PAPILLARY_THYROID_CARCINOMA	NA	21	0.37839958	1.1312791	0.28149608	0.6159465	1	3011	tags=38%, list=24%, signal=50%	amygdala	Female
1733	GOCC_MICROBODY_MEMBRANE	GOCC_MICROBODY_MEMBRANE	NA	56	0.30367973	1.1311624	0.24609375	0.6159404	1	2038	tags=27%, list=16%, signal=32%	amygdala	Female
1734	GOBP_V_D_J_RECOMBINATION	GOBP_V_D_J_RECOMBINATION	NA	15	0.41270098	1.1310109	0.32157677	0.6160446	1	5013	tags=73%, list=40%, signal=121%	amygdala	Female
1735	HP_ABNORMALITY_OF_THE_COAGULATION_CASCADE	HP_ABNORMALITY_OF_THE_COAGULATION_CASCADE	NA	89	0.27519843	1.1309694	0.21971253	0.61582047	1	3242	tags=36%, list=26%, signal=48%	amygdala	Female
1736	HP_ABNORMAL_CIRCULATING_PROTEINOGENIC_AMINO_ACID_CONCENTRATION	HP_ABNORMAL_CIRCULATING_PROTEINOGENIC_AMINO_ACID_CONCENTRATION	NA	67	0.29226476	1.1309074	0.23903508	0.6156555	1	2074	tags=28%, list=16%, signal=34%	amygdala	Female
1737	HP_ABNORMALITY_OF_THE_URETHRA	HP_ABNORMALITY_OF_THE_URETHRA	NA	310	0.23389874	1.130205	0.14925373	0.6173123	1	2363	tags=21%, list=19%, signal=26%	amygdala	Female
1738	GOCC_INTRINSIC_COMPONENT_OF_EXTERNAL_SIDE_OF_PLASMA_MEMBRANE	GOCC_INTRINSIC_COMPONENT_OF_EXTERNAL_SIDE_OF_PLASMA_MEMBRANE	NA	16	0.40930018	1.1301724	0.2962963	0.61704975	1	111	tags=19%, list=1%, signal=19%	amygdala	Female
1739	HP_ECCHYMOSIS	HP_ECCHYMOSIS	NA	33	0.34454402	1.1300069	0.27054107	0.6172152	1	4021	tags=52%, list=32%, signal=75%	amygdala	Female
1740	HP_ABNORMAL_MIDBRAIN_MORPHOLOGY	HP_ABNORMAL_MIDBRAIN_MORPHOLOGY	NA	65	0.29452297	1.1296238	0.25343812	0.61797094	1	3789	tags=40%, list=30%, signal=57%	amygdala	Female
1741	GOMF_ATPASE_BINDING	GOMF_ATPASE_BINDING	NA	72	0.28752556	1.1295476	0.23851204	0.6178416	1	1987	tags=25%, list=16%, signal=29%	amygdala	Female
1742	GOBP_POSTREPLICATION_REPAIR	GOBP_POSTREPLICATION_REPAIR	NA	31	0.34120673	1.1295402	0.275	0.6175137	1	3218	tags=42%, list=25%, signal=56%	amygdala	Female
1743	GOCC_LAMELLIPODIUM_MEMBRANE	GOCC_LAMELLIPODIUM_MEMBRANE	NA	18	0.40093756	1.1292659	0.3072407	0.61794513	1	2404	tags=39%, list=19%, signal=48%	amygdala	Female
1744	GOBP_REGULATION_OF_MUSCLE_CELL_DIFFERENTIATION	GOBP_REGULATION_OF_MUSCLE_CELL_DIFFERENTIATION	NA	104	0.27030677	1.1292288	0.22088353	0.6176922	1	3026	tags=34%, list=24%, signal=44%	amygdala	Female
1745	HP_RIGHT_VENTRICULAR_HYPERTROPHY	HP_RIGHT_VENTRICULAR_HYPERTROPHY	NA	17	0.40124568	1.1292194	0.304	0.61736554	1	3771	tags=53%, list=30%, signal=75%	amygdala	Female
1746	GOCC_SEX_CHROMOSOME	GOCC_SEX_CHROMOSOME	NA	20	0.3798617	1.1288356	0.2801724	0.61810815	1	3099	tags=40%, list=24%, signal=53%	amygdala	Female
1747	HP_ORTHOSTATIC_HYPOTENSION	HP_ORTHOSTATIC_HYPOTENSION	NA	28	0.35984296	1.1285743	0.29243353	0.6185273	1	206	tags=7%, list=2%, signal=7%	amygdala	Female
1748	GOCC_SPERM_MIDPIECE	GOCC_SPERM_MIDPIECE	NA	27	0.35730872	1.1281792	0.30612245	0.619342	1	3895	tags=44%, list=31%, signal=64%	amygdala	Female
1749	HP_AORTIC_ANEURYSM	HP_AORTIC_ANEURYSM	NA	165	0.25493875	1.1281356	0.20212767	0.6191172	1	3120	tags=29%, list=25%, signal=38%	amygdala	Female
1750	HP_TETRALOGY_OF_FALLOT	HP_TETRALOGY_OF_FALLOT	NA	131	0.2599347	1.1279901	0.2081545	0.61916965	1	3039	tags=27%, list=24%, signal=35%	amygdala	Female
1751	HP_WIDE_INTERMAMILLARY_DISTANCE	HP_WIDE_INTERMAMILLARY_DISTANCE	NA	82	0.27891597	1.1278415	0.23469388	0.6192513	1	3670	tags=45%, list=29%, signal=63%	amygdala	Female
1752	HP_DECREASED_PLASMA_CARNITINE	HP_DECREASED_PLASMA_CARNITINE	NA	18	0.38937524	1.1278278	0.30103093	0.61894333	1	2994	tags=44%, list=24%, signal=58%	amygdala	Female
1753	HP_RIDGED_NAIL	HP_RIDGED_NAIL	NA	15	0.4209623	1.1274916	0.31211498	0.61950696	1	469	tags=13%, list=4%, signal=14%	amygdala	Female
1754	GOBP_EMBRYONIC_DIGESTIVE_TRACT_DEVELOPMENT	GOBP_EMBRYONIC_DIGESTIVE_TRACT_DEVELOPMENT	NA	21	0.37602663	1.1274747	0.29375	0.6192007	1	1913	tags=33%, list=15%, signal=39%	amygdala	Female
1755	HP_EYELID_COLOBOMA	HP_EYELID_COLOBOMA	NA	24	0.360054	1.1265457	0.3018868	0.621647	1	673	tags=13%, list=5%, signal=13%	amygdala	Female
1756	GOBP_MESONEPHRIC_TUBULE_MORPHOGENESIS	GOBP_MESONEPHRIC_TUBULE_MORPHOGENESIS	NA	42	0.31426188	1.1262945	0.29253113	0.62202054	1	1913	tags=40%, list=15%, signal=48%	amygdala	Female
1757	GOBP_CELLULAR_GLUCOSE_HOMEOSTASIS	GOBP_CELLULAR_GLUCOSE_HOMEOSTASIS	NA	117	0.26361167	1.126156	0.20125785	0.622041	1	2415	tags=29%, list=19%, signal=36%	amygdala	Female
1758	GOBP_NEGATIVE_REGULATION_OF_LIPID_CATABOLIC_PROCESS	GOBP_NEGATIVE_REGULATION_OF_LIPID_CATABOLIC_PROCESS	NA	17	0.40055233	1.1258161	0.288	0.6226432	1	2217	tags=41%, list=17%, signal=50%	amygdala	Female
1759	GOCC_INTERMEDIATE_FILAMENT_CYTOSKELETON	GOCC_INTERMEDIATE_FILAMENT_CYTOSKELETON	NA	89	0.27837572	1.1256789	0.23092784	0.6226925	1	1186	tags=15%, list=9%, signal=16%	amygdala	Female
1760	HP_ABNORMALITY_OF_CORNEAL_THICKNESS	HP_ABNORMALITY_OF_CORNEAL_THICKNESS	NA	78	0.2838784	1.1254566	0.2555332	0.6229444	1	1453	tags=24%, list=11%, signal=27%	amygdala	Female
1761	GOMF_DELAYED_RECTIFIER_POTASSIUM_CHANNEL_ACTIVITY	GOMF_DELAYED_RECTIFIER_POTASSIUM_CHANNEL_ACTIVITY	NA	19	0.3899613	1.125296	0.31034482	0.6230382	1	1764	tags=26%, list=14%, signal=31%	amygdala	Female
1762	GOBP_RETINA_DEVELOPMENT_IN_CAMERA_TYPE_EYE	GOBP_RETINA_DEVELOPMENT_IN_CAMERA_TYPE_EYE	NA	126	0.26158473	1.1251665	0.18558952	0.62305534	1	1683	tags=24%, list=13%, signal=27%	amygdala	Female
1763	GOBP_CALCINEURIN_MEDIATED_SIGNALING	GOBP_CALCINEURIN_MEDIATED_SIGNALING	NA	36	0.32854214	1.125165	0.27824268	0.6227047	1	575	tags=14%, list=5%, signal=15%	amygdala	Female
1764	HP_ABNORMALITY_OF_THE_ADRENAL_GLANDS	HP_ABNORMALITY_OF_THE_ADRENAL_GLANDS	NA	153	0.25300157	1.1250671	0.21019109	0.62264407	1	2930	tags=27%, list=23%, signal=34%	amygdala	Female
1765	GOBP_MONOCARBOXYLIC_ACID_BIOSYNTHETIC_PROCESS	GOBP_MONOCARBOXYLIC_ACID_BIOSYNTHETIC_PROCESS	NA	132	0.2605885	1.1248893	0.22269808	0.6228285	1	1351	tags=18%, list=11%, signal=20%	amygdala	Female
1766	GOBP_INNERVATION	GOBP_INNERVATION	NA	23	0.3754221	1.1248163	0.2987552	0.6226724	1	838	tags=22%, list=7%, signal=23%	amygdala	Female
1767	GOBP_CARDIAC_CONDUCTION_SYSTEM_DEVELOPMENT	GOBP_CARDIAC_CONDUCTION_SYSTEM_DEVELOPMENT	NA	26	0.35572264	1.1246976	0.26069248	0.622698	1	1814	tags=35%, list=14%, signal=40%	amygdala	Female
1768	GOMF_TRANSCRIPTION_COACTIVATOR_ACTIVITY	GOMF_TRANSCRIPTION_COACTIVATOR_ACTIVITY	NA	231	0.24250889	1.1245939	0.20204082	0.62267095	1	3458	tags=32%, list=27%, signal=43%	amygdala	Female
1769	HP_ABNORMAL_TONGUE_MORPHOLOGY	HP_ABNORMAL_TONGUE_MORPHOLOGY	NA	234	0.24062823	1.1244965	0.17745303	0.62261295	1	2223	tags=22%, list=18%, signal=26%	amygdala	Female
1770	GOBP_CELLULAR_RESPONSE_TO_CARBOHYDRATE_STIMULUS	GOBP_CELLULAR_RESPONSE_TO_CARBOHYDRATE_STIMULUS	NA	112	0.26435357	1.1243666	0.23157895	0.62265754	1	1695	tags=22%, list=13%, signal=26%	amygdala	Female
1771	GOBP_SEX_DIFFERENTIATION	GOBP_SEX_DIFFERENTIATION	NA	176	0.25133118	1.1239386	0.17409766	0.62348986	1	1814	tags=22%, list=14%, signal=26%	amygdala	Female
1772	GOBP_POSITIVE_REGULATION_OF_TRANSMEMBRANE_RECEPTOR_PROTEIN_SERINE_THREONINE_KINASE_SIGNALING_PATHWAY	GOBP_POSITIVE_REGULATION_OF_TRANSMEMBRANE_RECEPTOR_PROTEIN_SERINE_THREONINE_KINASE_SIGNALING_PATHWAY	NA	81	0.28412458	1.1233538	0.24236253	0.624826	1	2976	tags=36%, list=23%, signal=46%	amygdala	Female
1773	HP_ABNORMALITY_OF_THE_HAIRLINE	HP_ABNORMALITY_OF_THE_HAIRLINE	NA	198	0.24394938	1.1232655	0.20353982	0.6247292	1	2256	tags=23%, list=18%, signal=28%	amygdala	Female
1774	HP_PULMONARY_ARTERY_STENOSIS	HP_PULMONARY_ARTERY_STENOSIS	NA	58	0.29629168	1.1232094	0.25902337	0.62452525	1	3771	tags=41%, list=30%, signal=59%	amygdala	Female
1775	GOBP_REGULATION_OF_VASCULATURE_DEVELOPMENT	GOBP_REGULATION_OF_VASCULATURE_DEVELOPMENT	NA	205	0.24303347	1.1230149	0.18543047	0.62476695	1	2239	tags=26%, list=18%, signal=31%	amygdala	Female
1776	GOCC_ENDOPLASMIC_RETICULUM_PROTEIN_CONTAINING_COMPLEX	GOCC_ENDOPLASMIC_RETICULUM_PROTEIN_CONTAINING_COMPLEX	NA	111	0.26850295	1.1228268	0.2515213	0.6249527	1	3753	tags=35%, list=30%, signal=49%	amygdala	Female
1777	HP_ABNORMAL_RENAL_PHYSIOLOGY	HP_ABNORMAL_RENAL_PHYSIOLOGY	NA	469	0.22356243	1.1223867	0.14351852	0.62588435	1	2144	tags=20%, list=17%, signal=23%	amygdala	Female
1778	HP_ABNORMAL_RIB_MORPHOLOGY	HP_ABNORMAL_RIB_MORPHOLOGY	NA	216	0.24001123	1.1220391	0.18574513	0.62653756	1	1798	tags=18%, list=14%, signal=20%	amygdala	Female
1779	HP_CONGENITAL_DIAPHRAGMATIC_HERNIA	HP_CONGENITAL_DIAPHRAGMATIC_HERNIA	NA	56	0.2997261	1.1218958	0.25979382	0.6266287	1	1594	tags=21%, list=13%, signal=24%	amygdala	Female
1780	GOBP_RIBONUCLEOSIDE_MONOPHOSPHATE_METABOLIC_PROCESS	GOBP_RIBONUCLEOSIDE_MONOPHOSPHATE_METABOLIC_PROCESS	NA	43	0.3165209	1.1218215	0.29012346	0.62649494	1	1832	tags=26%, list=14%, signal=30%	amygdala	Female
1781	GOBP_LEUKOCYTE_APOPTOTIC_PROCESS	GOBP_LEUKOCYTE_APOPTOTIC_PROCESS	NA	80	0.28069302	1.1212821	0.2648305	0.62766826	1	994	tags=18%, list=8%, signal=19%	amygdala	Female
1782	GOMF_HYDROLASE_ACTIVITY_HYDROLYZING_N_GLYCOSYL_COMPOUNDS	GOMF_HYDROLASE_ACTIVITY_HYDROLYZING_N_GLYCOSYL_COMPOUNDS	NA	28	0.3563126	1.1212788	0.272541	0.62732625	1	771	tags=14%, list=6%, signal=15%	amygdala	Female
1783	HP_APLASIA_OF_THE_FINGERS	HP_APLASIA_OF_THE_FINGERS	NA	56	0.29837376	1.121129	0.2647059	0.6274177	1	485	tags=9%, list=4%, signal=9%	amygdala	Female
1784	GOMF_SERINE_TYPE_ENDOPEPTIDASE_INHIBITOR_ACTIVITY	GOMF_SERINE_TYPE_ENDOPEPTIDASE_INHIBITOR_ACTIVITY	NA	40	0.32453537	1.12087	0.2848233	0.6278169	1	2073	tags=30%, list=16%, signal=36%	amygdala	Female
1785	GOBP_REGULATION_OF_HIPPO_SIGNALING	GOBP_REGULATION_OF_HIPPO_SIGNALING	NA	20	0.3795171	1.1206479	0.30390143	0.6281568	1	1596	tags=30%, list=13%, signal=34%	amygdala	Female
1786	HP_SPINAL_CORD_LESION	HP_SPINAL_CORD_LESION	NA	30	0.34558967	1.1206031	0.30291262	0.6279383	1	2833	tags=33%, list=22%, signal=43%	amygdala	Female
1787	GOBP_NEGATIVE_REGULATION_OF_GROWTH	GOBP_NEGATIVE_REGULATION_OF_GROWTH	NA	182	0.24908471	1.120312	0.20620842	0.6284546	1	2865	tags=28%, list=23%, signal=36%	amygdala	Female
1788	HP_DEPRESSED_NASAL_BRIDGE	HP_DEPRESSED_NASAL_BRIDGE	NA	436	0.22310354	1.1201952	0.14380531	0.62842035	1	3138	tags=30%, list=25%, signal=39%	amygdala	Female
1789	HP_PREMATURE_LOSS_OF_PRIMARY_TEETH	HP_PREMATURE_LOSS_OF_PRIMARY_TEETH	NA	15	0.4119682	1.1198992	0.31790745	0.6289271	1	2308	tags=20%, list=18%, signal=24%	amygdala	Female
1790	HP_NEOPLASM_OF_THE_BREAST	HP_NEOPLASM_OF_THE_BREAST	NA	71	0.28821474	1.1198092	0.26923078	0.6288499	1	2870	tags=35%, list=23%, signal=45%	amygdala	Female
1791	GOBP_CALCIUM_ION_TRANSMEMBRANE_IMPORT_INTO_CYTOSOL	GOBP_CALCIUM_ION_TRANSMEMBRANE_IMPORT_INTO_CYTOSOL	NA	122	0.26140615	1.1197547	0.23788546	0.6286617	1	1755	tags=24%, list=14%, signal=27%	amygdala	Female
1792	GOBP_TRANSMEMBRANE_RECEPTOR_PROTEIN_SERINE_THREONINE_KINASE_SIGNALING_PATHWAY	GOBP_TRANSMEMBRANE_RECEPTOR_PROTEIN_SERINE_THREONINE_KINASE_SIGNALING_PATHWAY	NA	276	0.23462273	1.1193436	0.19733925	0.62960774	1	2910	tags=34%, list=23%, signal=43%	amygdala	Female
1793	HP_ADVANCED_ERUPTION_OF_TEETH	HP_ADVANCED_ERUPTION_OF_TEETH	NA	27	0.3606692	1.1192617	0.2951807	0.62949365	1	1334	tags=22%, list=11%, signal=25%	amygdala	Female
1794	GOBP_SKELETAL_SYSTEM_DEVELOPMENT	GOBP_SKELETAL_SYSTEM_DEVELOPMENT	NA	360	0.22730994	1.1192545	0.13963039	0.62916595	1	1913	tags=21%, list=15%, signal=24%	amygdala	Female
1795	GOBP_LABYRINTHINE_LAYER_MORPHOGENESIS	GOBP_LABYRINTHINE_LAYER_MORPHOGENESIS	NA	15	0.41035056	1.1191581	0.29723993	0.6291162	1	3335	tags=53%, list=26%, signal=72%	amygdala	Female
1796	HP_ABNORMAL_GROWTH_HORMONE_LEVEL	HP_ABNORMAL_GROWTH_HORMONE_LEVEL	NA	97	0.27223787	1.119083	0.22698073	0.62898916	1	1203	tags=14%, list=9%, signal=16%	amygdala	Female
1797	HP_ABNORMALITY_OF_ENTERIC_NERVOUS_SYSTEM_MORPHOLOGY	HP_ABNORMALITY_OF_ENTERIC_NERVOUS_SYSTEM_MORPHOLOGY	NA	92	0.27610055	1.1190416	0.24609375	0.62873894	1	2008	tags=18%, list=16%, signal=22%	amygdala	Female
1798	GOBP_STRIATED_MUSCLE_CONTRACTION	GOBP_STRIATED_MUSCLE_CONTRACTION	NA	117	0.26074323	1.1182657	0.23061225	0.6306736	1	1889	tags=23%, list=15%, signal=27%	amygdala	Female
1799	GOBP_NADH_METABOLIC_PROCESS	GOBP_NADH_METABOLIC_PROCESS	NA	30	0.34279853	1.1179968	0.2888889	0.6310961	1	1183	tags=13%, list=9%, signal=15%	amygdala	Female
1800	HP_PHONOPHOBIA	HP_PHONOPHOBIA	NA	19	0.39009506	1.1178391	0.28853756	0.6312049	1	156	tags=11%, list=1%, signal=11%	amygdala	Female
1801	HP_ABNORMAL_CIRCULATING_DICARBOXYLIC_ACID_CONCENTRATION	HP_ABNORMAL_CIRCULATING_DICARBOXYLIC_ACID_CONCENTRATION	NA	70	0.28719214	1.1176174	0.27668846	0.63149494	1	3444	tags=47%, list=27%, signal=64%	amygdala	Female
1802	GOBP_POSITIVE_REGULATION_OF_MIRNA_METABOLIC_PROCESS	GOBP_POSITIVE_REGULATION_OF_MIRNA_METABOLIC_PROCESS	NA	40	0.3239813	1.1174759	0.2781186	0.63155407	1	1648	tags=28%, list=13%, signal=32%	amygdala	Female
1803	GOBP_CELLULAR_RESPONSE_TO_UNFOLDED_PROTEIN	GOBP_CELLULAR_RESPONSE_TO_UNFOLDED_PROTEIN	NA	88	0.2744961	1.1173856	0.26407766	0.63145316	1	2502	tags=28%, list=20%, signal=35%	amygdala	Female
1804	HP_ABNORMAL_RIB_CAGE_MORPHOLOGY	HP_ABNORMAL_RIB_CAGE_MORPHOLOGY	NA	262	0.23663466	1.1173196	0.18594104	0.63129616	1	1827	tags=18%, list=14%, signal=21%	amygdala	Female
1805	GOBP_LEUKOCYTE_ADHESION_TO_VASCULAR_ENDOTHELIAL_CELL	GOBP_LEUKOCYTE_ADHESION_TO_VASCULAR_ENDOTHELIAL_CELL	NA	30	0.34410164	1.1172961	0.3008658	0.63102174	1	483	tags=13%, list=4%, signal=14%	amygdala	Female
1806	HP_OCULAR_PAIN	HP_OCULAR_PAIN	NA	17	0.3986779	1.1170987	0.30942622	0.63125616	1	1626	tags=35%, list=13%, signal=40%	amygdala	Female
1807	GOBP_COLUMNAR_CUBOIDAL_EPITHELIAL_CELL_DIFFERENTIATION	GOBP_COLUMNAR_CUBOIDAL_EPITHELIAL_CELL_DIFFERENTIATION	NA	79	0.28076056	1.1170378	0.24081632	0.6311114	1	2670	tags=33%, list=21%, signal=41%	amygdala	Female
1808	GOBP_MIRNA_METABOLIC_PROCESS	GOBP_MIRNA_METABOLIC_PROCESS	NA	65	0.2923417	1.1167978	0.26639345	0.6315059	1	2236	tags=28%, list=18%, signal=33%	amygdala	Female
1809	GOMF_ACTIN_MONOMER_BINDING	GOMF_ACTIN_MONOMER_BINDING	NA	17	0.39327362	1.1167341	0.31546393	0.6313576	1	2840	tags=41%, list=22%, signal=53%	amygdala	Female
1810	HP_PRIMARY_ADRENAL_INSUFFICIENCY	HP_PRIMARY_ADRENAL_INSUFFICIENCY	NA	41	0.3196882	1.1166763	0.3012295	0.63117385	1	1987	tags=22%, list=16%, signal=26%	amygdala	Female
1811	GOMF_EPIDERMAL_GROWTH_FACTOR_RECEPTOR_BINDING	GOMF_EPIDERMAL_GROWTH_FACTOR_RECEPTOR_BINDING	NA	23	0.37038776	1.1164807	0.30218688	0.63140315	1	1100	tags=17%, list=9%, signal=19%	amygdala	Female
1812	HP_EPIPHYSEAL_STIPPLING	HP_EPIPHYSEAL_STIPPLING	NA	30	0.34603563	1.1163917	0.31237322	0.6313252	1	2891	tags=40%, list=23%, signal=52%	amygdala	Female
1813	GOBP_ACTIN_CYTOSKELETON_REORGANIZATION	GOBP_ACTIN_CYTOSKELETON_REORGANIZATION	NA	92	0.27448416	1.1163291	0.2662474	0.6311817	1	1426	tags=17%, list=11%, signal=19%	amygdala	Female
1814	GOCC_PCG_PROTEIN_COMPLEX	GOCC_PCG_PROTEIN_COMPLEX	NA	28	0.34835175	1.1161782	0.2987013	0.631245	1	2162	tags=29%, list=17%, signal=34%	amygdala	Female
1815	HP_GLYCOSURIA	HP_GLYCOSURIA	NA	20	0.38298154	1.1157447	0.32815534	0.63217026	1	2276	tags=40%, list=18%, signal=49%	amygdala	Female
1816	GOBP_REGULATION_OF_GLYCOPROTEIN_METABOLIC_PROCESS	GOBP_REGULATION_OF_GLYCOPROTEIN_METABOLIC_PROCESS	NA	36	0.33263996	1.1156921	0.29746836	0.6319941	1	1650	tags=31%, list=13%, signal=35%	amygdala	Female
1817	GOBP_POSITIVE_REGULATION_OF_MAP_KINASE_ACTIVITY	GOBP_POSITIVE_REGULATION_OF_MAP_KINASE_ACTIVITY	NA	87	0.2808876	1.1154804	0.23880596	0.63228506	1	1609	tags=23%, list=13%, signal=26%	amygdala	Female
1818	GOMF_1_PHOSPHATIDYLINOSITOL_BINDING	GOMF_1_PHOSPHATIDYLINOSITOL_BINDING	NA	15	0.40438277	1.1153797	0.32008368	0.6322357	1	2551	tags=33%, list=20%, signal=42%	amygdala	Female
1819	HP_DILATED_FOURTH_VENTRICLE	HP_DILATED_FOURTH_VENTRICLE	NA	108	0.2644516	1.1152796	0.24089068	0.63216674	1	1243	tags=15%, list=10%, signal=16%	amygdala	Female
1820	GOCC_CUL3_RING_UBIQUITIN_LIGASE_COMPLEX	GOCC_CUL3_RING_UBIQUITIN_LIGASE_COMPLEX	NA	33	0.33312732	1.1152067	0.29218107	0.63203204	1	2032	tags=24%, list=16%, signal=29%	amygdala	Female
1821	HP_ABNORMAL_DIAPHYSIS_MORPHOLOGY	HP_ABNORMAL_DIAPHYSIS_MORPHOLOGY	NA	225	0.23797922	1.1148229	0.19018404	0.63282377	1	1956	tags=20%, list=15%, signal=23%	amygdala	Female
1822	HP_DECREASED_FACIAL_EXPRESSION	HP_DECREASED_FACIAL_EXPRESSION	NA	112	0.2647766	1.1147131	0.23493975	0.6328092	1	1570	tags=20%, list=12%, signal=22%	amygdala	Female
1823	GOMF_MIRNA_BINDING	GOMF_MIRNA_BINDING	NA	23	0.3613121	1.1146486	0.3097166	0.632654	1	4467	tags=57%, list=35%, signal=87%	amygdala	Female
1824	GOBP_AMINO_ACID_IMPORT_ACROSS_PLASMA_MEMBRANE	GOBP_AMINO_ACID_IMPORT_ACROSS_PLASMA_MEMBRANE	NA	37	0.32691336	1.1141922	0.28514057	0.63362426	1	1785	tags=30%, list=14%, signal=35%	amygdala	Female
1825	GOBP_SECONDARY_PALATE_DEVELOPMENT	GOBP_SECONDARY_PALATE_DEVELOPMENT	NA	18	0.38594097	1.114105	0.30997878	0.6335235	1	2476	tags=33%, list=20%, signal=41%	amygdala	Female
1826	HP_DECREASED_AMPLITUDE_OF_SENSORY_ACTION_POTENTIALS	HP_DECREASED_AMPLITUDE_OF_SENSORY_ACTION_POTENTIALS	NA	17	0.39757782	1.1140251	0.30136988	0.63342494	1	2720	tags=41%, list=21%, signal=52%	amygdala	Female
1827	HP_NOCTURNAL_HYPOVENTILATION	HP_NOCTURNAL_HYPOVENTILATION	NA	15	0.41296417	1.1129335	0.34050882	0.63631266	1	1802	tags=33%, list=14%, signal=39%	amygdala	Female
1828	HP_VESTIBULAR_DYSFUNCTION	HP_VESTIBULAR_DYSFUNCTION	NA	109	0.26607358	1.1128744	0.23076923	0.6361363	1	2930	tags=32%, list=23%, signal=41%	amygdala	Female
1829	HP_ABNORMALITY_OF_THE_HYPOTHALAMUS_PITUITARY_AXIS	HP_ABNORMALITY_OF_THE_HYPOTHALAMUS_PITUITARY_AXIS	NA	248	0.23548323	1.1128328	0.21252796	0.63590986	1	2153	tags=21%, list=17%, signal=25%	amygdala	Female
1830	HP_ABNORMAL_HYPOTHALAMUS_PHYSIOLOGY	HP_ABNORMAL_HYPOTHALAMUS_PHYSIOLOGY	NA	33	0.33370498	1.1125271	0.2993763	0.6364551	1	1000	tags=21%, list=8%, signal=23%	amygdala	Female
1831	HP_ABSENT_HAIR	HP_ABSENT_HAIR	NA	35	0.33601293	1.1122812	0.29896906	0.6368229	1	2256	tags=29%, list=18%, signal=35%	amygdala	Female
1832	HP_ABDOMINAL_PAIN	HP_ABDOMINAL_PAIN	NA	222	0.2372731	1.1121008	0.20305677	0.63701564	1	2884	tags=29%, list=23%, signal=37%	amygdala	Female
1833	GOBP_REGULATION_OF_CELL_DEVELOPMENT	GOBP_REGULATION_OF_CELL_DEVELOPMENT	NA	409	0.22288978	1.1119754	0.17724289	0.63704807	1	2734	tags=25%, list=22%, signal=31%	amygdala	Female
1834	GOBP_REGULATION_OF_DEPHOSPHORYLATION	GOBP_REGULATION_OF_DEPHOSPHORYLATION	NA	109	0.26487517	1.1115017	0.24042553	0.6381077	1	3800	tags=37%, list=30%, signal=52%	amygdala	Female
1835	GOCC_RNAI_EFFECTOR_COMPLEX	GOCC_RNAI_EFFECTOR_COMPLEX	NA	15	0.39971986	1.1113031	0.3188406	0.63834745	1	3529	tags=47%, list=28%, signal=65%	amygdala	Female
1836	HP_ABNORMAL_INTERNAL_GENITALIA	HP_ABNORMAL_INTERNAL_GENITALIA	NA	371	0.2263904	1.1112894	0.18775511	0.63804126	1	2141	tags=19%, list=17%, signal=23%	amygdala	Female
1837	HP_FEMORAL_BOWING	HP_FEMORAL_BOWING	NA	24	0.3600583	1.1108559	0.2881002	0.6389689	1	1683	tags=29%, list=13%, signal=34%	amygdala	Female
1838	HP_ABNORMAL_CIRCULATING_FATTY_ACID_CONCENTRATION	HP_ABNORMAL_CIRCULATING_FATTY_ACID_CONCENTRATION	NA	46	0.30645764	1.1107874	0.30107528	0.6388185	1	2498	tags=30%, list=20%, signal=38%	amygdala	Female
1839	GOBP_REGULATION_OF_CELL_SUBSTRATE_ADHESION	GOBP_REGULATION_OF_CELL_SUBSTRATE_ADHESION	NA	171	0.2503737	1.1106058	0.21230158	0.63903385	1	2725	tags=26%, list=22%, signal=33%	amygdala	Female
1840	GOCC_CELL_LEADING_EDGE	GOCC_CELL_LEADING_EDGE	NA	372	0.22523971	1.1103919	0.17684211	0.63929945	1	1909	tags=19%, list=15%, signal=22%	amygdala	Female
1841	GOBP_REGULATION_OF_GENE_SILENCING_BY_RNA	GOBP_REGULATION_OF_GENE_SILENCING_BY_RNA	NA	31	0.34200957	1.1103494	0.30136988	0.63907164	1	3211	tags=39%, list=25%, signal=52%	amygdala	Female
1842	GOBP_REGULATION_OF_PROTEIN_TYROSINE_KINASE_ACTIVITY	GOBP_REGULATION_OF_PROTEIN_TYROSINE_KINASE_ACTIVITY	NA	75	0.28324252	1.110328	0.2820513	0.6387867	1	2108	tags=24%, list=17%, signal=29%	amygdala	Female
1843	GOCC_INTERCELLULAR_BRIDGE	GOCC_INTERCELLULAR_BRIDGE	NA	66	0.28786978	1.110022	0.2854251	0.63935024	1	1060	tags=8%, list=8%, signal=8%	amygdala	Female
1844	GOBP_RESPONSE_TO_INTERFERON_ALPHA	GOBP_RESPONSE_TO_INTERFERON_ALPHA	NA	16	0.39679977	1.109686	0.31827515	0.63998026	1	2353	tags=38%, list=19%, signal=46%	amygdala	Female
1845	HP_JAUNDICE	HP_JAUNDICE	NA	130	0.2593066	1.1096601	0.22294372	0.63971657	1	2276	tags=25%, list=18%, signal=31%	amygdala	Female
1846	GOBP_ATRIOVENTRICULAR_VALVE_DEVELOPMENT	GOBP_ATRIOVENTRICULAR_VALVE_DEVELOPMENT	NA	20	0.3818141	1.1091924	0.32848233	0.6407462	1	2976	tags=45%, list=23%, signal=59%	amygdala	Female
1847	GOBP_ANGIOGENESIS_INVOLVED_IN_WOUND_HEALING	GOBP_ANGIOGENESIS_INVOLVED_IN_WOUND_HEALING	NA	21	0.37326083	1.1090716	0.29805616	0.64076895	1	778	tags=19%, list=6%, signal=20%	amygdala	Female
1848	HP_ADENOMA_SEBACEUM	HP_ADENOMA_SEBACEUM	NA	19	0.38375592	1.1090139	0.33333334	0.6405912	1	2870	tags=47%, list=23%, signal=61%	amygdala	Female
1849	HP_ABNORMAL_CAROTID_ARTERY_MORPHOLOGY	HP_ABNORMAL_CAROTID_ARTERY_MORPHOLOGY	NA	65	0.2847649	1.1089913	0.27906978	0.640309	1	2712	tags=26%, list=21%, signal=33%	amygdala	Female
1850	HP_PLEURAL_EFFUSION	HP_PLEURAL_EFFUSION	NA	53	0.30756012	1.1089077	0.2807377	0.64022046	1	2554	tags=34%, list=20%, signal=42%	amygdala	Female
1851	HP_HYPOGONADISM	HP_HYPOGONADISM	NA	287	0.2312324	1.1087664	0.17479675	0.6402947	1	2338	tags=22%, list=18%, signal=26%	amygdala	Female
1852	GOBP_HOMEOSTASIS_OF_NUMBER_OF_CELLS	GOBP_HOMEOSTASIS_OF_NUMBER_OF_CELLS	NA	215	0.24142426	1.1087286	0.22891566	0.6400766	1	2754	tags=28%, list=22%, signal=35%	amygdala	Female
1853	GOBP_STRIATUM_DEVELOPMENT	GOBP_STRIATUM_DEVELOPMENT	NA	20	0.37789223	1.1083794	0.31546393	0.64082	1	1190	tags=20%, list=9%, signal=22%	amygdala	Female
1854	HP_ABNORMALITY_OF_THE_NASAL_TIP	HP_ABNORMALITY_OF_THE_NASAL_TIP	NA	242	0.23686686	1.1083764	0.22489083	0.6404814	1	2847	tags=26%, list=22%, signal=33%	amygdala	Female
1855	GOBP_POSITIVE_REGULATION_OF_CHEMOTAXIS	GOBP_POSITIVE_REGULATION_OF_CHEMOTAXIS	NA	96	0.268025	1.1083668	0.25940594	0.6401598	1	1430	tags=20%, list=11%, signal=22%	amygdala	Female
1856	HP_IMPAIRED_TACTILE_SENSATION	HP_IMPAIRED_TACTILE_SENSATION	NA	22	0.3592753	1.1083641	0.33584905	0.6398239	1	2720	tags=36%, list=21%, signal=46%	amygdala	Female
1857	HP_ABNORMAL_METATARSAL_MORPHOLOGY	HP_ABNORMAL_METATARSAL_MORPHOLOGY	NA	110	0.26489377	1.1083555	0.23110151	0.63950956	1	2290	tags=25%, list=18%, signal=31%	amygdala	Female
1858	HP_ABNORMAL_PERISTALSIS	HP_ABNORMAL_PERISTALSIS	NA	16	0.40238762	1.108288	0.32776618	0.6393707	1	2487	tags=25%, list=20%, signal=31%	amygdala	Female
1859	HP_LONG_PHILTRUM	HP_LONG_PHILTRUM	NA	313	0.2301322	1.1077456	0.17197452	0.6406064	1	3104	tags=30%, list=24%, signal=39%	amygdala	Female
1860	HP_APLASIA_HYPOPLASIA_OF_FINGERS	HP_APLASIA_HYPOPLASIA_OF_FINGERS	NA	236	0.2371284	1.1073734	0.1920792	0.64135987	1	1913	tags=17%, list=15%, signal=20%	amygdala	Female
1861	GOBP_RESPONSE_TO_BMP	GOBP_RESPONSE_TO_BMP	NA	113	0.2600264	1.1073408	0.24840765	0.6411049	1	2476	tags=37%, list=20%, signal=46%	amygdala	Female
1862	HP_HYPOPLASIA_OF_THE_CORPUS_CALLOSUM	HP_HYPOPLASIA_OF_THE_CORPUS_CALLOSUM	NA	427	0.22158061	1.1070714	0.16411379	0.6415417	1	2178	tags=22%, list=17%, signal=25%	amygdala	Female
1863	GOBP_INTERMEMBRANE_LIPID_TRANSFER	GOBP_INTERMEMBRANE_LIPID_TRANSFER	NA	36	0.3215544	1.1069921	0.29141715	0.6414293	1	2150	tags=25%, list=17%, signal=30%	amygdala	Female
1864	HP_RESPIRATORY_INSUFFICIENCY	HP_RESPIRATORY_INSUFFICIENCY	NA	461	0.22085497	1.1065328	0.16035634	0.64248616	1	2404	tags=24%, list=19%, signal=28%	amygdala	Female
1865	HP_UNDETECTABLE_ELECTRORETINOGRAM	HP_UNDETECTABLE_ELECTRORETINOGRAM	NA	19	0.37841147	1.1062676	0.33802816	0.6429617	1	1348	tags=26%, list=11%, signal=29%	amygdala	Female
1866	HP_SHORT_FOOT	HP_SHORT_FOOT	NA	98	0.2648651	1.1060841	0.2768595	0.6431442	1	2144	tags=21%, list=17%, signal=26%	amygdala	Female
1867	GOBP_LIPID_MODIFICATION	GOBP_LIPID_MODIFICATION	NA	163	0.24905026	1.1059041	0.25155926	0.64336354	1	2939	tags=30%, list=23%, signal=39%	amygdala	Female
1868	GOBP_LENS_DEVELOPMENT_IN_CAMERA_TYPE_EYE	GOBP_LENS_DEVELOPMENT_IN_CAMERA_TYPE_EYE	NA	56	0.2952652	1.1057109	0.3018868	0.64361614	1	3022	tags=34%, list=24%, signal=44%	amygdala	Female
1869	HP_LIMB_DYSTONIA	HP_LIMB_DYSTONIA	NA	51	0.3042963	1.1056328	0.29352227	0.64348805	1	2899	tags=35%, list=23%, signal=46%	amygdala	Female
1870	GOBP_POSITIVE_REGULATION_OF_NEUROGENESIS	GOBP_POSITIVE_REGULATION_OF_NEUROGENESIS	NA	193	0.2411579	1.1056116	0.20518358	0.643202	1	1269	tags=16%, list=10%, signal=18%	amygdala	Female
1871	GOBP_POSITIVE_REGULATION_OF_PROTEIN_SERINE_THREONINE_KINASE_ACTIVITY	GOBP_POSITIVE_REGULATION_OF_PROTEIN_SERINE_THREONINE_KINASE_ACTIVITY	NA	155	0.2499605	1.1053363	0.22016461	0.6436964	1	1491	tags=19%, list=12%, signal=21%	amygdala	Female
1872	GOBP_CARDIAC_ATRIUM_MORPHOGENESIS	GOBP_CARDIAC_ATRIUM_MORPHOGENESIS	NA	19	0.379056	1.1052012	0.30677292	0.64378613	1	791	tags=26%, list=6%, signal=28%	amygdala	Female
1873	GOBP_CELL_MIGRATION_INVOLVED_IN_HEART_DEVELOPMENT	GOBP_CELL_MIGRATION_INVOLVED_IN_HEART_DEVELOPMENT	NA	17	0.39599612	1.1049473	0.33473685	0.6442196	1	2640	tags=41%, list=21%, signal=52%	amygdala	Female
1874	GOBP_LYMPH_VESSEL_DEVELOPMENT	GOBP_LYMPH_VESSEL_DEVELOPMENT	NA	26	0.35236543	1.1048899	0.30241188	0.6440397	1	2641	tags=46%, list=21%, signal=58%	amygdala	Female
1875	GOBP_PROTEIN_K48_LINKED_UBIQUITINATION	GOBP_PROTEIN_K48_LINKED_UBIQUITINATION	NA	63	0.28755495	1.1048743	0.27974948	0.6437454	1	3534	tags=35%, list=28%, signal=48%	amygdala	Female
1876	HP_CONE_SHAPED_EPIPHYSIS	HP_CONE_SHAPED_EPIPHYSIS	NA	57	0.2928836	1.104724	0.29460582	0.64380234	1	1648	tags=19%, list=13%, signal=22%	amygdala	Female
1877	HP_ABNORMALITY_OF_THE_SMALL_INTESTINE	HP_ABNORMALITY_OF_THE_SMALL_INTESTINE	NA	151	0.24890327	1.1041393	0.2519685	0.6452463	1	3039	tags=28%, list=24%, signal=36%	amygdala	Female
1878	GOBP_NEGATIVE_REGULATION_OF_INTERLEUKIN_6_PRODUCTION	GOBP_NEGATIVE_REGULATION_OF_INTERLEUKIN_6_PRODUCTION	NA	29	0.3378729	1.1040624	0.32128513	0.6451188	1	1395	tags=21%, list=11%, signal=23%	amygdala	Female
1879	HP_ABNORMAL_FEMORAL_HEAD_MORPHOLOGY	HP_ABNORMAL_FEMORAL_HEAD_MORPHOLOGY	NA	60	0.29859483	1.1040201	0.29399586	0.64488745	1	494	tags=10%, list=4%, signal=10%	amygdala	Female
1880	GOBP_REGULATION_OF_INTEGRIN_MEDIATED_SIGNALING_PATHWAY	GOBP_REGULATION_OF_INTEGRIN_MEDIATED_SIGNALING_PATHWAY	NA	17	0.39358315	1.1039169	0.30367506	0.64484996	1	2912	tags=35%, list=23%, signal=46%	amygdala	Female
1881	HP_ANGINA_PECTORIS	HP_ANGINA_PECTORIS	NA	19	0.37918344	1.1038536	0.33333334	0.64469874	1	292	tags=11%, list=2%, signal=11%	amygdala	Female
1882	GOBP_NEUROMUSCULAR_JUNCTION_DEVELOPMENT	GOBP_NEUROMUSCULAR_JUNCTION_DEVELOPMENT	NA	38	0.32443944	1.103796	0.3067227	0.64451474	1	479	tags=11%, list=4%, signal=11%	amygdala	Female
1883	HP_HYPOPLASTIC_NIPPLES	HP_HYPOPLASTIC_NIPPLES	NA	20	0.37106207	1.1036777	0.31590414	0.64452505	1	2312	tags=30%, list=18%, signal=37%	amygdala	Female
1884	GOBP_DENDRITE_MORPHOGENESIS	GOBP_DENDRITE_MORPHOGENESIS	NA	124	0.25843465	1.1034507	0.24404761	0.64482087	1	2817	tags=28%, list=22%, signal=36%	amygdala	Female
1885	HP_SYNOSTOSIS_INVOLVING_BONES_OF_THE_UPPER_LIMBS	HP_SYNOSTOSIS_INVOLVING_BONES_OF_THE_UPPER_LIMBS	NA	82	0.27979162	1.1034093	0.3035343	0.64459985	1	1644	tags=21%, list=13%, signal=24%	amygdala	Female
1886	GOMF_NEUROTRANSMITTER_RECEPTOR_ACTIVITY	GOMF_NEUROTRANSMITTER_RECEPTOR_ACTIVITY	NA	59	0.29138356	1.1033258	0.26931107	0.6444949	1	1763	tags=22%, list=14%, signal=25%	amygdala	Female
1887	GOBP_POSITIVE_REGULATION_OF_MUSCLE_CELL_APOPTOTIC_PROCESS	GOBP_POSITIVE_REGULATION_OF_MUSCLE_CELL_APOPTOTIC_PROCESS	NA	17	0.39054364	1.1032292	0.33476394	0.6444339	1	3832	tags=59%, list=30%, signal=84%	amygdala	Female
1888	HP_GAIT_IMBALANCE	HP_GAIT_IMBALANCE	NA	59	0.2923869	1.1031065	0.3029661	0.6444324	1	2832	tags=31%, list=22%, signal=39%	amygdala	Female
1889	GOBP_CELLULAR_RESPONSE_TO_EXTERNAL_STIMULUS	GOBP_CELLULAR_RESPONSE_TO_EXTERNAL_STIMULUS	NA	255	0.23285288	1.1030777	0.21956521	0.6441756	1	2098	tags=23%, list=17%, signal=27%	amygdala	Female
1890	HP_ABNORMALITY_OF_THE_ULNA	HP_ABNORMALITY_OF_THE_ULNA	NA	113	0.25733212	1.1027006	0.25754526	0.6449682	1	3319	tags=31%, list=26%, signal=42%	amygdala	Female
1891	HP_LARGE_FOR_GESTATIONAL_AGE	HP_LARGE_FOR_GESTATIONAL_AGE	NA	39	0.32178062	1.1026553	0.29979035	0.6447578	1	2889	tags=36%, list=23%, signal=46%	amygdala	Female
1892	GOBP_NEGATIVE_REGULATION_OF_VASCULATURE_DEVELOPMENT	GOBP_NEGATIVE_REGULATION_OF_VASCULATURE_DEVELOPMENT	NA	70	0.28261873	1.1025976	0.27027026	0.64457667	1	2140	tags=27%, list=17%, signal=32%	amygdala	Female
1893	GOMF_CYTOSKELETAL_MOTOR_ACTIVITY	GOMF_CYTOSKELETAL_MOTOR_ACTIVITY	NA	83	0.27792647	1.1025724	0.2631579	0.6443114	1	2034	tags=24%, list=16%, signal=29%	amygdala	Female
1894	GOBP_CELL_JUNCTION_ASSEMBLY	GOBP_CELL_JUNCTION_ASSEMBLY	NA	337	0.22491732	1.1023219	0.20682302	0.6447587	1	2819	tags=30%, list=22%, signal=37%	amygdala	Female
1895	HP_ABNORMALITY_OF_UPPER_LIP_VERMILLION	HP_ABNORMALITY_OF_UPPER_LIP_VERMILLION	NA	292	0.23096085	1.1017563	0.1938326	0.64608717	1	2252	tags=18%, list=18%, signal=22%	amygdala	Female
1896	HP_MORTALITY_AGING	HP_MORTALITY_AGING	NA	231	0.23515931	1.1014931	0.20726496	0.64653987	1	2654	tags=26%, list=21%, signal=32%	amygdala	Female
1897	HP_OTITIS_MEDIA	HP_OTITIS_MEDIA	NA	188	0.24114785	1.1013824	0.23060344	0.6464939	1	1774	tags=19%, list=14%, signal=22%	amygdala	Female
1898	GOBP_CARBOHYDRATE_HOMEOSTASIS	GOBP_CARBOHYDRATE_HOMEOSTASIS	NA	178	0.24372078	1.1013694	0.24481328	0.6461839	1	1701	tags=22%, list=13%, signal=26%	amygdala	Female
1899	GOBP_MESONEPHROS_DEVELOPMENT	GOBP_MESONEPHROS_DEVELOPMENT	NA	71	0.28119674	1.1013316	0.27938342	0.645967	1	1957	tags=34%, list=15%, signal=40%	amygdala	Female
1900	GOBP_ERBB_SIGNALING_PATHWAY	GOBP_ERBB_SIGNALING_PATHWAY	NA	102	0.2661135	1.1011109	0.27477476	0.6463034	1	1157	tags=16%, list=9%, signal=17%	amygdala	Female
1901	HP_PUBERTY_AND_GONADAL_DISORDERS	HP_PUBERTY_AND_GONADAL_DISORDERS	NA	478	0.21870738	1.1008389	0.1793249	0.64678234	1	2256	tags=21%, list=18%, signal=25%	amygdala	Female
1902	GOBP_PURINE_NUCLEOSIDE_MONOPHOSPHATE_METABOLIC_PROCESS	GOBP_PURINE_NUCLEOSIDE_MONOPHOSPHATE_METABOLIC_PROCESS	NA	35	0.32629803	1.1006827	0.31976745	0.6468955	1	1832	tags=26%, list=14%, signal=30%	amygdala	Female
1903	HP_DEATH_IN_INFANCY	HP_DEATH_IN_INFANCY	NA	148	0.24736279	1.1001275	0.25957447	0.6482332	1	2654	tags=27%, list=21%, signal=34%	amygdala	Female
1904	HP_TARSAL_SYNOSTOSIS	HP_TARSAL_SYNOSTOSIS	NA	17	0.38784868	1.0999216	0.32271764	0.64851266	1	922	tags=24%, list=7%, signal=25%	amygdala	Female
1905	GOBP_POSITIVE_T_CELL_SELECTION	GOBP_POSITIVE_T_CELL_SELECTION	NA	21	0.3719967	1.0998083	0.33808553	0.6485073	1	2256	tags=38%, list=18%, signal=46%	amygdala	Female
1906	HP_SKELETAL_DYSPLASIA	HP_SKELETAL_DYSPLASIA	NA	146	0.25155178	1.0997885	0.23861171	0.648229	1	1800	tags=20%, list=14%, signal=23%	amygdala	Female
1907	GOBP_REGULATION_OF_SYNAPSE_STRUCTURE_OR_ACTIVITY	GOBP_REGULATION_OF_SYNAPSE_STRUCTURE_OR_ACTIVITY	NA	179	0.24264196	1.0996634	0.22175732	0.6482476	1	1230	tags=17%, list=10%, signal=19%	amygdala	Female
1908	HP_BRUISING_SUSCEPTIBILITY	HP_BRUISING_SUSCEPTIBILITY	NA	111	0.26077542	1.099649	0.28333333	0.6479453	1	3242	tags=35%, list=26%, signal=47%	amygdala	Female
1909	GOBP_NEGATIVE_REGULATION_OF_APOPTOTIC_SIGNALING_PATHWAY	GOBP_NEGATIVE_REGULATION_OF_APOPTOTIC_SIGNALING_PATHWAY	NA	180	0.24460356	1.0996246	0.24858756	0.64767927	1	2863	tags=29%, list=23%, signal=37%	amygdala	Female
1910	HP_ABNORMALITY_OF_NEURONAL_MIGRATION	HP_ABNORMALITY_OF_NEURONAL_MIGRATION	NA	418	0.21984857	1.0995775	0.20316027	0.6474629	1	3129	tags=28%, list=25%, signal=37%	amygdala	Female
1911	GOBP_REGULATION_OF_PROTEIN_LOCALIZATION_TO_MEMBRANE	GOBP_REGULATION_OF_PROTEIN_LOCALIZATION_TO_MEMBRANE	NA	137	0.25234458	1.0995435	0.26781857	0.6472346	1	1124	tags=15%, list=9%, signal=17%	amygdala	Female
1912	GOMF_PEPTIDE_BINDING	GOMF_PEPTIDE_BINDING	NA	227	0.23608594	1.0991312	0.22222222	0.64813304	1	1659	tags=16%, list=13%, signal=18%	amygdala	Female
1913	HP_ABNORMAL_CIRCULATING_GLYCINE_CONCENTRATION	HP_ABNORMAL_CIRCULATING_GLYCINE_CONCENTRATION	NA	18	0.38375944	1.0991209	0.32929292	0.64783114	1	2074	tags=33%, list=16%, signal=40%	amygdala	Female
1914	GOBP_LUNG_EPITHELIUM_DEVELOPMENT	GOBP_LUNG_EPITHELIUM_DEVELOPMENT	NA	32	0.3310668	1.0989779	0.32838982	0.6479183	1	2699	tags=44%, list=21%, signal=55%	amygdala	Female
1915	HP_ABNORMAL_DUODENUM_MORPHOLOGY	HP_ABNORMAL_DUODENUM_MORPHOLOGY	NA	57	0.29370755	1.0989473	0.29661018	0.6476575	1	1991	tags=21%, list=16%, signal=25%	amygdala	Female
1916	GOBP_REGULATION_OF_DEFENSE_RESPONSE_TO_VIRUS_BY_HOST	GOBP_REGULATION_OF_DEFENSE_RESPONSE_TO_VIRUS_BY_HOST	NA	23	0.35424834	1.098771	0.3015873	0.6478492	1	1204	tags=13%, list=10%, signal=14%	amygdala	Female
1917	GOMF_UBIQUITIN_SPECIFIC_PROTEASE_BINDING	GOMF_UBIQUITIN_SPECIFIC_PROTEASE_BINDING	NA	18	0.38627967	1.0986892	0.3279678	0.6477572	1	3702	tags=44%, list=29%, signal=63%	amygdala	Female
1918	GOMF_STRUCTURAL_CONSTITUENT_OF_CYTOSKELETON	GOMF_STRUCTURAL_CONSTITUENT_OF_CYTOSKELETON	NA	76	0.2814783	1.0984477	0.29141715	0.64811707	1	1685	tags=21%, list=13%, signal=24%	amygdala	Female
1919	GOMF_N_ACYLTRANSFERASE_ACTIVITY	GOMF_N_ACYLTRANSFERASE_ACTIVITY	NA	55	0.29904082	1.0982225	0.30532786	0.64843935	1	3066	tags=33%, list=24%, signal=43%	amygdala	Female
1920	HP_FLUSHING	HP_FLUSHING	NA	39	0.31637478	1.0981578	0.28830644	0.64827937	1	3026	tags=36%, list=24%, signal=47%	amygdala	Female
1921	HP_FATIGUE	HP_FATIGUE	NA	261	0.23201568	1.0979276	0.20082815	0.6486161	1	2870	tags=30%, list=23%, signal=38%	amygdala	Female
1922	GOBP_POSITIVE_REGULATION_OF_TRANSFERASE_ACTIVITY	GOBP_POSITIVE_REGULATION_OF_TRANSFERASE_ACTIVITY	NA	426	0.21782805	1.0978354	0.17536534	0.6485549	1	1514	tags=16%, list=12%, signal=18%	amygdala	Female
1923	GOBP_CELLULAR_RESPONSE_TO_VITAMIN	GOBP_CELLULAR_RESPONSE_TO_VITAMIN	NA	18	0.38132143	1.0973121	0.32897604	0.6497511	1	560	tags=17%, list=4%, signal=17%	amygdala	Female
1924	HP_ACNE	HP_ACNE	NA	48	0.3008754	1.097068	0.31790745	0.6501271	1	2717	tags=23%, list=21%, signal=29%	amygdala	Female
1925	GOBP_NEGATIVE_REGULATION_OF_NUCLEAR_DIVISION	GOBP_NEGATIVE_REGULATION_OF_NUCLEAR_DIVISION	NA	39	0.3216186	1.0968101	0.30416667	0.6505702	1	2715	tags=31%, list=21%, signal=39%	amygdala	Female
1926	GOBP_RESPONSE_TO_XENOBIOTIC_STIMULUS	GOBP_RESPONSE_TO_XENOBIOTIC_STIMULUS	NA	280	0.22984995	1.0966873	0.22406639	0.6506044	1	2318	tags=25%, list=18%, signal=30%	amygdala	Female
1927	GOBP_CARDIAC_CONDUCTION	GOBP_CARDIAC_CONDUCTION	NA	75	0.28373158	1.0963502	0.28654972	0.6513271	1	1296	tags=20%, list=10%, signal=22%	amygdala	Female
1928	GOMF_PHOSPHOLIPID_TRANSPORTER_ACTIVITY	GOMF_PHOSPHOLIPID_TRANSPORTER_ACTIVITY	NA	49	0.3020636	1.0962735	0.3131524	0.6512333	1	2240	tags=27%, list=18%, signal=32%	amygdala	Female
1929	HP_ABNORMAL_CRANIAL_NERVE_PHYSIOLOGY	HP_ABNORMAL_CRANIAL_NERVE_PHYSIOLOGY	NA	226	0.23622222	1.0956941	0.22689076	0.65256906	1	3269	tags=33%, list=26%, signal=44%	amygdala	Female
1930	GOBP_PYRIDINE_CONTAINING_COMPOUND_METABOLIC_PROCESS	GOBP_PYRIDINE_CONTAINING_COMPOUND_METABOLIC_PROCESS	NA	60	0.28983006	1.0953311	0.29338843	0.6533047	1	1404	tags=18%, list=11%, signal=21%	amygdala	Female
1931	GOMF_LIPID_TRANSFER_ACTIVITY	GOMF_LIPID_TRANSFER_ACTIVITY	NA	36	0.3215544	1.0951898	0.3286004	0.65341085	1	2150	tags=25%, list=17%, signal=30%	amygdala	Female
1932	GOBP_PROTEOGLYCAN_BIOSYNTHETIC_PROCESS	GOBP_PROTEOGLYCAN_BIOSYNTHETIC_PROCESS	NA	49	0.30280536	1.0950226	0.30897704	0.65355784	1	3108	tags=41%, list=25%, signal=54%	amygdala	Female
1933	GOBP_REGULATION_OF_DNA_BINDING_TRANSCRIPTION_FACTOR_ACTIVITY	GOBP_REGULATION_OF_DNA_BINDING_TRANSCRIPTION_FACTOR_ACTIVITY	NA	322	0.22748394	1.0949223	0.21205357	0.65352786	1	2677	tags=28%, list=21%, signal=35%	amygdala	Female
1934	HP_ABNORMALITY_OF_PULMONARY_CIRCULATION	HP_ABNORMALITY_OF_PULMONARY_CIRCULATION	NA	120	0.25609708	1.0947896	0.28313252	0.6535872	1	2678	tags=28%, list=21%, signal=36%	amygdala	Female
1935	GOBP_LYMPH_VESSEL_MORPHOGENESIS	GOBP_LYMPH_VESSEL_MORPHOGENESIS	NA	20	0.3750091	1.0947378	0.34672305	0.6533986	1	2387	tags=45%, list=19%, signal=55%	amygdala	Female
1936	HP_ENLARGED_POSTERIOR_FOSSA	HP_ENLARGED_POSTERIOR_FOSSA	NA	124	0.25406843	1.0945929	0.27474746	0.6535019	1	2020	tags=18%, list=16%, signal=21%	amygdala	Female
1937	GOMF_PROTEIN_TYROSINE_KINASE_ACTIVITY	GOMF_PROTEIN_TYROSINE_KINASE_ACTIVITY	NA	117	0.25798517	1.0942204	0.27235773	0.65428674	1	1827	tags=23%, list=14%, signal=27%	amygdala	Female
1938	HP_APLASIA_HYPOPLASIA_INVOLVING_THE_METACARPAL_BONES	HP_APLASIA_HYPOPLASIA_INVOLVING_THE_METACARPAL_BONES	NA	95	0.26755747	1.0940037	0.2642706	0.65462285	1	1594	tags=19%, list=13%, signal=22%	amygdala	Female
1939	GOCC_GLUTAMATERGIC_SYNAPSE	GOCC_GLUTAMATERGIC_SYNAPSE	NA	288	0.22849526	1.0936046	0.21956521	0.65550274	1	2737	tags=28%, list=22%, signal=35%	amygdala	Female
1940	HP_ABNORMALITY_OF_THYROID_PHYSIOLOGY	HP_ABNORMALITY_OF_THYROID_PHYSIOLOGY	NA	228	0.23521301	1.0935396	0.24159664	0.6553458	1	1774	tags=16%, list=14%, signal=19%	amygdala	Female
1941	HP_PROMINENT_DIGIT_PAD	HP_PROMINENT_DIGIT_PAD	NA	69	0.28680235	1.0935007	0.29273084	0.65512145	1	3698	tags=39%, list=29%, signal=55%	amygdala	Female
1942	HP_SPORADIC	HP_SPORADIC	NA	81	0.27588063	1.0932444	0.28842106	0.65559494	1	2741	tags=25%, list=22%, signal=31%	amygdala	Female
1943	GOBP_NEGATIVE_REGULATION_OF_RECEPTOR_SIGNALING_PATHWAY_VIA_STAT	GOBP_NEGATIVE_REGULATION_OF_RECEPTOR_SIGNALING_PATHWAY_VIA_STAT	NA	21	0.37413454	1.0924195	0.33333334	0.6576857	1	2930	tags=33%, list=23%, signal=43%	amygdala	Female
1944	HP_ABNORMAL_INSULIN_LEVEL	HP_ABNORMAL_INSULIN_LEVEL	NA	101	0.26476753	1.0924131	0.28392485	0.6573702	1	1064	tags=18%, list=8%, signal=19%	amygdala	Female
1945	GOBP_REGULATION_OF_LEUKOCYTE_APOPTOTIC_PROCESS	GOBP_REGULATION_OF_LEUKOCYTE_APOPTOTIC_PROCESS	NA	60	0.29069546	1.0921896	0.32539684	0.6577165	1	866	tags=18%, list=7%, signal=20%	amygdala	Female
1946	HP_COLON_CANCER	HP_COLON_CANCER	NA	31	0.3321585	1.0919005	0.31504065	0.6582816	1	3377	tags=42%, list=27%, signal=57%	amygdala	Female
1947	HP_AUTISM	HP_AUTISM	NA	156	0.24533065	1.0917633	0.25055927	0.6583804	1	3463	tags=35%, list=27%, signal=47%	amygdala	Female
1948	GOMF_PHOSPHATIDYLCHOLINE_BINDING	GOMF_PHOSPHATIDYLCHOLINE_BINDING	NA	22	0.35674644	1.0916299	0.33194155	0.6584145	1	3697	tags=50%, list=29%, signal=70%	amygdala	Female
1949	GOMF_OXYGEN_BINDING	GOMF_OXYGEN_BINDING	NA	17	0.38987747	1.0914984	0.33935744	0.6584688	1	389	tags=18%, list=3%, signal=18%	amygdala	Female
1950	GOBP_NEUROEPITHELIAL_CELL_DIFFERENTIATION	GOBP_NEUROEPITHELIAL_CELL_DIFFERENTIATION	NA	27	0.3455352	1.0911871	0.33684212	0.65911007	1	2628	tags=33%, list=21%, signal=42%	amygdala	Female
1951	GOBP_CHONDROCYTE_PROLIFERATION	GOBP_CHONDROCYTE_PROLIFERATION	NA	17	0.38982597	1.0909655	0.3519669	0.6594293	1	3377	tags=59%, list=27%, signal=80%	amygdala	Female
1952	HP_OROMOTOR_APRAXIA	HP_OROMOTOR_APRAXIA	NA	17	0.3919205	1.090492	0.3436853	0.66052043	1	2314	tags=29%, list=18%, signal=36%	amygdala	Female
1953	GOBP_MUSCLE_CONTRACTION	GOBP_MUSCLE_CONTRACTION	NA	235	0.23074871	1.0903583	0.23632385	0.6605984	1	1889	tags=23%, list=15%, signal=26%	amygdala	Female
1954	GOBP_RNA_POLYADENYLATION	GOBP_RNA_POLYADENYLATION	NA	36	0.31480607	1.0901239	0.32618025	0.6609506	1	2862	tags=28%, list=23%, signal=36%	amygdala	Female
1955	GOBP_IN_UTERO_EMBRYONIC_DEVELOPMENT	GOBP_IN_UTERO_EMBRYONIC_DEVELOPMENT	NA	300	0.22710863	1.0897086	0.23861171	0.6618455	1	3003	tags=27%, list=24%, signal=35%	amygdala	Female
1956	GOBP_ACTIN_FILAMENT_BUNDLE_ORGANIZATION	GOBP_ACTIN_FILAMENT_BUNDLE_ORGANIZATION	NA	136	0.24851038	1.0895748	0.2557652	0.6618911	1	1689	tags=18%, list=13%, signal=21%	amygdala	Female
1957	HP_ABNORMALITY_OF_THE_NASAL_ALAE	HP_ABNORMALITY_OF_THE_NASAL_ALAE	NA	488	0.21782735	1.089112	0.1784897	0.66299367	1	2162	tags=20%, list=17%, signal=24%	amygdala	Female
1958	GOBP_PROSTANOID_METABOLIC_PROCESS	GOBP_PROSTANOID_METABOLIC_PROCESS	NA	33	0.32284337	1.0891032	0.33119658	0.6626855	1	1484	tags=24%, list=12%, signal=27%	amygdala	Female
1959	HP_ABNORMAL_FINGERTIP_MORPHOLOGY	HP_ABNORMAL_FINGERTIP_MORPHOLOGY	NA	105	0.25858703	1.089031	0.28513238	0.6625683	1	3053	tags=33%, list=24%, signal=44%	amygdala	Female
1960	HP_THORACIC_KYPHOSCOLIOSIS	HP_THORACIC_KYPHOSCOLIOSIS	NA	17	0.38361666	1.0885881	0.36659878	0.6635473	1	1851	tags=35%, list=15%, signal=41%	amygdala	Female
1961	HP_ABNORMAL_AORTIC_VALVE_MORPHOLOGY	HP_ABNORMAL_AORTIC_VALVE_MORPHOLOGY	NA	114	0.2551293	1.0882256	0.294	0.6642957	1	1648	tags=18%, list=13%, signal=20%	amygdala	Female
1962	HP_ABNORMAL_CRANIAL_NERVE_MORPHOLOGY	HP_ABNORMAL_CRANIAL_NERVE_MORPHOLOGY	NA	194	0.23990777	1.0880476	0.24586777	0.66448534	1	2176	tags=23%, list=17%, signal=27%	amygdala	Female
1963	GOBP_NEGATIVE_REGULATION_OF_ORGAN_GROWTH	GOBP_NEGATIVE_REGULATION_OF_ORGAN_GROWTH	NA	25	0.35677508	1.0879655	0.3677686	0.66441846	1	2817	tags=40%, list=22%, signal=51%	amygdala	Female
1964	GOBP_NEGATIVE_REGULATION_OF_RESPONSE_TO_CYTOKINE_STIMULUS	GOBP_NEGATIVE_REGULATION_OF_RESPONSE_TO_CYTOKINE_STIMULUS	NA	53	0.29572397	1.0879203	0.3241107	0.66420746	1	1875	tags=23%, list=15%, signal=26%	amygdala	Female
1965	HP_SOFT_SKIN	HP_SOFT_SKIN	NA	32	0.3266792	1.0877473	0.3507307	0.6643991	1	1453	tags=19%, list=11%, signal=21%	amygdala	Female
1966	HP_ENTROPION	HP_ENTROPION	NA	18	0.38647714	1.0873954	0.3464567	0.6651481	1	2018	tags=33%, list=16%, signal=40%	amygdala	Female
1967	HP_BLEPHARITIS	HP_BLEPHARITIS	NA	35	0.32733473	1.0870053	0.3319149	0.6659638	1	1638	tags=23%, list=13%, signal=26%	amygdala	Female
1968	HP_EMBRYONAL_RENAL_NEOPLASM	HP_EMBRYONAL_RENAL_NEOPLASM	NA	31	0.33158827	1.0867848	0.33267328	0.66628087	1	600	tags=16%, list=5%, signal=17%	amygdala	Female
1969	GOBP_NEGATIVE_REGULATION_OF_INTERFERON_GAMMA_PRODUCTION	GOBP_NEGATIVE_REGULATION_OF_INTERFERON_GAMMA_PRODUCTION	NA	20	0.37371814	1.0864861	0.34826884	0.666856	1	963	tags=25%, list=8%, signal=27%	amygdala	Female
1970	HP_NARROW_PALATE	HP_NARROW_PALATE	NA	137	0.2520446	1.0864848	0.27855712	0.66651875	1	3273	tags=31%, list=26%, signal=42%	amygdala	Female
1971	GOBP_NEGATIVE_REGULATION_OF_T_CELL_APOPTOTIC_PROCESS	GOBP_NEGATIVE_REGULATION_OF_T_CELL_APOPTOTIC_PROCESS	NA	15	0.3995348	1.0864543	0.35258964	0.6662918	1	1774	tags=40%, list=14%, signal=46%	amygdala	Female
1972	GOBP_RESPONSE_TO_INSULIN	GOBP_RESPONSE_TO_INSULIN	NA	208	0.23800492	1.0862844	0.266	0.66647935	1	3354	tags=36%, list=26%, signal=48%	amygdala	Female
1973	GOCC_GOLGI_LUMEN	GOCC_GOLGI_LUMEN	NA	52	0.29418162	1.0859438	0.3253493	0.66717184	1	971	tags=12%, list=8%, signal=12%	amygdala	Female
1974	GOBP_POSTSYNAPSE_ORGANIZATION	GOBP_POSTSYNAPSE_ORGANIZATION	NA	138	0.2476554	1.0858995	0.27429804	0.66697365	1	1146	tags=16%, list=9%, signal=17%	amygdala	Female
1975	HP_CONGESTIVE_HEART_FAILURE	HP_CONGESTIVE_HEART_FAILURE	NA	174	0.24065405	1.0858637	0.2746781	0.66674155	1	2223	tags=22%, list=18%, signal=26%	amygdala	Female
1976	GOBP_MODIFICATION_OF_SYNAPTIC_STRUCTURE	GOBP_MODIFICATION_OF_SYNAPTIC_STRUCTURE	NA	18	0.38355058	1.0858052	0.36419752	0.6665893	1	4048	tags=50%, list=32%, signal=73%	amygdala	Female
1977	HP_SCAPULAR_WINGING	HP_SCAPULAR_WINGING	NA	68	0.2770371	1.0857753	0.32719836	0.6663276	1	3242	tags=37%, list=26%, signal=49%	amygdala	Female
1978	HP_ABNORMALITY_OF_RENAL_EXCRETION	HP_ABNORMALITY_OF_RENAL_EXCRETION	NA	39	0.31244636	1.0855305	0.32264957	0.66670734	1	2139	tags=31%, list=17%, signal=37%	amygdala	Female
1979	HP_ABNORMAL_ORAL_MUCOSA_MORPHOLOGY	HP_ABNORMAL_ORAL_MUCOSA_MORPHOLOGY	NA	226	0.23427324	1.0855005	0.25215518	0.6664512	1	1648	tags=15%, list=13%, signal=17%	amygdala	Female
1980	HP_UPPER_EXTREMITY_JOINT_DISLOCATION	HP_UPPER_EXTREMITY_JOINT_DISLOCATION	NA	58	0.28938407	1.0850931	0.29079497	0.6673239	1	2226	tags=24%, list=18%, signal=29%	amygdala	Female
1981	GOBP_BONE_REMODELING	GOBP_BONE_REMODELING	NA	63	0.28569382	1.0850741	0.29912663	0.667051	1	1294	tags=22%, list=10%, signal=25%	amygdala	Female
1982	GOBP_PHOSPHATIDYLINOSITOL_BIOSYNTHETIC_PROCESS	GOBP_PHOSPHATIDYLINOSITOL_BIOSYNTHETIC_PROCESS	NA	109	0.26042417	1.0850575	0.2869379	0.666759	1	1970	tags=22%, list=16%, signal=26%	amygdala	Female
1983	HP_ABNORMAL_2ND_FINGER_MORPHOLOGY	HP_ABNORMAL_2ND_FINGER_MORPHOLOGY	NA	16	0.3961787	1.0848715	0.3509804	0.6669953	1	798	tags=25%, list=6%, signal=27%	amygdala	Female
1984	GOCC_LAMELLIPODIUM	GOCC_LAMELLIPODIUM	NA	178	0.23795295	1.0846796	0.26056337	0.66726947	1	1451	tags=16%, list=11%, signal=18%	amygdala	Female
1985	HP_KNEE_FLEXION_CONTRACTURE	HP_KNEE_FLEXION_CONTRACTURE	NA	73	0.2763986	1.084503	0.30816326	0.66745925	1	2021	tags=26%, list=16%, signal=31%	amygdala	Female
1986	HP_CAVERNOUS_HEMANGIOMA	HP_CAVERNOUS_HEMANGIOMA	NA	28	0.3464634	1.0844108	0.3481953	0.66742194	1	2991	tags=46%, list=24%, signal=61%	amygdala	Female
1987	HP_POSTERIOR_PITUITARY_DYSGENESIS	HP_POSTERIOR_PITUITARY_DYSGENESIS	NA	16	0.4062927	1.0843775	0.3632385	0.66717607	1	1814	tags=31%, list=14%, signal=36%	amygdala	Female
1988	GOBP_ENDOTHELIAL_CELL_PROLIFERATION	GOBP_ENDOTHELIAL_CELL_PROLIFERATION	NA	109	0.25788882	1.0839651	0.2866242	0.6680722	1	1803	tags=24%, list=14%, signal=28%	amygdala	Female
1989	GOMF_MANNOSIDASE_ACTIVITY	GOMF_MANNOSIDASE_ACTIVITY	NA	15	0.4007606	1.0839618	0.3670103	0.6677428	1	1125	tags=27%, list=9%, signal=29%	amygdala	Female
1990	GOBP_RESPONSE_TO_EXTRACELLULAR_STIMULUS	GOBP_RESPONSE_TO_EXTRACELLULAR_STIMULUS	NA	359	0.22105128	1.0839227	0.21503131	0.66752726	1	2115	tags=22%, list=17%, signal=26%	amygdala	Female
1991	HP_DEEPLY_SET_EYE	HP_DEEPLY_SET_EYE	NA	168	0.24186277	1.083654	0.26292136	0.6679497	1	2847	tags=27%, list=22%, signal=35%	amygdala	Female
1992	GOBP_NEGATIVE_REGULATION_OF_JNK_CASCADE	GOBP_NEGATIVE_REGULATION_OF_JNK_CASCADE	NA	30	0.3311582	1.0834562	0.35306555	0.66821223	1	1394	tags=23%, list=11%, signal=26%	amygdala	Female
1993	HP_METAPHYSEAL_DYSPLASIA	HP_METAPHYSEAL_DYSPLASIA	NA	25	0.35024932	1.0832934	0.34615386	0.6683554	1	485	tags=12%, list=4%, signal=12%	amygdala	Female
1994	GOCC_PRESYNAPTIC_ACTIVE_ZONE_MEMBRANE	GOCC_PRESYNAPTIC_ACTIVE_ZONE_MEMBRANE	NA	25	0.34317088	1.0832062	0.33119658	0.66826415	1	1318	tags=28%, list=10%, signal=31%	amygdala	Female
1995	HP_IMPAIRED_MASTICATION	HP_IMPAIRED_MASTICATION	NA	36	0.32108608	1.0831116	0.30125523	0.66823566	1	653	tags=17%, list=5%, signal=18%	amygdala	Female
1996	HP_PLANTAR_HYPERKERATOSIS	HP_PLANTAR_HYPERKERATOSIS	NA	105	0.25710538	1.0830243	0.28633407	0.6681617	1	2345	tags=25%, list=19%, signal=30%	amygdala	Female
1997	HP_CLUMSINESS	HP_CLUMSINESS	NA	59	0.2885315	1.0829946	0.2893082	0.667922	1	1523	tags=20%, list=12%, signal=23%	amygdala	Female
1998	HP_ABNORMAL_INTRAOCULAR_PRESSURE	HP_ABNORMAL_INTRAOCULAR_PRESSURE	NA	19	0.37121055	1.0827395	0.35091278	0.66839683	1	1626	tags=26%, list=13%, signal=30%	amygdala	Female
1999	HP_ABNORMALITY_OF_THE_CERVICAL_SPINE	HP_ABNORMALITY_OF_THE_CERVICAL_SPINE	NA	301	0.2241343	1.0827206	0.24242425	0.66811776	1	2153	tags=20%, list=17%, signal=23%	amygdala	Female
[truncated: 86,021 more rows]
