# Supplementary material for: Relationship between sex biases in gene expression and sex biases in autism and Alzheimer’s disease
Source: Biol Sex Differ. 2024 Jun 7;15:47. doi: 10.1186/s13293-024-00622-2 (PMC11157820; doi:10.1186/s13293-024-00622-2)
Supplement: Supplementary file 5 — Supplementary Material 5. Supplemental Table 4. Complete results of meta analysis, combining P-values from GTEx DE analysis and CMC DE analysis for Cortex. For each gene included in both CMC and GTEx analyses that agree on direction of effect, combined P-value, and gene associated meta are available. [file 13293_2024_622_MOESM5_ESM.csv]

gene	qvalue	pvalue	Description	chr	gene_type	sex
ENSG00000000003	0.30414698074048746	0.267243775981678	TSPAN6	chrX	protein_coding	Female
ENSG00000000419	0.8853841628801561	0.8733470935272831	DPM1	chr20	protein_coding	Female
ENSG00000000971	2.0681589337105114e-10	1.4636379454511488e-11	CFH	chr1	protein_coding	Female
ENSG00000001036	0.11915721457772402	0.09495212767726731	FUCA2	chr6	protein_coding	Female
ENSG00000001084	0.43041198247668944	0.3938796054092382	GCLC	chr6	protein_coding	Female
ENSG00000001167	0.0011438749860392824	5.454682748400377e-4	NFYA	chr6	protein_coding	Female
ENSG00000001460	0.4499421598857319	0.41374232506486663	STPG1	chr1	protein_coding	Male
ENSG00000001461	0.28926469573413754	0.2530089661077152	NIPAL3	chr1	protein_coding	Male
ENSG00000001561	0.0012093306104569545	5.815237240338684e-4	ENPP4	chr6	protein_coding	Female
ENSG00000001629	1.7770873066239523e-4	6.872375066960865e-5	ANKIB1	chr7	protein_coding	Female
ENSG00000002330	4.438152946455553e-9	4.769185678563841e-10	BAD	chr11	protein_coding	Male
ENSG00000002549	0.13633015282668284	0.11007717247045042	LAP3	chr4	protein_coding	Female
ENSG00000002834	6.697636243608115e-5	2.3244333997511356e-5	LASP1	chr17	protein_coding	Male
ENSG00000002919	0.12860071292697162	0.10321347841675839	SNX11	chr17	protein_coding	Male
ENSG00000003056	0.05336510346884791	0.03890946644576582	M6PR	chr12	protein_coding	Male
ENSG00000003137	0.9931770621811197	0.9925296797958633	CYP26B1	chr2	protein_coding	Male
ENSG00000003249	5.187565238560312e-10	4.15913369066061e-11	DBNDD1	chr16	protein_coding	Male
ENSG00000003402	1.396525732352031e-8	1.7797153038957244e-9	CFLAR	chr2	protein_coding	Female
ENSG00000003987	0.2257372518588351	0.19260922234682054	MTMR7	chr8	protein_coding	Male
ENSG00000003989	1.1555969915357944e-7	1.9489020519533213e-8	SLC7A2	chr8	protein_coding	Female
ENSG00000004059	4.451668850722792e-12	1.498846468291335e-13	ARF5	chr7	protein_coding	Male
ENSG00000004139	2.7506719970514797e-4	1.1198377848132105e-4	SARM1	chr17	protein_coding	Male
ENSG00000004142	1.4635947106013096e-9	1.3478863663140844e-10	POLDIP2	chr17	protein_coding	Male
ENSG00000004455	2.2053283889813707e-11	1.0144633803490057e-12	AK2	chr1	protein_coding	Female
ENSG00000004468	0.5670700583459881	0.534014293700808	CD38	chr4	protein_coding	Male
ENSG00000004534	0.16016674677390838	0.13172480747808538	RBM6	chr3	protein_coding	Female
ENSG00000004660	0.001393202693132658	6.810982529980868e-4	CAMKK1	chr17	protein_coding	Male
ENSG00000004777	0.004229428758718011	0.002342943634008143	ARHGAP33	chr19	protein_coding	Male
ENSG00000004779	4.257517403813958e-6	1.0981770377655894e-6	NDUFAB1	chr16	protein_coding	Male
ENSG00000004799	5.534108874804166e-11	2.9940520194215914e-12	PDK4	chr7	protein_coding	Female
ENSG00000004848	5.690543925853015e-10	4.636213111677313e-11	ARX	chrX	protein_coding	Male
ENSG00000004864	1.2037701376111842e-5	3.4681672462696746e-6	SLC25A13	chr7	protein_coding	Female
ENSG00000004866	6.473196974110061e-9	7.438239189916952e-10	ST7	chr7	protein_coding	Female
ENSG00000004961	1.805387514633491e-16	1.025501800844054e-18	HCCS	chrX	protein_coding	Male
ENSG00000004975	0.37368481773529766	0.3359996834018097	DVL2	chr17	protein_coding	Male
ENSG00000005007	1.2480688266056848e-4	4.645247322788828e-5	UPF1	chr19	protein_coding	Female
ENSG00000005020	0.0036256448594368935	0.00197413043100169	SKAP2	chr7	protein_coding	Male
ENSG00000005022	0.11820479617265035	0.09406631791521278	SLC25A5	chrX	protein_coding	Male
ENSG00000005156	0.05151749355517986	0.03746159858202808	LIG3	chr17	protein_coding	Female
ENSG00000005175	8.136784939174249e-4	3.7505433884824036e-4	RPAP3	chr12	protein_coding	Female
ENSG00000005194	2.7769542368162495e-9	2.805657274369709e-10	CIAPIN1	chr16	protein_coding	Male
ENSG00000005206	2.8069726401323364e-4	1.1452641252518907e-4	SPPL2B	chr19	protein_coding	Male
ENSG00000005238	5.818466947816457e-4	2.58496189664143e-4	FAM214B	chr9	protein_coding	Male
ENSG00000005249	0.502654943403169	0.46731604012824646	PRKAR2B	chr7	protein_coding	Female
ENSG00000005302	0.03753458748059475	0.026409474159919354	MSL3	chrX	protein_coding	Male
ENSG00000005379	0.004413401004694187	0.0024526657226943763	TSPOAP1	chr17	protein_coding	Male
ENSG00000005436	6.707350192429719e-16	4.684339923942908e-18	GCFC2	chr2	protein_coding	Female
ENSG00000005469	0.019802910838388026	0.013050116398479566	CROT	chr7	protein_coding	Female
ENSG00000005483	2.3604042613275137e-4	9.440298260919706e-5	KMT2E	chr7	protein_coding	Female
ENSG00000005486	4.432584726473681e-11	2.3196876955752014e-12	RHBDD2	chr7	protein_coding	Male
ENSG00000005513	0.8737805793851828	0.8601112305317784	SOX8	chr16	protein_coding	Female
ENSG00000005700	5.933367057065465e-5	2.028251277259272e-5	IBTK	chr6	protein_coding	Female
ENSG00000005801	2.5178712981811156e-4	1.0149794999372428e-4	ZNF195	chr11	protein_coding	Female
ENSG00000005812	8.0530456229624e-4	3.708945306934727e-4	FBXL3	chr13	protein_coding	Female
ENSG00000005882	3.944163777731974e-7	7.712770214393469e-8	PDK2	chr17	protein_coding	Male
ENSG00000005889	2.740373961881156e-272	3.062155465366782e-275	ZFX	chrX	protein_coding	Female
ENSG00000005893	4.184493971460868e-11	2.158682987419053e-12	LAMP2	chrX	protein_coding	Female
ENSG00000006007	1.3278366458156575e-10	8.605776194130715e-12	GDE1	chr16	protein_coding	Male
ENSG00000006015	0.0010314875861394852	4.873608354662211e-4	C19orf60	chr19	protein_coding	Male
ENSG00000006016	0.100389906760423	0.07842172714528248	CRLF1	chr19	protein_coding	Male
ENSG00000006042	1.9144185155142848e-8	2.5545783897308596e-9	TMEM98	chr17	protein_coding	Female
ENSG00000006116	1.3610729982973944e-11	5.792069654734233e-13	CACNG3	chr16	protein_coding	Male
ENSG00000006118	9.121455923497521e-5	3.2802926507633325e-5	TMEM132A	chr11	protein_coding	Male
ENSG00000006125	6.973180575218615e-4	3.1603007598090133e-4	AP2B1	chr17	protein_coding	Male
ENSG00000006128	1.4734692954027357e-7	2.556172173698945e-8	TAC1	chr7	protein_coding	Male
ENSG00000006194	0.1841875836632192	0.15396703031424888	ZNF263	chr16	protein_coding	Male
ENSG00000006210	9.14057907116776e-5	3.288872104571396e-5	CX3CL1	chr16	protein_coding	Male
ENSG00000006283	0.032342069098685006	0.022430741283825863	CACNA1G	chr17	protein_coding	Male
ENSG00000006432	0.0010746916776844119	5.091750866987883e-4	MAP3K9	chr14	protein_coding	Male
ENSG00000006459	0.13027915652515124	0.10465762951322094	KDM7A	chr7	protein_coding	Female
ENSG00000006576	1.9332887473085656e-4	7.561051064992994e-5	PHTF2	chr7	protein_coding	Female
ENSG00000006625	1.280653127868431e-9	1.1555572035613276e-10	GGCT	chr7	protein_coding	Male
ENSG00000006652	1.0077063803578702e-4	3.6605480862054676e-5	IFRD1	chr7	protein_coding	Female
ENSG00000006704	0.5684652721586555	0.5355399160470358	GTF2IRD1	chr7	protein_coding	Female
ENSG00000006712	2.043590871369325e-7	3.689843281111017e-8	PAF1	chr19	protein_coding	Male
ENSG00000006715	8.621587885500743e-5	3.0852744430560905e-5	VPS41	chr7	protein_coding	Male
ENSG00000006740	7.874364708624693e-11	4.65613333641557e-12	ARHGAP44	chr17	protein_coding	Male
ENSG00000006757	2.4208233619498983e-38	4.73389427329806e-41	PNPLA4	chrX	protein_coding	Female
ENSG00000006831	1.0665234743623728e-5	3.0300429465309617e-6	ADIPOR2	chr12	protein_coding	Female
ENSG00000007047	1.8496754732246693e-8	2.452684490056736e-9	MARK4	chr19	protein_coding	Male
ENSG00000007080	1.0194324277662783e-8	1.2388111725812395e-9	CCDC124	chr19	protein_coding	Male
ENSG00000007168	1.2449188959202536e-10	7.964049553005067e-12	PAFAH1B1	chr17	protein_coding	Male
ENSG00000007202	0.003254876012763154	0.0017523980316047582	KIAA0100	chr17	protein_coding	Male
ENSG00000007237	0.03501967500267291	0.024467140473512883	GAS7	chr17	protein_coding	Male
ENSG00000007264	1.5219433997263557e-9	1.4101254145895558e-10	MATK	chr19	protein_coding	Male
ENSG00000007341	5.5250966292451656e-8	8.415607617202802e-9	ST7L	chr1	protein_coding	Female
ENSG00000007376	1.39311453414322e-5	4.07335844790922e-6	RPUSD1	chr16	protein_coding	Male
ENSG00000007402	0.0015894944814331961	7.889493148914284e-4	CACNA2D2	chr3	protein_coding	Male
ENSG00000007516	0.01692612345233303	0.010946263839878284	BAIAP3	chr16	protein_coding	Male
ENSG00000007520	7.6166172093126036e-6	2.1050488758021983e-6	TSR3	chr16	protein_coding	Male
ENSG00000007541	0.003254876012763154	0.0017518970176529525	PIGQ	chr16	protein_coding	Male
ENSG00000007923	5.97897658364011e-9	6.742285727524139e-10	DNAJC11	chr1	protein_coding	Male
ENSG00000008018	0.0048431583442403205	0.002716299721329682	PSMB1	chr6	protein_coding	Female
ENSG00000008056	9.883638277883295e-5	3.584763115034494e-5	SYN1	chrX	protein_coding	Male
ENSG00000008083	0.33398404470787074	0.29638401583629836	JARID2	chr6	protein_coding	Male
ENSG00000008086	0.32314651121737303	0.2858337564069119	CDKL5	chrX	protein_coding	Male
ENSG00000008118	0.18967085627330557	0.1591864631335602	CAMK1G	chr1	protein_coding	Male
ENSG00000008130	6.043286274434045e-5	2.0714532802115394e-5	NADK	chr1	protein_coding	Male
ENSG00000008277	0.030576730215483898	0.021075422018345454	ADAM22	chr7	protein_coding	Male
ENSG00000008282	4.153397182909188e-6	1.0693866478018349e-6	SYPL1	chr7	protein_coding	Female
ENSG00000008283	4.387309863263806e-6	1.1365579699785741e-6	CYB561	chr17	protein_coding	Male
ENSG00000008294	0.29185850525176515	0.25568533545102956	SPAG9	chr17	protein_coding	Female
ENSG00000008311	1.1074234953971597e-12	2.743036127904316e-14	AASS	chr7	protein_coding	Female
ENSG00000008382	1.3077738613936542e-12	3.361072592835912e-14	MPND	chr19	protein_coding	Male
ENSG00000008394	1.5046224980676803e-8	1.934785438463207e-9	MGST1	chr12	protein_coding	Female
ENSG00000008441	2.6031684130066056e-4	1.0529996821026813e-4	NFIX	chr19	protein_coding	Male
ENSG00000008513	0.026008377799890472	0.01762873470578292	ST3GAL1	chr8	protein_coding	Female
ENSG00000008735	0.0018360712204337306	9.264987376413434e-4	MAPK8IP2	chr22	protein_coding	Male
ENSG00000008838	0.009254510680490553	0.005548052869075164	MED24	chr17	protein_coding	Male
ENSG00000008853	2.4311774243980415e-6	5.908718761224404e-7	RHOBTB2	chr8	protein_coding	Male
ENSG00000008988	0.0030774648912904167	0.001647198826253591	RPS20	chr8	protein_coding	Female
ENSG00000009335	0.005775694546209977	0.003307619094812493	UBE3C	chr7	protein_coding	Male
ENSG00000009413	6.408522369033166e-7	1.3462730668161676e-7	REV3L	chr6	protein_coding	Female
ENSG00000009694	0.16787227704504953	0.1388123493956644	TENM1	chrX	protein_coding	Male
ENSG00000009780	0.18402844927288367	0.1538168694173949	FAM76A	chr1	protein_coding	Female
ENSG00000009954	0.23688578513330222	0.20340104522899521	BAZ1B	chr7	protein_coding	Female
ENSG00000010017	0.008732544126807577	0.005205861579273872	RANBP9	chr6	protein_coding	Male
ENSG00000010072	0.0036660135606655254	0.001998743774811123	SPRTN	chr1	protein_coding	Female
ENSG00000010165	6.787232637757079e-5	2.3593201822094402e-5	METTL13	chr1	protein_coding	Male
ENSG00000010219	0.029249893272105316	0.020062828367848753	DYRK4	chr12	protein_coding	Female
ENSG00000010244	1.0268029602947764e-13	1.6112516334611509e-15	ZNF207	chr17	protein_coding	Female
ENSG00000010256	2.9490480029767675e-9	3.000619839637081e-10	UQCRC1	chr3	protein_coding	Male
ENSG00000010282	0.0026626299099081754	0.0013986307218355543	HHATL	chr3	protein_coding	Male
ENSG00000010292	0.816504991910095	0.799473879312287	NCAPD2	chr12	protein_coding	Female
ENSG00000010295	1.664718097985426e-7	2.9337729280302225e-8	IFFO1	chr12	protein_coding	Male
ENSG00000010327	0.012153880627052048	0.007548783292898515	STAB1	chr3	protein_coding	Female
ENSG00000010810	0.010701713642341095	0.006523271952953237	FYN	chr6	protein_coding	Female
ENSG00000010818	0.0016613673201808009	8.275122260589538e-4	HIVEP2	chr6	protein_coding	Male
ENSG00000011009	3.568130405109541e-9	3.7213018472136006e-10	LYPLA2	chr1	protein_coding	Male
ENSG00000011021	0.01644571920897609	0.010597297413736339	CLCN6	chr1	protein_coding	Male
ENSG00000011083	0.0035811128097250266	0.001946119225026097	SLC6A7	chr5	protein_coding	Male
ENSG00000011114	7.942700399111772e-5	2.8157054119953922e-5	BTBD7	chr14	protein_coding	Female
ENSG00000011198	2.0987161161584336e-12	6.273283110968035e-14	ABHD5	chr3	protein_coding	Female
ENSG00000011243	2.502498574180088e-4	1.0076174536506845e-4	AKAP8L	chr19	protein_coding	Male
ENSG00000011258	9.968749518979777e-14	1.5265316986807298e-15	MBTD1	chr17	protein_coding	Female
ENSG00000011260	0.08299223079823115	0.0635637487955537	UTP18	chr17	protein_coding	Male
ENSG00000011295	8.041009917403204e-8	1.2938695537082351e-8	TTC19	chr17	protein_coding	Male
ENSG00000011304	0.04997276754947412	0.0362080365306321	PTBP1	chr19	protein_coding	Female
ENSG00000011332	1.3389715795488764e-9	1.2231409996623966e-10	DPF1	chr19	protein_coding	Male
ENSG00000011376	0.08851653607953408	0.06830585105606657	LARS2	chr3	protein_coding	Female
ENSG00000011405	4.1184157341281173e-4	1.7606524476564099e-4	PIK3C2A	chr11	protein_coding	Female
ENSG00000011426	7.363392077742489e-8	1.1723435914074599e-8	ANLN	chr7	protein_coding	Female
ENSG00000011451	0.1452498137297323	0.11816525697412929	WIZ	chr19	protein_coding	Male
ENSG00000011454	0.801812380875083	0.7832958085259797	RABGAP1	chr9	protein_coding	Male
ENSG00000011465	1.3967236839918212e-5	4.085211929805671e-6	DCN	chr12	protein_coding	Female
ENSG00000011485	1.6707065898535417e-14	1.8668850990075894e-16	PPP5C	chr19	protein_coding	Male
ENSG00000011523	0.18950905857996053	0.15903302317930945	CEP68	chr2	protein_coding	Male
ENSG00000011566	3.060087742173618e-4	1.2600528909481086e-4	MAP4K3	chr2	protein_coding	Female
ENSG00000011677	0.12265005818737572	0.09799213141332375	GABRA3	chrX	protein_coding	Male
ENSG00000012048	2.150065523964237e-12	6.526877370447353e-14	BRCA1	chr17	protein_coding	Female
ENSG00000012061	3.3513235707963306e-6	8.457106692297286e-7	ERCC1	chr19	protein_coding	Male
ENSG00000012174	0.9013197465178994	0.8908285491704055	MBTPS2	chrX	protein_coding	Male
ENSG00000012232	2.1573672017136716e-6	5.176958076930936e-7	EXTL3	chr8	protein_coding	Male
ENSG00000012817	0	0	KDM5D	chrY	protein_coding	Male
ENSG00000012822	0.15631682249117815	0.1280927495970172	CALCOCO1	chr12	protein_coding	Male
ENSG00000012983	3.120419580992758e-10	2.3507025244651655e-11	MAP4K5	chr14	protein_coding	Female
ENSG00000013016	4.2345029339093867e-5	1.3955559178444311e-5	EHD3	chr2	protein_coding	Male
ENSG00000013275	7.575929141798608e-7	1.611269406822611e-7	PSMC4	chr19	protein_coding	Male
ENSG00000013288	0.3106639329960165	0.27354857532454907	MAN2B2	chr4	protein_coding	Male
ENSG00000013293	0.37846256031050884	0.34096519890158983	SLC7A14	chr3	protein_coding	Male
ENSG00000013364	0.1987966450812417	0.16753046261153154	MVP	chr16	protein_coding	Female
ENSG00000013374	0.6940246332658362	0.6681740090637378	NUB1	chr7	protein_coding	Male
ENSG00000013375	5.764556418881107e-9	6.473652147472405e-10	PGM3	chr6	protein_coding	Female
ENSG00000013441	2.1440567588192143e-4	8.465220837502066e-5	CLK1	chr2	protein_coding	Female
ENSG00000013619	0.6016171367078927	0.5700304809707957	MAMLD1	chrX	protein_coding	Male
ENSG00000014123	3.359597019487082e-11	1.6664362640200914e-12	UFL1	chr6	protein_coding	Female
ENSG00000014164	0.00448580793823042	0.002497499363318715	ZC3H3	chr8	protein_coding	Male
ENSG00000014216	6.328997281008019e-12	2.304346714660709e-13	CAPN1	chr11	protein_coding	Male
ENSG00000014641	6.520297681400456e-11	3.673321628873523e-12	MDH1	chr2	protein_coding	Male
ENSG00000014824	1.6320756950810068e-4	6.265991331426568e-5	SLC30A9	chr4	protein_coding	Male
ENSG00000015153	0.00337880562947555	0.0018251654210436415	YAF2	chr12	protein_coding	Female
ENSG00000015475	0.5676790304350197	0.5346450789364463	BID	chr22	protein_coding	Female
ENSG00000015479	1.6707065898535417e-14	1.8600623931671817e-16	MATR3	chr5	protein_coding	Female
ENSG00000015592	0.7217847842778121	0.6979918972646502	STMN4	chr8	protein_coding	Male
ENSG00000015676	3.7811610761616203e-4	1.5967562603960283e-4	NUDCD3	chr7	protein_coding	Male
ENSG00000016391	0.6709434167006388	0.6431410309634394	CHDH	chr3	protein_coding	Female
ENSG00000016864	0.4048260441600286	0.367543898925438	GLT8D1	chr3	protein_coding	Female
ENSG00000017797	2.3844983277793757e-4	9.552203935289017e-5	RALBP1	chr18	protein_coding	Male
ENSG00000018408	2.409655196585886e-5	7.492167521557197e-6	WWTR1	chr3	protein_coding	Female
ENSG00000018510	0.007721663861559692	0.00453492261615206	AGPS	chr2	protein_coding	Female
ENSG00000018699	1.7981889493841413e-7	3.196519884881577e-8	TTC27	chr2	protein_coding	Female
ENSG00000019505	9.219542554577745e-9	1.1066198298585262e-9	SYT13	chr11	protein_coding	Male
ENSG00000019991	0.2229853921977942	0.1900950987588049	HGF	chr7	protein_coding	Female
ENSG00000019995	5.733673310964506e-11	3.1340592546197646e-12	ZRANB1	chr10	protein_coding	Male
ENSG00000020129	0.010202574700741346	0.006190557946289317	NCDN	chr1	protein_coding	Male
ENSG00000020256	7.139786556874309e-5	2.497828298182026e-5	ZFP64	chr20	protein_coding	Male
ENSG00000020426	1.605193831109743e-8	2.086647349128598e-9	MNAT1	chr14	protein_coding	Female
ENSG00000020922	1.902285249526829e-8	2.5366165167356546e-9	MRE11	chr11	protein_coding	Female
ENSG00000021355	1.8075295314261962e-5	5.443291279106358e-6	SERPINB1	chr6	protein_coding	Female
ENSG00000021574	0.013524072949074964	0.0084917426106353	SPAST	chr2	protein_coding	Female
ENSG00000021645	3.899388068692424e-4	1.651766116443043e-4	NRXN3	chr14	protein_coding	Male
ENSG00000021776	2.4149299039371314e-5	7.510816537061196e-6	AQR	chr15	protein_coding	Female
ENSG00000022277	0.006365726690089543	0.0036787130867581438	RTFDC1	chr20	protein_coding	Male
ENSG00000022355	2.067249157738779e-4	8.138867156084884e-5	GABRA1	chr5	protein_coding	Male
ENSG00000022840	2.231052553578006e-5	6.874525467724762e-6	RNF10	chr12	protein_coding	Male
ENSG00000023171	0.0034872223159300997	0.001891198693358497	GRAMD1B	chr11	protein_coding	Male
ENSG00000023228	2.416424583061178e-4	9.691349920145726e-5	NDUFS1	chr2	protein_coding	Male
ENSG00000023287	8.020727788308092e-4	3.6903264737899507e-4	RB1CC1	chr8	protein_coding	Female
ENSG00000023318	4.798866804164041e-6	1.2610487122963893e-6	ERP44	chr9	protein_coding	Female
ENSG00000023330	1.3328716481103268e-5	3.878595679620794e-6	ALAS1	chr3	protein_coding	Male
ENSG00000023445	3.3914225786800425e-7	6.53083331102554e-8	BIRC3	chr11	protein_coding	Female
ENSG00000023516	0.003716148432663533	0.002029884226278451	AKAP11	chr13	protein_coding	Female
ENSG00000023572	0.005300695689782873	0.0030094367837420785	GLRX2	chr1	protein_coding	Female
ENSG00000023697	4.757850009074183e-7	9.507725225321908e-8	DERA	chr12	protein_coding	Female
ENSG00000023734	3.744658860310092e-6	9.529893533129231e-7	STRAP	chr12	protein_coding	Male
ENSG00000023902	4.776449101233426e-4	2.0726560025838316e-4	PLEKHO1	chr1	protein_coding	Male
ENSG00000023909	3.508118906813513e-5	1.1263612990681622e-5	GCLM	chr1	protein_coding	Female
ENSG00000024048	7.32093180574887e-11	4.2675326477314394e-12	UBR2	chr6	protein_coding	Female
ENSG00000024862	0.18516945798968099	0.1549085027078214	CCDC28A	chr6	protein_coding	Male
ENSG00000025039	0.13971777848467842	0.11309867290877265	RRAGD	chr6	protein_coding	Female
ENSG00000025293	0.41790650546013436	0.38113197825463785	PHF20	chr20	protein_coding	Female
ENSG00000025423	0.6886328882398319	0.6624700966948229	HSD17B6	chr12	protein_coding	Male
ENSG00000025770	1.104813761100763e-5	3.1491153019177165e-6	NCAPH2	chr22	protein_coding	Male
ENSG00000025772	0.024167900208481675	0.016243961607674898	TOMM34	chr20	protein_coding	Male
ENSG00000025800	0.054435638236859284	0.03975584077985315	KPNA6	chr1	protein_coding	Male
ENSG00000026025	0.9192001263166557	0.909955912363569	VIM	chr10	protein_coding	Female
ENSG00000026103	1.2290167246674096e-5	3.5477715303743085e-6	FAS	chr10	protein_coding	Female
ENSG00000026297	0.22476052576091865	0.19173397676653095	RNASET2	chr6	protein_coding	Female
ENSG00000026508	2.9959775746679685e-11	1.4367524452500267e-12	CD44	chr11	protein_coding	Female
ENSG00000026950	2.5217924347264244e-6	6.157128004332513e-7	BTN3A1	chr6	protein_coding	Female
ENSG00000027001	0.024322002025716955	0.016356597320954264	MIPEP	chr13	protein_coding	Female
ENSG00000027697	5.761897960963027e-10	4.7161824263772234e-11	IFNGR1	chr6	protein_coding	Female
ENSG00000028116	1.6687167510294708e-10	1.1203508496994585e-11	VRK2	chr2	protein_coding	Female
ENSG00000028203	2.1923947430562016e-5	6.739077238875614e-6	VEZT	chr12	protein_coding	Female
ENSG00000028310	1.7988601958251013e-4	6.968300972746458e-5	BRD9	chr5	protein_coding	Male
ENSG00000028839	0.6696843786442181	0.6418718045800296	TBPL1	chr6	protein_coding	Female
ENSG00000029363	0.5127361313876648	0.4777866157739418	BCLAF1	chr6	protein_coding	Female
ENSG00000029534	6.936357971808855e-4	3.1409192214036197e-4	ANK1	chr8	protein_coding	Male
ENSG00000029725	9.913638601552564e-8	1.640426091345461e-8	RABEP1	chr17	protein_coding	Male
ENSG00000029993	1.137303273074686e-8	1.413818669852599e-9	HMGB3	chrX	protein_coding	Male
ENSG00000030066	2.7671515109131368e-11	1.3064026594961918e-12	NUP160	chr11	protein_coding	Female
ENSG00000030419	3.5661294662124912e-9	3.715894285028194e-10	IKZF2	chr2	protein_coding	Female
ENSG00000030582	0.01368992263207665	0.008617550702378076	GRN	chr17	protein_coding	Male
ENSG00000031003	0.5379062730866033	0.5038457212941748	FAM13B	chr5	protein_coding	Female
ENSG00000031081	0.013836634254362256	0.008724075848429727	ARHGAP31	chr3	protein_coding	Female
ENSG00000031691	1.1926804176811582e-5	3.4317743650570616e-6	CENPQ	chr6	protein_coding	Female
ENSG00000031698	1.6347533351809787e-13	2.846623276644408e-15	SARS	chr1	protein_coding	Male
ENSG00000031823	1.8845883986746688e-4	7.354790929179195e-5	RANBP3	chr19	protein_coding	Male
ENSG00000032389	5.885600964076889e-4	2.6164316046655247e-4	TSSC1	chr2	protein_coding	Male
ENSG00000032444	3.3448313015434065e-4	1.3934980205889934e-4	PNPLA6	chr19	protein_coding	Male
ENSG00000032742	4.26947010656577e-13	8.309146589740628e-15	IFT88	chr13	protein_coding	Female
ENSG00000033030	2.416424583061178e-4	9.689113122731831e-5	ZCCHC8	chr12	protein_coding	Female
ENSG00000033050	2.741143807338751e-4	1.1146824663980191e-4	ABCF2	chr7	protein_coding	Male
ENSG00000033100	2.706087633299439e-4	1.0976550638469464e-4	CHPF2	chr7	protein_coding	Male
ENSG00000033170	5.415911856044353e-4	2.382920525170832e-4	FUT8	chr14	protein_coding	Female
ENSG00000033178	1.1805475101560883e-11	4.89326948828558e-13	UBA6	chr4	protein_coding	Female
ENSG00000033327	0.5503414818785703	0.5167746999966014	GAB2	chr11	protein_coding	Male
ENSG00000033627	4.934936136087387e-7	9.953507468819517e-8	ATP6V0A1	chr17	protein_coding	Male
ENSG00000034053	7.501441515389684e-7	1.5933316041162e-7	APBA2	chr15	protein_coding	Male
ENSG00000034510	1.000534929549276e-9	8.841676582011947e-11	TMSB10	chr2	protein_coding	Male
ENSG00000034677	1.1669539615880936e-4	4.300225378049705e-5	RNF19A	chr8	protein_coding	Female
ENSG00000034693	2.650076881803883e-6	6.509826626500273e-7	PEX3	chr6	protein_coding	Female
ENSG00000035115	7.995966748904686e-10	6.857515016054768e-11	SH3YL1	chr2	protein_coding	Female
ENSG00000035141	0.4205276978651729	0.3837574670899241	FAM136A	chr2	protein_coding	Male
ENSG00000035687	4.624647884271068e-7	9.198480194434306e-8	ADSS	chr1	protein_coding	Male
ENSG00000035862	0.15369128099566798	0.12572659498528196	TIMP2	chr17	protein_coding	Male
ENSG00000035928	9.126588531305401e-6	2.5512635041418024e-6	RFC1	chr4	protein_coding	Female
ENSG00000036054	5.841005793156535e-7	1.2058394490574578e-7	TBC1D23	chr3	protein_coding	Female
ENSG00000036448	0.8439546892950768	0.8287872384119452	MYOM2	chr8	protein_coding	Male
ENSG00000036530	1.4707808974162623e-6	3.3869458602387715e-7	CYP46A1	chr14	protein_coding	Male
ENSG00000036549	3.898879374098406e-10	3.0424256592741075e-11	ZZZ3	chr1	protein_coding	Female
ENSG00000036672	0.18823449401852835	0.15775601058481514	USP2	chr11	protein_coding	Male
ENSG00000037042	2.191190091949079e-11	1.005919280501812e-12	TUBG2	chr17	protein_coding	Male
ENSG00000037241	5.7288137238124305e-5	1.9497918018935128e-5	RPL26L1	chr5	protein_coding	Male
ENSG00000037749	0.30898052240315776	0.2718648809188414	MFAP3	chr5	protein_coding	Female
ENSG00000037757	0.03281294316405848	0.022800091432182177	MRI1	chr19	protein_coding	Male
ENSG00000038295	0.476359586401599	0.44029660625963973	TLL1	chr4	protein_coding	Female
ENSG00000038358	0.013337015393032246	0.008363112175871044	EDC4	chr16	protein_coding	Male
ENSG00000039523	2.7132766155790287e-5	8.522098914561936e-6	FAM65A	chr16	protein_coding	Male
ENSG00000039650	8.916400304032725e-6	2.4875254037510055e-6	PNKP	chr19	protein_coding	Male
ENSG00000040275	0.24771160553715801	0.21371152111944958	SPDL1	chr5	protein_coding	Female
ENSG00000040341	8.551071519247616e-4	3.9630024165467347e-4	STAU2	chr8	protein_coding	Male
ENSG00000040608	2.4954525136551063e-8	3.4437662959650502e-9	RTN4R	chr22	protein_coding	Male
ENSG00000040633	2.047092993101882e-12	6.061789475802202e-14	PHF23	chr17	protein_coding	Male
ENSG00000040933	0.09127168606300012	0.07066990125838961	INPP4A	chr2	protein_coding	Male
ENSG00000041353	1.4202781249084995e-5	4.167330637477123e-6	RAB27B	chr18	protein_coding	Male
ENSG00000041357	0.2387342982187596	0.2051661084142781	PSMA4	chr15	protein_coding	Male
ENSG00000041515	0.07566145570580617	0.057286832698008196	MYO16	chr13	protein_coding	Male
ENSG00000041880	0.18097004283408935	0.1509403737466187	PARP3	chr3	protein_coding	Male
ENSG00000041982	0.050266085842680136	0.036453326803500594	TNC	chr9	protein_coding	Female
ENSG00000041988	0.002602166372813297	0.001363720304143145	THAP3	chr1	protein_coding	Male
ENSG00000042429	1.8998372412312096e-8	2.5315831010353487e-9	MED17	chr11	protein_coding	Female
ENSG00000042493	0.3561372763451146	0.3186299423711576	CAPG	chr2	protein_coding	Female
ENSG00000042753	8.574276591491366e-16	6.227708111894278e-18	AP2S1	chr19	protein_coding	Male
ENSG00000043093	0.011104530235241248	0.0067977634571632336	DCUN1D1	chr3	protein_coding	Female
ENSG00000043143	0.201956501388496	0.17041901625687222	JADE2	chr5	protein_coding	Male
ENSG00000043591	0.46959035719571185	0.433329090512441	ADRB1	chr10	protein_coding	Male
ENSG00000044090	0.004856259050542544	0.0027240994990658613	CUL7	chr6	protein_coding	Male
ENSG00000044115	0.011260498233652242	0.006909170679973084	CTNNA1	chr5	protein_coding	Female
ENSG00000044459	1.1065073379743107e-10	6.975560739441366e-12	CNTLN	chr9	protein_coding	Female
ENSG00000044524	0.6194810097892194	0.5889892427358788	EPHA3	chr3	protein_coding	Male
ENSG00000046647	1.3490773138277694e-11	5.715896990330897e-13	GEMIN8	chrX	protein_coding	Female
ENSG00000046651	3.80590097548654e-15	3.331359453354453e-17	OFD1	chrX	protein_coding	Female
ENSG00000046653	1.2402764915578343e-6	2.7995439198586367e-7	GPM6B	chrX	protein_coding	Female
ENSG00000047056	0.08007469355041866	0.06107568813404221	WDR37	chr10	protein_coding	Male
ENSG00000047230	5.736006519165114e-11	3.1406758853422916e-12	CTPS2	chrX	protein_coding	Female
ENSG00000047249	9.282667572328625e-5	3.3460476927538974e-5	ATP6V1H	chr8	protein_coding	Male
ENSG00000047315	7.307830885186385e-7	1.55016656638929e-7	POLR2B	chr4	protein_coding	Male
ENSG00000047346	3.005623298232154e-6	7.48397122588023e-7	FAM214A	chr15	protein_coding	Female
ENSG00000047365	6.025490430250896e-8	9.364506497894354e-9	ARAP2	chr4	protein_coding	Female
ENSG00000047410	0.028768490465823172	0.01970061627282426	TPR	chr1	protein_coding	Female
ENSG00000047457	5.68724597185966e-12	2.0230263164637212e-13	CP	chr3	protein_coding	Female
ENSG00000047634	0.379514980934443	0.34226674647081484	SCML1	chrX	protein_coding	Female
ENSG00000047644	0.25640540160211	0.22210796892058582	WWC3	chrX	protein_coding	Female
ENSG00000047932	0.4807509342864967	0.4447136401156586	GOPC	chr6	protein_coding	Female
ENSG00000048052	0.10591289035943398	0.0833278713704123	HDAC9	chr7	protein_coding	Male
ENSG00000048140	4.086005254431265e-6	1.0493716818811277e-6	TSPAN17	chr5	protein_coding	Male
ENSG00000048405	4.7069313742093374e-5	1.5717530410573317e-5	ZNF800	chr7	protein_coding	Female
ENSG00000048471	0.009503787986391734	0.005711653567759777	SNX29	chr16	protein_coding	Female
ENSG00000048649	4.0110365824096953e-4	1.7076505498442245e-4	RSF1	chr11	protein_coding	Female
ENSG00000048828	1.4535477062347678e-4	5.519664350521821e-5	FAM120A	chr9	protein_coding	Female
ENSG00000049089	1.182620706044483e-4	4.3708181230007945e-5	COL9A2	chr1	protein_coding	Male
ENSG00000049130	5.7261239230048246e-5	1.9483431245609118e-5	KITLG	chr12	protein_coding	Male
ENSG00000049239	8.015373763480623e-5	2.845946564871181e-5	H6PD	chr1	protein_coding	Female
ENSG00000049245	2.947697830298094e-10	2.204117103761402e-11	VAMP3	chr1	protein_coding	Female
ENSG00000049323	0.7137504717417466	0.6896242568947166	LTBP1	chr2	protein_coding	Female
ENSG00000049541	4.638664716587693e-5	1.546797499776565e-5	RFC2	chr7	protein_coding	Male
ENSG00000049618	4.358940592333391e-14	5.723164386991416e-16	ARID1B	chr6	protein_coding	Female
ENSG00000049656	5.337345450848616e-6	1.4169635795110722e-6	CLPTM1L	chr5	protein_coding	Male
ENSG00000049769	6.643391219795467e-10	5.56141978452009e-11	PPP1R3F	chrX	protein_coding	Male
ENSG00000049860	0.43026253259079533	0.393642739799289	HEXB	chr5	protein_coding	Female
ENSG00000050030	0.12912669698593143	0.10367169954490184	KIAA2022	chrX	protein_coding	Male
ENSG00000050130	0.013447813630705513	0.008437598309311272	JKAMP	chr14	protein_coding	Female
ENSG00000050165	0.010844857445403904	0.006624663827344224	DKK3	chr11	protein_coding	Male
ENSG00000050393	0.049959819518527064	0.03618887837715871	MCUR1	chr6	protein_coding	Female
ENSG00000050405	0.5899407520695199	0.5580238532006875	LIMA1	chr12	protein_coding	Female
ENSG00000050426	0.024145346859191005	0.016222057695228893	LETMD1	chr12	protein_coding	Male
ENSG00000050628	0.0016847922815166835	8.401213024976106e-4	PTGER3	chr1	protein_coding	Male
ENSG00000050748	1.7147624494389532e-10	1.1592490346332806e-11	MAPK9	chr5	protein_coding	Male
ENSG00000050820	0.028495202637806603	0.01949713395628398	BCAR1	chr16	protein_coding	Male
ENSG00000051009	0.009030723303224448	0.005402119983230641	FAM160A2	chr11	protein_coding	Male
ENSG00000051596	0.002368516078330257	0.0012273761035392382	THOC3	chr5	protein_coding	Male
ENSG00000051620	6.196698231048893e-11	3.4506243990755548e-12	HEBP2	chr6	protein_coding	Female
ENSG00000052749	0.18192835210151603	0.15185825013855944	RRP12	chr10	protein_coding	Male
ENSG00000052795	0.003250438920185423	0.0017491653338068311	FNIP2	chr4	protein_coding	Female
ENSG00000052841	3.888799775790752e-11	1.9735504961411302e-12	TTC17	chr11	protein_coding	Female
ENSG00000053371	0.7618021897537501	0.7400242521194824	AKR7A2	chr1	protein_coding	Female
ENSG00000053372	2.2366983415748616e-7	4.0947471268611397e-8	MRTO4	chr1	protein_coding	Male
ENSG00000053438	7.057545951548425e-15	6.571883742944804e-17	NNAT	chr20	protein_coding	Male
ENSG00000053524	1.554624137523307e-7	2.7143311834027382e-8	MCF2L2	chr3	protein_coding	Female
ENSG00000053747	8.808719576963194e-15	8.366602075148951e-17	LAMA3	chr18	protein_coding	Female
ENSG00000053770	1.0050008459316291e-5	2.830922394024749e-6	AP5M1	chr14	protein_coding	Female
ENSG00000054116	6.9743033891423055e-6	1.9034996958353756e-6	TRAPPC3	chr1	protein_coding	Male
ENSG00000054118	0.0455457944439152	0.03270780954944352	THRAP3	chr1	protein_coding	Male
ENSG00000054267	0.5960806921957837	0.564275660383866	ARID4B	chr1	protein_coding	Female
ENSG00000054282	0.5559705033942702	0.5224745619010127	SDCCAG8	chr1	protein_coding	Female
ENSG00000054356	2.464301460916952e-8	3.3936973529003107e-9	PTPRN	chr2	protein_coding	Male
ENSG00000054523	0.1448998699230681	0.11781969123458708	KIF1B	chr1	protein_coding	Female
ENSG00000054611	0.6506520828301974	0.6215093645285561	TBC1D22A	chr22	protein_coding	Male
ENSG00000054654	6.614131498491807e-11	3.750820451235227e-12	SYNE2	chr14	protein_coding	Female
ENSG00000054793	0.022919316259375606	0.015310845967479338	ATP9A	chr20	protein_coding	Male
ENSG00000054803	5.860935019602661e-6	1.5679733970871072e-6	CBLN4	chr20	protein_coding	Male
ENSG00000054965	0.27231899593695197	0.23719823894163783	FAM168A	chr11	protein_coding	Male
ENSG00000054983	5.439651583401198e-9	6.041797168996056e-10	GALC	chr14	protein_coding	Female
ENSG00000055044	0.34694251692635	0.3091112768368858	NOP58	chr2	protein_coding	Female
ENSG00000055118	1.9662353543494062e-6	4.6652087558266943e-7	KCNH2	chr7	protein_coding	Male
ENSG00000055147	5.519916644352359e-5	1.8673858989600633e-5	FAM114A2	chr5	protein_coding	Female
ENSG00000055163	3.7356150965408246e-4	1.5747396910364384e-4	CYFIP2	chr5	protein_coding	Male
ENSG00000055208	1.2186731059538907e-7	2.0710293494420806e-8	TAB2	chr6	protein_coding	Female
ENSG00000055211	2.0107301916318903e-5	6.1132638752939026e-6	GINM1	chr6	protein_coding	Female
ENSG00000055332	1.3257151042922385e-4	4.9700428437289805e-5	EIF2AK2	chr2	protein_coding	Female
ENSG00000055609	3.483248905022708e-7	6.74334153416725e-8	KMT2C	chr7	protein_coding	Female
ENSG00000055813	4.692813179383543e-7	9.360281059912049e-8	CCDC85A	chr2	protein_coding	Male
ENSG00000055917	0.00115940015181006	5.543830691446745e-4	PUM2	chr2	protein_coding	Female
ENSG00000056050	0.5525002076622384	0.5190075514383705	HPF1	chr4	protein_coding	Male
ENSG00000056097	0.019776902687089887	0.01302745224028996	ZFR	chr5	protein_coding	Female
ENSG00000056586	2.521875682881541e-4	1.0172982082356676e-4	RC3H2	chr9	protein_coding	Female
ENSG00000056736	9.585271177741467e-5	3.467620684004619e-5	IL17RB	chr3	protein_coding	Female
ENSG00000056972	5.245138204721347e-13	1.05498636020096e-14	TRAF3IP2	chr6	protein_coding	Female
ENSG00000057019	8.788448215975875e-6	2.4493738253483372e-6	DCBLD2	chr3	protein_coding	Female
ENSG00000057252	1.0821030711519071e-10	6.7713312581626e-12	SOAT1	chr1	protein_coding	Female
ENSG00000057608	0.7994060926175257	0.7802751338874108	GDI2	chr10	protein_coding	Female
ENSG00000057663	0.18271171223955873	0.1526652569071199	ATG5	chr6	protein_coding	Male
ENSG00000057704	0.024256255359958758	0.01630786513631644	TMCC3	chr12	protein_coding	Female
ENSG00000057757	1.8610141591428478e-9	1.781471790295975e-10	PITHD1	chr1	protein_coding	Male
ENSG00000057935	4.997104350273024e-4	2.1809691861187876e-4	MTA3	chr2	protein_coding	Male
ENSG00000058063	4.1185433984928637e-4	1.7610905378414405e-4	ATP11B	chr3	protein_coding	Female
ENSG00000058091	0.0028098072523259987	0.001486667735144457	CDK14	chr7	protein_coding	Male
ENSG00000058262	0.028897750822910902	0.01979976259940203	SEC61A1	chr3	protein_coding	Female
ENSG00000058272	6.1380672316794136e-6	1.651259543004174e-6	PPP1R12A	chr12	protein_coding	Female
ENSG00000058335	9.431754957670126e-5	3.4062409287934775e-5	RASGRF1	chr15	protein_coding	Male
ENSG00000058404	1.3332409783731995e-6	3.0429030989782214e-7	CAMK2B	chr7	protein_coding	Male
ENSG00000058600	0.001219996461187742	5.877885920649386e-4	POLR3E	chr16	protein_coding	Male
ENSG00000058668	1.2421997268810054e-4	4.6187759655795276e-5	ATP2B4	chr1	protein_coding	Female
ENSG00000058729	0.0016917404468458131	8.440586008194307e-4	RIOK2	chr5	protein_coding	Female
ENSG00000058804	0.586782324947653	0.5545326885890244	NDC1	chr1	protein_coding	Male
ENSG00000058866	1.527567325858986e-5	4.513428740991305e-6	DGKG	chr3	protein_coding	Female
ENSG00000059122	0.12130247615549633	0.09682510714264965	FLYWCH1	chr16	protein_coding	Male
ENSG00000059573	0.0019704504598458926	0.001001463693997475	ALDH18A1	chr10	protein_coding	Female
ENSG00000059691	0.19689481411856724	0.1657691524566204	GATB	chr4	protein_coding	Male
ENSG00000059728	0.037111682418056575	0.026073902955976988	MXD1	chr2	protein_coding	Female
ENSG00000059758	0.3555715992551438	0.3180907304259397	CDK17	chr12	protein_coding	Female
ENSG00000059915	0.001154077089055064	5.506556480415446e-4	PSD	chr10	protein_coding	Male
ENSG00000060069	0.26278202598209704	0.22815714780306104	CTDP1	chr18	protein_coding	Male
ENSG00000060138	5.606817841444031e-5	1.9040939256677887e-5	YBX3	chr12	protein_coding	Female
ENSG00000060140	5.300305380941063e-6	1.4061430328988815e-6	STYK1	chr12	protein_coding	Male
ENSG00000060237	0.009793019247439371	0.00590827560332989	WNK1	chr12	protein_coding	Female
ENSG00000060491	3.446307219798699e-5	1.1052315918602029e-5	OGFR	chr20	protein_coding	Male
ENSG00000060642	0.17570772861669004	0.14601133906093136	PIGV	chr1	protein_coding	Female
ENSG00000060688	0.2136905345438036	0.18137528842227113	SNRNP40	chr1	protein_coding	Female
ENSG00000060709	0.11858890681366231	0.0944272038517205	RIMBP2	chr12	protein_coding	Male
ENSG00000060749	1.7294163105169884e-11	7.746058714579303e-13	QSER1	chr11	protein_coding	Female
ENSG00000060971	0.0020855696088581373	0.0010657981202545357	ACAA1	chr3	protein_coding	Male
ENSG00000060982	3.203067999832647e-5	1.020662882524194e-5	BCAT1	chr12	protein_coding	Male
ENSG00000061273	0.017294330077552406	0.011213373715429499	HDAC7	chr12	protein_coding	Female
ENSG00000061337	0.9663556607687154	0.9630261925269384	LZTS1	chr8	protein_coding	Male
ENSG00000061794	0.3988772327340958	0.36151151002895565	MRPS35	chr12	protein_coding	Female
ENSG00000061918	0.011794431032759733	0.007295875346924566	GUCY1B3	chr4	protein_coding	Male
ENSG00000061938	2.202331691435416e-4	8.729207788022381e-5	TNK2	chr3	protein_coding	Male
ENSG00000061987	5.831106144622437e-19	1.791847497649133e-21	MON2	chr12	protein_coding	Female
ENSG00000062194	0.096516892271068	0.07510863848675996	GPBP1	chr5	protein_coding	Female
ENSG00000062370	8.880043920082311e-7	1.9225348835265268e-7	ZNF112	chr19	protein_coding	Female
ENSG00000062485	2.3140100421695627e-4	9.239663898708525e-5	CS	chr12	protein_coding	Male
ENSG00000062598	0.045059074651376575	0.03231632302494668	ELMO2	chr20	protein_coding	Male
ENSG00000062650	3.7296358662960214e-8	5.40048772892291e-9	WAPL	chr10	protein_coding	Female
ENSG00000062716	0.3491729865244037	0.31132613334306414	VMP1	chr17	protein_coding	Female
ENSG00000062725	0.027739207560292717	0.018925893825706745	APPBP2	chr17	protein_coding	Female
ENSG00000063015	0.009890797030874253	0.005972792508168314	SEZ6	chr17	protein_coding	Male
ENSG00000063169	0.0026097301688096926	0.0013681702998788127	GLTSCR1	chr19	protein_coding	Male
ENSG00000063176	1.396525732352031e-8	1.7802809643262228e-9	SPHK2	chr19	protein_coding	Male
ENSG00000063180	7.748464376873594e-10	6.601960056652704e-11	CA11	chr19	protein_coding	Male
ENSG00000063244	1.0466220297544039e-4	3.812631884159818e-5	U2AF2	chr19	protein_coding	Male
ENSG00000063245	5.355735321976583e-7	1.0889721855379534e-7	EPN1	chr19	protein_coding	Male
ENSG00000063322	0.13401768025043687	0.10793546107514931	MED29	chr19	protein_coding	Male
ENSG00000063660	1.8853503988561763e-6	4.4557401176058993e-7	GPC1	chr2	protein_coding	Male
ENSG00000063854	2.5041514882821417e-11	1.1677008683897696e-12	HAGH	chr16	protein_coding	Male
ENSG00000063978	3.0245727746330267e-4	1.2437390234453345e-4	RNF4	chr4	protein_coding	Male
ENSG00000064042	0.2902076319823319	0.25402288300902504	LIMCH1	chr4	protein_coding	Female
ENSG00000064102	0.10539590476017713	0.0828426140311626	INTS13	chr12	protein_coding	Female
ENSG00000064115	0.39591770557913863	0.3586817541278927	TM7SF3	chr12	protein_coding	Male
ENSG00000064313	0.0032791790419033915	0.0017670741331124802	TAF2	chr8	protein_coding	Female
ENSG00000064419	0.2514600699421199	0.21715622391686562	TNPO3	chr7	protein_coding	Male
ENSG00000064601	0.08529887262961296	0.06551309260164333	CTSA	chr20	protein_coding	Male
ENSG00000064651	0.36602613518072386	0.32843168252178556	SLC12A2	chr5	protein_coding	Female
ENSG00000064652	0.020605361236969662	0.013634574629845091	SNX24	chr5	protein_coding	Female
ENSG00000064933	1.1460246986750951e-7	1.929427931096538e-8	PMS1	chr2	protein_coding	Female
ENSG00000064989	2.9771795654191514e-4	1.2217553165846167e-4	CALCRL	chr2	protein_coding	Female
ENSG00000064995	0.013556032649572182	0.008519383960514262	TAF11	chr6	protein_coding	Male
ENSG00000064999	0.20939379833024468	0.1774163489158112	ANKS1A	chr6	protein_coding	Male
ENSG00000065000	1.9442597490435335e-9	1.877453542935231e-10	AP3D1	chr19	protein_coding	Male
ENSG00000065029	0.2897619951660754	0.25352488188662303	ZNF76	chr6	protein_coding	Male
ENSG00000065057	8.90568609564352e-7	1.928915714542027e-7	NTHL1	chr16	protein_coding	Male
ENSG00000065060	5.135342584675821e-4	2.2451283578594827e-4	UHRF1BP1	chr6	protein_coding	Female
ENSG00000065135	2.241862359387831e-7	4.1083761274562354e-8	GNAI3	chr1	protein_coding	Female
ENSG00000065150	0.02559414439792505	0.01731936375265121	IPO5	chr13	protein_coding	Male
ENSG00000065154	5.730183923587378e-9	6.424379778377133e-10	OAT	chr10	protein_coding	Male
ENSG00000065183	0.7636201431569113	0.7420377415872951	WDR3	chr1	protein_coding	Female
ENSG00000065243	9.28881964528209e-12	3.650136782111036e-13	PKN2	chr1	protein_coding	Female
ENSG00000065268	3.5218111645669506e-4	1.473961325022671e-4	WDR18	chr19	protein_coding	Male
ENSG00000065357	0.3778558461665187	0.3402839158246939	DGKA	chr12	protein_coding	Male
ENSG00000065413	0.11793680628142775	0.09379814344442448	ANKRD44	chr2	protein_coding	Female
ENSG00000065491	7.578062160337161e-7	1.6124287211444653e-7	TBC1D22B	chr6	protein_coding	Male
ENSG00000065526	6.406799608037183e-4	2.870203269789262e-4	SPEN	chr1	protein_coding	Female
ENSG00000065534	0.001318444521612201	6.408679023014888e-4	MYLK	chr3	protein_coding	Female
ENSG00000065548	3.2479348509071383e-6	8.149776730291709e-7	ZC3H15	chr2	protein_coding	Male
ENSG00000065559	1.4965456986002815e-10	9.894286674794673e-12	MAP2K4	chr17	protein_coding	Male
ENSG00000065600	0.0890747527562643	0.06879467355996424	TMEM206	chr1	protein_coding	Female
ENSG00000065609	0.018503280982762785	0.012078219544572782	SNAP91	chr6	protein_coding	Male
ENSG00000065613	3.8024638106053145e-5	1.2311357360531408e-5	SLK	chr10	protein_coding	Female
ENSG00000065615	0.20864690037214853	0.1767057974564383	CYB5R4	chr6	protein_coding	Female
ENSG00000065621	0.0033192482146443773	0.0017908300731585365	GSTO2	chr10	protein_coding	Male
ENSG00000065665	0.011996183185126874	0.007439666636832572	SEC61A2	chr10	protein_coding	Male
ENSG00000065675	0.7015722213478472	0.6764857390871551	PRKCQ	chr10	protein_coding	Male
ENSG00000065802	0.0017789700696201286	8.923839989797591e-4	ASB1	chr2	protein_coding	Male
ENSG00000065809	1.641145092196426e-9	1.549605292380274e-10	FAM107B	chr10	protein_coding	Female
ENSG00000065833	0.18710404745464324	0.15670116424313824	ME1	chr6	protein_coding	Female
ENSG00000065882	1.9556640855564665e-9	1.8902871038342604e-10	TBC1D1	chr4	protein_coding	Female
ENSG00000065923	0.5034217809040403	0.4682633550098202	SLC9A7	chrX	protein_coding	Male
ENSG00000065970	3.009267693163284e-4	1.2363245239069195e-4	FOXJ2	chr12	protein_coding	Male
ENSG00000065989	0.0033880555611250623	0.0018307930367081418	PDE4A	chr19	protein_coding	Male
ENSG00000066027	0.04213283882967247	0.030005768821057367	PPP2R5A	chr1	protein_coding	Female
ENSG00000066084	0.005203710010351137	0.00294419797214764	DIP2B	chr12	protein_coding	Female
ENSG00000066117	0.8652744857684466	0.8510936207442128	SMARCD1	chr12	protein_coding	Male
ENSG00000066135	9.14057907116776e-5	3.288152626369107e-5	KDM4A	chr1	protein_coding	Male
ENSG00000066248	8.152556861400974e-6	2.263797798742686e-6	NGEF	chr2	protein_coding	Male
ENSG00000066322	0.03944278274290829	0.027899001556488633	ELOVL1	chr1	protein_coding	Female
ENSG00000066422	0.6066326413895429	0.575224898712144	ZBTB11	chr3	protein_coding	Female
ENSG00000066427	8.470522173957516e-4	3.919361642834053e-4	ATXN3	chr14	protein_coding	Female
ENSG00000066468	0.12803776326897845	0.10272589331646506	FGFR2	chr10	protein_coding	Female
ENSG00000066654	0.06695886019280506	0.05005547347312031	THUMPD1	chr16	protein_coding	Female
ENSG00000066697	1.6435795920938444e-6	3.839967591548054e-7	MSANTD3	chr9	protein_coding	Male
ENSG00000066855	1.456467745489e-8	1.8661883022561356e-9	MTFR1	chr8	protein_coding	Female
ENSG00000066933	1.6559976873881248e-8	2.1619412959476216e-9	MYO9A	chr15	protein_coding	Female
ENSG00000067048	0	0	DDX3Y	chrY	protein_coding	Male
ENSG00000067057	1.7167556148343344e-5	5.137957487734008e-6	PFKP	chr10	protein_coding	Male
ENSG00000067064	0.014091953337471106	0.00890605152262002	IDI1	chr10	protein_coding	Male
ENSG00000067066	2.6940616970843362e-8	3.760497703631083e-9	SP100	chr2	protein_coding	Female
ENSG00000067082	0.004741119417510232	0.002652890080996274	KLF6	chr10	protein_coding	Female
ENSG00000067113	0.10537370253141098	0.08281535053218259	PLPP1	chr5	protein_coding	Female
ENSG00000067141	0.0015894944814331961	7.887979786617106e-4	NEO1	chr15	protein_coding	Female
ENSG00000067167	2.6852288753525058e-17	1.2752274200854623e-19	TRAM1	chr8	protein_coding	Female
ENSG00000067182	6.285174383050226e-6	1.696434460494444e-6	TNFRSF1A	chr12	protein_coding	Female
ENSG00000067191	2.356401423972758e-10	1.685181388966457e-11	CACNB1	chr17	protein_coding	Male
ENSG00000067208	2.0473120823653892e-7	3.704187890898549e-8	EVI5	chr1	protein_coding	Female
ENSG00000067221	2.2047008903628588e-7	4.019745174904998e-8	STOML1	chr15	protein_coding	Male
ENSG00000067225	6.951155012261344e-13	1.5275841166716428e-14	PKM	chr15	protein_coding	Male
ENSG00000067248	1.9852108718973767e-4	7.782603380843614e-5	DHX29	chr5	protein_coding	Female
ENSG00000067369	3.7546602379303777e-4	1.5845162676506632e-4	TP53BP1	chr15	protein_coding	Male
ENSG00000067445	3.19490101057708e-7	6.107767738816226e-8	TRO	chrX	protein_coding	Male
ENSG00000067533	0.8241049370698958	0.8071455189590432	RRP15	chr1	protein_coding	Female
ENSG00000067606	1.1157310979337047e-14	1.101289658077779e-16	PRKCZ	chr1	protein_coding	Male
ENSG00000067646	0	0	ZFY	chrY	protein_coding	Male
ENSG00000067715	0.0013072168296340907	6.346982407953142e-4	SYT1	chr12	protein_coding	Male
ENSG00000067829	3.41899362745723e-8	4.915658963398792e-9	IDH3G	chrX	protein_coding	Male
ENSG00000067836	5.936425660760576e-10	4.875619175706144e-11	ROGDI	chr16	protein_coding	Male
ENSG00000067840	1.3465076527746917e-5	3.926225869544649e-6	PDZD4	chrX	protein_coding	Male
ENSG00000067900	2.3084717184409163e-6	5.584700181124408e-7	ROCK1	chr18	protein_coding	Female
ENSG00000067955	2.911560142003109e-17	1.436937215068114e-19	CBFB	chr16	protein_coding	Female
ENSG00000068024	7.159330242506894e-7	1.516666011891534e-7	HDAC4	chr2	protein_coding	Female
ENSG00000068120	1.2056919144761886e-4	4.472927262569266e-5	COASY	chr17	protein_coding	Male
ENSG00000068308	6.951611203954451e-9	8.078602088215993e-10	OTUD5	chrX	protein_coding	Male
ENSG00000068323	3.878436656770186e-5	1.2589840940032468e-5	TFE3	chrX	protein_coding	Male
ENSG00000068354	1.2298131364940164e-10	7.833058807727974e-12	TBC1D25	chrX	protein_coding	Male
ENSG00000068383	0.8931527630278754	0.8819249370656105	INPP5A	chr10	protein_coding	Male
ENSG00000068394	7.048151103171878e-5	2.4624884010709456e-5	GPKOW	chrX	protein_coding	Male
ENSG00000068400	6.962352267287355e-9	8.117017449151475e-10	GRIPAP1	chrX	protein_coding	Male
ENSG00000068438	2.0103994542307135e-5	6.110386273031985e-6	FTSJ1	chrX	protein_coding	Male
ENSG00000068615	0.003407905692621338	0.0018434234256855715	REEP1	chr2	protein_coding	Male
ENSG00000068650	4.700337003235319e-7	9.379664957568944e-8	ATP11A	chr13	protein_coding	Female
ENSG00000068831	2.1843345554975866e-12	6.651246853968813e-14	RASGRP2	chr11	protein_coding	Male
ENSG00000068878	0.0022932367819768974	0.001184735791638684	PSME4	chr2	protein_coding	Female
ENSG00000068912	1.0199100979373846e-5	2.8795673870436263e-6	ERLEC1	chr2	protein_coding	Male
ENSG00000068971	0.0011293067575140637	5.37469674797875e-4	PPP2R5B	chr11	protein_coding	Male
ENSG00000068976	1.0505084054518508e-5	2.976717643905375e-6	PYGM	chr11	protein_coding	Male
ENSG00000069122	4.076631101299638e-6	1.046204983255592e-6	ADGRF5	chr6	protein_coding	Female
ENSG00000069329	2.271198243220965e-6	5.481838016974338e-7	VPS35	chr16	protein_coding	Male
ENSG00000069345	1.1527203845738857e-10	7.288361496653957e-12	DNAJA2	chr16	protein_coding	Male
ENSG00000069424	0.011591946133733502	0.007150111853045042	KCNAB2	chr1	protein_coding	Male
ENSG00000069431	0.005336372251963159	0.003033170334852698	ABCC9	chr12	protein_coding	Female
ENSG00000069535	0.17835002031240563	0.14847277973674516	MAOB	chrX	protein_coding	Female
ENSG00000069667	0.07190246816847388	0.054160344314151634	RORA	chr15	protein_coding	Female
ENSG00000069702	9.443242869279877e-7	2.0611752756860075e-7	TGFBR3	chr1	protein_coding	Female
ENSG00000069849	3.30558406291785e-4	1.3746846470799067e-4	ATP1B3	chr3	protein_coding	Male
ENSG00000069869	2.476334746880469e-10	1.7893991652660805e-11	NEDD4	chr15	protein_coding	Female
ENSG00000069966	9.224049570968573e-8	1.5142936394094044e-8	GNB5	chr15	protein_coding	Male
ENSG00000069998	7.888141326431891e-4	3.6227128244680217e-4	HDHD5	chr22	protein_coding	Male
ENSG00000070010	0.4333901634354142	0.39686738683526057	UFD1L	chr22	protein_coding	Female
ENSG00000070018	0.8099592147301761	0.7922349931581869	LRP6	chr12	protein_coding	Male
ENSG00000070047	0.5012374203323806	0.4658581518146467	PHRF1	chr11	protein_coding	Male
ENSG00000070081	0.10486795225218236	0.08233974982683691	NUCB2	chr11	protein_coding	Female
ENSG00000070087	2.2351291221814963e-7	4.0897930208461126e-8	PFN2	chr3	protein_coding	Male
ENSG00000070159	0.08761275247911503	0.06750236651570889	PTPN3	chr9	protein_coding	Male
ENSG00000070182	6.969145136725259e-4	3.157822910448376e-4	SPTB	chr14	protein_coding	Male
ENSG00000070214	6.003243203496913e-10	4.941677057352892e-11	SLC44A1	chr9	protein_coding	Female
ENSG00000070269	3.466303629058068e-8	4.995694331814864e-9	TMEM260	chr14	protein_coding	Female
ENSG00000070367	7.85404343588569e-7	1.6770017318638504e-7	EXOC5	chr14	protein_coding	Female
ENSG00000070413	0.0032839352012295243	0.0017699429131871206	DGCR2	chr22	protein_coding	Male
ENSG00000070423	1.2599183386600976e-4	4.6952166787575295e-5	RNF126	chr19	protein_coding	Male
ENSG00000070444	0.018859992951971626	0.012358484998884842	MNT	chr17	protein_coding	Male
ENSG00000070476	0.0011652176552834645	5.573817948776569e-4	ZXDC	chr3	protein_coding	Female
ENSG00000070501	8.287883569651919e-5	2.953508745791777e-5	POLB	chr8	protein_coding	Male
ENSG00000070540	0.060994343623472606	0.0450968515104174	WIPI1	chr17	protein_coding	Female
ENSG00000070610	4.941693782044722e-13	9.755462164014163e-15	GBA2	chr9	protein_coding	Male
ENSG00000070614	0.010710325353976669	0.006529518585760802	NDST1	chr5	protein_coding	Male
ENSG00000070718	3.3985600031039853e-7	6.550907166798817e-8	AP3M2	chr8	protein_coding	Male
ENSG00000070761	6.748347301910624e-6	1.8361738351972104e-6	CFAP20	chr16	protein_coding	Male
ENSG00000070770	0.01968326338695486	0.012958438601896907	CSNK2A2	chr16	protein_coding	Male
ENSG00000070778	0.001158380673235795	5.535719913442686e-4	PTPN21	chr14	protein_coding	Female
ENSG00000070785	0.21851511658918218	0.1859179272069427	EIF2B3	chr1	protein_coding	Male
ENSG00000070808	0.038851056108640425	0.02742980793516265	CAMK2A	chr5	protein_coding	Male
ENSG00000070814	0.0028301394572175643	0.0014984796492912814	TCOF1	chr5	protein_coding	Male
ENSG00000070882	1.1660002521066861e-4	4.295276093988314e-5	OSBPL3	chr7	protein_coding	Male
ENSG00000070961	0.0020461424181425682	0.0010435406237962938	ATP2B1	chr12	protein_coding	Male
ENSG00000071051	8.994163227025472e-4	4.195355396268539e-4	NCK2	chr2	protein_coding	Male
ENSG00000071073	0.41043566340232013	0.3733630687938603	MGAT4A	chr2	protein_coding	Female
ENSG00000071189	1.0233381495202527e-10	6.336901661523121e-12	SNX13	chr7	protein_coding	Female
ENSG00000071242	0.007824594620564848	0.004602007449127162	RPS6KA2	chr6	protein_coding	Female
ENSG00000071246	5.606743173897472e-8	8.572746337219154e-9	VASH1	chr14	protein_coding	Male
ENSG00000071462	0.04967727204464958	0.035970804303863964	WBSCR22	chr7	protein_coding	Male
ENSG00000071537	0.36815357037794455	0.3304777370745307	SEL1L	chr14	protein_coding	Female
ENSG00000071553	2.5262405460416106e-7	4.693034630182525e-8	ATP6AP1	chrX	protein_coding	Male
ENSG00000071626	0.35273222236411267	0.3148937345939797	DAZAP1	chr19	protein_coding	Male
ENSG00000071655	0.014720169770661432	0.009351056725528661	MBD3	chr19	protein_coding	Male
ENSG00000071794	0.1063600863475728	0.08373913121042258	HLTF	chr3	protein_coding	Female
ENSG00000071859	4.306734141138417e-5	1.4228785485388865e-5	FAM50A	chrX	protein_coding	Male
ENSG00000071889	0.42969049863575554	0.39299935539625575	FAM3A	chrX	protein_coding	Male
ENSG00000071894	0.010590608045630175	0.0064506161864668005	CPSF1	chr8	protein_coding	Male
ENSG00000071967	2.5202900304061077e-6	6.151112924568775e-7	CYBRD1	chr2	protein_coding	Female
ENSG00000071991	1.8509064068680835e-6	4.3622722001891415e-7	CDH19	chr18	protein_coding	Female
ENSG00000071994	0.4485336539026474	0.41215477201893325	PDCD2	chr6	protein_coding	Female
ENSG00000072062	9.690765914537002e-8	1.599035031246817e-8	PRKACA	chr19	protein_coding	Male
ENSG00000072071	1.6267218383724815e-4	6.242406831113694e-5	ADGRL1	chr19	protein_coding	Male
ENSG00000072135	0.5592518891952558	0.525974865524917	PTPN18	chr2	protein_coding	Male
ENSG00000072195	6.155042062836995e-4	2.7442351612686036e-4	SPEG	chr2	protein_coding	Male
ENSG00000072201	9.458766456788839e-15	9.160179825924567e-17	LNX1	chr4	protein_coding	Male
ENSG00000072210	0.002574896364182584	0.0013470311736640055	ALDH3A2	chr17	protein_coding	Female
ENSG00000072310	0.5601261244556899	0.5269013976395734	SREBF1	chr17	protein_coding	Male
ENSG00000072364	3.60889867404386e-10	2.7892596139830562e-11	AFF4	chr5	protein_coding	Female
ENSG00000072401	0.1224876425291892	0.09782815066326993	UBE2D1	chr10	protein_coding	Female
ENSG00000072415	1.4376586379391456e-7	2.4833380886275398e-8	MPP5	chr14	protein_coding	Female
ENSG00000072501	1.1113387242444102e-11	4.553394530845894e-13	SMC1A	chrX	protein_coding	Female
ENSG00000072506	0.5175350469045576	0.48283672920539744	HSD17B10	chrX	protein_coding	Female
ENSG00000072518	2.9596453571618017e-7	5.624952205947702e-8	MARK2	chr11	protein_coding	Male
ENSG00000072657	0.17754273950798893	0.14775113725513522	TRHDE	chr12	protein_coding	Male
ENSG00000072682	0.37482128116654545	0.3371611487167175	P4HA2	chr5	protein_coding	Female
ENSG00000072736	0.0017389184014139467	8.701878656484356e-4	NFATC3	chr16	protein_coding	Female
ENSG00000072756	7.991087455228808e-5	2.835091088967479e-5	TRNT1	chr3	protein_coding	Female
ENSG00000072778	0.557453659002523	0.5240240886144398	ACADVL	chr17	protein_coding	Female
ENSG00000072832	8.312222008726307e-14	1.2074742837892763e-15	CRMP1	chr4	protein_coding	Male
ENSG00000072849	2.606564576184788e-4	1.0551016121310433e-4	DERL2	chr17	protein_coding	Female
ENSG00000072864	0.3834456524965634	0.3463472231321972	NDE1	chr16	protein_coding	Female
ENSG00000072952	2.0132319875081192e-4	7.909326525092425e-5	MRVI1	chr11	protein_coding	Female
ENSG00000072954	4.675041112539083e-12	1.6020254487516366e-13	TMEM38A	chr19	protein_coding	Male
ENSG00000073008	0.01464134501473609	0.00929416602713995	PVR	chr19	protein_coding	Male
ENSG00000073050	3.4634347979677284e-6	8.762596467155525e-7	XRCC1	chr19	protein_coding	Male
ENSG00000073150	5.371802559669433e-4	2.3609938002145303e-4	PANX2	chr22	protein_coding	Male
ENSG00000073169	0.46959035719571185	0.4333402029806783	SELENOO	chr22	protein_coding	Male
ENSG00000073417	9.662503605532944e-8	1.5934718209701875e-8	PDE8A	chr15	protein_coding	Female
ENSG00000073464	1.725329148427623e-8	2.265307849225206e-9	CLCN4	chrX	protein_coding	Male
ENSG00000073536	6.350519101998804e-5	2.1915470520539688e-5	NLE1	chr17	protein_coding	Male
ENSG00000073578	0.037694092286738375	0.026535742405041637	SDHA	chr5	protein_coding	Male
ENSG00000073584	4.758661567933655e-10	3.784028531710734e-11	SMARCE1	chr17	protein_coding	Female
ENSG00000073614	1.56079253433546e-8	2.0129412981233004e-9	KDM5A	chr12	protein_coding	Female
ENSG00000073670	1.938391906759741e-6	4.5901206992178246e-7	ADAM11	chr17	protein_coding	Male
ENSG00000073711	4.272121039406842e-8	6.309324861252678e-9	PPP2R3A	chr3	protein_coding	Female
ENSG00000073712	1.963322343213116e-12	5.758883863601186e-14	FERMT2	chr14	protein_coding	Female
ENSG00000073756	0.17055714949588618	0.14117538894393633	PTGS2	chr1	protein_coding	Female
ENSG00000073921	1.725538517423497e-5	5.169063609788052e-6	PICALM	chr11	protein_coding	Female
ENSG00000073969	7.381419323709577e-11	4.330286035885122e-12	NSF	chr17	protein_coding	Male
ENSG00000074071	6.111684463693417e-10	5.048015755001454e-11	MRPS34	chr16	protein_coding	Male
ENSG00000074201	4.085193503335382e-5	1.3375119059248723e-5	CLNS1A	chr11	protein_coding	Female
ENSG00000074211	4.380471087065873e-6	1.1343784424183066e-6	PPP2R2C	chr4	protein_coding	Male
ENSG00000074266	0.023965174535392587	0.01607869285105723	EED	chr11	protein_coding	Female
ENSG00000074317	1.1924252916562891e-6	2.668908360015476e-7	SNCB	chr5	protein_coding	Male
ENSG00000074356	9.144428568265735e-5	3.291108708105696e-5	NCBP3	chr17	protein_coding	Female
ENSG00000074416	1.1297265319747362e-5	3.226437539404522e-6	MGLL	chr3	protein_coding	Male
ENSG00000074527	0.10761497708625224	0.08481731688779579	NTN4	chr12	protein_coding	Male
ENSG00000074590	2.2608215710939747e-9	2.2336639230195617e-10	NUAK1	chr12	protein_coding	Male
ENSG00000074695	8.156637187083435e-11	4.83823250598021e-12	LMAN1	chr18	protein_coding	Female
ENSG00000074696	0.23057329415253244	0.19737967158434033	HACD3	chr15	protein_coding	Female
ENSG00000074706	0.24128977289384357	0.20754200877366916	IPCEF1	chr6	protein_coding	Male
ENSG00000074800	1.5385517643369092e-4	5.868244740407841e-5	ENO1	chr1	protein_coding	Male
ENSG00000074842	0.04499789525412066	0.032264064946152256	MYDGF	chr19	protein_coding	Male
ENSG00000074855	5.469099657482463e-5	1.8474281984622782e-5	ANO8	chr19	protein_coding	Male
ENSG00000074935	1.8115651756156166e-11	8.181479748333868e-13	TUBE1	chr6	protein_coding	Female
ENSG00000074964	0.012105875434512166	0.007512742820319065	ARHGEF10L	chr1	protein_coding	Male
ENSG00000075089	0.5717283526582557	0.5389866693651346	ACTR6	chr12	protein_coding	Female
ENSG00000075142	0.04287661756211534	0.030591362674450853	SRI	chr7	protein_coding	Female
ENSG00000075151	2.2494151561269483e-4	8.950322154884488e-5	EIF4G3	chr1	protein_coding	Male
ENSG00000075213	3.2674468189677386e-6	8.211974079890052e-7	SEMA3A	chr7	protein_coding	Female
ENSG00000075223	0.006629836933638836	0.003848626822265062	SEMA3C	chr7	protein_coding	Female
ENSG00000075239	0.03973940688329565	0.028123614145921128	ACAT1	chr11	protein_coding	Female
ENSG00000075240	0.008198203066198968	0.00484761984080114	GRAMD4	chr22	protein_coding	Male
ENSG00000075292	5.893151156447224e-10	4.82910235373271e-11	ZNF638	chr2	protein_coding	Female
ENSG00000075303	0.5209373354025557	0.48639898147699284	SLC25A40	chr7	protein_coding	Male
ENSG00000075340	4.142871863934589e-6	1.0659051084878731e-6	ADD2	chr2	protein_coding	Male
ENSG00000075399	4.295639115436979e-11	2.2400203972853227e-12	VPS9D1	chr16	protein_coding	Male
ENSG00000075407	1.0972940002779553e-11	4.4651967419821815e-13	ZNF37A	chr10	protein_coding	Female
ENSG00000075413	0.07553171505790716	0.057174533169357236	MARK3	chr14	protein_coding	Female
ENSG00000075415	8.077367365690229e-8	1.3013048077200135e-8	SLC25A3	chr12	protein_coding	Male
ENSG00000075420	2.9396717819312793e-6	7.300590969746458e-7	FNDC3B	chr3	protein_coding	Female
ENSG00000075539	2.354953385679673e-13	4.320009469958986e-15	FRYL	chr4	protein_coding	Female
ENSG00000075618	1.358105558481344e-8	1.722450666404312e-9	FSCN1	chr7	protein_coding	Male
ENSG00000075624	0.005525660249343422	0.0031525952460868933	ACTB	chr7	protein_coding	Male
ENSG00000075790	0.43882622621963224	0.4025808716561893	BCAP29	chr7	protein_coding	Female
ENSG00000075856	3.7321093502676214e-4	1.5729143234296725e-4	SART3	chr12	protein_coding	Male
ENSG00000075914	0.004365861928525398	0.0024213682508890276	EXOSC7	chr3	protein_coding	Male
ENSG00000075945	0.003695164248237769	0.0020170456116183817	KIFAP3	chr1	protein_coding	Male
ENSG00000075975	0.4874243501420545	0.45181228986114275	MKRN2	chr3	protein_coding	Female
ENSG00000076003	0.009311838909492446	0.005584173361577604	MCM6	chr2	protein_coding	Female
ENSG00000076043	0.03761426818659195	0.026476045555680096	REXO2	chr11	protein_coding	Female
ENSG00000076053	3.9876125078712445e-8	5.82973427447421e-9	RBM7	chr11	protein_coding	Female
ENSG00000076067	0.009988089544547961	0.006037125359312861	RBMS2	chr12	protein_coding	Female
ENSG00000076108	0.014227251150584675	0.008999508060892234	BAZ2A	chr12	protein_coding	Male
ENSG00000076201	0.004095908708557618	0.0022628760934791273	PTPN23	chr3	protein_coding	Male
ENSG00000076242	0.003728584350205499	0.002037718740232431	MLH1	chr3	protein_coding	Female
ENSG00000076248	0.023047857110505464	0.015405300152640675	UNG	chr12	protein_coding	Female
ENSG00000076321	0.10172298543470815	0.07962411915114598	KLHL20	chr1	protein_coding	Female
ENSG00000076382	2.155819449511282e-6	5.171166036752952e-7	SPAG5	chr17	protein_coding	Female
ENSG00000076513	4.3118264819313466e-10	3.391083042394174e-11	ANKRD13A	chr12	protein_coding	Female
ENSG00000076554	0.4186032386077694	0.3818063806837788	TPD52	chr8	protein_coding	Female
ENSG00000076555	0.057248234968312085	0.04204661390901685	ACACB	chr12	protein_coding	Female
ENSG00000076641	2.9009509552232697e-6	7.18551963953245e-7	PAG1	chr8	protein_coding	Female
ENSG00000076685	0.041096021961812924	0.029179361901371038	NT5C2	chr10	protein_coding	Female
ENSG00000076706	0.12372810291648388	0.09893409253597607	MCAM	chr11	protein_coding	Male
ENSG00000076770	5.11012694101456e-6	1.350931221299966e-6	MBNL3	chrX	protein_coding	Female
ENSG00000076826	2.5373620692096404e-7	4.7207835126928594e-8	CAMSAP3	chr19	protein_coding	Male
ENSG00000076864	6.107088961170704e-5	2.096734984620205e-5	RAP1GAP	chr1	protein_coding	Male
ENSG00000076924	0.07254412531768412	0.054690123714682064	XAB2	chr19	protein_coding	Male
ENSG00000076928	0.7790126682756695	0.7588464030944947	ARHGEF1	chr19	protein_coding	Male
ENSG00000076984	0.05147672494747435	0.03741757285966894	MAP2K7	chr19	protein_coding	Male
ENSG00000077044	0.0013034307061805786	6.324776431610946e-4	DGKD	chr2	protein_coding	Male
ENSG00000077080	3.150905103170425e-9	3.23922081562543e-10	ACTL6B	chr7	protein_coding	Male
ENSG00000077092	0.20146349591523388	0.1699467184557318	RARB	chr3	protein_coding	Male
ENSG00000077232	1.2988942522279214e-8	1.6388878962369247e-9	DNAJC10	chr2	protein_coding	Female
ENSG00000077264	0.0013225992945215272	6.431337662716655e-4	PAK3	chrX	protein_coding	Male
ENSG00000077279	0.06680345562558393	0.04992063799192765	DCX	chrX	protein_coding	Male
ENSG00000077348	2.232542474017279e-4	8.876548225929923e-5	EXOSC5	chr19	protein_coding	Male
ENSG00000077380	0.4373269121646275	0.40096105570098917	DYNC1I2	chr2	protein_coding	Female
ENSG00000077514	0.061970793471911735	0.04593998387465214	POLD3	chr11	protein_coding	Female
ENSG00000077522	0.0025599349152575033	0.0013384891097095522	ACTN2	chr1	protein_coding	Male
ENSG00000077549	7.847179665813058e-10	6.715297618849241e-11	CAPZB	chr1	protein_coding	Male
ENSG00000077585	0.010502082715354006	0.006392784682956434	GPR137B	chr1	protein_coding	Female
ENSG00000077684	0.085202366187457	0.065415169868291545	JADE1	chr4	protein_coding	Female
ENSG00000077721	2.2816255395464858e-4	9.093358142526268e-5	UBE2A	chrX	protein_coding	Female
ENSG00000078018	0.004026059726295218	0.0022186629537401157	MAP2	chr2	protein_coding	Male
ENSG00000078053	0.002102019037442963	0.001074791557370268	AMPH	chr7	protein_coding	Male
ENSG00000078070	5.602172203337724e-5	1.9009512532789522e-5	MCCC1	chr3	protein_coding	Female
ENSG00000078114	2.30321941200763e-6	5.567704249531435e-7	NEBL	chr10	protein_coding	Female
ENSG00000078124	7.460255740006842e-4	3.4032771086966687e-4	ACER3	chr11	protein_coding	Female
ENSG00000078140	0.0026011812357369097	0.0013629618040312498	UBE2K	chr4	protein_coding	Male
ENSG00000078177	2.5644025204683436e-8	3.5604098687198997e-9	N4BP2	chr4	protein_coding	Female
ENSG00000078246	0.2166368559664491	0.18415847454304066	TULP3	chr12	protein_coding	Female
ENSG00000078328	3.6171128979267295e-4	1.5197330659694015e-4	RBFOX1	chr16	protein_coding	Male
ENSG00000078369	3.9498705808699634e-10	3.0858938610204855e-11	GNB1	chr1	protein_coding	Male
ENSG00000078403	3.868829972867382e-15	3.4224680828978605e-17	MLLT10	chr10	protein_coding	Female
ENSG00000078549	0.784732631969245	0.7648567332919348	ADCYAP1R1	chr7	protein_coding	Male
ENSG00000078596	0.0022167805017095595	0.0011392505437131072	ITM2A	chrX	protein_coding	Female
ENSG00000078618	0.5911703760611253	0.5592970500773846	NRDC	chr1	protein_coding	Male
ENSG00000078668	1.6044315814627684e-7	2.8087637332619465e-8	VDAC3	chr8	protein_coding	Male
ENSG00000078674	3.09113664682334e-8	4.38959250061048e-9	PCM1	chr8	protein_coding	Female
ENSG00000078687	3.037388112534034e-7	5.784019638823075e-8	TNRC6C	chr17	protein_coding	Female
ENSG00000078725	1.2912276358069259e-9	1.167503523948715e-10	BRINP1	chr9	protein_coding	Male
ENSG00000078747	0.001121398786324163	5.331839280166847e-4	ITCH	chr20	protein_coding	Female
ENSG00000078804	1.5442489030854e-4	5.8942883450480075e-5	TP53INP2	chr20	protein_coding	Male
ENSG00000078808	0.0036156789284637523	0.0019665872633538297	SDF4	chr1	protein_coding	Male
ENSG00000078814	0.11073201099818702	0.08752149262991074	MYH7B	chr20	protein_coding	Male
ENSG00000078902	4.24041332491013e-9	4.525108176130933e-10	TOLLIP	chr11	protein_coding	Male
ENSG00000078967	2.9984941723329846e-4	1.2313399106051272e-4	UBE2D4	chr7	protein_coding	Male
ENSG00000079134	1.2327584905918567e-11	5.131232380059223e-13	THOC1	chr18	protein_coding	Female
ENSG00000079215	0.03027329784472055	0.020846544143934116	SLC1A3	chr5	protein_coding	Female
ENSG00000079246	0.0014120913772909006	6.915158351031611e-4	XRCC5	chr2	protein_coding	Female
ENSG00000079308	0.020450659683022638	0.013511260867030972	TNS1	chr2	protein_coding	Female
ENSG00000079313	0.0063826613377019285	0.003690436414435439	REXO1	chr19	protein_coding	Male
ENSG00000079332	0.397166222583821	0.35984983198999704	SAR1A	chr10	protein_coding	Male
ENSG00000079335	2.4907654841404894e-5	7.769870911510047e-6	CDC14A	chr1	protein_coding	Female
ENSG00000079387	6.838449885241229e-5	2.380944605728369e-5	SENP1	chr12	protein_coding	Female
ENSG00000079432	0.13373266280284357	0.10769346009116225	CIC	chr19	protein_coding	Male
ENSG00000079459	1.4764484053495698e-4	5.619000496008653e-5	FDFT1	chr8	protein_coding	Male
ENSG00000079482	3.2442655120804515e-8	4.625170405992338e-9	OPHN1	chrX	protein_coding	Female
ENSG00000079616	0.041655802845919875	0.029615611763534614	KIF22	chr16	protein_coding	Male
ENSG00000079691	0.005612372484339904	0.0032067713533764455	CARMIL1	chr6	protein_coding	Female
ENSG00000079785	6.931679827617201e-9	8.029620733360459e-10	DDX1	chr2	protein_coding	Male
ENSG00000079805	0.47451968626532115	0.43841925012799293	DNM2	chr19	protein_coding	Female
ENSG00000079819	0.6138040605663106	0.5827827402252778	EPB41L2	chr6	protein_coding	Female
ENSG00000079931	0.3670054136888644	0.3293787295961705	MOXD1	chr6	protein_coding	Male
ENSG00000079950	0.11475073183854867	0.09098635642101145	STX7	chr6	protein_coding	Female
ENSG00000079974	0.20267520392246946	0.17108210481024172	RABL2B	chr22	protein_coding	Male
ENSG00000079999	2.0395801384969896e-4	8.018537428749688e-5	KEAP1	chr19	protein_coding	Male
ENSG00000080189	0.31137874842689117	0.27432296665116096	SLC35C2	chr20	protein_coding	Male
ENSG00000080200	8.578578900313915e-9	1.0232944940219875e-9	CRYBG3	chr3	protein_coding	Female
ENSG00000080298	0.008012262264921138	0.0047287194557286685	RFX3	chr9	protein_coding	Female
ENSG00000080345	1.211460323440163e-6	2.718706936857056e-7	RIF1	chr2	protein_coding	Female
ENSG00000080371	1.6114555159104555e-10	1.0744037148634754e-11	RAB21	chr12	protein_coding	Female
ENSG00000080493	0.45729824055220186	0.4210601548170381	SLC4A4	chr4	protein_coding	Female
ENSG00000080503	1.7955638578072777e-4	6.953859842276253e-5	SMARCA2	chr9	protein_coding	Male
ENSG00000080546	0.05587451985865462	0.040936839766076406	SESN1	chr6	protein_coding	Female
ENSG00000080573	1.3318172849648526e-4	5.004081147996257e-5	COL5A3	chr19	protein_coding	Male
ENSG00000080608	5.701654072478131e-4	2.5266944530145664e-4	PUM3	chr9	protein_coding	Female
ENSG00000080802	0.0382041229791214	0.02693392448784134	CNOT4	chr7	protein_coding	Female
ENSG00000080815	0.04653186245519099	0.03350259432941026	PSEN1	chr14	protein_coding	Female
ENSG00000080819	0.011972465649116255	0.007418268593837375	CPOX	chr3	protein_coding	Female
ENSG00000080822	5.293363667915065e-10	4.2538158538138573e-11	CLDND1	chr3	protein_coding	Female
ENSG00000080839	1.3194800556768477e-10	8.50312545920281e-12	RBL1	chr20	protein_coding	Female
ENSG00000080845	4.034313089178484e-4	1.7183115811437178e-4	DLGAP4	chr20	protein_coding	Male
ENSG00000080854	0.0056758248052335035	0.003246197593234396	IGSF9B	chr11	protein_coding	Female
ENSG00000081014	0.004091170334884057	0.0022594963456743964	AP4E1	chr15	protein_coding	Female
ENSG00000081019	2.1560628713350015e-5	6.6093295208444215e-6	RSBN1	chr1	protein_coding	Female
ENSG00000081138	0.5804863061338388	0.5481619918524312	CDH7	chr18	protein_coding	Male
ENSG00000081177	5.732679906172972e-5	1.9521752879108444e-5	EXD2	chr14	protein_coding	Female
ENSG00000081181	2.432249117607083e-8	3.3452201757199567e-9	ARG2	chr14	protein_coding	Male
ENSG00000081189	8.624806587618749e-4	4.0011906527159525e-4	MEF2C	chr5	protein_coding	Male
ENSG00000081237	0.009964661011613758	0.00602110860455924	PTPRC	chr1	protein_coding	Female
ENSG00000081307	0.6361163245534777	0.6065584471019285	UBA5	chr3	protein_coding	Male
ENSG00000081320	5.730183923587378e-9	6.421086946632641e-10	STK17B	chr2	protein_coding	Female
ENSG00000081377	2.0693869587160236e-6	4.942711192016575e-7	CDC14B	chr9	protein_coding	Female
ENSG00000081479	4.625483552996417e-14	6.179865778689276e-16	LRP2	chr2	protein_coding	Female
ENSG00000081665	4.1708846298535545e-12	1.3865404719785074e-13	ZNF506	chr19	protein_coding	Female
ENSG00000081721	1.311043780273878e-5	3.807752631226581e-6	DUSP12	chr1	protein_coding	Male
ENSG00000081760	2.353650714856351e-4	9.411096163137324e-5	AACS	chr12	protein_coding	Male
ENSG00000081803	0.08126624591160508	0.06207533431538286	CADPS2	chr7	protein_coding	Male
ENSG00000081818	7.087410594349571e-10	5.98188634865505e-11	PCDHB4	chr5	protein_coding	Female
ENSG00000081870	0.005023378663004526	0.002831409912204711	HSPB11	chr1	protein_coding	Female
ENSG00000081913	0.6148981798081717	0.5840358910553453	PHLPP1	chr18	protein_coding	Female
ENSG00000082074	0.112308888554915	0.08894455180124584	FYB	chr5	protein_coding	Female
ENSG00000082146	0.016324375617016836	0.010503904973795171	STRADB	chr2	protein_coding	Female
ENSG00000082212	7.713520455792263e-4	3.53102398367397e-4	ME2	chr18	protein_coding	Female
ENSG00000082269	6.542660247964295e-10	5.4588170054716536e-11	FAM135A	chr6	protein_coding	Female
ENSG00000082397	0.07863946542149519	0.05984185784751455	EPB41L3	chr18	protein_coding	Male
ENSG00000082438	3.8903207966631665e-5	1.2642908632418708e-5	COBLL1	chr2	protein_coding	Female
ENSG00000082458	3.201698089083354e-10	2.426838853258078e-11	DLG3	chrX	protein_coding	Male
ENSG00000082497	0.0015385525910012966	7.614682019901192e-4	SERTAD4	chr1	protein_coding	Male
ENSG00000082515	0.07032934112440442	0.052876347913068375	MRPL22	chr5	protein_coding	Female
ENSG00000082516	3.6652427770885604e-10	2.8396331041416166e-11	GEMIN5	chr5	protein_coding	Female
ENSG00000082641	1.2644326336742925e-5	3.659425109842351e-6	NFE2L1	chr17	protein_coding	Male
ENSG00000082701	0.01678352346679918	0.010844666108214872	GSK3B	chr3	protein_coding	Male
ENSG00000082805	0.114767345375133	0.09101021633435447	ERC1	chr12	protein_coding	Female
ENSG00000082898	1.6669231875892265e-10	1.1160422496290659e-11	XPO1	chr2	protein_coding	Female
ENSG00000082996	5.718233607539438e-6	1.5260692354230402e-6	RNF13	chr3	protein_coding	Female
ENSG00000083067	3.4127336296018583e-6	8.624787290007862e-7	TRPM3	chr9	protein_coding	Female
ENSG00000083123	1.2276708594670056e-7	2.089749819448446e-8	BCKDHB	chr6	protein_coding	Female
ENSG00000083168	1.1297688790205205e-6	2.5122339911546726e-7	KAT6A	chr8	protein_coding	Female
ENSG00000083223	2.0426064252514667e-8	2.7431380715056478e-9	ZCCHC6	chr9	protein_coding	Female
ENSG00000083312	4.215000869618235e-19	1.177484179984608e-21	TNPO1	chr5	protein_coding	Female
ENSG00000083444	0.001281491687167699	6.207579622540619e-4	PLOD1	chr1	protein_coding	Female
ENSG00000083520	7.340235077990259e-7	1.5577237864549585e-7	DIS3	chr13	protein_coding	Female
ENSG00000083535	2.938352076900702e-11	1.400909082198677e-12	PIBF1	chr13	protein_coding	Female
ENSG00000083544	8.076033519339893e-4	3.72103676819944e-4	TDRD3	chr13	protein_coding	Female
ENSG00000083720	1.0074850448128692e-6	2.211232191660241e-7	OXCT1	chr5	protein_coding	Male
ENSG00000083750	0.04889697098539841	0.035360264146811066	RRAGB	chrX	protein_coding	Male
ENSG00000083812	0.0038270161406599346	0.0020997093864203683	ZNF324	chr19	protein_coding	Male
ENSG00000083844	5.248907932048462e-8	7.937635237588885e-9	ZNF264	chr19	protein_coding	Female
ENSG00000084070	9.273401731274229e-12	3.6354428986557876e-13	SMAP2	chr1	protein_coding	Male
ENSG00000084072	0.20401066075764776	0.17234237027594565	PPIE	chr1	protein_coding	Male
ENSG00000084073	3.1177063009019807e-4	1.2869719742898296e-4	ZMPSTE24	chr1	protein_coding	Female
ENSG00000084092	0.11699310053665937	0.09298222488875944	NOA1	chr4	protein_coding	Male
ENSG00000084093	2.880324010762681e-4	1.1785216224314387e-4	REST	chr4	protein_coding	Female
ENSG00000084207	6.631623061903746e-5	2.2996707591516482e-5	GSTP1	chr11	protein_coding	Female
ENSG00000084234	1.2826896658381928e-6	2.9120258373639256e-7	APLP2	chr11	protein_coding	Male
ENSG00000084444	3.0477524547958335e-7	5.8065942103662116e-8	FAM234B	chr12	protein_coding	Male
ENSG00000084463	4.353135191717762e-6	1.126083393480952e-6	WBP11	chr12	protein_coding	Male
ENSG00000084636	0.33147589629423396	0.2940039028031082	COL16A1	chr1	protein_coding	Male
ENSG00000084652	0.1327931817391793	0.10687507866390974	TXLNA	chr1	protein_coding	Female
ENSG00000084676	0.1901415683867223	0.15963463828798663	NCOA1	chr2	protein_coding	Female
ENSG00000084710	1.7179660888972267e-5	5.143179975607211e-6	EFR3B	chr2	protein_coding	Male
ENSG00000084731	7.171055818082928e-11	4.160133880869415e-12	KIF3C	chr2	protein_coding	Male
ENSG00000084754	0.0058141442129998055	0.0033312626261837977	HADHA	chr2	protein_coding	Female
ENSG00000084764	1.9143963869239143e-5	5.790073065209865e-6	MAPRE3	chr2	protein_coding	Male
ENSG00000085063	0.12488326754800787	0.09995080403902856	CD59	chr11	protein_coding	Female
ENSG00000085117	0.19780437839526796	0.1666574183555624	CD82	chr11	protein_coding	Female
ENSG00000085274	0.11836834653887504	0.09421851440677008	MYNN	chr3	protein_coding	Female
ENSG00000085276	6.834078420926982e-7	1.4433084885615414e-7	MECOM	chr3	protein_coding	Female
ENSG00000085377	4.258359688654868e-8	6.281070627460015e-9	PREP	chr6	protein_coding	Male
ENSG00000085415	0.002273479913584699	0.001173258746725617	SEH1L	chr18	protein_coding	Male
ENSG00000085433	2.0562086520458028e-8	2.764843368613595e-9	WDR47	chr1	protein_coding	Male
ENSG00000085449	3.079476393678091e-7	5.8756375180616525e-8	WDFY1	chr2	protein_coding	Female
ENSG00000085563	1.5314904086218583e-4	5.838459570628446e-5	ABCB1	chr7	protein_coding	Female
ENSG00000085644	0.18976547047202236	0.15930121205934272	ZNF213	chr16	protein_coding	Male
ENSG00000085662	1.0385598768935175e-7	1.7291601265346953e-8	AKR1B1	chr7	protein_coding	Male
ENSG00000085719	2.317558099188945e-19	5.826805910988128e-22	CPNE3	chr8	protein_coding	Female
ENSG00000085721	0.0018056436116739663	9.08790736669875e-4	RRN3	chr16	protein_coding	Female
ENSG00000085733	0.046999830620325464	0.033865787255803935	CTTN	chr11	protein_coding	Male
ENSG00000085788	2.2501467784103624e-8	3.0738107122897863e-9	DDHD2	chr8	protein_coding	Male
ENSG00000085872	2.2485349980782254e-7	4.1226980270193e-8	CHERP	chr19	protein_coding	Male
ENSG00000085978	5.184537971045781e-4	2.27049837767281e-4	ATG16L1	chr2	protein_coding	Male
ENSG00000085998	4.17154560236184e-5	1.3704453752800607e-5	POMGNT1	chr1	protein_coding	Male
ENSG00000086015	0.011423139302654583	0.007022587361590982	MAST2	chr1	protein_coding	Male
ENSG00000086189	2.245184393294228e-9	2.2119425347847035e-10	DIMT1	chr5	protein_coding	Female
ENSG00000086200	1.1770912667733821e-4	4.348189827069566e-5	IPO11	chr5	protein_coding	Female
ENSG00000086232	3.4017226813559745e-5	1.0902997922737e-5	EIF2AK1	chr7	protein_coding	Male
ENSG00000086289	0.013379040220415367	0.008393201784611073	EPDR1	chr7	protein_coding	Male
ENSG00000086300	1.4882697415418326e-6	3.436920531728974e-7	SNX10	chr7	protein_coding	Male
ENSG00000086504	5.106815139474859e-10	4.08793611267302e-11	MRPL28	chr16	protein_coding	Male
ENSG00000086544	0.3793147335380528	0.3420155102755345	ITPKC	chr19	protein_coding	Female
ENSG00000086589	0.03509037845645646	0.024526341437206646	RBM22	chr5	protein_coding	Female
ENSG00000086619	0.032235134715077315	0.02235057389779921	ERO1B	chr1	protein_coding	Female
ENSG00000086666	1.1389407809922594e-7	1.914429406344751e-8	ZFAND6	chr15	protein_coding	Female
ENSG00000086712	2.128112805059471e-27	4.5578354145048735e-30	TXLNG	chrX	protein_coding	Female
ENSG00000086717	2.606338729146215e-6	6.387823386826369e-7	PPEF1	chrX	protein_coding	Male
ENSG00000087008	0.8769622386969779	0.8639780692256286	ACOX3	chr4	protein_coding	Male
ENSG00000087053	0.8942988711032078	0.8833897406334695	MTMR2	chr11	protein_coding	Female
ENSG00000087074	0.06189081831316802	0.045863407406293986	PPP1R15A	chr19	protein_coding	Male
ENSG00000087077	0.0361640683745241	0.02534414550578903	TRIP6	chr7	protein_coding	Female
ENSG00000087085	2.82816262502841e-7	5.32765899099774e-8	ACHE	chr7	protein_coding	Male
ENSG00000087086	0.10927162778542407	0.08626546795463501	FTL	chr19	protein_coding	Female
ENSG00000087095	7.414327261261698e-5	2.608159385725531e-5	NLK	chr17	protein_coding	Male
ENSG00000087111	5.501720865665648e-5	1.8602056488715865e-5	PIGS	chr17	protein_coding	Male
ENSG00000087152	1.4837818886789015e-10	9.768449532507528e-12	ATXN7L3	chr17	protein_coding	Male
ENSG00000087191	4.18276818668024e-6	1.0777278678223507e-6	PSMC5	chr17	protein_coding	Male
ENSG00000087206	0.00494490876765341	0.00278152968834149	UIMC1	chr5	protein_coding	Female
ENSG00000087250	0.6363034790558137	0.6069036669794283	MT3	chr16	protein_coding	Female
ENSG00000087258	3.265309580691994e-4	1.355807376879188e-4	GNAO1	chr16	protein_coding	Male
ENSG00000087269	0.0431036722516833	0.030773429104540076	NOP14	chr4	protein_coding	Male
ENSG00000087274	0.0027853010204608106	0.0014716265937326231	ADD1	chr4	protein_coding	Male
ENSG00000087301	0.025010018369360478	0.016873913522591016	TXNDC16	chr14	protein_coding	Female
ENSG00000087338	0.04199465783521422	0.02989562893660608	GMCL1	chr2	protein_coding	Female
ENSG00000087365	1.4415187227857603e-4	5.468616516090127e-5	SF3B2	chr11	protein_coding	Male
ENSG00000087448	0.027369312728284977	0.018653133425674435	KLHL42	chr12	protein_coding	Male
ENSG00000087460	0.14548472275788454	0.11840362016052806	GNAS	chr20	protein_coding	Male
ENSG00000087470	1.8133922539717557e-4	7.038103095776401e-5	DNM1L	chr12	protein_coding	Male
ENSG00000087495	0.4578967397756126	0.4217391426688318	PHACTR3	chr20	protein_coding	Female
ENSG00000087502	1.0505084054518508e-5	2.9764600153274313e-6	ERGIC2	chr12	protein_coding	Female
ENSG00000087842	0.002474702878336907	0.0012883940583649919	PIR	chrX	protein_coding	Female
ENSG00000087995	0.26623308587203126	0.2316245200952033	METTL2A	chr17	protein_coding	Male
ENSG00000088035	9.509080253985891e-12	3.7543998767948765e-13	ALG6	chr1	protein_coding	Female
ENSG00000088038	5.603036270979111e-8	8.56093706384734e-9	CNOT3	chr19	protein_coding	Male
ENSG00000088256	2.7686966590147832e-5	8.714214272716237e-6	GNA11	chr19	protein_coding	Male
ENSG00000088280	3.528593188573546e-5	1.133592187408393e-5	ASAP3	chr1	protein_coding	Female
ENSG00000088387	0.004369459533486394	0.0024241772884357887	DOCK9	chr13	protein_coding	Female
ENSG00000088448	1.8498787333388414e-11	8.37173912284828e-13	ANKRD10	chr13	protein_coding	Female
ENSG00000088538	3.1132183130097105e-5	9.885533520218933e-6	DOCK3	chr3	protein_coding	Male
ENSG00000088543	2.915327077915432e-6	7.225453493908568e-7	C3orf18	chr3	protein_coding	Male
ENSG00000088682	0.8251548897010942	0.8082507016263907	COQ9	chr16	protein_coding	Female
ENSG00000088808	0.03572182507697862	0.025000953280433117	PPP1R13B	chr14	protein_coding	Male
ENSG00000088812	0.00326443079232555	0.001758518682708195	ATRN	chr20	protein_coding	Male
ENSG00000088833	1.8264126236927923e-4	7.097141147844327e-5	NSFL1C	chr20	protein_coding	Male
ENSG00000088888	0.012621585400942464	0.00787923535970931	MAVS	chr20	protein_coding	Female
ENSG00000088899	0.0019445581861528187	9.866745093906983e-4	LZTS3	chr20	protein_coding	Male
ENSG00000088930	4.932472116746113e-8	7.417769316086202e-9	XRN2	chr20	protein_coding	Female
ENSG00000088970	5.008884402757499e-5	1.6830223075125263e-5	KIZ	chr20	protein_coding	Female
ENSG00000088992	2.2277519959587372e-4	8.849604259949692e-5	TESC	chr12	protein_coding	Male
ENSG00000089006	1.348779841180026e-6	3.0796239599342805e-7	SNX5	chr20	protein_coding	Female
ENSG00000089009	0.016182934502739985	0.010403853227201495	RPL6	chr12	protein_coding	Female
ENSG00000089057	0.03333233384443272	0.02319202891196585	SLC23A2	chr20	protein_coding	Male
ENSG00000089063	0.05680366044143321	0.04170221239596419	TMEM230	chr20	protein_coding	Female
ENSG00000089094	0.018014775185251134	0.011724114328123678	KDM2B	chr12	protein_coding	Male
ENSG00000089123	2.510571557038224e-4	1.0112905258575678e-4	TASP1	chr20	protein_coding	Male
ENSG00000089157	0.016614014759822937	0.010718120332996862	RPLP0	chr12	protein_coding	Female
ENSG00000089169	1.2010230173154513e-5	3.4591341768848974e-6	RPH3A	chr12	protein_coding	Male
ENSG00000089177	0.08377420673582481	0.06422507161337607	KIF16B	chr20	protein_coding	Female
ENSG00000089195	0.005411184816545007	0.0030817400445096624	TRMT6	chr20	protein_coding	Male
ENSG00000089199	1.1403606915574468e-7	1.9188302166349813e-8	CHGB	chr20	protein_coding	Male
ENSG00000089220	5.9835987877192145e-6	1.6030183175591936e-6	PEBP1	chr12	protein_coding	Male
ENSG00000089234	0.0022231199525062154	0.0011427155356955312	BRAP	chr12	protein_coding	Female
ENSG00000089248	2.0422915243616467e-6	4.874190499058479e-7	ERP29	chr12	protein_coding	Male
ENSG00000089250	7.082266311561924e-4	3.215015203358262e-4	NOS1	chr12	protein_coding	Male
ENSG00000089280	2.1498056605725882e-4	8.4919225366877e-5	FUS	chr16	protein_coding	Male
ENSG00000089335	1.894128788500188e-6	4.4800140821216853e-7	ZNF302	chr19	protein_coding	Female
ENSG00000089351	4.268309516435768e-7	8.426125500366728e-8	GRAMD1A	chr19	protein_coding	Male
ENSG00000089472	0.008956322088849252	0.0053559456611034445	HEPH	chrX	protein_coding	Female
ENSG00000089486	1.1685995179689384e-5	3.355955781186522e-6	CDIP1	chr16	protein_coding	Male
ENSG00000089597	3.678808711230587e-4	1.5490802674536467e-4	GANAB	chr11	protein_coding	Male
ENSG00000089682	6.2679812712094495e-9	7.117886568312749e-10	RBM41	chrX	protein_coding	Female
ENSG00000089693	6.823294648352399e-20	1.5249005639301385e-22	MLF2	chr12	protein_coding	Male
ENSG00000089737	1.1531425098301136e-6	2.5727995656513195e-7	DDX24	chr14	protein_coding	Male
ENSG00000089775	5.3773040983239434e-14	7.260537240496991e-16	ZBTB25	chr14	protein_coding	Female
ENSG00000089818	2.350536761188593e-10	1.6787984875981474e-11	NECAP1	chr12	protein_coding	Male
ENSG00000089847	9.734062852379597e-6	2.7355807513252283e-6	ANKRD24	chr19	protein_coding	Male
ENSG00000089902	0.12593063237867272	0.10090633128023827	RCOR1	chr14	protein_coding	Female
ENSG00000089916	6.879111468356766e-8	1.087052068330518e-8	GPATCH2L	chr14	protein_coding	Female
ENSG00000090006	0.13529404985291835	0.10913340471534261	LTBP4	chr19	protein_coding	Male
ENSG00000090013	0.3347423918972549	0.2971505002287486	BLVRB	chr19	protein_coding	Female
ENSG00000090020	0.002397398262308677	0.0012443521663198218	SLC9A1	chr1	protein_coding	Male
ENSG00000090054	1.3864422521616075e-9	1.2690871904971228e-10	SPTLC1	chr9	protein_coding	Female
ENSG00000090060	6.074421955652924e-11	3.3485965152682105e-12	PAPOLA	chr14	protein_coding	Female
ENSG00000090104	0.24407315976844474	0.21002701084087882	RGS1	chr1	protein_coding	Female
ENSG00000090238	6.559931175777003e-7	1.3805237412474183e-7	YPEL3	chr16	protein_coding	Male
ENSG00000090263	0.01645834878522128	0.010606968241225112	MRPS33	chr7	protein_coding	Male
ENSG00000090273	1.6273067655936695e-5	4.8429764622752285e-6	NUDC	chr1	protein_coding	Male
ENSG00000090316	7.340527588207863e-11	4.292626245827859e-12	MAEA	chr4	protein_coding	Male
ENSG00000090372	1.4883582161563815e-13	2.550124888469822e-15	STRN4	chr19	protein_coding	Male
ENSG00000090432	0.004119456692009629	0.0022770364953691364	MUL1	chr1	protein_coding	Male
ENSG00000090470	0.893260194126479	0.8822805549026502	PDCD7	chr15	protein_coding	Male
ENSG00000090487	0.014382524499900712	0.00910576255469084	SPG21	chr15	protein_coding	Female
ENSG00000090539	4.694164642039014e-4	2.0343274275118328e-4	CHRD	chr3	protein_coding	Male
ENSG00000090565	7.452031570955027e-4	3.397443576813093e-4	RAB11FIP3	chr16	protein_coding	Male
ENSG00000090581	0.01162934155259433	0.007176426712826392	GNPTG	chr16	protein_coding	Male
ENSG00000090612	1.3389715795488764e-9	1.2224195502985957e-10	ZNF268	chr12	protein_coding	Female
ENSG00000090661	0.8027277588187615	0.7843395449562589	CERS4	chr19	protein_coding	Male
ENSG00000090674	4.866088081221749e-12	1.6720239332999587e-13	MCOLN1	chr19	protein_coding	Male
ENSG00000090857	0.0022684978783150873	0.0011701895604492773	PDPR	chr16	protein_coding	Female
ENSG00000090861	5.760769839252053e-9	6.464035437469712e-10	AARS	chr16	protein_coding	Male
ENSG00000090971	2.4826383990023924e-9	2.4868804173915727e-10	NAT14	chr19	protein_coding	Male
ENSG00000090975	0.0013232800350785978	6.435880084938556e-4	PITPNM2	chr12	protein_coding	Male
ENSG00000091009	1.4350694224930262e-4	5.441477501063044e-5	RBM27	chr5	protein_coding	Female
ENSG00000091136	0.08154939948861964	0.06232959037178414	LAMB1	chr7	protein_coding	Male
ENSG00000091140	2.36704291782036e-6	5.739621713385062e-7	DLD	chr7	protein_coding	Male
ENSG00000091164	0.9355082883101383	0.9281907823768064	TXNL1	chr18	protein_coding	Male
ENSG00000091317	1.025040045974659e-6	2.2583524990930656e-7	CMTM6	chr3	protein_coding	Female
ENSG00000091409	1.3278366458156575e-10	8.598327621483889e-12	ITGA6	chr2	protein_coding	Female
ENSG00000091436	4.527510521529126e-17	2.2766139134237154e-19	MAP3K20	chr2	protein_coding	Female
ENSG00000091483	0.025069826511670654	0.01691787249558406	FH	chr1	protein_coding	Male
ENSG00000091542	1.433820974818751e-4	5.4354085003139356e-5	ALKBH5	chr17	protein_coding	Male
ENSG00000091622	0.016814334289933515	0.010866140233926676	PITPNM3	chr17	protein_coding	Male
ENSG00000091640	1.3389715795488764e-9	1.2195486032963906e-10	SPAG7	chr17	protein_coding	Male
ENSG00000091656	0.009667525159840882	0.005824161816612222	ZFHX4	chr8	protein_coding	Female
ENSG00000091664	0.8028406380356511	0.7845245977787617	SLC17A6	chr11	protein_coding	Male
ENSG00000091844	2.3252404227024886e-5	7.188563370306604e-6	RGS17	chr6	protein_coding	Female
ENSG00000091879	7.758986795155517e-7	1.655260149706797e-7	ANGPT2	chr8	protein_coding	Female
ENSG00000091972	1.7952273433399478e-4	6.950884899532082e-5	CD200	chr3	protein_coding	Male
ENSG00000092010	0.5729989254538984	0.5403445495922925	PSME1	chr14	protein_coding	Female
ENSG00000092051	6.727359581832129e-4	3.0338581296967133e-4	JPH4	chr14	protein_coding	Male
ENSG00000092068	6.0429036941856394e-5	2.0707594370614724e-5	SLC7A8	chr14	protein_coding	Male
ENSG00000092096	4.7521700244131066e-8	7.115643355299632e-9	SLC22A17	chr14	protein_coding	Male
ENSG00000092140	1.5318035938707832e-6	3.551718920512385e-7	G2E3	chr14	protein_coding	Female
ENSG00000092201	6.240920902726895e-7	1.3008469423369477e-7	SUPT16H	chr14	protein_coding	Male
ENSG00000092203	2.729029598270597e-7	5.1231247510136174e-8	TOX4	chr14	protein_coding	Male
ENSG00000092421	0.06612984026580428	0.049349524154032536	SEMA6A	chr5	protein_coding	Female
ENSG00000092439	1.1014068633781695e-11	4.5024454141262357e-13	TRPM7	chr15	protein_coding	Female
ENSG00000092445	0.0022238006491309757	0.0011432725005915	TYRO3	chr15	protein_coding	Male
ENSG00000092531	6.623454362091257e-5	2.2962213045968665e-5	SNAP23	chr15	protein_coding	Female
ENSG00000092621	0.055511523252270135	0.04063987296855832	PHGDH	chr1	protein_coding	Male
ENSG00000092758	0.0010018493294433838	4.722377600933428e-4	COL9A3	chr20	protein_coding	Male
ENSG00000092871	0.9222617956833306	0.9135879488294321	RFFL	chr17	protein_coding	Female
ENSG00000092964	0.06218090124671973	0.046136271639246	DPYSL2	chr8	protein_coding	Female
ENSG00000092969	0.1532345205179998	0.1252815988591152	TGFB2	chr1	protein_coding	Female
ENSG00000092978	0.12336740578417815	0.09858823693452061	GPATCH2	chr1	protein_coding	Female
ENSG00000093000	0.14747421218384985	0.12010517364372389	NUP50	chr22	protein_coding	Male
ENSG00000093183	2.3111461221609627e-5	7.142838233962413e-6	SEC22C	chr3	protein_coding	Female
ENSG00000094631	0.5863841749293646	0.5540044546823105	HDAC6	chrX	protein_coding	Male
ENSG00000094841	0.13852220337039317	0.11205348549013926	UPRT	chrX	protein_coding	Female
ENSG00000094880	0.00992571230712921	0.005995725461993406	CDC23	chr5	protein_coding	Female
ENSG00000094975	2.5922445914550928e-8	3.6063073094644836e-9	SUCO	chr1	protein_coding	Female
ENSG00000095015	0.0013008418345577272	6.309791522684794e-4	MAP3K1	chr5	protein_coding	Female
ENSG00000095066	1.1956737153647697e-7	2.0252635145251105e-8	HOOK2	chr19	protein_coding	Male
ENSG00000095209	8.544602345539264e-18	3.338615041930987e-20	TMEM38B	chr9	protein_coding	Female
ENSG00000095261	0.14121858676113394	0.11451079742210209	PSMD5	chr9	protein_coding	Female
ENSG00000095319	0.009412902666216857	0.005651773572191665	NUP188	chr9	protein_coding	Female
ENSG00000095321	8.188868718818351e-7	1.759931930629738e-7	CRAT	chr9	protein_coding	Male
ENSG00000095370	3.0103739428243034e-5	9.544951369137492e-6	SH2D3C	chr9	protein_coding	Male
ENSG00000095380	0.8356844036196912	0.8194983196311546	NANS	chr9	protein_coding	Male
ENSG00000095485	0.017164120037716276	0.011116161175371703	CWF19L1	chr10	protein_coding	Male
ENSG00000095574	1.3574281834501575e-6	3.100634448275665e-7	IKZF5	chr10	protein_coding	Female
ENSG00000095587	0.6458863351084151	0.6165962107767456	TLL2	chr10	protein_coding	Male
ENSG00000095637	3.466289192510075e-7	6.707280884659592e-8	SORBS1	chr10	protein_coding	Female
ENSG00000095713	7.726842174643555e-8	1.2382806017842963e-8	CRTAC1	chr10	protein_coding	Male
ENSG00000095906	0.11139448203689406	0.08811847020925281	NUBP2	chr16	protein_coding	Male
ENSG00000096060	1.6174163301792314e-5	4.807517390755291e-6	FKBP5	chr6	protein_coding	Female
ENSG00000096063	0.6660704568881698	0.6377877370501024	SRPK1	chr6	protein_coding	Male
ENSG00000096070	0.04645569395789459	0.033434775919598404	BRPF3	chr6	protein_coding	Male
ENSG00000096080	2.3719480352178172e-4	9.499719247110375e-5	MRPS18A	chr6	protein_coding	Male
ENSG00000096093	1.206757674188614e-7	2.0451615299592863e-8	EFHC1	chr6	protein_coding	Female
ENSG00000096384	2.377855857296362e-10	1.7071672092145408e-11	HSP90AB1	chr6	protein_coding	Male
ENSG00000096654	0.6796473589638281	0.6524969057563151	ZNF184	chr6	protein_coding	Male
ENSG00000096696	9.668285923368315e-4	4.541096396076895e-4	DSP	chr6	protein_coding	Female
ENSG00000096717	3.9184110343936983e-7	7.65146469794542e-8	SIRT1	chr10	protein_coding	Female
ENSG00000096746	2.710968239655451e-4	1.099887198079784e-4	HNRNPH3	chr10	protein_coding	Female
ENSG00000096872	8.830372077083204e-9	1.0557964193104418e-9	IFT74	chr9	protein_coding	Female
ENSG00000096968	1.988740190298671e-12	5.85195921533085e-14	JAK2	chr9	protein_coding	Female
ENSG00000097021	6.073476053239201e-12	2.20565756659213e-13	ACOT7	chr1	protein_coding	Male
ENSG00000097033	2.9490480029767675e-9	3.001498712406748e-10	SH3GLB1	chr1	protein_coding	Female
ENSG00000097046	0.09360371822726855	0.0726150085251303	CDC7	chr1	protein_coding	Male
ENSG00000099139	0.03141116951124604	0.021697369907293335	PCSK5	chr9	protein_coding	Female
ENSG00000099204	0.40299017115763	0.36572699581918816	ABLIM1	chr10	protein_coding	Female
ENSG00000099219	1.9047987507821374e-5	5.759271388201508e-6	ERMP1	chr9	protein_coding	Female
ENSG00000099246	0.00286969897965517	0.0015215206904921578	RAB18	chr10	protein_coding	Female
ENSG00000099250	0.09566817090356242	0.07437690277249676	NRP1	chr10	protein_coding	Female
ENSG00000099256	1.4385313393778458e-7	2.4871399995400128e-8	PRTFDC1	chr10	protein_coding	Female
ENSG00000099308	0.008509781562036267	0.005052459934774489	MAST3	chr19	protein_coding	Male
ENSG00000099326	0.3695745722698763	0.3318669417023144	MZF1	chr19	protein_coding	Male
ENSG00000099331	0.7413167918871414	0.7185367805897435	MYO9B	chr19	protein_coding	Female
ENSG00000099341	2.852436660972054e-11	1.3519790114859629e-12	PSMD8	chr19	protein_coding	Male
ENSG00000099364	2.998908367142849e-6	7.461666036880244e-7	FBXL19	chr16	protein_coding	Male
ENSG00000099365	5.702029065491174e-6	1.520682674696594e-6	STX1B	chr16	protein_coding	Male
ENSG00000099381	3.2772552351751496e-8	4.687460695808762e-9	SETD1A	chr16	protein_coding	Male
ENSG00000099622	3.940191956460438e-5	1.2815988922540562e-5	CIRBP	chr19	protein_coding	Male
ENSG00000099624	5.619817752192175e-9	6.284943775382067e-10	ATP5D	chr19	protein_coding	Male
ENSG00000099625	6.21909995976782e-6	1.6765336049471866e-6	CBARP	chr19	protein_coding	Male
ENSG00000099715	1.838091122865641e-257	2.2250847003681286e-260	PCDH11Y	chrY	protein_coding	Male
ENSG00000099785	0.1916482123093928	0.16100662738200408	MARCH2	chr19	protein_coding	Male
ENSG00000099795	6.712017731216658e-5	2.330049548559056e-5	NDUFB7	chr19	protein_coding	Male
ENSG00000099797	0.0022960715125755248	0.0011864140816911803	TECR	chr19	protein_coding	Male
ENSG00000099800	1.1873284161511461e-5	3.414163468735207e-6	TIMM13	chr19	protein_coding	Male
ENSG00000099804	4.808692572633309e-6	1.2645262897026226e-6	CDC34	chr19	protein_coding	Male
ENSG00000099810	4.930822664831663e-4	2.1484353764548146e-4	MTAP	chr9	protein_coding	Female
ENSG00000099814	4.1889927512187323e-8	6.16315164067939e-9	CEP170B	chr14	protein_coding	Male
ENSG00000099817	2.989523017995294e-10	2.2381753482337428e-11	POLR2E	chr19	protein_coding	Male
ENSG00000099821	0.004051512633503104	0.002233443969674865	POLRMT	chr19	protein_coding	Male
ENSG00000099822	0.030473143380359224	0.020995510556967866	HCN2	chr19	protein_coding	Male
ENSG00000099864	2.1893627529497449e-4	8.666524874559424e-5	PALM	chr19	protein_coding	Male
ENSG00000099875	0.023756152425948165	0.015922970962098416	MKNK2	chr19	protein_coding	Female
ENSG00000099889	0.26361552513504277	0.2289544653072487	ARVCF	chr22	protein_coding	Male
ENSG00000099899	9.983799804784561e-6	2.8104131492563303e-6	TRMT2A	chr22	protein_coding	Male
ENSG00000099901	4.550653114288647e-4	1.964505804808843e-4	RANBP1	chr22	protein_coding	Male
ENSG00000099904	1.678812979779022e-7	2.9624272247706922e-8	ZDHHC8	chr22	protein_coding	Male
ENSG00000099910	2.4520009317926503e-4	9.856865650944102e-5	KLHL22	chr22	protein_coding	Male
ENSG00000099917	6.60732532675e-4	2.9741885305437657e-4	MED15	chr22	protein_coding	Male
ENSG00000099956	4.070616636657649e-6	1.0441828676906051e-6	SMARCB1	chr22	protein_coding	Male
ENSG00000099968	1.8819816973576282e-4	7.342865547935992e-5	BCL2L13	chr22	protein_coding	Female
ENSG00000099995	2.6600204637120444e-7	4.978714155937433e-8	SF3A1	chr22	protein_coding	Male
ENSG00000099999	1.0626994906539178e-4	3.878125806753612e-5	RNF215	chr22	protein_coding	Male
ENSG00000100023	0.003981411681734225	0.00219220479319252	PPIL2	chr22	protein_coding	Male
ENSG00000100029	1.601372825796166e-8	2.07720676630418e-9	PES1	chr22	protein_coding	Male
ENSG00000100056	0.0031322293418746547	0.0016800112681998334	DGCR14	chr22	protein_coding	Male
ENSG00000100075	0.007809888202992336	0.004591827368814006	SLC25A1	chr22	protein_coding	Female
ENSG00000100077	0.001812773005624461	9.130542124427515e-4	GRK3	chr22	protein_coding	Male
ENSG00000100083	0.02153206245839321	0.014305919139643873	GGA1	chr22	protein_coding	Male
ENSG00000100095	0.6055989162589281	0.5740755161109868	SEZ6L	chr22	protein_coding	Male
ENSG00000100097	1.5385531316860438e-4	5.8696826338744035e-5	LGALS1	chr22	protein_coding	Male
ENSG00000100104	1.5012466658609928e-9	1.3873838118521113e-10	SRRD	chr22	protein_coding	Male
ENSG00000100106	0.1844732282557028	0.1542916971964543	TRIOBP	chr22	protein_coding	Female
ENSG00000100109	1.335757624096944e-5	3.888237576056474e-6	TFIP11	chr22	protein_coding	Male
ENSG00000100116	0.26175613042952045	0.2271445553098707	GCAT	chr22	protein_coding	Male
ENSG00000100124	2.128522158498455e-8	2.877934792941388e-9	ANKRD54	chr22	protein_coding	Male
ENSG00000100138	2.462729852123751e-10	1.7772750120084803e-11	SNU13	chr22	protein_coding	Male
ENSG00000100142	2.482909428590053e-6	6.046008153238654e-7	POLR2F	chr22	protein_coding	Male
ENSG00000100151	3.5245895485613496e-4	1.4756080277802242e-4	PICK1	chr22	protein_coding	Male
ENSG00000100154	3.527154718314349e-10	2.716047213768006e-11	TTC28	chr22	protein_coding	Female
ENSG00000100167	9.386715395114929e-11	5.722493903924401e-12	SEPT3	chr22	protein_coding	Male
ENSG00000100201	3.1175655510862254e-10	2.342746437961248e-11	DDX17	chr22	protein_coding	Female
ENSG00000100216	6.11697542936456e-8	9.53516795675228e-9	TOMM22	chr22	protein_coding	Male
ENSG00000100220	1.627371298064748e-5	4.844683899723438e-6	RTCB	chr22	protein_coding	Male
ENSG00000100221	0.0033769025031138997	0.001823822936778156	JOSD1	chr22	protein_coding	Male
ENSG00000100226	0.6480893719148306	0.6188200409362765	GTPBP1	chr22	protein_coding	Male
ENSG00000100228	0.0361640683745241	0.02534381618868112	RAB36	chr22	protein_coding	Male
ENSG00000100239	3.1215467494929404e-5	9.923606111154576e-6	PPP6R2	chr22	protein_coding	Male
ENSG00000100241	0.046645460841554374	0.03358872787854921	SBF1	chr22	protein_coding	Male
ENSG00000100246	0.07415929326463086	0.056004457433295116	DNAL4	chr22	protein_coding	Male
ENSG00000100258	2.5644848567506017e-4	1.035680307638268e-4	LMF2	chr22	protein_coding	Male
ENSG00000100266	0.004092852765524257	0.002260806649137712	PACSIN2	chr22	protein_coding	Female
ENSG00000100271	3.8155247928341134e-6	9.735113076045695e-7	TTLL1	chr22	protein_coding	Male
ENSG00000100276	8.921248374256823e-5	3.203308849160472e-5	RASL10A	chr22	protein_coding	Male
ENSG00000100280	4.646722348541523e-8	6.940443846783316e-9	AP1B1	chr22	protein_coding	Male
ENSG00000100284	2.0384865546667213e-5	6.209041363548603e-6	TOM1	chr22	protein_coding	Male
ENSG00000100285	4.0425259777116796e-5	1.3212837491170497e-5	NEFH	chr22	protein_coding	Male
ENSG00000100294	4.1238465644831145e-11	2.1120361397390008e-12	MCAT	chr22	protein_coding	Male
ENSG00000100299	4.473358222394071e-4	1.9269722634132573e-4	ARSA	chr22	protein_coding	Male
ENSG00000100302	0.12198569238907546	0.09739317688275752	RASD2	chr22	protein_coding	Male
ENSG00000100304	4.851638705233103e-7	9.717734290861724e-8	TTLL12	chr22	protein_coding	Male
ENSG00000100307	3.5796444080132963e-4	1.501657329183341e-4	CBX7	chr22	protein_coding	Male
ENSG00000100311	0.016428179939516854	0.010582935917830116	PDGFB	chr22	protein_coding	Male
ENSG00000100320	0.0010968950923261073	5.210226153231655e-4	RBFOX2	chr22	protein_coding	Male
ENSG00000100321	1.009465270480269e-8	1.2257591141691692e-9	SYNGR1	chr22	protein_coding	Male
ENSG00000100324	3.071784349508491e-6	7.663013569543949e-7	TAB1	chr22	protein_coding	Male
ENSG00000100325	0.028189155547016922	0.019253883595993025	ASCC2	chr22	protein_coding	Female
ENSG00000100335	8.738557982871576e-12	3.3850825224644527e-13	MIEF1	chr22	protein_coding	Male
ENSG00000100347	0.0023932745029882864	0.0012419889007499506	SAMM50	chr22	protein_coding	Male
ENSG00000100350	0.012981883892607194	0.008121081664078138	FOXRED2	chr22	protein_coding	Male
ENSG00000100353	0.44562649920365927	0.409242759547048	EIF3D	chr22	protein_coding	Female
ENSG00000100362	4.073579260050841e-9	4.3281068402253564e-10	PVALB	chr22	protein_coding	Male
ENSG00000100379	2.456351605427007e-7	4.542615037133845e-8	KCTD17	chr22	protein_coding	Male
ENSG00000100380	0.004113799378775255	0.002273143264144926	ST13	chr22	protein_coding	Female
ENSG00000100395	0.005416887543020869	0.003085996646633921	L3MBTL2	chr22	protein_coding	Male
ENSG00000100399	0.03235645167436677	0.022446742245463495	CHADL	chr22	protein_coding	Female
ENSG00000100401	1.763806180577743e-7	3.132115081815584e-8	RANGAP1	chr22	protein_coding	Male
ENSG00000100403	0.06997036429720974	0.0525608463344437	ZC3H7B	chr22	protein_coding	Male
ENSG00000100410	0.07415749359559214	0.05599619290126238	PHF5A	chr22	protein_coding	Female
ENSG00000100413	3.3197401334187353e-6	8.361949027747163e-7	POLR3H	chr22	protein_coding	Male
ENSG00000100417	1.6029513049547986e-9	1.5105565887086845e-10	PMM1	chr22	protein_coding	Male
ENSG00000100418	0.08178620489497264	0.06253187116178556	DESI1	chr22	protein_coding	Male
ENSG00000100422	0.09394290552676776	0.07290438352361323	CERK	chr22	protein_coding	Male
ENSG00000100426	7.640695316682673e-7	1.6271785258639793e-7	ZBED4	chr22	protein_coding	Female
ENSG00000100433	0.07154767164866406	0.053858960574336555	KCNK10	chr14	protein_coding	Male
ENSG00000100441	0.027506077378796664	0.0187502657987298	KHNYN	chr14	protein_coding	Female
ENSG00000100442	0.7467443441907088	0.724075691969257	FKBP3	chr14	protein_coding	Male
ENSG00000100445	1.6020301554744046e-6	3.733943085159172e-7	SDR39U1	chr14	protein_coding	Male
ENSG00000100461	0.017183224035877413	0.011133333908337373	RBM23	chr14	protein_coding	Male
ENSG00000100462	6.169959963584566e-10	5.103230682153183e-11	PRMT5	chr14	protein_coding	Male
ENSG00000100478	0.18908118712401709	0.15860353232266933	AP4S1	chr14	protein_coding	Male
ENSG00000100483	0.001782707715348878	8.950889283137304e-4	VCPKMT	chr14	protein_coding	Male
ENSG00000100485	2.035160999064188e-6	4.849592137634097e-7	SOS2	chr14	protein_coding	Female
ENSG00000100503	1.600354746741123e-8	2.0735855824228065e-9	NIN	chr14	protein_coding	Female
ENSG00000100519	2.2571582730465703e-5	6.963372156255972e-6	PSMC6	chr14	protein_coding	Male
ENSG00000100528	0.0020042231480334248	0.0010208679225014278	CNIH1	chr14	protein_coding	Female
ENSG00000100532	0.39503547130371275	0.3577721383648301	CGRRF1	chr14	protein_coding	Female
ENSG00000100554	2.3721678189704987e-7	4.3736775133267413e-8	ATP6V1D	chr14	protein_coding	Male
ENSG00000100564	0.06975664086029149	0.05237431746499024	PIGH	chr14	protein_coding	Male
ENSG00000100567	1.26883334311058e-6	2.876998966825833e-7	PSMA3	chr14	protein_coding	Female
ENSG00000100578	2.96873573321182e-11	1.418440515237306e-12	KIAA0586	chr14	protein_coding	Female
ENSG00000100591	7.780856559368364e-4	3.568632530705719e-4	AHSA1	chr14	protein_coding	Male
ENSG00000100592	2.202331691435416e-4	8.726253152062628e-5	DAAM1	chr14	protein_coding	Female
ENSG00000100596	0.007977145198458883	0.004705022598662683	SPTLC2	chr14	protein_coding	Female
ENSG00000100600	0.08890684381862635	0.06863187775923386	LGMN	chr14	protein_coding	Male
ENSG00000100601	0.026656554139064696	0.018112754963474725	ALKBH1	chr14	protein_coding	Female
ENSG00000100604	2.4782397577127634e-5	7.723874168046019e-6	CHGA	chr14	protein_coding	Male
ENSG00000100605	0.26472888242910164	0.23006934162499354	ITPK1	chr14	protein_coding	Male
ENSG00000100614	0.08009262451593858	0.061096822798637575	PPM1A	chr14	protein_coding	Female
ENSG00000100644	1.706774797162702e-6	3.9987386066313047e-7	HIF1A	chr14	protein_coding	Female
ENSG00000100664	6.567572303871863e-4	2.9507902380279113e-4	EIF5	chr14	protein_coding	Male
ENSG00000100678	2.8657747788405636e-7	5.4145237231283205e-8	SLC8A3	chr14	protein_coding	Male
ENSG00000100697	2.4869621673378698e-12	7.75800657471074e-14	DICER1	chr14	protein_coding	Female
ENSG00000100714	0.0013072168296340907	6.346533193663454e-4	MTHFD1	chr14	protein_coding	Female
ENSG00000100722	0.15096551614796033	0.1231875237922131	ZC3H14	chr14	protein_coding	Female
ENSG00000100726	0.025389501671039608	0.01715960546870337	TELO2	chr16	protein_coding	Male
ENSG00000100749	0.2462423065484496	0.2121228771654444	VRK1	chr14	protein_coding	Female
ENSG00000100764	6.347237796016132e-9	7.228486660329388e-10	PSMC1	chr14	protein_coding	Male
ENSG00000100784	1.4417687079136994e-12	3.8665554323414234e-14	RPS6KA5	chr14	protein_coding	Female
ENSG00000100796	1.3453928107705923e-4	5.058847350676648e-5	PPP4R3A	chr14	protein_coding	Female
ENSG00000100804	5.461050565349504e-12	1.9323952088954387e-13	PSMB5	chr14	protein_coding	Male
ENSG00000100815	4.845928856829363e-9	5.297625922262476e-10	TRIP11	chr14	protein_coding	Female
ENSG00000100823	9.434734768048632e-11	5.763279642275726e-12	APEX1	chr14	protein_coding	Male
ENSG00000100836	0.01018439171457362	0.006176640584506749	PABPN1	chr14	protein_coding	Male
ENSG00000100842	0.9754567118356795	0.9731837170005343	EFS	chr14	protein_coding	Male
ENSG00000100852	0.001491377404957726	7.350647736699175e-4	ARHGAP5	chr14	protein_coding	Female
ENSG00000100865	0.019658479848070665	0.012936630699908315	CINP	chr14	protein_coding	Male
ENSG00000100884	0.0024489852601957403	0.001273864574304256	CPNE6	chr14	protein_coding	Male
ENSG00000100890	1.510131086420229e-7	2.6282102621467623e-8	KIAA0391	chr14	protein_coding	Female
ENSG00000100897	6.163477651093798e-9	6.956080559759458e-10	DCAF11	chr14	protein_coding	Male
ENSG00000100902	0.9039749636818218	0.8936212137486006	PSMA6	chr14	protein_coding	Male
ENSG00000100906	0.008242691785097707	0.004878531426211102	NFKBIA	chr14	protein_coding	Female
ENSG00000100938	2.996283468014032e-12	9.625829187678937e-14	GMPR2	chr14	protein_coding	Male
ENSG00000100941	1.3645707073163158e-4	5.1385826803121156e-5	PNN	chr14	protein_coding	Male
ENSG00000100949	1.9348450587196273e-4	7.568939465202676e-5	RABGGTA	chr14	protein_coding	Male
ENSG00000100982	0.026194895749876827	0.017771806465598238	PCIF1	chr20	protein_coding	Male
ENSG00000100983	2.440701478099423e-4	9.800078939905683e-5	GSS	chr20	protein_coding	Male
ENSG00000100991	0.005229638819664134	0.0029603291167462774	TRPC4AP	chr20	protein_coding	Male
ENSG00000100994	0.01849545352722906	0.012067943278265577	PYGB	chr20	protein_coding	Male
ENSG00000100997	2.262170803794475e-7	4.151912332879142e-8	ABHD12	chr20	protein_coding	Male
ENSG00000101004	0.4758314049709101	0.43976410227547097	NINL	chr20	protein_coding	Male
ENSG00000101019	1.6273067655936695e-5	4.842341161288896e-6	UQCC1	chr20	protein_coding	Male
ENSG00000101079	8.544602345539264e-18	3.341775756705923e-20	NDRG3	chr20	protein_coding	Male
ENSG00000101098	0.19742491174115062	0.16626416815224565	RIMS4	chr20	protein_coding	Male
ENSG00000101109	0.06193744061428226	0.04590949132039173	STK4	chr20	protein_coding	Female
ENSG00000101126	0.008499927884257245	0.00504581807078312	ADNP	chr20	protein_coding	Female
ENSG00000101152	1.3541958168561219e-10	8.801831456984571e-12	DNAJC5	chr20	protein_coding	Male
ENSG00000101158	0.09208633000790975	0.07136068892129853	NELFCD	chr20	protein_coding	Female
ENSG00000101160	0.03262352749885647	0.022653286577797995	CTSZ	chr20	protein_coding	Female
ENSG00000101161	0.001078916728673173	5.113777957860556e-4	PRPF6	chr20	protein_coding	Male
ENSG00000101166	1.4902227368065567e-7	2.5866236906671214e-8	PRELID3B	chr20	protein_coding	Female
ENSG00000101181	0.02633446716217218	0.017881640240856644	MTG2	chr20	protein_coding	Male
ENSG00000101182	1.46304049035367e-11	6.348606653364468e-13	PSMA7	chr20	protein_coding	Male
ENSG00000101189	0.9222494907524098	0.913489881100045	MRGBP	chr20	protein_coding	Male
ENSG00000101190	1.0070481484312302e-5	2.839502554660364e-6	TCFL5	chr20	protein_coding	Female
ENSG00000101193	4.641207488543363e-7	9.235739270897819e-8	GID8	chr20	protein_coding	Male
ENSG00000101198	0.2824900325191577	0.24663623660486295	NKAIN4	chr20	protein_coding	Male
ENSG00000101199	0.007256226387703692	0.004239949770261726	ARFGAP1	chr20	protein_coding	Male
ENSG00000101204	0.001336414005322498	6.506537250404403e-4	CHRNA4	chr20	protein_coding	Male
ENSG00000101210	1.6352881149425935e-5	4.871297774188804e-6	EEF1A2	chr20	protein_coding	Male
ENSG00000101216	0.09839125252864005	0.07670468071233583	GMEB2	chr20	protein_coding	Male
ENSG00000101220	1.7829421839360967e-5	5.364266874287669e-6	C20orf27	chr20	protein_coding	Male
ENSG00000101236	0.20890174800232142	0.17694108388389193	RNF24	chr20	protein_coding	Male
ENSG00000101246	0.031570432844512185	0.021824482367452852	ARFRP1	chr20	protein_coding	Male
ENSG00000101247	9.148734958198644e-7	1.9875219906394856e-7	NDUFAF5	chr20	protein_coding	Male
ENSG00000101265	6.818019972428195e-5	2.3706570981513067e-5	RASSF2	chr20	protein_coding	Female
ENSG00000101266	0.4305998674803555	0.3941919449855084	CSNK2A1	chr20	protein_coding	Male
ENSG00000101290	0.04829842940463696	0.034895941312094066	CDS2	chr20	protein_coding	Male
ENSG00000101337	0.008919437380536775	0.005332227207658636	TM9SF4	chr20	protein_coding	Male
ENSG00000101343	2.182327194967235e-6	5.245268382557921e-7	CRNKL1	chr20	protein_coding	Female
ENSG00000101346	0.0014707501533070381	7.233915923054079e-4	POFUT1	chr20	protein_coding	Female
ENSG00000101347	2.510850927962275e-6	6.125737434827415e-7	SAMHD1	chr20	protein_coding	Female
ENSG00000101349	0.6926801428213974	0.6667505946871017	PAK5	chr20	protein_coding	Male
ENSG00000101350	2.405263485862819e-6	5.84125819082804e-7	KIF3B	chr20	protein_coding	Male
ENSG00000101361	0.08789731706728302	0.06776253729397859	NOP56	chr20	protein_coding	Male
ENSG00000101363	1.680418867735739e-6	3.932295944333655e-7	MANBAL	chr20	protein_coding	Male
ENSG00000101365	2.7542292480644063e-10	2.026111468452259e-11	IDH3B	chr20	protein_coding	Male
ENSG00000101421	1.9674611696718569e-07	3.5304010373011154e-8	CHMP4B	chr20	protein_coding	Male
ENSG00000101438	1.033158622080354e-12	2.414776181601349e-14	SLC32A1	chr20	protein_coding	Male
ENSG00000101439	0.025156608817234128	0.016983463443984305	CST3	chr20	protein_coding	Male
ENSG00000101444	6.622968642288342e-12	2.442215832336515e-13	AHCY	chr20	protein_coding	Male
ENSG00000101457	7.762311992472673e-4	3.555986853838782e-4	DNTTIP1	chr20	protein_coding	Male
ENSG00000101460	3.075562731604208e-11	1.4806461795692108e-12	MAP1LC3A	chr20	protein_coding	Male
ENSG00000101463	0.0019569939950767013	9.938956373170993e-4	SYNDIG1	chr20	protein_coding	Male
ENSG00000101464	0.18196928261404455	0.15190936014851564	PIGU	chr20	protein_coding	Female
ENSG00000101473	8.027366828328439e-5	2.8509523310591923e-5	ACOT8	chr20	protein_coding	Male
ENSG00000101474	6.7190996035576814e-9	7.764598759675094e-10	APMAP	chr20	protein_coding	Male
ENSG00000101489	0.025968012090064534	0.017594120119872388	CELF4	chr18	protein_coding	Male
ENSG00000101493	8.149205973610049e-4	3.7570275421681113e-4	ZNF516	chr18	protein_coding	Female
ENSG00000101542	0.13634286883250507	0.11010013581483229	CDH20	chr18	protein_coding	Female
ENSG00000101544	0.7762102793048936	0.7555383228954328	ADNP2	chr18	protein_coding	Female
ENSG00000101574	2.1576232972500125e-7	3.9198464037012514e-8	METTL4	chr18	protein_coding	Female
ENSG00000101596	1.4080496166099725e-19	3.2778881101824483e-22	SMCHD1	chr18	protein_coding	Female
ENSG00000101605	0.2174697122023113	0.18492721965094577	MYOM1	chr18	protein_coding	Female
ENSG00000101608	2.856597149039506e-8	4.024310465183056e-9	MYL12A	chr18	protein_coding	Female
ENSG00000101624	0.10618800753169648	0.0835739863728372	CEP76	chr18	protein_coding	Female
ENSG00000101639	4.946961526617615e-12	1.7084509464424815e-13	CEP192	chr18	protein_coding	Female
ENSG00000101654	3.2433649286183425e-6	8.133328757583756e-7	RNMT	chr18	protein_coding	Male
ENSG00000101745	0.3020751230176507	0.2652826599478037	ANKRD12	chr18	protein_coding	Female
ENSG00000101746	0.03282748841479381	0.022813255055368863	NOL4	chr18	protein_coding	Male
ENSG00000101751	2.2418351771399683e-6	5.404703672237059e-7	POLI	chr18	protein_coding	Female
ENSG00000101773	0.07992095066024979	0.06092121259938587	RBBP8	chr18	protein_coding	Female
ENSG00000101782	0.0072282099297704405	0.004222233065411116	RIOK3	chr18	protein_coding	Female
ENSG00000101846	3.544986116062819e-32	7.262286484158862e-35	STS	chrX	protein_coding	Female
ENSG00000101868	1.6143520638138244e-5	4.795402815500605e-6	POLA1	chrX	protein_coding	Female
ENSG00000101871	0.03140674327556407	0.021691387920184258	MID1	chrX	protein_coding	Female
ENSG00000101882	0.09206712227375156	0.07133723106805911	NKAP	chrX	protein_coding	Female
ENSG00000101888	4.320858409435832e-4	1.855245192839987e-4	NXT2	chrX	protein_coding	Female
ENSG00000101911	2.7972577062215963e-5	8.81973609578762e-6	PRPS2	chrX	protein_coding	Male
ENSG00000101940	0.001929656053871186	9.783943768813304e-4	WDR13	chrX	protein_coding	Male
ENSG00000101958	5.49108754360549e-4	2.4195759620394057e-4	GLRA2	chrX	protein_coding	Male
ENSG00000101972	3.124439150137186e-14	3.8113560728929256e-16	STAG2	chrX	protein_coding	Female
ENSG00000101974	7.363392077742489e-8	1.172492825490237e-8	ATP11C	chrX	protein_coding	Female
ENSG00000101977	0.5644130205286673	0.5313544685301076	MCF2	chrX	protein_coding	Male
ENSG00000102003	5.733673310964506e-11	3.13069243468942e-12	SYP	chrX	protein_coding	Male
ENSG00000102024	0.0011922453158606963	5.717537365380936e-4	PLS3	chrX	protein_coding	Male
ENSG00000102030	0.006595857771693508	0.003821531525791694	NAA10	chrX	protein_coding	Male
ENSG00000102038	2.960627969311827e-4	1.2144116030187726e-4	SMARCA1	chrX	protein_coding	Female
ENSG00000102053	1.1389407809922594e-7	1.9146053869995853e-8	ZC3H12B	chrX	protein_coding	Female
ENSG00000102054	5.371282728762027e-9	5.941972140580397e-10	RBBP7	chrX	protein_coding	Male
ENSG00000102078	3.636959493104213e-5	1.1734049602350532e-5	SLC25A14	chrX	protein_coding	Male
ENSG00000102096	1.5046224980676803e-8	1.9329965780402213e-9	PIM2	chrX	protein_coding	Male
ENSG00000102103	2.5798989597301077e-7	4.812421655626687e-8	PQBP1	chrX	protein_coding	Male
ENSG00000102109	0.006300116520199832	0.003638450755031135	PCSK1N	chrX	protein_coding	Male
ENSG00000102119	2.9418923456085193e-6	7.308845123459847e-7	EMD	chrX	protein_coding	Male
ENSG00000102125	0.011739058168328247	0.0072528774510529775	TAZ	chrX	protein_coding	Female
ENSG00000102144	8.011226130285469e-8	1.2869098991156252e-8	PGK1	chrX	protein_coding	Male
ENSG00000102158	5.091549448742657e-11	2.735658843397442e-12	MAGT1	chrX	protein_coding	Female
ENSG00000102178	5.325067963205651e-8	8.08381535121272e-9	UBL4A	chrX	protein_coding	Male
ENSG00000102181	9.386715395114929e-11	5.7252058700067776e-12	CD99L2	chrX	protein_coding	Male
ENSG00000102189	2.0597309585904596e-4	8.103513641907711e-5	EEA1	chr12	protein_coding	Female
ENSG00000102218	2.5206102589157434e-7	4.6764163059348856e-8	RP2	chrX	protein_coding	Female
ENSG00000102225	0.0018727026554621114	9.47075902953229e-4	CDK16	chrX	protein_coding	Male
ENSG00000102226	4.679250294434274e-4	2.02742821678021e-4	USP11	chrX	protein_coding	Male
ENSG00000102271	0.029649832579118907	0.02037028259323394	KLHL4	chrX	protein_coding	Female
ENSG00000102290	0.7931272732605952	0.7736295918991279	PCDH11X	chrX	protein_coding	Female
ENSG00000102302	5.605386210748083e-5	1.9025638083785047e-5	FGD1	chrX	protein_coding	Male
ENSG00000102309	0.016766225247225406	0.010831927625034906	PIN4	chrX	protein_coding	Female
ENSG00000102312	5.686348291885632e-7	1.1666035795955766e-7	PORCN	chrX	protein_coding	Male
ENSG00000102316	2.3552454575327833e-5	7.299597553374756e-6	MAGED2	chrX	protein_coding	Male
ENSG00000102317	7.637432709725004e-4	3.4933484933577817e-4	RBM3	chrX	protein_coding	Male
ENSG00000102362	7.90985693877615e-7	1.6896556306501993e-7	SYTL4	chrX	protein_coding	Female
ENSG00000102383	2.330891041149371e-4	9.311409411053918e-5	ZDHHC15	chrX	protein_coding	Female
ENSG00000102401	3.196000656107515e-10	2.4195442158631247e-11	ARMCX3	chrX	protein_coding	Male
ENSG00000102409	8.717159866092271e-8	1.4124088059410143e-8	BEX4	chrX	protein_coding	Male
ENSG00000102466	7.254377172407196e-5	2.5433215433572113e-5	FGF14	chr13	protein_coding	Male
ENSG00000102468	2.592915987937027e-4	1.0483696079358014e-4	HTR2A	chr13	protein_coding	Male
ENSG00000102531	5.8634782739921567e-8	9.03627576446319e-9	FNDC3A	chr13	protein_coding	Female
ENSG00000102547	0.9940385881223189	0.993668334434593	CAB39L	chr13	protein_coding	Female
ENSG00000102572	1.2194606693393025e-14	1.23982336557697e-16	STK24	chr13	protein_coding	Male
ENSG00000102580	1.6564139691260734e-11	7.341959673191275e-13	DNAJC3	chr13	protein_coding	Female
ENSG00000102606	0.03309572734342744	0.023024320605526248	ARHGEF7	chr13	protein_coding	Male
ENSG00000102678	0.029556914918123497	0.02029543631681187	FGF9	chr13	protein_coding	Male
ENSG00000102699	1.8334790391249904e-7	3.264374637123551e-8	PARP4	chr13	protein_coding	Female
ENSG00000102710	1.7134444911221426e-11	7.658565562330091e-13	SUPT20H	chr13	protein_coding	Female
ENSG00000102738	7.939870419838903e-9	9.426701541386165e-10	MRPS31	chr13	protein_coding	Female
ENSG00000102755	6.518834523212441e-8	1.0246571072895614e-8	FLT1	chr13	protein_coding	Female
ENSG00000102760	0.07175844965425396	0.05403767411806982	RGCC	chr13	protein_coding	Female
ENSG00000102763	6.17521341632077e-8	9.651982491686681e-9	VWA8	chr13	protein_coding	Female
ENSG00000102780	0.4097653516588212	0.37256251919142663	DGKH	chr13	protein_coding	Female
ENSG00000102786	3.4393733583169633e-9	3.56780139786302e-10	INTS6	chr13	protein_coding	Female
ENSG00000102804	0.854928629592777	0.8401212243311832	TSC22D1	chr13	protein_coding	Male
ENSG00000102805	1.4038077214250854e-7	2.419636923696651e-8	CLN5	chr13	protein_coding	Female
ENSG00000102858	3.2192672612487463e-7	6.157347010526981e-8	MGRN1	chr16	protein_coding	Male
ENSG00000102870	3.898543513594623e-8	5.6813675377368334e-9	ZNF629	chr16	protein_coding	Male
ENSG00000102879	8.792959028903956e-6	2.4514497935132173e-6	CORO1A	chr16	protein_coding	Male
ENSG00000102882	0.06715504236003857	0.05022089069684977	MAPK3	chr16	protein_coding	Male
ENSG00000102893	3.799368149585565e-4	1.6055063472222083e-4	PHKB	chr16	protein_coding	Female
ENSG00000102898	5.7261239230048246e-5	1.9483256716078638e-5	NUTF2	chr16	protein_coding	Male
ENSG00000102901	2.028094488622925e-6	4.830864793646934e-7	CENPT	chr16	protein_coding	Male
ENSG00000102908	1.7371255459677555e-5	5.205391569908033e-6	NFAT5	chr16	protein_coding	Female
ENSG00000102921	0.12986156994214768	0.10429798312235998	N4BP1	chr16	protein_coding	Male
ENSG00000102935	0.011172829709426124	0.006847896931505983	ZNF423	chr16	protein_coding	Male
ENSG00000102978	0.08486904460201923	0.06514345233768921	POLR2C	chr16	protein_coding	Male
ENSG00000102981	1.0006498971433125e-11	3.9880636556228494e-13	PARD6A	chr16	protein_coding	Male
ENSG00000102984	1.6036252215874031e-12	4.431405749181617e-14	ZNF821	chr16	protein_coding	Male
ENSG00000103005	2.2797481884321457e-4	9.083753141168778e-5	USB1	chr16	protein_coding	Male
ENSG00000103021	5.019669148021578e-6	1.3228106610393022e-6	CCDC113	chr16	protein_coding	Male
ENSG00000103034	2.1584536589530993e-13	3.859047420793324e-15	NDRG4	chr16	protein_coding	Male
ENSG00000103035	2.2544938464514438e-13	4.093735916361221e-15	PSMD7	chr16	protein_coding	Male
ENSG00000103037	0.050818571116914915	0.03689524629080485	SETD6	chr16	protein_coding	Male
ENSG00000103042	1.2463623723776987e-4	4.637735394376836e-5	SLC38A7	chr16	protein_coding	Male
ENSG00000103043	0.004574198990720498	0.002551822902822097	VAC14	chr16	protein_coding	Male
ENSG00000103051	0.4208172674941559	0.3840609031297348	COG4	chr16	protein_coding	Male
ENSG00000103056	0.029210044128808704	0.02002733540557021	SMPD3	chr16	protein_coding	Male
ENSG00000103064	0.47015082292698507	0.434032522441394	SLC7A6	chr16	protein_coding	Female
ENSG00000103066	0.037240005761759426	0.026177931231541288	PLA2G15	chr16	protein_coding	Male
ENSG00000103089	0.6909353169795335	0.6649424062746512	FA2H	chr16	protein_coding	Male
ENSG00000103091	0.018959162611344473	0.012430530211982161	WDR59	chr16	protein_coding	Female
ENSG00000103121	0.7078412096367791	0.6834068258978443	CMC2	chr16	protein_coding	Female
ENSG00000103126	0.8892138037039	0.8776214829553622	AXIN1	chr16	protein_coding	Male
ENSG00000103145	1.5274855849087666e-6	3.5388622173880353e-7	HCFC1R1	chr16	protein_coding	Male
ENSG00000103148	0.2557660029117536	0.221446344638559	NPRL3	chr16	protein_coding	Male
ENSG00000103150	0.008607792214787083	0.005125205432640173	MLYCD	chr16	protein_coding	Female
ENSG00000103152	1.9676280781146337e-8	2.6365739867836462e-9	MPG	chr16	protein_coding	Male
ENSG00000103154	1.840060714898708e-7	3.277806264644034e-8	NECAB2	chr16	protein_coding	Male
ENSG00000103160	1.8679234590982774e-4	7.277578687836105e-5	HSDL1	chr16	protein_coding	Male
ENSG00000103168	0.40117369744947856	0.36377963178722617	TAF1C	chr16	protein_coding	Male
ENSG00000103174	1.3815737441088427e-4	5.214189761498408e-5	NAGPA	chr16	protein_coding	Male
ENSG00000103194	0.2735900612185281	0.2383818049000621	USP10	chr16	protein_coding	Male
ENSG00000103197	0.0018553258633752078	9.369999262735457e-4	TSC2	chr16	protein_coding	Male
ENSG00000103226	0.016077945941846254	0.010327374160243548	NOMO3	chr16	protein_coding	Male
ENSG00000103227	0.1501777403150441	0.12244681014978362	LMF1	chr16	protein_coding	Male
ENSG00000103245	1.0118698037044939e-4	3.676614185729523e-5	NARFL	chr16	protein_coding	Male
ENSG00000103249	1.4148332960380913e-5	4.146084721698364e-6	CLCN7	chr16	protein_coding	Male
ENSG00000103253	2.673373619708965e-4	1.0836386410832596e-4	HAGHL	chr16	protein_coding	Male
ENSG00000103254	3.9201778619620957e-4	1.662397800854398e-4	FAM173A	chr16	protein_coding	Male
ENSG00000103260	0.9434122452765356	0.9372628033201749	METRN	chr16	protein_coding	Male
ENSG00000103266	3.8921462722457587e-10	3.0335472854732285e-11	STUB1	chr16	protein_coding	Male
ENSG00000103269	8.059282574025377e-6	2.236396505316661e-6	RHBDL1	chr16	protein_coding	Male
ENSG00000103275	6.263882052010335e-5	2.1569825708477717e-5	UBE2I	chr16	protein_coding	Male
ENSG00000103316	7.576123654943578e-8	1.210599515027766e-8	CRYM	chr16	protein_coding	Male
ENSG00000103326	0.428904323533053	0.39220043366184754	CAPN15	chr16	protein_coding	Male
ENSG00000103342	0.01256139090125148	0.00783113065312214	GSPT1	chr16	protein_coding	Female
ENSG00000103351	0.7723085849706979	0.7515967056084146	CLUAP1	chr16	protein_coding	Male
ENSG00000103353	5.341102486501663e-7	1.0852300610435449e-7	UBFD1	chr16	protein_coding	Male
ENSG00000103381	0.10766517944791502	0.08486690977061186	CPPED1	chr16	protein_coding	Female
ENSG00000103415	9.889317716148606e-13	2.2837794893424472e-14	HMOX2	chr16	protein_coding	Male
ENSG00000103423	0.0011891058270199666	5.699159783659342e-4	DNAJA3	chr16	protein_coding	Male
ENSG00000103479	3.6172126029095905e-7	7.033001131274072e-8	RBL2	chr16	protein_coding	Female
ENSG00000103485	0.12572951139117816	0.10073346829404013	QPRT	chr16	protein_coding	Male
ENSG00000103495	9.187386658826717e-11	5.577964523284309e-12	MAZ	chr16	protein_coding	Male
ENSG00000103496	1.7338071768340866e-8	2.28289724186926e-9	STX4	chr16	protein_coding	Male
ENSG00000103502	9.890812366810248e-6	2.783316414237878e-6	CDIPT	chr16	protein_coding	Male
ENSG00000103507	9.776540011440244e-8	1.6168297849257727e-8	BCKDK	chr16	protein_coding	Male
ENSG00000103510	0.0028484848283757713	0.0015092539969697495	KAT8	chr16	protein_coding	Male
ENSG00000103512	0.010278677157816973	0.006243472957090652	NOMO1	chr16	protein_coding	Male
ENSG00000103540	0.0418557549496751	0.029773359908796728	CCP110	chr16	protein_coding	Female
ENSG00000103549	2.447523343589452e-10	1.76402185300143e-11	RNF40	chr16	protein_coding	Male
ENSG00000103591	1.634069926754487e-8	2.1287492574071396e-9	AAGAB	chr15	protein_coding	Male
ENSG00000103642	0.023175769672293553	0.015503746096075695	LACTB	chr15	protein_coding	Female
ENSG00000103647	0.0747833689362316	0.05653842745071835	CORO2B	chr15	protein_coding	Male
ENSG00000103653	1.2173627514226771e-6	2.7395196357027384e-7	CSK	chr15	protein_coding	Male
ENSG00000103671	3.1823251614026075e-7	6.080762856130134e-8	TRIP4	chr15	protein_coding	Female
ENSG00000103723	5.251271629480012e-4	2.3016794450100026e-4	AP3B2	chr15	protein_coding	Male
ENSG00000103811	0.5448174272080799	0.5111309785940409	CTSH	chr15	protein_coding	Female
ENSG00000103852	1.231069983987546e-6	2.773031279696316e-7	TTC23	chr15	protein_coding	Female
ENSG00000103978	5.875879917159047e-5	2.0058642123386784e-5	TMEM87A	chr15	protein_coding	Female
ENSG00000103994	0.018376044399053697	0.011978052965208668	ZNF106	chr15	protein_coding	Female
ENSG00000104043	0.0012399890480625797	5.985755866613662e-4	ATP8B4	chr15	protein_coding	Female
ENSG00000104047	1.7996196349417395e-16	1.0054677167008509e-18	DTWD1	chr15	protein_coding	Female
ENSG00000104067	1.4189281205039626e-4	5.372345412020777e-5	TJP1	chr15	protein_coding	Female
ENSG00000104093	0.006712720295657031	0.003901741324656969	DMXL2	chr15	protein_coding	Male
ENSG00000104133	1.5672898380234385e-12	4.305340368906922e-14	SPG11	chr15	protein_coding	Female
ENSG00000104142	2.6215561191437595e-5	8.209603527963928e-6	VPS18	chr15	protein_coding	Male
ENSG00000104154	0.5149005162583934	0.4800591514345339	SLC30A4	chr15	protein_coding	Female
ENSG00000104164	4.342171945522969e-9	4.6498721830258065e-10	BLOC1S6	chr15	protein_coding	Male
ENSG00000104177	0.6631479997355612	0.6347423679375951	MYEF2	chr15	protein_coding	Male
ENSG00000104205	5.193519148463738e-13	1.0349316489163238e-14	SGK3	chr8	protein_coding	Female
ENSG00000104218	1.1035211677429317e-8	1.3656575397433244e-9	CSPP1	chr8	protein_coding	Female
ENSG00000104219	3.495800920320704e-10	2.6823167504835272e-11	ZDHHC2	chr8	protein_coding	Female
ENSG00000104290	0.26588371646564934	0.23124629032397478	FZD3	chr8	protein_coding	Female
ENSG00000104312	0.003816450081113511	0.0020917799774126202	RIPK2	chr8	protein_coding	Female
ENSG00000104320	0.0035201606344401793	0.0019093896727455113	NBN	chr8	protein_coding	Female
ENSG00000104324	4.958372571965171e-7	1.0010011859596323e-7	CPQ	chr8	protein_coding	Female
ENSG00000104325	4.522713236892736e-6	1.1766887777147132e-6	DECR1	chr8	protein_coding	Female
ENSG00000104327	3.696368332895978e-5	1.1933428634091028e-5	CALB1	chr8	protein_coding	Male
ENSG00000104343	1.0959538004659872e-4	4.013768784088582e-5	UBE2W	chr8	protein_coding	Female
ENSG00000104365	7.748940698427177e-5	2.7383583155350718e-5	IKBKB	chr8	protein_coding	Female
ENSG00000104368	2.3692178165962474e-4	9.48657846295173e-5	PLAT	chr8	protein_coding	Female
ENSG00000104369	0.056391052773874656	0.04137048442952277	JPH1	chr8	protein_coding	Female
ENSG00000104375	6.078659521291549e-16	4.188665653930297e-18	STK3	chr8	protein_coding	Female
ENSG00000104381	0.03757949074798925	0.026444567611747346	GDAP1	chr8	protein_coding	Male
ENSG00000104408	2.8000066731252917e-7	5.26679716892922e-8	EIF3E	chr8	protein_coding	Female
ENSG00000104412	1.7375066221177293e-6	4.0739749273605015e-7	EMC2	chr8	protein_coding	Female
ENSG00000104419	4.2519310522544626e-5	1.4020009177794072e-5	NDRG1	chr8	protein_coding	Female
ENSG00000104427	9.620412241947791e-4	4.515027255742328e-4	ZC2HC1A	chr8	protein_coding	Female
ENSG00000104435	1.1057879729752031e-10	6.960728836309129e-12	STMN2	chr8	protein_coding	Male
ENSG00000104442	0.05411739368014442	0.03948317156941349	ARMC1	chr8	protein_coding	Female
ENSG00000104447	5.085000435189686e-9	5.57792207156481e-10	TRPS1	chr8	protein_coding	Female
ENSG00000104450	2.4094234552056248e-5	7.486959744874914e-6	SPAG1	chr8	protein_coding	Female
ENSG00000104490	1.6140838346190188e-13	2.7956010172188982e-15	NCALD	chr8	protein_coding	Male
ENSG00000104497	0.004616618701002688	0.0025780670779321276	SNX16	chr8	protein_coding	Female
ENSG00000104517	2.411730490522393e-8	3.314753891434074e-9	UBR5	chr8	protein_coding	Female
ENSG00000104522	1.5146250735820553e-5	4.472368105343792e-6	TSTA3	chr8	protein_coding	Male
ENSG00000104524	0.054470081002406995	0.03979120825625131	PYCRL	chr8	protein_coding	Male
ENSG00000104549	0.13020651976266534	0.10458715331713858	SQLE	chr8	protein_coding	Male
ENSG00000104613	0.15357216590787737	0.12561485290388255	INTS10	chr8	protein_coding	Female
ENSG00000104626	1.243756509052432e-6	2.809715328206723e-7	ERI1	chr8	protein_coding	Female
ENSG00000104635	0.0933325962031712	0.07238339633468213	SLC39A14	chr8	protein_coding	Female
ENSG00000104679	0.0153937543675197	0.009839159137597097	R3HCC1	chr8	protein_coding	Male
ENSG00000104687	7.034441648328806e-4	3.18937483804013e-4	GSR	chr8	protein_coding	Male
ENSG00000104714	0.18843575262553475	0.15799194679582035	ERICH1	chr8	protein_coding	Male
ENSG00000104722	1.2376110675210003e-8	1.5488865581043154e-9	NEFM	chr8	protein_coding	Male
ENSG00000104723	0.4148818721850186	0.37790990536491775	TUSC3	chr8	protein_coding	Male
ENSG00000104738	0.01912227528387186	0.012546056066245212	MCM4	chr8	protein_coding	Male
ENSG00000104756	0.21482983624882074	0.18242231834928732	KCTD9	chr8	protein_coding	Female
ENSG00000104763	0.008564748162715881	0.005087731744761594	ASAH1	chr8	protein_coding	Female
ENSG00000104805	4.375192528507414e-6	1.132604081315822e-6	NUCB1	chr19	protein_coding	Male
ENSG00000104833	1.7250359322140634e-4	6.653411706146429e-5	TUBB4A	chr19	protein_coding	Male
ENSG00000104853	1.9806612066995943e-10	1.3906495482367949e-11	CLPTM1	chr19	protein_coding	Male
ENSG00000104859	0.0033485278740279954	0.0018078745333470823	CLASRP	chr19	protein_coding	Male
ENSG00000104863	7.147889162575112e-6	1.9614710244271804e-6	LIN7B	chr19	protein_coding	Male
ENSG00000104866	0.0012369345009649471	5.967555311946542e-4	PPP1R37	chr19	protein_coding	Male
ENSG00000104870	0.029569926332270298	0.020312631208972715	FCGRT	chr19	protein_coding	Female
ENSG00000104872	5.570161999942584e-7	1.1390330339765261e-7	PIH1D1	chr19	protein_coding	Male
ENSG00000104884	2.4206595077433849e-4	9.712842740354079e-5	ERCC2	chr19	protein_coding	Male
ENSG00000104885	0.7888575364217443	0.7690975329486602	DOT1L	chr19	protein_coding	Male
ENSG00000104886	2.210446721652529e-8	3.00517014024834e-9	PLEKHJ1	chr19	protein_coding	Male
ENSG00000104888	7.995406990594745e-4	3.676442845661314e-4	SLC17A7	chr19	protein_coding	Male
ENSG00000104897	0.0012114992222532262	5.831728403090438e-4	SF3A2	chr19	protein_coding	Male
ENSG00000104904	7.444120961936488e-13	1.6567137628297053e-14	OAZ1	chr19	protein_coding	Male
ENSG00000104907	0.7601582200375513	0.7381441399154097	TRMT1	chr19	protein_coding	Male
ENSG00000104915	0.4120398564873193	0.3750525744635018	STX10	chr19	protein_coding	Male
ENSG00000104936	0.0718598616221147	0.054120733848557936	DMPK	chr19	protein_coding	Male
ENSG00000104946	2.2685632475576445e-6	5.471253199715335e-7	TBC1D17	chr19	protein_coding	Male
ENSG00000104957	0.22576278134507644	0.19267305065905815	CCDC130	chr19	protein_coding	Male
ENSG00000104960	1.6170267525446246e-5	4.80485368038914e-6	PTOV1	chr19	protein_coding	Male
ENSG00000104964	3.2814905979695063e-10	2.49954307583486e-11	AES	chr19	protein_coding	Male
ENSG00000104967	3.5589417284907816e-6	9.024116143663654e-7	NOVA2	chr19	protein_coding	Male
ENSG00000104969	1.94057832893532e-6	4.59710519490777e-7	SGTA	chr19	protein_coding	Male
ENSG00000104973	0.005383362927689091	0.0030641296174112416	MED25	chr19	protein_coding	Male
ENSG00000104979	0.008162163615776846	0.004823269420404122	C19orf53	chr19	protein_coding	Male
ENSG00000104980	0.0011562993361517063	5.519313154961958e-4	TIMM44	chr19	protein_coding	Male
ENSG00000105053	0.12063884440145706	0.0962616870915435	VRK3	chr19	protein_coding	Male
ENSG00000105058	9.142832975492594e-7	1.9853884438819935e-7	FAM32A	chr19	protein_coding	Male
ENSG00000105063	1.4035641218645212e-9	1.2886807190226444e-10	PPP6R1	chr19	protein_coding	Male
ENSG00000105127	1.3311247753017337e-4	4.998318375429098e-5	AKAP8	chr19	protein_coding	Male
ENSG00000105136	0.3108681601489557	0.27378629841594404	ZNF419	chr19	protein_coding	Female
ENSG00000105143	4.414263970227211e-6	1.1452509807239827e-6	SLC1A6	chr19	protein_coding	Male
ENSG00000105171	0.0015842770629124524	7.857585254404959e-4	POP4	chr19	protein_coding	Male
ENSG00000105185	0.42979933252791475	0.3931756684924069	PDCD5	chr19	protein_coding	Male
ENSG00000105186	0.3473108170833149	0.3095364401065655	ANKRD27	chr19	protein_coding	Female
ENSG00000105197	1.5493438389949699e-10	1.0257784426160942e-11	TIMM50	chr19	protein_coding	Male
ENSG00000105204	6.876363128698105e-8	1.0859774528607865e-8	DYRK1B	chr19	protein_coding	Male
ENSG00000105220	4.601391941200363e-6	1.1993256909188799e-6	GPI	chr19	protein_coding	Male
ENSG00000105223	2.4864143114111447e-10	1.801233753584593e-11	PLD3	chr19	protein_coding	Male
ENSG00000105245	3.620376115429166e-5	1.166449516657502e-5	NUMBL	chr19	protein_coding	Male
ENSG00000105248	0.00841932381662085	0.004993265051499972	CCDC94	chr19	protein_coding	Male
ENSG00000105254	1.74803838528783e-5	5.242975732388584e-6	TBCB	chr19	protein_coding	Male
ENSG00000105255	5.843497616943336e-11	3.2122598962708123e-12	FSD1	chr19	protein_coding	Male
ENSG00000105258	6.085324697112738e-7	1.2653440775354077e-7	POLR2I	chr19	protein_coding	Male
ENSG00000105270	6.514027195089151e-9	7.503353794883396e-10	CLIP3	chr19	protein_coding	Male
ENSG00000105278	0.0144099294379648	0.009127138470717625	ZFR2	chr19	protein_coding	Male
ENSG00000105290	3.130732552218981e-5	9.955723685471477e-6	APLP1	chr19	protein_coding	Male
ENSG00000105298	3.401593790612901e-5	1.089941729537107e-5	CACTIN	chr19	protein_coding	Male
ENSG00000105321	2.2256482735317294e-5	6.854565938016773e-6	CCDC9	chr19	protein_coding	Male
ENSG00000105323	2.4018259809321304e-7	4.437305844277257e-8	HNRNPUL1	chr19	protein_coding	Male
ENSG00000105325	4.0913802318932684e-4	1.7464276918706343e-4	FZR1	chr19	protein_coding	Male
ENSG00000105339	1.0513212809847914e-4	3.830729278790845e-5	DENND3	chr8	protein_coding	Female
ENSG00000105341	0.006903638083702022	0.004018497221456499	ATP5SL	chr19	protein_coding	Male
ENSG00000105355	0.004190843241573366	0.0023200077354645367	PLIN3	chr19	protein_coding	Female
ENSG00000105357	0.040994153833286764	0.029103215273766483	MYH14	chr19	protein_coding	Male
ENSG00000105364	6.245862133424485e-11	3.5012654849814135e-12	MRPL4	chr19	protein_coding	Male
ENSG00000105372	0.00313170269687327	0.0016794371758351023	RPS19	chr19	protein_coding	Female
ENSG00000105376	0.002207018808028851	0.0011336172590638925	ICAM5	chr19	protein_coding	Male
ENSG00000105393	7.977496353499316e-11	4.72454388753661e-12	BABAM1	chr19	protein_coding	Male
ENSG00000105401	4.0976692742554154e-7	8.051105474139982e-8	CDC37	chr19	protein_coding	Male
ENSG00000105402	2.6638778628723678e-8	3.7158851276495085e-9	NAPA	chr19	protein_coding	Male
ENSG00000105404	9.241341664381579e-5	3.3294301982952164e-5	RABAC1	chr19	protein_coding	Male
ENSG00000105409	4.342490462286108e-8	6.4415562961372286e-9	ATP1A3	chr19	protein_coding	Male
ENSG00000105419	1.37310770141472e-4	5.1745664099314386e-5	MEIS3	chr19	protein_coding	Male
ENSG00000105426	4.289205128863795e-8	6.342543760718602e-9	PTPRS	chr19	protein_coding	Male
ENSG00000105429	5.8070249768648836e-5	1.9812775412266442e-5	MEGF8	chr19	protein_coding	Male
ENSG00000105443	1.9971240566368194e-10	1.4040680349760673e-11	CYTH2	chr19	protein_coding	Male
ENSG00000105447	0.002920302690615756	0.0015511133762242549	GRWD1	chr19	protein_coding	Male
ENSG00000105483	1.5099245246397163e-8	1.9431191852612793e-9	CARD8	chr19	protein_coding	Female
ENSG00000105514	2.733974508687142e-4	1.1115124969669487e-4	RAB3D	chr19	protein_coding	Male
ENSG00000105516	1.6193997869751644e-6	3.780459322047432e-7	DBP	chr19	protein_coding	Male
ENSG00000105518	1.005574380702611e-8	1.2200981637540761e-9	TMEM205	chr19	protein_coding	Male
ENSG00000105520	6.653897315897023e-7	1.4027771229342452e-7	PLPPR2	chr19	protein_coding	Male
ENSG00000105568	5.5883540220197405e-11	3.033811709505083e-12	PPP2R1A	chr19	protein_coding	Male
ENSG00000105576	0.19961302504870493	0.16827420763254733	TNPO2	chr19	protein_coding	Male
ENSG00000105605	1.64329305865947e-8	2.1438249140347495e-9	CACNG7	chr19	protein_coding	Male
ENSG00000105607	0.9426825332949154	0.9364500665974631	GCDH	chr19	protein_coding	Male
ENSG00000105613	0.00306085494634327	0.001637453363138289	MAST1	chr19	protein_coding	Male
ENSG00000105618	3.6847652370201716e-7	7.174638337470136e-8	PRPF31	chr19	protein_coding	Male
ENSG00000105642	4.1765567115646474e-5	1.3724805508065595e-5	KCNN1	chr19	protein_coding	Male
ENSG00000105649	1.701029014928649e-8	2.2286505484724922e-9	RAB3A	chr19	protein_coding	Male
ENSG00000105669	2.1042189933413315e-4	8.296175824385135e-5	COPE	chr19	protein_coding	Male
ENSG00000105671	7.086332793467525e-6	1.9373752753161983e-6	DDX49	chr19	protein_coding	Male
ENSG00000105676	7.440705500932525e-5	2.620425384535507e-5	ARMC6	chr19	protein_coding	Male
ENSG00000105695	0.3618327432200354	0.32429836609487295	MAG	chr19	protein_coding	Male
ENSG00000105696	4.3118264819313466e-10	3.3927678342787856e-11	TMEM59L	chr19	protein_coding	Male
ENSG00000105698	1.4194236742645517e-5	4.163501791538633e-6	USF2	chr19	protein_coding	Male
ENSG00000105701	5.070822954642374e-8	7.644717723778754e-9	FKBP8	chr19	protein_coding	Male
ENSG00000105705	2.3641665248149245e-4	9.464151122245424e-5	SUGP1	chr19	protein_coding	Male
ENSG00000105708	0.04521751539324623	0.03244258833270902	ZNF14	chr19	protein_coding	Female
ENSG00000105711	1.2976644281487523e-4	4.854006898103677e-5	SCN1B	chr19	protein_coding	Male
ENSG00000105722	3.626410028441732e-4	1.5249900073044848e-4	ERF	chr19	protein_coding	Male
ENSG00000105723	1.3798084976671603e-12	3.597601074092606e-14	GSK3A	chr19	protein_coding	Male
ENSG00000105726	0.0028153276823575475	0.001489850751358408	ATP13A1	chr19	protein_coding	Male
ENSG00000105732	3.626410028441732e-4	1.5246920689923892e-4	ZNF574	chr19	protein_coding	Male
ENSG00000105737	9.840674546158722e-4	4.6303127369159167e-4	GRIK5	chr19	protein_coding	Male
ENSG00000105771	0.7948812048606236	0.7754884424364237	SMG9	chr19	protein_coding	Male
ENSG00000105784	0.006608379281804689	0.0038323918408620836	RUNDC3B	chr7	protein_coding	Female
ENSG00000105793	0.023208711700129784	0.015527944274646849	GTPBP10	chr7	protein_coding	Female
ENSG00000105810	5.30098820871224e-7	1.0765858351058195e-7	CDK6	chr7	protein_coding	Female
ENSG00000105819	0.3312615641979134	0.29375210688674264	PMPCB	chr7	protein_coding	Male
ENSG00000105829	5.478207509713488e-6	1.4564002644782577e-6	BET1	chr7	protein_coding	Female
ENSG00000105835	2.3178615701162407e-4	9.257201112048196e-5	NAMPT	chr7	protein_coding	Female
ENSG00000105849	0.03534890718529494	0.024716914429125585	TWISTNB	chr7	protein_coding	Female
ENSG00000105854	0.0013557024254087897	6.608717941163063e-4	PON2	chr7	protein_coding	Female
ENSG00000105855	3.7720173395585335e-10	2.936406086107584e-11	ITGB8	chr7	protein_coding	Female
ENSG00000105856	3.0269646804894387e-7	5.761351901406475e-8	HBP1	chr7	protein_coding	Female
ENSG00000105865	0.07765768705643664	0.0589862886040929	DUS4L	chr7	protein_coding	Female
ENSG00000105866	6.478954223889508e-12	2.3690231475747485e-13	SP4	chr7	protein_coding	Female
ENSG00000105879	0.10537370253141098	0.0828102203418221	CBLL1	chr7	protein_coding	Female
ENSG00000105926	0.3732518698291095	0.33554876782692933	MPP6	chr7	protein_coding	Female
ENSG00000105939	2.99451841797488e-12	9.5922742879538e-14	ZC3HAV1	chr7	protein_coding	Female
ENSG00000105953	0.013462299173383936	0.00844919419206702	OGDH	chr7	protein_coding	Male
ENSG00000105963	2.985594318880614e-4	1.2257645359851595e-4	ADAP1	chr7	protein_coding	Male
ENSG00000105971	2.022782685325123e-15	1.5784007328469672e-17	CAV2	chr7	protein_coding	Female
ENSG00000106012	0.22507739843874908	0.19202524671718216	IQCE	chr7	protein_coding	Male
ENSG00000106028	0.037078801761967754	0.02604734896100985	SSBP1	chr7	protein_coding	Male
ENSG00000106049	2.409655196585886e-5	7.490432771947282e-6	HIBADH	chr7	protein_coding	Female
ENSG00000106052	0.31879079018767775	0.2815060120448597	TAX1BP1	chr7	protein_coding	Female
ENSG00000106080	6.388197456369503e-8	1.0023384592590197e-8	FKBP14	chr7	protein_coding	Female
ENSG00000106086	0.07586176979320562	0.05744556401511762	PLEKHA8	chr7	protein_coding	Female
ENSG00000106089	1.3226407137034887e-12	3.423913943659278e-14	STX1A	chr7	protein_coding	Male
ENSG00000106105	9.960611989169081e-8	1.6500538903745037e-8	GARS	chr7	protein_coding	Male
ENSG00000106123	2.1068657938776435e-4	8.310534968680229e-5	EPHB6	chr7	protein_coding	Male
ENSG00000106144	1.6884452881367083e-4	6.501276903292009e-5	CASP2	chr7	protein_coding	Female
ENSG00000106211	0.006170701388232269	0.0035533678540672644	HSPB1	chr7	protein_coding	Female
ENSG00000106236	4.6510688309060467e-4	2.011752930399347e-4	NPTX2	chr7	protein_coding	Male
ENSG00000106244	3.9211483079440406e-8	5.717960936996338e-9	PDAP1	chr7	protein_coding	Male
ENSG00000106245	6.44822315817959e-8	1.0123572255043102e-8	BUD31	chr7	protein_coding	Male
ENSG00000106261	0.0027696598226556565	0.0014615571482437476	ZKSCAN1	chr7	protein_coding	Female
ENSG00000106263	1.4636808207411345e-4	5.5647036259206444e-5	EIF3B	chr7	protein_coding	Male
ENSG00000106266	1.2659050213318453e-4	4.719884258695138e-5	SNX8	chr7	protein_coding	Male
ENSG00000106290	5.9888145899661466e-6	1.6049733112880687e-6	TAF6	chr7	protein_coding	Male
ENSG00000106344	5.545459943623139e-7	1.1334653670037052e-7	RBM28	chr7	protein_coding	Female
ENSG00000106348	0.05680366044143321	0.041697226692989774	IMPDH1	chr7	protein_coding	Male
ENSG00000106351	0.13416935132773167	0.10808260157707483	AGFG2	chr7	protein_coding	Female
ENSG00000106355	0.0015975477324027259	7.936416009282563e-4	LSM5	chr7	protein_coding	Female
ENSG00000106367	3.844760906472485e-8	5.588669126551401e-9	AP1S1	chr7	protein_coding	Male
ENSG00000106392	9.88116550870619e-7	2.164121545439702e-7	C1GALT1	chr7	protein_coding	Female
ENSG00000106397	0.04219039781013045	0.030050689342554043	PLOD3	chr7	protein_coding	Female
ENSG00000106399	0.06911033365810507	0.05181827047351355	RPA3	chr7	protein_coding	Male
ENSG00000106415	0.9206097141650473	0.9116942275952395	GLCCI1	chr7	protein_coding	Female
ENSG00000106460	4.5677343609464953e-7	9.059758067618991e-8	TMEM106B	chr7	protein_coding	Female
ENSG00000106484	0.06141377234017404	0.045475585962292946	MEST	chr7	protein_coding	Female
ENSG00000106524	0.020043989856443407	0.013218319784275278	ANKMY2	chr7	protein_coding	Male
ENSG00000106537	5.7308700243765886e-5	1.9510253104684616e-5	TSPAN13	chr7	protein_coding	Male
ENSG00000106546	4.909593638267729e-7	9.865819044028083e-8	AHR	chr7	protein_coding	Female
ENSG00000106588	0.0030433571657106006	0.0016271647163809335	PSMA2	chr7	protein_coding	Female
ENSG00000106591	0.4988161753747862	0.46332911345222944	MRPL32	chr7	protein_coding	Female
ENSG00000106605	0.0044872272815261885	0.0024987074349126183	BLVRA	chr7	protein_coding	Male
ENSG00000106610	0.7534325899997646	0.7311923319655039	STAG3L4	chr7	transcribed_unprocessed_pseudogene	Female
ENSG00000106628	0.4136741375971262	0.37661719371329755	POLD2	chr7	protein_coding	Female
ENSG00000106635	2.9130354801434517e-7	5.5200923755395514e-8	BCL7B	chr7	protein_coding	Male
ENSG00000106636	1.3263310914937411e-6	3.024662299160231e-7	YKT6	chr7	protein_coding	Male
ENSG00000106638	0.12455411180345026	0.09967576467444375	TBL2	chr7	protein_coding	Male
ENSG00000106665	1.1278691967600377e-4	4.1401065030524896e-5	CLIP2	chr7	protein_coding	Male
ENSG00000106682	2.8003019785979875e-11	1.324660960171131e-12	EIF4H	chr7	protein_coding	Male
ENSG00000106683	1.0765880704008134e-5	3.0616444426893418e-6	LIMK1	chr7	protein_coding	Male
ENSG00000106701	4.4577303561863017e-4	1.9194101096010297e-4	FSD1L	chr9	protein_coding	Female
ENSG00000106771	0.009769859127696968	0.0058915734901727876	TMEM245	chr9	protein_coding	Female
ENSG00000106780	0.37007080711996854	0.3324399922047059	MEGF9	chr9	protein_coding	Female
ENSG00000106785	0.8426031456225097	0.8269107506951885	TRIM14	chr9	protein_coding	Female
ENSG00000106799	9.086454815148342e-7	1.971453554269079e-7	TGFBR1	chr9	protein_coding	Female
ENSG00000106804	3.2406854312942873e-12	1.0501522768324909e-13	C5	chr9	protein_coding	Female
ENSG00000106829	2.202331691435416e-4	8.725882588018307e-5	TLE4	chr9	protein_coding	Female
ENSG00000106852	1.167464622125901e-11	4.826839484345843e-13	LHX6	chr9	protein_coding	Male
ENSG00000106853	0.01746770481410532	0.011332293457479445	PTGR1	chr9	protein_coding	Male
ENSG00000106948	0.2729187959999783	0.2377715108833036	AKNA	chr9	protein_coding	Female
ENSG00000106976	2.614226231527665e-5	8.184215094884076e-6	DNM1	chr9	protein_coding	Male
ENSG00000107021	3.4244292562460657e-4	1.4285727784693524e-4	TBC1D13	chr9	protein_coding	Male
ENSG00000107036	1.685126415261468e-10	1.1360755420889309e-11	RIC1	chr9	protein_coding	Female
ENSG00000107077	2.177257727970454e-9	2.140966720119936e-10	KDM4C	chr9	protein_coding	Female
ENSG00000107104	8.456653569217681e-4	3.9121570846329675e-4	KANK1	chr9	protein_coding	Female
ENSG00000107105	0.48418322150704135	0.4482042466711517	ELAVL2	chr9	protein_coding	Male
ENSG00000107130	0.17366078240143698	0.14413246610894942	NCS1	chr9	protein_coding	Male
ENSG00000107140	1.3491475024808241e-9	1.2336929392272737e-10	TESK1	chr9	protein_coding	Male
ENSG00000107164	0.27477982490413255	0.2394952193968415	FUBP3	chr9	protein_coding	Female
ENSG00000107185	6.537720226904026e-9	7.5428208968564e-10	RGP1	chr9	protein_coding	Male
ENSG00000107186	1.753255307682547e-10	1.208001761317627e-11	MPDZ	chr9	protein_coding	Female
ENSG00000107201	5.743255750657243e-4	2.546734694536716e-4	DDX58	chr9	protein_coding	Female
ENSG00000107223	7.672835008441333e-6	2.1220150828820896e-6	EDF1	chr9	protein_coding	Male
ENSG00000107242	1.3689424286792188e-4	5.157594809978694e-5	PIP5K1B	chr9	protein_coding	Male
ENSG00000107249	1.0656775136967284e-7	1.7802639534145923e-8	GLIS3	chr9	protein_coding	Female
ENSG00000107263	0.015131799165135516	0.009646363449531403	RAPGEF1	chr9	protein_coding	Male
ENSG00000107281	3.1177063009019807e-4	1.2867002595387913e-4	NPDC1	chr9	protein_coding	Male
ENSG00000107290	6.360739969471277e-8	9.964668169677227e-9	SETX	chr9	protein_coding	Female
ENSG00000107295	2.4496986836668893e-4	9.840767409757855e-5	SH3GL2	chr9	protein_coding	Male
ENSG00000107362	0.13285047823354512	0.10693356307391415	ABHD17B	chr9	protein_coding	Female
ENSG00000107371	3.2212965357488247e-4	1.3348328134912254e-4	EXOSC3	chr9	protein_coding	Female
ENSG00000107404	0.012613294803191313	0.007870536220894403	DVL1	chr1	protein_coding	Male
ENSG00000107518	6.402524575365855e-4	2.8676918900744726e-4	ATRNL1	chr10	protein_coding	Male
ENSG00000107521	0.0010800680373521316	5.121246341556062e-4	HPS1	chr10	protein_coding	Male
ENSG00000107537	0.23145870088957732	0.1982884857234483	PHYH	chr10	protein_coding	Male
ENSG00000107551	0.5715550247186673	0.5387168228142611	RASSF4	chr10	protein_coding	Female
ENSG00000107554	1.592972654363133e-4	6.102513735031129e-5	DNMBP	chr10	protein_coding	Female
ENSG00000107560	0.006298150615046804	0.003636728928569255	RAB11FIP2	chr10	protein_coding	Female
ENSG00000107566	1.767207174707486e-5	5.311988788486605e-6	ERLIN1	chr10	protein_coding	Female
ENSG00000107625	9.677467648613146e-4	4.5463101114864813e-4	DDX50	chr10	protein_coding	Male
ENSG00000107643	0.35422700938608626	0.3164920528037524	MAPK8	chr10	protein_coding	Male
ENSG00000107651	0.03125714292584162	0.021570601194097424	SEC23IP	chr10	protein_coding	Female
ENSG00000107669	0.19932203604395451	0.1680103427013573	ATE1	chr10	protein_coding	Female
ENSG00000107672	2.489312233114359e-6	6.063917312437996e-7	NSMCE4A	chr10	protein_coding	Female
ENSG00000107679	0.004923757216147545	0.0027671085987388106	PLEKHA1	chr10	protein_coding	Female
ENSG00000107731	0.014726026512397945	0.009360262312471215	UNC5B	chr10	protein_coding	Female
ENSG00000107738	4.5234703718982714e-4	1.9519111923801968e-4	VSIR	chr10	protein_coding	Female
ENSG00000107742	0.0030278587680234114	0.001616700081557523	SPOCK2	chr10	protein_coding	Male
ENSG00000107758	1.4800744628725686e-6	3.4138601774237384e-7	PPP3CB	chr10	protein_coding	Male
ENSG00000107779	2.5105430322032024e-8	3.4716048075442364e-9	BMPR1A	chr10	protein_coding	Female
ENSG00000107789	0.19467185254225566	0.16367372721892415	MINPP1	chr10	protein_coding	Female
ENSG00000107798	0.001114814747890679	5.29742029843201e-4	LIPA	chr10	protein_coding	Female
ENSG00000107816	0.24583114511227055	0.21174579497984009	LZTS2	chr10	protein_coding	Male
ENSG00000107854	6.378612162413742e-6	1.7242863495192374e-6	TNKS2	chr10	protein_coding	Female
ENSG00000107872	1.329959256656405e-10	8.631917328331448e-12	FBXL15	chr10	protein_coding	Male
ENSG00000107874	2.3035490309825135e-9	2.2840832764534614e-10	CUEDC2	chr10	protein_coding	Male
ENSG00000107882	0.49692273304914153	0.46138528459195366	SUFU	chr10	protein_coding	Male
ENSG00000107929	0.001194120624721775	5.728754500946629e-4	LARP4B	chr10	protein_coding	Male
ENSG00000107937	9.998789715088606e-7	2.1926762062607006e-7	GTPBP4	chr10	protein_coding	Male
ENSG00000107938	4.5254671729833434e-8	6.721408083535183e-9	EDRF1	chr10	protein_coding	Female
ENSG00000107949	7.88790326666259e-4	3.621868982951227e-4	BCCIP	chr10	protein_coding	Female
ENSG00000107954	0.02104194769070621	0.013954814363833655	NEURL1	chr10	protein_coding	Male
ENSG00000107959	0.01767211801863117	0.011484655149644002	PITRM1	chr10	protein_coding	Male
ENSG00000107960	0.8738707221224671	0.8603627102151825	STN1	chr10	protein_coding	Male
ENSG00000108010	0.15727307280852043	0.12903743779829346	GLRX3	chr10	protein_coding	Male
ENSG00000108055	0.0014234487560801734	6.97475310037608e-4	SMC3	chr10	protein_coding	Female
ENSG00000108061	0.4676664586183551	0.43130352976591757	SHOC2	chr10	protein_coding	Female
ENSG00000108064	0.0023881090864389326	0.0012386411780859348	TFAM	chr10	protein_coding	Female
ENSG00000108094	0.281801788192866	0.2459566217275103	CUL2	chr10	protein_coding	Male
ENSG00000108106	3.078054347868402e-9	3.1557294319798033e-10	UBE2S	chr19	protein_coding	Male
ENSG00000108175	0.05313299970130054	0.03873034003741323	ZMIZ1	chr10	protein_coding	Female
ENSG00000108176	0.6296156330113704	0.5997148999043959	DNAJC12	chr10	protein_coding	Female
ENSG00000108219	0.9203757853502663	0.9113768601745722	TSPAN14	chr10	protein_coding	Female
ENSG00000108231	9.000391911755688e-4	4.201412110404252e-4	LGI1	chr10	protein_coding	Female
ENSG00000108239	1.278331008699588e-7	2.181935691355196e-8	TBC1D12	chr10	protein_coding	Female
ENSG00000108256	1.5734802745705064e-8	2.0322349760958117e-9	NUFIP2	chr17	protein_coding	Female
ENSG00000108262	8.763414904943512e-4	4.072837674883422e-4	GIT1	chr17	protein_coding	Male
ENSG00000108298	0.013688755786347338	0.008615541517824905	RPL19	chr17	protein_coding	Female
ENSG00000108309	1.0118068425512266e-11	4.089060151478092e-13	RUNDC3A	chr17	protein_coding	Male
ENSG00000108312	9.387778369611529e-6	2.6312704062324895e-6	UBTF	chr17	protein_coding	Male
ENSG00000108344	1.7269050725222258e-10	1.1690660096132398e-11	PSMD3	chr17	protein_coding	Male
ENSG00000108352	4.555440433812912e-5	1.5156521715256109e-5	RAPGEFL1	chr17	protein_coding	Male
ENSG00000108384	0.1545467345719006	0.12651274267823617	RAD51C	chr17	protein_coding	Male
ENSG00000108389	0.007929851247989098	0.004674174355132786	MTMR4	chr17	protein_coding	Male
ENSG00000108395	2.2213238672639218e-8	3.0282318108523898e-9	TRIM37	chr17	protein_coding	Male
ENSG00000108406	0.021350855595733628	0.014175584355860022	DHX40	chr17	protein_coding	Female
ENSG00000108423	6.853647441489002e-7	1.4480795273990638e-7	TUBD1	chr17	protein_coding	Female
ENSG00000108439	1.1820948973033013e-5	3.3969129835906393e-6	PNPO	chr17	protein_coding	Male
ENSG00000108506	2.7840615363624373e-6	6.872657726880363e-7	INTS2	chr17	protein_coding	Female
ENSG00000108509	6.184930736284361e-7	1.288359256641039e-7	CAMTA2	chr17	protein_coding	Male
ENSG00000108510	1.867533600096776e-8	2.4798425493416544e-9	MED13	chr17	protein_coding	Female
ENSG00000108523	1.314028576341817e-5	3.817645179426827e-6	RNF167	chr17	protein_coding	Male
ENSG00000108528	1.2485910703212075e-11	5.214628561648002e-13	SLC25A11	chr17	protein_coding	Male
ENSG00000108551	0.40478850862575955	0.3674721268826268	RASD1	chr17	protein_coding	Female
ENSG00000108557	0.0010500511772432758	4.970118385257073e-4	RAI1	chr17	protein_coding	Male
ENSG00000108578	0.5245199354744917	0.49003710891289465	BLMH	chr17	protein_coding	Male
ENSG00000108582	6.2935688720190065e-6	1.7001250859230038e-6	CPD	chr17	protein_coding	Female
ENSG00000108591	0.0015341407304632828	7.588560909042702e-4	DRG2	chr17	protein_coding	Male
ENSG00000108592	0.0017509171858950086	8.765183714844554e-4	FTSJ3	chr17	protein_coding	Male
ENSG00000108599	2.0838996667524028e-4	8.206361570626605e-5	AKAP10	chr17	protein_coding	Female
ENSG00000108604	8.980469811370434e-4	4.1870949199675726e-4	SMARCD2	chr17	protein_coding	Female
ENSG00000108639	0.0033961917610818505	0.0018355058181692022	SYNGR2	chr17	protein_coding	Female
ENSG00000108641	0.12369949327097282	0.09888817857633873	B9D1	chr17	protein_coding	Male
ENSG00000108651	0.00848952250247998	0.005038850584859614	UTP6	chr17	protein_coding	Female
ENSG00000108654	0.21648845698190736	0.18397184639322903	DDX5	chr17	protein_coding	Female
ENSG00000108666	1.5698402968258412e-4	5.9963543137904845e-5	C17orf75	chr17	protein_coding	Male
ENSG00000108671	1.57837468925444e-6	3.675868421478121e-7	PSMD11	chr17	protein_coding	Male
ENSG00000108684	2.8057872676695956e-8	3.937351161540256e-9	ASIC2	chr17	protein_coding	Male
ENSG00000108733	0.05028801340251189	0.036478594320287515	PEX12	chr17	protein_coding	Female
ENSG00000108773	0.1538531318473054	0.12588764964542998	KAT2A	chr17	protein_coding	Male
ENSG00000108774	0.19537346619872475	0.164372778387697	RAB5C	chr17	protein_coding	Male
ENSG00000108788	2.5916656057446984e-4	1.0473813882979784e-4	MLX	chr17	protein_coding	Male
ENSG00000108797	2.3761260898613863e-8	3.259180305769459e-9	CNTNAP1	chr17	protein_coding	Male
ENSG00000108819	1.3503853960015648e-7	2.3151450093368096e-8	PPP1R9B	chr17	protein_coding	Male
ENSG00000108829	2.212104498199257e-5	6.807901449435277e-6	LRRC59	chr17	protein_coding	Male
ENSG00000108830	2.647594794191428e-5	8.301007237212532e-6	RND2	chr17	protein_coding	Male
ENSG00000108852	4.216634417203243e-5	1.3883992270444795e-5	MPP2	chr17	protein_coding	Male
ENSG00000108854	2.019913088994456e-4	7.937455289651369e-5	SMURF2	chr17	protein_coding	Female
ENSG00000108861	2.0583375803111284e-9	2.0067785143735464e-10	DUSP3	chr17	protein_coding	Male
ENSG00000108883	5.083681611097119e-4	2.2220692320038996e-4	EFTUD2	chr17	protein_coding	Male
ENSG00000108924	6.339021593126655e-4	2.835707210483327e-4	HLF	chr17	protein_coding	Male
ENSG00000108947	2.4864143114111447e-10	1.8013132826872807e-11	EFNB3	chr17	protein_coding	Male
ENSG00000109016	0.04246890607758669	0.03025696995992325	DHRS7B	chr17	protein_coding	Male
ENSG00000109079	1.613550801153539e-4	6.188859065044629e-5	TNFAIP1	chr17	protein_coding	Male
ENSG00000109083	0.8070036522942322	0.7889683718630361	IFT20	chr17	protein_coding	Male
ENSG00000109099	0.17688112238496154	0.14714050499016346	PMP22	chr17	protein_coding	Female
ENSG00000109103	0.4369303391215038	0.400516087001777	UNC119	chr17	protein_coding	Male
ENSG00000109107	0.018811090113423416	0.012315930215800356	ALDOC	chr17	protein_coding	Male
ENSG00000109111	0.02442134747575997	0.01643932590578907	SUPT6H	chr17	protein_coding	Male
ENSG00000109113	0.024685999738816425	0.016638166133676625	RAB34	chr17	protein_coding	Female
ENSG00000109133	0.001038464790949293	4.912193399445593e-4	TMEM33	chr4	protein_coding	Female
ENSG00000109158	0.5772376381918305	0.544825467987	GABRA4	chr4	protein_coding	Male
ENSG00000109171	5.638572833264934e-4	2.4934893737941306e-4	SLAIN2	chr4	protein_coding	Female
ENSG00000109180	3.578360395297044e-4	1.5004522637138083e-4	OCIAD1	chr4	protein_coding	Male
ENSG00000109184	0.7777282726752427	0.7574504147416299	DCUN1D4	chr4	protein_coding	Female
ENSG00000109320	5.9006900197510396e-8	9.110107135438331e-9	NFKB1	chr4	protein_coding	Female
ENSG00000109323	3.527154718314349e-10	2.7162277232945026e-11	MANBA	chr4	protein_coding	Female
ENSG00000109381	1.0868499477826071e-8	1.343002030643002e-9	ELF2	chr4	protein_coding	Female
ENSG00000109436	1.4750676220878248e-12	3.983328153510282e-14	TBC1D9	chr4	protein_coding	Male
ENSG00000109452	8.467106358721694e-7	1.8273591072117348e-7	INPP4B	chr4	protein_coding	Female
ENSG00000109458	1.7337431388582916e-12	4.859453252596571e-14	GAB1	chr4	protein_coding	Female
ENSG00000109472	0.18547746842249194	0.15518344853115654	CPE	chr4	protein_coding	Female
ENSG00000109475	0.006608935421214164	0.0038340318161992964	RPL34	chr4	protein_coding	Female
ENSG00000109536	0.006199548483204947	0.0035717111896441944	FRG1	chr4	protein_coding	Female
ENSG00000109586	0.016825266524456924	0.010876338598824841	GALNT7	chr4	protein_coding	Female
ENSG00000109606	0.17873205682447557	0.14884074720004517	DHX15	chr4	protein_coding	Female
ENSG00000109618	5.538159559336647e-4	2.444958978565513e-4	SEPSECS	chr4	protein_coding	Female
ENSG00000109670	1.1042695674319086e-7	1.851931735678245e-8	FBXW7	chr4	protein_coding	Male
ENSG00000109685	0.046087011634297265	0.03313938949995749	NSD2	chr4	protein_coding	Male
ENSG00000109686	0.03632316441441491	0.025469171062533224	SH3D19	chr4	protein_coding	Female
ENSG00000109736	0.02570673063789998	0.017405125101794466	MFSD10	chr4	protein_coding	Male
ENSG00000109738	0.0052333885163159625	0.0029644010005354317	GLRB	chr4	protein_coding	Male
ENSG00000109762	8.329133748667359e-4	3.846959995659754e-4	SNX25	chr4	protein_coding	Male
ENSG00000109771	9.171964803501839e-14	1.3494463534344824e-15	LRP2BP	chr4	protein_coding	Female
ENSG00000109794	0.03470745599079768	0.024226379561134125	FAM149A	chr4	protein_coding	Male
ENSG00000109814	4.4727496567516895e-4	1.9262936178858893e-4	UGDH	chr4	protein_coding	Female
ENSG00000109832	5.602190412161148e-4	2.4758353381242954e-4	DDX25	chr11	protein_coding	Male
ENSG00000109846	0.019707321747453498	0.0129761124942959	CRYAB	chr11	protein_coding	Female
ENSG00000109854	0.7035095415595708	0.6787468442218747	HTATIP2	chr11	protein_coding	Female
ENSG00000109861	0.03392719390833187	0.023624877180976417	CTSC	chr11	protein_coding	Female
ENSG00000109881	0.015230307141797234	0.009724761716296082	CCDC34	chr11	protein_coding	Male
ENSG00000109906	0.0037899700159139656	0.0020751488680113713	ZBTB16	chr11	protein_coding	Female
ENSG00000109911	5.445645830566315e-13	1.1155992948361946e-14	ELP4	chr11	protein_coding	Female
ENSG00000109917	0.0017810663382944794	8.939331002334709e-4	ZPR1	chr11	protein_coding	Male
ENSG00000109971	0.10104403624698542	0.07901739607060095	HSPA8	chr11	protein_coding	Male
ENSG00000110002	5.786182122010766e-7	1.1907498360782003e-7	VWA5A	chr11	protein_coding	Female
ENSG00000110031	0.44217817167020274	0.40594418423470796	LPXN	chr11	protein_coding	Female
ENSG00000110042	3.6546644434786378e-6	9.287251388633209e-7	DTX4	chr11	protein_coding	Male
ENSG00000110046	0.00938634057673182	0.005634076856095849	ATG2A	chr11	protein_coding	Male
ENSG00000110048	0.0024520200168642375	0.001275671462354083	OSBP	chr11	protein_coding	Male
ENSG00000110066	9.086142220377023e-8	1.4874232259449488e-8	KMT5B	chr11	protein_coding	Female
ENSG00000110074	2.1987740890541804e-6	5.294747922799246e-7	FOXRED1	chr11	protein_coding	Male
ENSG00000110075	6.234417287451988e-11	3.477433611308074e-12	PPP6R3	chr11	protein_coding	Female
ENSG00000110076	5.1267797872586826e-9	5.628525346101115e-10	NRXN2	chr11	protein_coding	Male
ENSG00000110080	0.13994298845050762	0.11332006961221847	ST3GAL4	chr11	protein_coding	Female
ENSG00000110090	0.1399936049622282	0.11338712877935199	CPT1A	chr11	protein_coding	Female
ENSG00000110107	5.5440434504546304e-8	8.45622792796786e-9	PRPF19	chr11	protein_coding	Male
ENSG00000110148	4.093840748590439e-10	3.209809023478117e-11	CCKBR	chr11	protein_coding	Male
ENSG00000110171	3.811324036884977e-12	1.259912499389298e-13	TRIM3	chr11	protein_coding	Male
ENSG00000110172	0.00710500459743391	0.004142325522351589	CHORDC1	chr11	protein_coding	Female
ENSG00000110200	3.2611323195418674e-8	4.65225320191651e-9	ANAPC15	chr11	protein_coding	Male
ENSG00000110218	7.988560909668396e-5	2.83345083386972e-5	PANX1	chr11	protein_coding	Male
ENSG00000110237	0.020883408012785005	0.013838004601823084	ARHGEF17	chr11	protein_coding	Male
ENSG00000110315	0.0012525797624485112	6.051200118803311e-4	RNF141	chr11	protein_coding	Female
ENSG00000110328	0.778498342027656	0.758272898557527	GALNT18	chr11	protein_coding	Male
ENSG00000110330	0.042620540593197115	0.03036897072531375	BIRC2	chr11	protein_coding	Female
ENSG00000110367	0.020643426154469686	0.013663606770273817	DDX6	chr11	protein_coding	Female
ENSG00000110395	0.01769945543717633	0.011504069182558039	CBL	chr11	protein_coding	Female
ENSG00000110400	0.007494730189596895	0.0043918742045938415	NECTIN1	chr11	protein_coding	Male
ENSG00000110422	2.0004905808188912e-4	7.851818417126015e-5	HIPK3	chr11	protein_coding	Female
ENSG00000110429	0.9260701964012511	0.9176192345568221	FBXO3	chr11	protein_coding	Female
ENSG00000110435	1.3000981641232034e-7	2.2251424021402813e-8	PDHX	chr11	protein_coding	Male
ENSG00000110442	0.05017464851886781	0.03637299922892131	COMMD9	chr11	protein_coding	Male
ENSG00000110514	4.193816198250275e-7	8.259541167054039e-8	MADD	chr11	protein_coding	Male
ENSG00000110583	0.010233568934811246	0.006212183246674226	NAA40	chr11	protein_coding	Male
ENSG00000110619	1.8010304188412136e-9	1.7156663734747756e-10	CARS	chr11	protein_coding	Male
ENSG00000110675	0.0014621944358274826	7.186388148149225e-4	ELMOD1	chr11	protein_coding	Male
ENSG00000110697	3.8606300893657226e-4	1.63319140478522e-4	PITPNM1	chr11	protein_coding	Male
ENSG00000110700	0.0262670883368044	0.017830996738551454	RPS13	chr11	protein_coding	Female
ENSG00000110713	2.485450961829135e-8	3.4253351555145917e-9	NUP98	chr11	protein_coding	Female
ENSG00000110717	1.756307617825517e-5	5.274319831909202e-6	NDUFS8	chr11	protein_coding	Male
ENSG00000110721	0.1458933553713033	0.1187497736568174	CHKA	chr11	protein_coding	Female
ENSG00000110756	2.576919013090019e-10	1.876478879072907e-11	HPS5	chr11	protein_coding	Female
ENSG00000110786	0.0031838345333309037	0.0017100621648433424	PTPN5	chr11	protein_coding	Male
ENSG00000110799	1.1302308218432837e-6	2.5143136543287126e-7	VWF	chr12	protein_coding	Female
ENSG00000110841	3.466303629058068e-8	4.99659001562705e-9	PPFIBP1	chr12	protein_coding	Female
ENSG00000110844	2.3523753422092625e-9	2.3394514065364486e-10	PRPF40B	chr12	protein_coding	Male
ENSG00000110851	0.03951697446250155	0.027955159231923297	PRDM4	chr12	protein_coding	Male
ENSG00000110871	0.05180640122695438	0.03769580214055513	COQ5	chr12	protein_coding	Female
ENSG00000110880	0.37752882856788333	0.3399130499509138	CORO1C	chr12	protein_coding	Male
ENSG00000110881	4.129310449174509e-9	4.3966982086853713e-10	ASIC1	chr12	protein_coding	Male
ENSG00000110906	0.7395036648136377	0.7164350618047385	KCTD10	chr12	protein_coding	Female
ENSG00000110921	0.03492012156329479	0.024387830498622864	MVK	chr12	protein_coding	Male
ENSG00000110925	0.0017377145251884457	8.694236096319507e-4	CSRNP2	chr12	protein_coding	Male
ENSG00000110931	3.335786574582436e-6	8.411686417701124e-7	CAMKK2	chr12	protein_coding	Male
ENSG00000110955	1.8491536012947773e-12	5.286247840557749e-14	ATP5B	chr12	protein_coding	Male
ENSG00000111011	0.8017341827028591	0.7831447598987794	RSRC2	chr12	protein_coding	Male
ENSG00000111052	0.761560076146539	0.7397181445464707	LIN7A	chr12	protein_coding	Female
ENSG00000111058	1.4583644001872525e-5	4.287230106519374e-6	ACSS3	chr12	protein_coding	Female
ENSG00000111077	0.7765535865085658	0.7561617333196827	TNS2	chr12	protein_coding	Female
ENSG00000111110	2.790025957531014e-4	1.1375514269247735e-4	PPM1H	chr12	protein_coding	Male
ENSG00000111144	0.25199240027591063	0.21770979511685434	LTA4H	chr12	protein_coding	Female
ENSG00000111145	0.02970089009882166	0.02040812627239082	ELK3	chr12	protein_coding	Female
ENSG00000111218	4.563062089857692e-6	1.1884611849643321e-6	PRMT8	chr12	protein_coding	Male
ENSG00000111224	1.777881564400265e-10	1.2317197913341997e-11	PARP11	chr12	protein_coding	Female
ENSG00000111231	0.011117038343998076	0.006807490841803831	GPN3	chr12	protein_coding	Female
ENSG00000111249	0.06857689877809475	0.05137360561223319	CUX2	chr12	protein_coding	Male
ENSG00000111261	0.0010795396686848074	5.117735779192062e-4	MANSC1	chr12	protein_coding	Male
ENSG00000111266	0.01902618350414336	0.012476243992567049	DUSP16	chr12	protein_coding	Female
ENSG00000111271	3.771649744698583e-10	2.9326078189992706e-11	ACAD10	chr12	protein_coding	Female
ENSG00000111344	9.064207051236734e-4	4.234577407212468e-4	RASAL1	chr12	protein_coding	Male
ENSG00000111361	0.31461717837356534	0.27743967587276874	EIF2B1	chr12	protein_coding	Male
ENSG00000111371	9.567729987982116e-4	4.4876297559796923e-4	SLC38A1	chr12	protein_coding	Male
ENSG00000111450	4.132951391324286e-5	1.3558420478289839e-5	STX2	chr12	protein_coding	Female
ENSG00000111530	0.15631682249117815	0.1280850586662944	CAND1	chr12	protein_coding	Male
ENSG00000111554	2.2545489643839787e-12	6.928030154080576e-14	MDM1	chr12	protein_coding	Female
ENSG00000111581	1.1071296164443819e-8	1.3711541017515856e-9	NUP107	chr12	protein_coding	Female
ENSG00000111596	1.0677609740922626e-7	1.7857330379641525e-8	CNOT2	chr12	protein_coding	Female
ENSG00000111615	0.07959304534604307	0.060626791221774126	KRR1	chr12	protein_coding	Male
ENSG00000111640	1.1074234953971597e-12	2.7308174003586196e-14	GAPDH	chr12	protein_coding	Male
ENSG00000111647	0.00330506347680024	0.0017822537102290892	UHRF1BP1L	chr12	protein_coding	Male
ENSG00000111652	1.0976072123377864e-12	2.6573971059486403e-14	COPS7A	chr12	protein_coding	Male
ENSG00000111653	0.35810787624456863	0.3206264298437031	ING4	chr12	protein_coding	Male
ENSG00000111666	8.139516022189296e-6	2.2594186853660765e-6	CHPT1	chr12	protein_coding	Female
ENSG00000111667	9.43711139800926e-10	8.269226022466443e-11	USP5	chr12	protein_coding	Male
ENSG00000111669	1.1786550037756192e-17	4.7194492189544303e-20	TPI1	chr12	protein_coding	Male
ENSG00000111674	2.072944926013682e-11	9.477753595983964e-13	ENO2	chr12	protein_coding	Male
ENSG00000111676	5.532046227741085e-4	2.4407146873114128e-4	ATN1	chr12	protein_coding	Male
ENSG00000111711	0.21457604171762987	0.18218682823180454	GOLT1B	chr12	protein_coding	Female
ENSG00000111726	5.2977916778274165e-9	5.845873115025132e-10	CMAS	chr12	protein_coding	Male
ENSG00000111727	3.163984608268768e-10	2.3923600911763104e-11	HCFC2	chr12	protein_coding	Female
ENSG00000111737	6.011144616147968e-8	9.331015993219724e-9	RAB35	chr12	protein_coding	Male
ENSG00000111752	0.011152920857206058	0.006833617584543799	PHC1	chr12	protein_coding	Male
ENSG00000111783	0.02188128182607466	0.014564428949881893	RFX4	chr12	protein_coding	Female
ENSG00000111786	1.0422772915389124e-9	9.249373860104138e-11	SRSF9	chr12	protein_coding	Male
ENSG00000111817	1.4988248369544124e-12	4.075396707241721e-14	DSE	chr6	protein_coding	Female
ENSG00000111843	0.700600088164163	0.6753770704265214	TMEM14C	chr6	protein_coding	Female
ENSG00000111850	2.4803383544781393e-6	6.03281849510839e-7	SMIM8	chr6	protein_coding	Female
ENSG00000111859	0.0022091133618425216	0.001134898819004115	NEDD9	chr6	protein_coding	Female
ENSG00000111860	1.070350068547754e-6	2.3641590116354152e-7	CEP85L	chr6	protein_coding	Female
ENSG00000111875	1.4007234864009838e-6	3.2086598161341096e-7	ASF1A	chr6	protein_coding	Female
ENSG00000111877	2.228295009079459e-4	8.853836301091397e-5	MCM9	chr6	protein_coding	Female
ENSG00000111879	0.1486881300412636	0.12114233364860832	FAM184A	chr6	protein_coding	Female
ENSG00000111880	2.1559126894241012e-4	8.52006094973078e-5	RNGTT	chr6	protein_coding	Female
ENSG00000111907	5.638836187717722e-10	4.578699278973697e-11	TPD52L1	chr6	protein_coding	Female
ENSG00000111912	0.38262747085541715	0.3454300521410996	NCOA7	chr6	protein_coding	Male
ENSG00000111913	0.7193284442581315	0.6955495451323622	FAM65B	chr6	protein_coding	Female
ENSG00000112033	0.14224907028225614	0.1154501348159152	PPARD	chr6	protein_coding	Male
ENSG00000112079	2.1328200326244168e-8	2.8877179694905505e-9	STK38	chr6	protein_coding	Female
ENSG00000112118	0.010063687907682453	0.00608750504221112	MCM3	chr6	protein_coding	Female
ENSG00000112130	9.849290468082791e-5	3.5695538226816485e-5	RNF8	chr6	protein_coding	Male
ENSG00000112137	0.024952078589721007	0.016831442155129807	PHACTR1	chr6	protein_coding	Male
ENSG00000112139	0.010585962998248126	0.006446801192712799	MDGA1	chr6	protein_coding	Male
ENSG00000112144	4.930822664831663e-4	2.1492858640541034e-4	ICK	chr6	protein_coding	Female
ENSG00000112146	2.926308289851613e-13	5.5623489477852915e-15	FBXO9	chr6	protein_coding	Male
ENSG00000112149	0.5445455034822065	0.5108251608231444	CD83	chr6	protein_coding	Male
ENSG00000112183	0.38543382708341506	0.34835838771502253	RBM24	chr6	protein_coding	Female
ENSG00000112186	2.0801823515559195e-5	6.347665114115605e-6	CAP2	chr6	protein_coding	Male
ENSG00000112200	8.454917281873463e-10	7.298359549582549e-11	ZNF451	chr6	protein_coding	Female
ENSG00000112208	7.192584522317381e-4	3.271122339789374e-4	BAG2	chr6	protein_coding	Female
ENSG00000112218	1.567712325572125e-4	5.985306392444094e-5	GPR63	chr6	protein_coding	Female
ENSG00000112234	8.856803175858736e-10	7.694754970738616e-11	FBXL4	chr6	protein_coding	Female
ENSG00000112237	4.1280047565806226e-4	1.765905005282743e-4	CCNC	chr6	protein_coding	Female
ENSG00000112242	0.014361816066391718	0.009091314425861896	E2F3	chr6	protein_coding	Male
ENSG00000112249	1.9508992723094324e-12	5.686111111210098e-14	ASCC3	chr6	protein_coding	Female
ENSG00000112276	4.6700682210293945e-9	5.048839933527449e-10	BVES	chr6	protein_coding	Female
ENSG00000112290	0.013923798618863179	0.008789405981681115	WASF1	chr6	protein_coding	Male
ENSG00000112294	0.14133471541620618	0.11461812427225437	ALDH5A1	chr6	protein_coding	Female
ENSG00000112304	0.0022986231121572727	0.001187946575330372	ACOT13	chr6	protein_coding	Female
ENSG00000112305	1.1506582458419955e-6	2.565113921729898e-7	SMAP1	chr6	protein_coding	Male
ENSG00000112308	0.04752508017003976	0.0342716640844656	C6orf62	chr6	protein_coding	Female
ENSG00000112309	0.025224464719933965	0.017036320198685263	B3GAT2	chr6	protein_coding	Female
ENSG00000112312	8.812959401594953e-8	1.4326802818660129e-8	GMNN	chr6	protein_coding	Female
ENSG00000112320	0.02487839868086966	0.016779424680653594	SOBP	chr6	protein_coding	Male
ENSG00000112339	0.21187165205088887	0.17969336128871363	HBS1L	chr6	protein_coding	Male
ENSG00000112367	0.20747575831162796	0.17552074348273952	FIG4	chr6	protein_coding	Male
ENSG00000112419	0.3674642680932117	0.3298247583714003	PHACTR2	chr6	protein_coding	Female
ENSG00000112425	0.4826172300944522	0.4465748594327751	EPM2A	chr6	protein_coding	Female
ENSG00000112473	7.804363185633625e-9	9.244017107855453e-10	SLC39A7	chr6	protein_coding	Male
ENSG00000112511	0.20174899166937446	0.17022512464067438	PHF1	chr6	protein_coding	Male
ENSG00000112514	6.785143191068597e-5	2.3579620438651646e-5	CUTA	chr6	protein_coding	Male
ENSG00000112531	2.582193445021657e-10	1.8827241525765502e-11	QKI	chr6	protein_coding	Female
ENSG00000112541	0.02398780630952445	0.01610057806863323	PDE10A	chr6	protein_coding	Female
ENSG00000112576	0.8728843411973998	0.8591477313024038	CCND3	chr6	protein_coding	Male
ENSG00000112640	1.5319567060991352e-14	1.654781431301794e-16	PPP2R5D	chr6	protein_coding	Male
ENSG00000112651	2.595690148208327e-7	4.851057014111288e-8	MRPL2	chr6	protein_coding	Male
ENSG00000112658	7.391079591019911e-4	3.368966812370096e-4	SRF	chr6	protein_coding	Male
ENSG00000112667	0.00852238011806922	0.005060733589061125	DNPH1	chr6	protein_coding	Male
ENSG00000112685	7.0881792425604e-5	2.4784535856052055e-05	EXOC2	chr6	protein_coding	Female
ENSG00000112701	7.757978431567768e-7	1.6543226192653121e-7	SENP6	chr6	protein_coding	Female
ENSG00000112739	0.036194878068528454	0.025369107665687094	PRPF4B	chr6	protein_coding	Female
ENSG00000112759	1.8741531183004246e-11	8.499046173873794e-13	SLC29A1	chr6	protein_coding	Male
ENSG00000112763	2.7444235158390144e-4	1.1167828256091343e-4	BTN2A1	chr6	protein_coding	Male
ENSG00000112769	1.397690947365032e-8	1.7830678814508742e-9	LAMA4	chr6	protein_coding	Female
ENSG00000112787	0.1818926990736742	0.151811552453426	FBRSL1	chr12	protein_coding	Male
ENSG00000112851	4.045896267215984e-6	1.0368103666429265e-6	ERBIN	chr5	protein_coding	Female
ENSG00000112855	0.20158117828492902	0.17006476164088433	HARS2	chr5	protein_coding	Male
ENSG00000112874	5.7687607004575656e-8	8.874190033667844e-9	NUDT12	chr5	protein_coding	Female
ENSG00000112941	0.0031856107163905872	0.0017113128059276746	PAPD7	chr5	protein_coding	Male
ENSG00000112972	9.348512483474364e-8	1.5364675047334254e-8	HMGCS1	chr5	protein_coding	Male
ENSG00000112981	0.5797555040184853	0.547417898384155	NME5	chr5	protein_coding	Male
ENSG00000112983	3.480935818546858e-4	1.4540905188566164e-4	BRD8	chr5	protein_coding	Male
ENSG00000113068	0.0034473751026268397	0.0018679835852673044	PFDN1	chr5	protein_coding	Male
ENSG00000113108	8.423048589156017e-5	3.0063828328741047e-5	APBB3	chr5	protein_coding	Male
ENSG00000113140	0.0027718263780570724	0.0014632166623713143	SPARC	chr5	protein_coding	Female
ENSG00000113141	1.6571799310086968e-5	4.946149978119752e-6	IK	chr5	protein_coding	Male
ENSG00000113161	2.0436239068962288e-4	8.03633835443037e-5	HMGCR	chr5	protein_coding	Male
ENSG00000113163	0.8138778698244451	0.7964468324783586	COL4A3BP	chr5	protein_coding	Male
ENSG00000113231	0.005936698186745171	0.0034070091186246846	PDE8B	chr5	protein_coding	Female
ENSG00000113248	0.38274485578082273	0.3456073066865293	PCDHB15	chr5	protein_coding	Female
ENSG00000113273	0.06900798185500892	0.05172867622058123	ARSB	chr5	protein_coding	Female
ENSG00000113296	0.163873214293055	0.13503250519408172	THBS4	chr5	protein_coding	Female
ENSG00000113300	2.1513257189916213e-8	2.918783473853052e-9	CNOT6	chr5	protein_coding	Female
ENSG00000113312	0.011104965908237377	0.006799064237513805	TTC1	chr5	protein_coding	Male
ENSG00000113319	1.3311247753017337e-4	4.999000110617275e-5	RASGRF2	chr5	protein_coding	Male
ENSG00000113328	3.082740720714228e-11	1.4984548432934417e-12	CCNG1	chr5	protein_coding	Female
ENSG00000113356	6.871615402180055e-10	5.778069380918698e-11	POLR3G	chr5	protein_coding	Female
ENSG00000113361	0.2955823734234671	0.2590852855047114	CDH6	chr5	protein_coding	Female
ENSG00000113369	2.5252419968055507e-8	3.4966336244062333e-9	ARRDC3	chr5	protein_coding	Female
ENSG00000113391	4.021964020398344e-5	1.3126905569881922e-5	FAM172A	chr5	protein_coding	Female
ENSG00000113441	8.727325726288875e-11	5.266139371110151e-12	LNPEP	chr5	protein_coding	Female
ENSG00000113448	0.0023905420807563233	0.0012403483074750195	PDE4D	chr5	protein_coding	Female
ENSG00000113456	0.034615230851245	0.024155558245575012	RAD1	chr5	protein_coding	Male
ENSG00000113460	0.0013982379600531187	6.839504613240556e-4	BRIX1	chr5	protein_coding	Female
ENSG00000113552	1.9444678167375076e-5	5.890077109458155e-6	GNPDA1	chr5	protein_coding	Male
ENSG00000113558	2.0955992531568774e-8	2.8295175687470642e-9	SKP1	chr5	protein_coding	Male
ENSG00000113569	5.8304787245830786e-8	8.979990511649512e-9	NUP155	chr5	protein_coding	Female
ENSG00000113578	1.7419392499948684e-4	6.725095568003283e-5	FGF1	chr5	protein_coding	Female
ENSG00000113583	0.03539144768291942	0.02475325109846427	C5orf15	chr5	protein_coding	Female
ENSG00000113593	2.0266188105516684e-6	4.824387518089229e-7	PPWD1	chr5	protein_coding	Female
ENSG00000113594	6.2679812712094495e-9	7.124505263551185e-10	LIFR	chr5	protein_coding	Female
ENSG00000113597	0.0020151926641560386	0.0010268306414248853	TRAPPC13	chr5	protein_coding	Male
ENSG00000113615	3.9972283574925095e-9	4.2209302145418615e-10	SEC24A	chr5	protein_coding	Female
ENSG00000113648	0.0252547481990392	0.017061476690942302	H2AFY	chr5	protein_coding	Female
ENSG00000113657	0.16324602934164092	0.13443969489686863	DPYSL3	chr5	protein_coding	Female
ENSG00000113658	1.4605335661070222e-11	6.296927470970772e-13	SMAD5	chr5	protein_coding	Female
ENSG00000113712	0.0022921430730529885	0.0011837438758871286	CSNK1A1	chr5	protein_coding	Female
ENSG00000113732	1.5012466658609928e-9	1.3881534027376531e-10	ATP6V0E1	chr5	protein_coding	Female
ENSG00000113742	4.888756803955183e-7	9.805771495578794e-8	CPEB4	chr5	protein_coding	Female
ENSG00000113749	0.04353718672284606	0.031123473551661156	HRH2	chr5	protein_coding	Male
ENSG00000113758	4.6666677211743165e-8	6.983271280312065e-9	DBN1	chr5	protein_coding	Male
ENSG00000113761	0.03797687998232399	0.026754051171136477	ZNF346	chr5	protein_coding	Female
ENSG00000113763	0.017661747011322414	0.011474626026445337	UNC5A	chr5	protein_coding	Male
ENSG00000113810	7.540371671545745e-5	2.6590359921914268e-5	SMC4	chr3	protein_coding	Female
ENSG00000113838	0.06487853889361013	0.048325117106805794	TBCCD1	chr3	protein_coding	Female
ENSG00000113851	0.007693169462623935	0.004516755141246291	CRBN	chr3	protein_coding	Female
ENSG00000113966	5.471997217724349e-6	1.4542396926515777e-6	ARL6	chr3	protein_coding	Male
ENSG00000113971	9.968749518979777e-14	1.5408218905067093e-15	NPHP3	chr3	protein_coding	Female
ENSG00000114030	0.02889220376619936	0.019793271543712514	KPNA1	chr3	protein_coding	Male
ENSG00000114054	0.4389506052769559	0.40273585192232486	PCCB	chr3	protein_coding	Female
ENSG00000114107	2.325517180551112e-9	2.3084098281660166e-10	CEP70	chr3	protein_coding	Female
ENSG00000114120	0.3040502420232821	0.26710214947831673	SLC25A36	chr3	protein_coding	Male
ENSG00000114126	0.22833433864566108	0.1951015822155309	TFDP2	chr3	protein_coding	Female
ENSG00000114127	1.912299013948817e-14	2.1724600028099051e-16	XRN1	chr3	protein_coding	Female
ENSG00000114166	8.728048919902201e-4	4.053150196810902e-4	KAT2B	chr3	protein_coding	Female
ENSG00000114209	0.22856896392785572	0.19538719516321032	PDCD10	chr3	protein_coding	Female
ENSG00000114251	0.8501805224441301	0.8352178519215545	WNT5A	chr3	protein_coding	Female
ENSG00000114279	3.767470266420421e-5	1.2184024802382086e-5	FGF12	chr3	protein_coding	Male
ENSG00000114302	0.21294095053333165	0.1806597448839915	PRKAR2A	chr3	protein_coding	Female
ENSG00000114331	3.025870152121701e-9	3.0965930693563174e-10	ACAP2	chr3	protein_coding	Female
ENSG00000114374	0	0	USP9Y	chrY	protein_coding	Male
ENSG00000114383	1.1129278628936923e-12	2.774832108468684e-14	TUSC2	chr3	protein_coding	Male
ENSG00000114388	0.3754737277317351	0.33788789503673416	NPRL2	chr3	protein_coding	Male
ENSG00000114416	9.197786686513206e-8	1.508790694566744e-8	FXR1	chr3	protein_coding	Female
ENSG00000114423	5.6883945189852774e-8	8.718779568162554e-9	CBLB	chr3	protein_coding	Female
ENSG00000114439	2.5041514882821417e-11	1.168246480705236e-12	BBX	chr3	protein_coding	Female
ENSG00000114446	0.3637254911834731	0.3261641195732234	IFT57	chr3	protein_coding	Male
ENSG00000114473	0.5928352230142979	0.5609825436512985	IQCG	chr3	protein_coding	Female
ENSG00000114480	0.06407728890393766	0.0476925011834597	GBE1	chr3	protein_coding	Female
ENSG00000114491	5.021033965572405e-8	7.555629842969556e-9	UMPS	chr3	protein_coding	Female
ENSG00000114544	1.4079667213469854e-4	5.321665817997406e-5	SLC41A3	chr3	protein_coding	Male
ENSG00000114573	1.562713804516229e-7	2.7313658730579773e-8	ATP6V1A	chr3	protein_coding	Male
ENSG00000114626	0.005924556159415384	0.003399489249866617	ABTB1	chr3	protein_coding	Male
ENSG00000114631	7.807559545737228e-5	2.759800357167196e-5	PODXL2	chr3	protein_coding	Male
ENSG00000114646	2.791333861826557e-4	1.1384712091256468e-4	CSPG5	chr3	protein_coding	Male
ENSG00000114650	0.005191163105965107	0.00293564890050527	SCAP	chr3	protein_coding	Male
ENSG00000114698	1.2426172807092632e-9	1.1166083209651168e-10	PLSCR4	chr3	protein_coding	Female
ENSG00000114735	6.92935789712395e-11	3.994107960070515e-12	HEMK1	chr3	protein_coding	Female
ENSG00000114739	0.00178753282983714	8.981774047677817e-4	ACVR2B	chr3	protein_coding	Female
ENSG00000114742	5.14255196500045e-4	2.2497168387719633e-4	WDR48	chr3	protein_coding	Female
ENSG00000114745	0.010765261533455755	0.006571029830692102	GORASP1	chr3	protein_coding	Male
ENSG00000114796	0.0038132854845237137	0.0020889802128180473	KLHL24	chr3	protein_coding	Female
ENSG00000114805	0.9682454220154904	0.9650897660167437	PLCH1	chr3	protein_coding	Male
ENSG00000114812	8.211766586720488e-5	2.92332467278447e-5	VIPR1	chr3	protein_coding	Male
ENSG00000114850	2.1906235240201725e-4	8.673555474563528e-5	SSR3	chr3	protein_coding	Female
ENSG00000114853	0.14386744711372945	0.116926629891855	ZBTB47	chr3	protein_coding	Male
ENSG00000114861	6.125933595131896e-11	3.3826972920320456e-12	FOXP1	chr3	protein_coding	Female
ENSG00000114867	1.7291482728949603e-8	2.2719324080964608e-9	EIF4G1	chr3	protein_coding	Male
ENSG00000114902	3.229191268243062e-5	1.0299638309938994e-5	SPCS1	chr3	protein_coding	Male
ENSG00000114904	0.0017050269291365371	8.514814620504003e-4	NEK4	chr3	protein_coding	Female
ENSG00000114923	3.28468747827955e-7	6.294707915354608e-8	SLC4A3	chr2	protein_coding	Male
ENSG00000114933	3.9076175902430097e-11	1.986739178948397e-12	INO80D	chr2	protein_coding	Female
ENSG00000114948	0.02251738504797488	0.01502137503340088	ADAM23	chr2	protein_coding	Male
ENSG00000114978	4.0443669313954414e-13	7.833395304313734e-15	MOB1A	chr2	protein_coding	Female
ENSG00000114988	0.0025361806797957118	0.0013248881286575978	LMAN2L	chr2	protein_coding	Female
ENSG00000114993	0.05056000757088422	0.036680605175971596	RTKN	chr2	protein_coding	Female
ENSG00000114999	1.46304049035367e-11	6.340481499843088e-13	TTL	chr2	protein_coding	Male
ENSG00000115020	2.917387385623227e-6	7.234381793383606e-7	PIKFYVE	chr2	protein_coding	Female
ENSG00000115041	1.0638207555035669e-4	3.8832082703920125e-5	KCNIP3	chr2	protein_coding	Male
ENSG00000115053	2.2285048916899282e-4	8.856745393176844e-5	NCL	chr2	protein_coding	Male
ENSG00000115073	2.603896030693941e-13	4.8494199286599145e-15	ACTR1B	chr2	protein_coding	Male
ENSG00000115084	7.680713935501319e-19	2.5008577971049745e-21	SLC35F5	chr2	protein_coding	Female
ENSG00000115109	6.061174923267515e-5	2.0781493684208016e-5	EPB41L5	chr2	protein_coding	Female
ENSG00000115128	4.6120645709553466e-5	1.5370685445059304e-5	SF3B6	chr2	protein_coding	Female
ENSG00000115137	0.046452487441964334	0.03342751006041567	DNAJC27	chr2	protein_coding	Male
[truncated: 5,153 more rows]
