# Supplementary material for: Relationship between sex biases in gene expression and sex biases in autism and Alzheimer’s disease
Source: Biol Sex Differ. 2024 Jun 7;15:47. doi: 10.1186/s13293-024-00622-2 (PMC11157820; doi:10.1186/s13293-024-00622-2)
Supplement: Supplementary file 7 — Supplementary Material 7. Supplemental Table 6. Complete results from scDRS analysis. Complete scDRS enrichment results for Allen brain atlas cortex single-nucleus data, including male and female enrichments for cell sub-class and cortical layers. [file 13293_2024_622_MOESM7_ESM.xlsx]

## Sheet: Legend
Supplemental Table X: scDRS Analyses of GTEX Sex DEG Signatures
Sheet 1	Genes in Allen Brain Atlas single-cell data and their correlation with individual cell's enrichment scores for male or female upregulated genes from GTEX cortex.
Sheets 2-3	Enrichment of each cortical layer among cells enriched for female and male (respectively) GTEX sex DEGs
Sheets 4-5	Enrichment of each cell subclass for cells enriched for female and male, respectively, GTEX sex DEGs
Sheet 6	Allen Atlas Cell Subclasses and the Corresponding "Superclusters" from Siletti, 2023 used for follow-up

## Sheet: scDRS score-gene count correls
Gene	GTEXFemUpregSet Correlation	GTEXMaleUpregSet Correlation
5-HT3C2	-0.0110178	-0.00105544
A1BG	-0.0215229	-0.0592553
A1BG-AS1	-0.0202193	0.00662584
A1CF	-0.019108	0.0113407
A2M	0.167371	-0.143911
A2M-AS1	-0.00685737	-0.00615983
A2ML1	0.00520712	-0.0203872
A2MP1	-0.00193472	-0.0123542
A3GALT2	-0.00114373	-0.000948219
A4GALT	0.0535205	-0.020886
A4GNT	-0.00188513	-0.00696975
AA06	-0.0297861	0.0119544
AAAS	-0.0357724	0.0115304
AACS	-0.169418	0.0719478
AACSP1	-0.0305957	0.0147359
AADACL2	-0.00979258	0.00229755
AADACL2-AS1	-0.00984462	0.00641282
AADAT	-0.0131454	0.00611682
AAED1	0.0345672	-0.0143396
AAGAB	-0.0399053	0.0498653
AAK1	-0.176938	0.293501
AAMDC	0.032456	-0.0326807
AAMP	0.0284903	0.0978078
AANAT	-0.00605079	-0.0110138
AAR2	-0.00511364	0.0131626
AARD	0.05834	0.020791
AARS	-0.00166884	0.183951
AARS2	-0.0660708	0.0656406
AARSD1	0.0237476	0.0127554
AASDH	-0.00578227	-0.0140309
AASDHPPT	0.0689302	0.0966306
AASS	0.157474	-0.20979
AATBC	-0.0279734	0.028121
AATF	0.000141317	0.0222912
AATK	-0.0646921	-0.00651962
AATK-AS1	-0.0113086	0.00400558
ABAT	0.0459277	0.179035
ABCA1	0.119996	-0.0432551
ABCA10	-0.112566	0.074553
ABCA11P	-0.0423924	-0.0162278
ABCA12	0.00284032	0.0090155
ABCA13	0.00376485	-0.0134336
ABCA17P	-0.0490772	0.00356463
ABCA2	-0.0887371	-0.122309
ABCA3	-0.0785804	0.180033
ABCA4	-0.0318313	0.0380384
ABCA5	-0.133167	0.149493
ABCA6	-0.128852	0.0782005
ABCA7	-0.169691	0.137409
ABCA8	0.0127898	-0.19455
ABCA9	-0.11866	0.0875691
ABCA9-AS1	0.00821058	0.0082517
ABCB1	0.114951	-0.0525781
ABCB10	0.00323591	0.000688863
ABCB10P1	0.000138109	0.0358387
ABCB10P3	-0.000518429	0.00867779
ABCB10P4	0.00585163	0.0159236
ABCB11	0.00431175	-0.00951285
ABCB4	0.0273533	-0.0258888
ABCB5	0.0174155	-0.00267394
ABCB6	-0.0945667	0.0416669
ABCB7	0.00532238	-0.00856218
ABCB8	-0.0730903	0.050969
ABCB9	-0.148467	0.103545
ABCC1	-0.0274815	0.0595838
ABCC10	-0.0653855	0.0210818
ABCC11	0.0094455	-0.00764709
ABCC12	-0.103501	0.0202646
ABCC13	0.00525032	-0.0136885
ABCC2	0.00362468	-0.00397247
ABCC3	-0.0359051	-0.0323295
ABCC4	0.028393	-0.0704949
ABCC5	-0.206781	0.144819
ABCC5-AS1	-0.0238269	0.0121778
ABCC6	0.0178834	-0.00168122
ABCC6P1	-0.0234495	-0.00828938
ABCC6P2	-0.00502711	0.00913702
ABCC8	-0.196907	0.115329
ABCC9	-0.00121077	-0.0356747
ABCD1	-0.00569377	0.00382134
ABCD1P4	0.00398097	0.00854342
ABCD1P5	0.00442097	0.00203644
ABCD2	0.0119201	-0.00203178
ABCD3	0.0729963	-0.00152486
ABCD4	-0.0326898	0.0307337
ABCE1	0.0222877	-0.00316465
ABCF1	-0.0390234	0.103912
ABCF2	-0.0309156	0.101116
ABCF2P1	-0.0103384	-0.000133212
ABCF2P2	-0.00667587	0.00925711
ABCF3	-0.0397887	0.0996131
ABCG1	0.0312319	0.0114427
ABCG2	0.186905	-0.0780815
ABCG4	-0.042293	0.134444
ABCG5	-0.0456939	0.0071961
ABCG8	-0.0351409	0.0209089
ABHD1	0.0244808	-0.0315004
ABHD10	0.0248317	0.0657426
ABHD11	-0.0873647	0.0466457
ABHD12	0.0431496	0.0931393
ABHD12B	-0.0547186	-0.0116069
ABHD13	0.00964256	0.0162176
ABHD14A	0.0957919	0.128045
ABHD14B	-0.0418836	0.0107056
ABHD15	0.0270049	-0.0250874
ABHD16A	0.0449521	0.0425137
ABHD16B	-0.00153294	-0.0041219
ABHD17A	-0.0178721	0.0221734
ABHD17AP1	-0.0345918	0.0108031
ABHD17AP3	-0.0133971	-0.00909316
ABHD17AP4	-0.0141332	0.00887192
ABHD17AP6	-0.0392388	0.00420904
ABHD17B	-0.000111271	0.00812683
ABHD17C	0.0188036	0.0434719
ABHD2	0.0735255	-0.0097371
ABHD3	0.0792786	-0.0158198
ABHD4	0.0424041	-0.0175371
ABHD5	-0.0389827	0.0245524
ABHD6	0.0371048	0.0202908
ABHD8	-0.0199386	0.0898045
ABI1	0.0900129	-0.0247956
ABI1P1	-0.0215316	0.00507959
ABI2	-0.134438	0.0699885
ABI3	0.0350203	-0.0427028
ABI3BP	0.0464607	0.0204049
ABL1	-0.0416675	0.00428761
ABL2	-0.0638813	0.0543668
ABLIM1	-0.01585	0.113303
ABLIM2	-0.141179	0.0831318
ABLIM3	-0.0171237	0.0293011
ABO	-0.0445576	-0.00207887
ABR	-0.0193792	0.131777
ABRA	-0.0233593	0.0121842
ABRACL	0.0146398	0.0682088
ABT1	0.00359258	0.045035
ABT1P1	0.00116558	0.000367694
ABTB1	-0.0921431	0.0861359
ABTB2	0.0256356	-0.0244484
ACAA1	-0.0858265	0.0406984
ACAA2	0.0642893	-0.0538546
ACACA	-0.0962029	0.0366291
ACACB	0.100685	-0.107955
ACAD10	-0.0454333	0.0220461
ACAD11	0.0157867	-0.0280533
ACAD8	-0.0544633	0.0404704
ACAD9	-0.00900628	0.0396714
ACADL	0.0589076	0.040887
ACADM	0.00482473	0.0345552
ACADS	0.000194937	-0.0078441
ACADSB	-0.0254013	0.0486048
ACADVL	-0.17712	0.0203756
ACAN	0.0148001	0.052582
ACAP1	0.0383722	0.00142061
ACAP2	-0.0375614	-0.0482743
ACAP3	-0.289271	0.0837903
ACAT1	0.046844	0.0529659
ACAT2	0.0470239	0.0162846
ACBD3	0.0165147	0.033798
ACBD4	-0.0317225	0.0342959
ACBD5	0.0406546	0.0585477
ACBD6	-0.0176044	0.00312606
ACBD7	0.0752091	-0.0764885
ACCS	-0.010988	-0.0139563
ACCSL	-0.00687776	0.00527143
ACD	-0.057436	0.0450437
ACE	-0.0454169	0.0233475
ACE2	-0.00552767	-0.00429402
ACE3P	-0.00600337	-0.00037089
ACER1	-0.00736357	0.00386911
ACER2	0.0158358	0.000107243
ACER3	-0.0117493	-0.0291687
ACHE	0.0677682	0.0807439
ACIN1	-0.0894204	0.0523224
ACKR1	-0.0548908	0.0500823
ACKR2	0.0115754	-0.0281237
ACKR3	0.0581126	-0.0322938
ACKR4	-0.0219828	-0.00563527
ACLY	0.0483624	0.0814051
ACMSD	-0.0429951	0.0285923
ACO1	-0.00119398	0.0206673
ACO2	0.0347706	0.0726832
ACOT1	0.0282843	0.0139346
ACOT11	0.0269565	-0.0505735
ACOT12	-0.00375037	-0.0186337
ACOT13	0.0470413	0.0143963
ACOT2	0.0505898	-0.00185318
ACOT4	-0.0108967	0.0437529
ACOT6	-0.0567579	0.0546108
ACOT7	0.0336411	0.194697
ACOT8	0.0154817	0.0348741
ACOT9	0.00277448	0.023831
ACOX1	0.0303289	0.0165294
ACOX2	0.0679489	-0.0641669
ACOX3	-0.0308082	0.00691274
ACOXL	-0.0322633	0.017518
ACP1	0.0441006	0.0164455
ACP2	0.0262024	0.080544
ACP5	0.0046222	-0.00862393
ACP6	0.0351942	-0.0161236
ACPP	0.0178794	-0.0227645
ACPT	-0.0107072	0.0054678
ACR	-0.00133298	0.00507181
ACRBP	0.0194257	-0.0246644
ACRC	-0.0543208	-0.00674825
ACRV1	-0.000673704	0.00922005
ACSBG1	0.132101	-0.14563
ACSBG2	-0.00361131	0.0312901
ACSF2	0.0598387	-0.0609055
ACSF3	-0.0673859	0.0546173
ACSL1	0.0134771	-0.0214659
ACSL3	0.110271	0.0983298
ACSL4	0.0264987	0.0314005
ACSL5	0.0288645	-0.0150955
ACSL6	0.0363231	0.133671
ACSM1	-0.0015648	0.00412216
ACSM3	-0.00639894	-0.00537382
ACSM4	-0.0232863	0.0226236
ACSM5	0.0384739	-0.052182
ACSM6	-0.0194005	-0.00927
ACSS1	0.168367	-0.181944
ACSS2	-0.0212257	0.0036304
ACSS3	0.0819616	-0.0782594
ACTA1	-0.0103061	0.0239958
ACTA2	0.00283878	-0.00322754
ACTA2-AS1	-0.027223	0.0153082
ACTB	0.127295	0.0686337
ACTBL2	-0.00308802	-0.00528014
ACTBP1	0.0141841	0.00509825
ACTBP11	0.00325827	-0.00600207
ACTBP12	-0.000201045	0.00332486
ACTBP13	-0.0117464	0.00543165
ACTBP14	-0.00389185	0.00267245
ACTBP2	0.0593055	-0.00560802
ACTBP3	-0.00448392	0.00642308
ACTBP4	-0.0295012	0.0123901
ACTBP6	-0.0102857	0.000142212
ACTBP7	-0.0460233	0.0267347
ACTBP8	0.00891991	-0.00743642
ACTBP9	0.00326317	0.00639836
ACTC1	0.0192117	0.0788096
ACTG1	0.136758	0.0737912
ACTG1P1	-0.0291054	0.003087
ACTG1P10	-0.018456	0.0160132
ACTG1P11	0.0106031	0.000322034
ACTG1P12	-0.0311903	0.00323206
ACTG1P14	-0.00748837	0.000291689
ACTG1P15	-0.00164263	-0.00823429
ACTG1P16	-0.00458202	0.0067427
ACTG1P17	0.000742561	-0.0221697
ACTG1P18	0.00137567	0.00922742
ACTG1P19	0.0119935	0.00192872
ACTG1P2	0.0151059	0.00673461
ACTG1P20	-0.0679606	0.032014
ACTG1P21	0.0184891	0.00458631
ACTG1P23	0.0184893	-0.00681293
ACTG1P24	-0.00404254	-0.00285221
ACTG1P3	-0.0156971	0.00188103
ACTG1P4	-0.0240146	-0.00535899
ACTG1P9	-0.0148239	0.00776478
ACTG2	0.00287621	-0.0138663
ACTL10	-0.00353381	0.00111657
ACTL6A	0.0645466	-0.0354996
ACTL6B	-0.0408954	0.133814
ACTL7A	-0.0039279	-0.00430858
ACTL8	-0.00495502	0.00731337
ACTN1	-0.24897	0.0704839
ACTN2	-0.105491	-0.0480111
ACTN3	-0.0205975	0.00407932
ACTN4	-0.167157	0.0857203
ACTN4P1	-0.00926067	0.00110973
ACTN4P2	-0.00774126	-0.00157998
ACTR10	0.0625482	0.0384893
ACTR1A	0.0452635	0.0473555
ACTR1B	-0.124078	0.135966
ACTR2	-0.113519	0.141059
ACTR3	0.0247324	0.0183725
ACTR3B	-0.0446751	0.0585501
ACTR3BP3	0.00469596	-0.00734425
ACTR3BP4	-0.00321394	-0.0080625
ACTR3C	-0.0391322	0.037759
ACTR3P1	0.0110616	-0.00907835
ACTR3P2	-0.00270141	0.000176201
ACTR5	-0.0349649	0.0278838
ACTR6	0.0584328	0.0661711
ACTR8	0.00230378	0.00819929
ACTRT1	-0.00372792	-0.00337501
ACTRT3	-0.0067175	0.010526
ACVR1	0.0458873	0.0227115
ACVR1B	-0.0537324	0.0771868
ACVR1C	-0.0145066	0.0416506
ACVR2A	-0.0264012	-0.0115121
ACVR2B	-0.0305367	0.0138078
ACVR2B-AS1	-0.0145794	0.00190025
ACVRL1	0.10129	-0.0263916
ACY1	0.0437487	-0.0490916
ACY3	0.0472307	-0.0665836
ACYP1	0.0218312	0.0566485
ACYP2	0.0491704	0.0704942
ADA	0.0360972	-0.0921818
ADAD1	-0.00266851	0.00365068
ADAD2	-0.0365114	0.0320416
ADAL	-0.0229269	0.017864
ADAM10	0.0392111	-0.0554732
ADAM11	-0.255406	0.184539
ADAM12	0.022848	-0.00606494
ADAM15	-0.0365399	0.0204598
ADAM17	-0.0986107	-0.0016194
ADAM19	-0.0809529	0.0296609
ADAM1A	-0.038084	0.00340302
ADAM1B	-0.0139342	0.000555478
ADAM20	-0.0886837	0.0242648
ADAM20P1	-0.0716284	0.0192871
ADAM21	-0.0370202	0.00840762
ADAM21P1	-0.0175064	-0.0062275
ADAM22	-0.0130508	0.0955028
ADAM23	-0.141312	0.124752
ADAM28	0.0737959	-0.129759
ADAM29	-0.0318422	-0.00816838
ADAM32	-0.051319	0.0132601
ADAM33	0.0673493	0.0342136
ADAM3B	-0.00631365	-0.000436114
ADAM5	-0.0096318	0.00625868
ADAM7	-0.0372728	0.0144519
ADAM8	-0.0602215	0.0236612
ADAM9	0.00341663	0.00718446
ADAMDEC1	-0.0427822	0.0217436
ADAMTS1	0.0305248	-0.0348337
ADAMTS10	-0.0827283	0.0392006
ADAMTS12	0.00739085	0.00717469
ADAMTS13	-0.109812	0.0799125
ADAMTS14	-0.01141	-0.0807302
ADAMTS15	0.0048656	0.027532
ADAMTS16	-0.0714825	-0.0117412
ADAMTS17	0.0435362	0.0744644
ADAMTS18	0.0162778	-0.0371569
ADAMTS19	-0.063866	-0.0271708
ADAMTS19-AS1	-0.0192401	0.0117175
ADAMTS2	-0.0103394	-0.000585476
ADAMTS20	0.0139074	0.0303005
ADAMTS3	-0.0946517	-0.0735945
ADAMTS4	-0.00247	-0.117384
ADAMTS5	0.0336064	0.071212
ADAMTS6	0.0789131	0.0169875
ADAMTS7	0.0389011	-0.0367744
ADAMTS7P1	-0.115157	0.00490656
ADAMTS7P3	0.00520869	-0.00370838
ADAMTS7P4	-0.0427487	0.00146138
ADAMTS8	-0.103285	-0.00197675
ADAMTS9	0.0465933	-0.0194843
ADAMTS9-AS1	-0.0141918	-0.0393535
ADAMTS9-AS2	0.0338835	0.0232986
ADAMTSL1	-0.0205894	0.00867695
ADAMTSL2	-0.0349852	0.0173744
ADAMTSL3	-0.00850247	0.00457713
ADAMTSL4	0.00272335	-0.0185669
ADAMTSL4-AS1	-0.00506453	0.00866911
ADAMTSL5	0.0260384	-0.0236073
ADAP1	-0.0898385	0.0677465
ADAP2	0.0668072	-0.101334
ADAR	-0.0218861	0.113054
ADARB1	-0.0576147	0.14018
ADARB2	0.147459	0.0237568
ADARB2-AS1	0.0299011	0.0215188
ADAT1	-0.0444271	0.0257652
ADAT2	-0.039039	-0.0173993
ADAT3	0.00641243	-0.00178831
ADCK1	-0.0438878	0.0263684
ADCK2	0.00174973	0.0390554
ADCK3	-0.0534892	0.068135
ADCK4	-0.0109758	0.00546092
ADCK5	-0.0748661	0.0636609
ADCY1	-0.13423	0.197965
ADCY10	-0.0198719	0.00100629
ADCY10P1	0.00270862	-0.044022
ADCY2	0.0336255	0.109073
ADCY3	-0.0321792	0.0545551
ADCY4	0.0936572	-0.0241054
ADCY5	-0.0160102	0.0182704
ADCY6	-0.109174	0.0572676
ADCY7	0.0146633	-0.0655085
ADCY8	0.049342	0.0825075
ADCY9	-0.0585917	0.0481506
ADCYAP1	-0.103931	0.0140867
ADCYAP1R1	0.108568	0.110095
ADD1	-0.02908	0.0656727
ADD2	-0.0906403	0.0936684
ADD3	0.0848474	-0.0851725
ADD3-AS1	0.0568185	-0.0587234
ADGB	-0.0068792	-0.013789
ADGRA1	-0.0914106	0.148914
ADGRA1-AS1	-0.0543692	0.0610038
ADGRA2	-0.0699172	0.0498991
ADGRA3	0.0829197	-0.0618792
ADGRB1	-0.146043	0.103881
ADGRB2	-0.218448	0.111417
ADGRB3	-0.120534	0.00593335
ADGRD1	0.00539247	0.0134594
ADGRD2	-0.00180527	0.00100536
ADGRE1	-0.00224292	-0.00729582
ADGRE2	-0.00291641	-0.016182
ADGRE3	0.0028624	-0.011314
ADGRE4P	0.0226169	-0.0331997
ADGRE5	0.027393	-0.00137284
ADGRF1	0.0111205	-0.00845293
ADGRF2	-0.00491259	0.0148152
ADGRF3	-0.0028986	-0.0119878
ADGRF4	-0.00951295	0.0116708
ADGRF5	-0.0040121	-0.0581585
ADGRF5P1	0.00203323	-0.0011431
ADGRF5P2	-0.00345383	-0.00395361
ADGRG1	0.199293	-0.173016
ADGRG2	0.00967025	-0.00473253
ADGRG4	-0.0131667	0.00375961
ADGRG5	0.00864498	-0.0216079
ADGRG6	0.020133	0.0178654
ADGRL1	-0.180396	0.225059
ADGRL2	-0.0994737	0.0623825
ADGRL3	-0.0317402	0.00722117
ADGRL4	0.0969033	-0.000241493
ADGRV1	0.154741	-0.197917
ADH1A	0.00597064	-0.016269
ADH1B	0.0174566	-0.00612715
ADH4	-0.00581203	-0.00335268
ADH5	0.0544723	0.0152048
ADH5P2	-0.0148568	0.0044109
ADH5P3	-0.0378316	0.0143854
ADH5P4	0.0489135	-0.00752658
ADH6	0.0140784	-0.0131589
ADHFE1	0.0785058	-0.0858624
ADI1	0.00591879	0.00167376
ADIPOQ	-0.0139729	0.0071683
ADIPOR1	0.0327629	0.0207153
ADIPOR1P1	-0.00949944	0.00112706
ADIPOR1P2	0.00147892	-0.00500699
ADIPOR2	0.0164777	-0.0712534
ADIRF	0.164249	-0.0970319
ADK	0.0281045	-0.0070281
ADM	0.0434921	0.0193597
ADM5	0.0066527	0.0107859
ADNP	0.00461374	0.0521589
ADNP-AS1	0.00556942	0.0102688
ADNP2	-0.00952536	0.0383437
ADO	-0.0173433	0.0449153
ADORA1	-0.0267041	0.0453576
ADORA2A-AS1	0.000662577	0.00837582
ADORA2B	0.0910087	-0.0817253
ADORA3	0.0481136	-0.0678432
ADPGK	0.010336	0.00566481
ADPGK-AS1	0.00434197	0.0112679
ADPRH	0.0341537	-0.0207041
ADPRHL1	-0.0391586	0.0510693
ADPRHL2	0.0169998	0.00852898
ADPRM	0.0254702	-0.025101
ADRA1A	0.165731	0.0323955
ADRA1B	-0.0158669	0.0163574
ADRA1D	0.0297422	0.0481989
ADRA2A	0.0292918	0.0340675
ADRA2B	-0.00554172	-0.0185886
ADRA2C	0.00598938	0.00826654
ADRB1	-0.130602	0.0220681
ADRB2	0.0663127	-0.0822367
ADRB3	0.00387392	0.00221302
ADRBK1	-0.0287412	0.0530809
ADRBK2	0.0195189	0.131649
ADRM1	0.0100121	0.0725546
ADSL	-0.00802662	0.0160581
ADSS	-0.0284506	0.00213562
ADSSL1	0.015136	-0.0116042
ADTRP	-0.0973119	-0.0424302
AEBP1	0.113155	-0.0807425
AEBP2	-0.0292059	0.0282978
AEN	-0.0243718	-1.71069e-05
AES	-0.0675999	0.220179
AFAP1	0.0374115	0.10455
AFAP1-AS1	-0.0126776	0.0366569
AFAP1L1	0.0321519	-0.0129009
AFAP1L2	0.0376019	0.0260021
AFF1	0.0288442	0.00319095
AFF2	0.0357549	0.0586834
AFF3	-0.096913	0.0604184
AFF4	-0.0507523	0.0181301
AFG3L1P	-0.0456503	-0.012094
AFG3L2	0.0220013	0.0617457
AFG3L2P1	-0.059857	0.0311906
AFMID	-0.0341628	-0.0375122
AFP	-0.000163014	0.0200915
AFTPH	-0.0521062	0.0712543
AGA	0.00618541	-0.0534495
AGAP1	-0.0445891	0.0299732
AGAP1-IT1	-0.0124897	0.000988775
AGAP10P	-0.0246661	0.00858164
AGAP11	0.010506	-0.0126928
AGAP2	-0.238284	0.124801
AGAP2-AS1	-0.0058236	0.00470194
AGAP3	-0.158908	0.111574
AGAP4	-0.120349	0.0391484
AGAP5	-0.0611927	0.0103039
AGAP6	-0.139817	0.0237926
AGAP7P	-0.0416878	0.0124219
AGAP9	-0.112854	0.0496831
AGBL1	-0.0257853	-0.00495374
AGBL1-AS1	-0.0123126	0.0019928
AGBL2	0.0327869	-0.0227722
AGBL3	-0.0109384	-0.00338598
AGBL4	-0.158856	0.032933
AGBL4-IT1	-0.0603229	0.0028122
AGBL5	-0.0118903	0.0332037
AGBL5-AS1	-0.000481605	0.0121864
AGER	0.00880281	-0.0205009
AGFG1	-0.0489607	-0.00522081
AGFG2	-0.032751	0.0359242
AGGF1	-0.0135848	0.0309945
AGGF1P1	-0.0165443	-0.00634928
AGGF1P2	-0.0236301	-0.011013
AGGF1P3	-0.122136	-2.80687e-05
AGK	-0.00264279	-0.0207784
AGKP1	-0.0169076	-0.0105168
AGL	0.0119081	0.0161527
AGMAT	-0.0188602	0.0202579
AGMO	0.0113669	-0.0286134
AGO1	-0.0625399	0.0362241
AGO2	-0.0129698	-0.00764605
AGO3	-0.0736405	0.013744
AGO4	-0.0431136	0.00688028
AGPAT1	0.0120746	0.0641475
AGPAT2	0.00593106	0.0211955
AGPAT3	-0.0469116	0.127022
AGPAT4	-0.0811106	-0.030155
AGPAT4-IT1	-0.0893004	-0.0201958
AGPAT5	0.0335116	0.0234284
AGPAT6	-0.0385827	0.0915489
AGPAT9	-0.0216349	0.0858481
AGPS	-0.0057182	0.0102647
AGR2	-0.00809586	-0.00618014
AGR3	-0.00357835	-0.000526635
AGRN	-0.193755	0.0567234
AGRP	-0.0126291	0.00948412
AGT	0.196363	-0.156087
AGTPBP1	-0.120259	0.0133126
AGTRAP	0.0491208	-0.075959
AGXT2	-0.00509959	-0.00373197
AHCTF1	-0.0626709	-0.00301284
AHCTF1P1	-0.0513229	-0.0179896
AHCY	0.0211535	0.0305816
AHCYL1	0.0255225	0.0224873
AHCYL2	0.0319282	-0.0410212
AHCYP1	-0.0256458	0.0172539
AHCYP4	0.0119193	-0.00442106
AHCYP6	-0.0121975	-0.000272092
AHCYP7	0.00693092	-0.00538446
AHDC1	-0.111319	0.0918633
AHI1	-0.318014	0.303386
AHNAK	0.18404	-0.131742
AHNAK2	-0.0834281	0.0498415
AHR	-0.0269333	-0.00781306
AHRR	-0.0560298	-0.00764508
AHSA1	0.0440068	0.108047
AHSA2	-0.00919288	-0.0900194
AHSG	-0.020458	-0.00295209
AICDA	-0.000832815	-0.000818096
AIDA	0.0487351	0.0162768
AIF1	0.0705229	-0.100188
AIF1L	0.0534778	-0.133238
AIFM1	-0.00885401	0.0334183
AIFM1P1	-0.00250884	0.00953328
AIFM2	-0.0901116	0.0176183
AIFM3	-0.0207419	0.061055
AIG1	-0.00279797	0.0355804
AIM1	-0.0678246	0.0390241
AIM1L	0.00711923	0.00554084
AIM2	0.0186246	0.0147841
AIMP1	0.0465136	0.00471565
AIMP1P1	-0.0893957	0.0415198
AIMP2	0.0523697	0.011381
AIP	0.0298009	0.0373067
AIPL1	-0.00607084	0.00301041
AIRE	-0.0241584	0.00853913
AIRN	-0.0290998	0.00727564
AJAP1	-0.0653924	0.0520592
AJUBA	0.0316542	-0.0156666
AK1	-0.0252581	0.0792694
AK2	-0.0104847	0.00222369
AK2P1	0.00751479	-0.0139178
AK2P2	-0.00496061	-0.000493705
AK3	0.0947868	0.015662
AK3P2	-0.011892	0.00264791
AK3P3	-0.0245218	-0.00194973
AK3P5	0.00649541	-0.00546225
AK3P6	-0.0248787	0.0123096
AK4	0.00482992	-0.0468752
AK4P1	0.00391347	-0.0248285
AK4P3	0.000406096	0.00579813
AK4P6	-0.00548003	-0.005246
AK5	-0.0885632	0.00610666
AK6	0.0543892	0.0241959
AK7	-0.000908684	-0.0144915
AK8	0.000515694	0.00925324
AK9	-0.0274879	0.00993121
AKAP1	-0.0209189	0.0971803
AKAP10	-0.0304039	-0.00117136
AKAP11	-0.0186778	0.0764427
AKAP12	0.00611052	0.101404
AKAP13	-0.117333	-0.0125921
AKAP14	-0.00747156	0.0147169
AKAP17A	-0.0347621	0.00706486
AKAP2	0.0251504	0.000439724
AKAP3	0.00131087	-0.0106552
AKAP5	-0.0663963	0.0320205
AKAP6	-0.0755719	0.0233656
AKAP7	0.0264284	0.0709102
AKAP8	-0.0642523	0.032874
AKAP8L	-0.185988	0.0784984
AKAP9	-0.0939349	0.105386
AKIP1	0.0188877	0.0226069
AKIRIN1	-0.0439742	0.0149024
AKIRIN1P1	-0.00945185	-0.0160667
AKIRIN2	0.00630712	0.0393094
AKIRIN2P1	-0.00796518	0.00532232
AKNA	0.0047754	0.0116368
AKNAD1	0.00861443	-0.00690643
AKR1A1	0.027756	0.00837978
AKR1B1	0.0648386	0.093258
AKR1B10	-0.00996946	0.00204776
AKR1B15	-0.0172271	0.0125864
AKR1B1P1	-0.0158186	-0.000549724
AKR1B1P2	0.00106973	-0.00580621
AKR1B1P3	0.0142726	0.0338327
AKR1B1P4	-0.000928652	-8.30721e-05
AKR1B1P5	-0.0206283	-0.000802869
AKR1B1P6	-0.0074451	-0.000323788
AKR1B1P7	0.0125119	0.00264801
AKR1C1	0.0248577	-0.00994672
AKR1C2	0.018326	0.00107626
AKR1C3	0.0955601	-0.0331226
AKR1C4	-0.00599364	0.00327075
AKR1C6P	-0.012209	0.0082126
AKR1C7P	-0.0122181	0.00742675
AKR1C8P	-0.00209529	-0.0069494
AKR1D1	-0.00162122	-0.00275667
AKR1D1P1	-0.0353825	0.0265757
AKR1E2	-0.0162845	0.00221982
AKR7A2	-0.00402273	0.0281675
AKR7A2P1	-0.0317166	0.00926098
AKR7A3	-0.00533174	0.000249941
AKR7L	-0.0386708	0.018608
AKT1	-0.000927793	0.0258635
AKT1S1	-0.00598851	0.0175985
AKT2	-0.121133	0.0220541
AKT3	-0.121036	0.0699379
AKTIP	0.0338605	0.0213242
ALAD	-0.0494206	0.0301123
ALAS1	0.0306548	0.0548163
ALAS2	0.00712071	-0.00920513
ALB	-0.00158221	-0.0160579
ALCAM	0.0845909	-0.0508723
ALDH16A1	-0.00830206	-0.00833848
ALDH18A1	0.00586414	0.0360206
ALDH1A1	0.0250201	-0.00380341
ALDH1A2	-0.0124269	0.0134898
ALDH1A3	-0.0114487	0.022878
ALDH1B1	0.0195367	0.0389476
ALDH1L1	0.109297	-0.0840819
ALDH1L1-AS1	-0.0015921	-0.00868566
ALDH1L1-AS2	0.0275996	0.0153785
ALDH1L2	-0.0915964	-0.0196177
ALDH2	0.104037	0.0269065
ALDH3A1	-0.0107694	0.00704701
ALDH3A2	-0.0747542	0.00290958
ALDH3B1	0.017605	-0.0480628
ALDH4A1	0.0392006	-0.0391972
ALDH5A1	0.0113752	0.143011
ALDH6A1	0.0268248	-0.0130729
ALDH7A1	0.0714771	-0.0267413
ALDH7A1P1	-0.0543301	0.0308287
ALDH7A1P2	-0.00950045	0.00372721
ALDH8A1	-0.0969084	0.0232654
ALDH9A1	0.0530443	-0.0064229
ALDOA	0.160652	0.198492
ALDOAP1	0.0226338	0.0249548
ALDOAP2	0.0421936	0.0720042
ALDOB	-0.0223096	-0.0105313
ALDOC	0.202881	0.205927
ALG1	0.00723144	0.0386515
ALG10	0.0112709	-0.00667855
ALG10B	0.0254618	-0.0257966
ALG11	0.0271629	0.0167294
ALG12	-0.015366	0.00038458
ALG13	-0.0482097	-0.028657
ALG14	0.00179463	-0.00490671
ALG1L	-0.00515173	0.0105855
ALG1L12P	-0.106528	0.0671916
ALG1L14P	-0.0128616	-0.00181821
ALG1L15P	0.0103419	-0.0140788
ALG1L2	0.0122477	-0.00353248
ALG1L3P	-0.0106911	-0.00324596
ALG1L5P	-0.0169811	0.00302603
ALG1L6P	-0.0345396	0.0158181
ALG1L7P	-0.0172275	0.00429987
ALG1L8P	-0.00464831	0.0011584
ALG1L9P	-0.0623561	0.0107577
ALG2	0.0203806	0.0112149
ALG3	0.0233454	0.0114303
ALG3P1	-0.00553375	-0.00676178
ALG5	0.0775909	-0.0122839
ALG6	-0.0225025	-0.0114302
ALG8	-0.0256664	-0.00944131
ALG9	0.0109017	0.0337115
ALK	0.0616887	0.0578087
ALKBH1	0.0106904	0.00639732
ALKBH2	0.0287451	-0.0051571
ALKBH3	-0.00887969	0.00678127
ALKBH3-AS1	-0.0233368	0.0081824
ALKBH4	0.00675561	0.0528367
ALKBH5	0.00366113	0.0907711
ALKBH6	-0.0669699	0.0316474
ALKBH7	0.0167359	0.0270664
ALKBH8	-0.0369372	0.0253287
ALLC	-0.0396752	0.00086044
ALMS1	-0.119474	0.0310955
ALMS1-IT1	-0.0307395	0.00178414
ALMS1P	-0.057782	0.0187985
ALOX12	-0.0340456	-0.00773261
ALOX12-AS1	0.0439349	-0.0703231
ALOX12B	-0.0178193	0.0362819
ALOX12P1	-0.0168916	0.00331472
ALOX12P2	-0.0439405	-0.0213649
ALOX15	-0.0362599	-0.00283274
ALOX15B	-0.0259481	-0.00358028
ALOX15P1	-0.00949897	0.0383966
ALOX15P2	-0.00231728	0.00181277
ALOX5	0.0504843	-0.0731733
ALOX5AP	0.0569216	-0.0812326
ALOXE3	-0.013552	0.0302684
ALPK1	0.00828153	-0.0404257
ALPK2	-0.00680731	-0.00617356
ALPK3	-0.0304436	0.0398188
ALPL	0.0572598	-0.0308554
ALPP	-0.000722724	0.0130841
ALS2	-0.0794709	0.0367622
ALS2CL	-0.158534	0.0505166
ALS2CR11	-0.0161391	-0.0309492
ALS2CR12	-0.0966085	0.0119046
ALX3	0.00567401	0.00332483
ALX4	-0.011483	0.0105524
ALYREF	0.0205653	0.0147425
AMACR	0.0128052	0.0276264
AMBP	-0.0037821	-0.00738894
AMBRA1	-0.0622068	0.0420768
AMD1	0.0196643	0.0222774
AMD1P1	-0.0044949	-0.00771237
AMDHD1	-0.00231533	0.0016147
AMDHD2	-0.0400248	0.0117119
AMELX	-0.00396684	-0.00740578
AMER1	-0.00883609	0.0213594
AMER2	0.0657024	-0.163007
AMER3	-0.0608197	0.0699148
AMFR	0.0218603	0.0295335
AMH	-0.0279691	0.0979214
AMICA1	-0.000635651	0.000761258
AMIGO1	0.0271908	0.120715
AMIGO2	-0.0390538	-0.0269741
AMIGO3	-0.0120693	0.0116619
AMMECR1	-0.0572752	0.033803
AMMECR1L	-0.020518	-0.00837647
AMMECR1LP1	-0.0337585	0.0155336
AMN	-0.0138783	-0.00353176
AMN1	0.0397382	0.0119129
AMOT	0.0140583	-0.0233592
AMOTL1	0.067858	0.084354
AMOTL2	-0.000819458	-0.00963729
AMPD2	-0.0331789	0.0894632
AMPD3	-0.0518391	-0.0262889
AMPH	-0.0470656	0.120465
AMT	-0.0512018	0.0231469
AMY1B	0.00210897	-0.00866695
AMY2A	-0.0411405	-0.0428329
AMY2B	-0.054517	-0.0564482
AMYP1	-0.00823013	0.000542179
AMZ1	-0.0336848	0.0104543
AMZ2	0.0452751	-0.0349557
AMZ2P1	0.0116826	-0.0115407
AMZ2P2	0.0112632	-0.0141225
ANAPC1	-0.0334614	0.0331984
ANAPC10	0.0420594	-0.00230228
ANAPC10P1	-0.0396835	0.021839
ANAPC11	0.0890119	0.0133403
ANAPC13	0.0654421	0.0594018
ANAPC15	0.0181953	-0.000600895
ANAPC16	0.0519537	0.0260426
ANAPC1P1	-0.00599567	0.00229355
ANAPC2	-0.0151715	0.00482884
ANAPC4	-0.0657003	0.0531483
ANAPC5	-0.061889	-0.00526827
ANAPC7	-0.0438989	0.0380444
ANG	0.0349404	-0.0155039
ANGEL1	0.0146935	-0.0327218
ANGEL2	-0.00432423	-0.0120945
ANGPT1	0.0641545	0.0175864
ANGPT2	0.0256068	-0.00613777
ANGPT4	0.00670944	0.000862123
ANGPTL1	-0.00980077	-0.00402471
ANGPTL2	0.0540443	-0.058193
ANGPTL3	-0.00469662	-0.0198581
ANGPTL4	0.130543	-0.102605
ANGPTL5	-0.00366343	-0.0337784
ANGPTL6	-0.00800931	-0.00538387
ANGPTL7	0.00713269	0.00792472
ANK1	0.0271467	0.250415
ANK2	-0.131917	0.131527
ANK3	-0.226858	0.144735
ANKAR	0.00920945	-0.0368597
ANKDD1A	0.00331733	-0.0877187
ANKDD1B	-0.0587133	-0.00996001
ANKEF1	-0.0110792	0.0169983
ANKFN1	0.0616687	-0.0403236
ANKFY1	-0.0515597	0.0302994
ANKH	0.0474983	0.120793
ANKHD1	-0.0128981	-0.0121248
ANKHD1-EIF4EBP3	0.00482093	-0.00424843
ANKIB1	-0.0182124	-0.0245909
ANKK1	-0.0271897	0.00961475
ANKLE1	-0.0280391	0.0211194
ANKLE2	-0.0475893	0.0159732
ANKMY1	-0.0526423	0.0301193
ANKMY2	-0.036703	0.0044848
ANKRA2	0.0561484	-0.0380436
ANKRD1	-0.0296132	0.0137327
ANKRD10	-0.0692627	-0.0647516
ANKRD11	-0.166099	0.116754
ANKRD12	-0.0294944	0.0759715
ANKRD13A	-0.0165506	0.0130781
ANKRD13B	-0.165986	0.0795529
ANKRD13C	-0.0264487	0.0126427
ANKRD13D	-0.0804116	0.07394
ANKRD16	-0.0533157	0.0715306
ANKRD17	-0.0733348	0.0608166
ANKRD18A	-0.160009	0.0500894
ANKRD18B	-0.243682	0.0418359
ANKRD18DP	-0.0479996	0.0325577
ANKRD19P	-0.116439	-0.00195121
ANKRD2	0.00408752	0.0453298
ANKRD20A1	-0.206003	0.108941
ANKRD20A11P	-0.110636	0.0531261
ANKRD20A16P	-0.098708	0.0276235
ANKRD20A17P	-0.0535861	0.00953588
ANKRD20A18P	-0.031282	0.0208331
ANKRD20A19P	0.0046816	-0.0177024
ANKRD20A2	-0.0863695	0.0244979
ANKRD20A20P	-0.219522	0.126486
ANKRD20A3	-0.136705	0.0690235
ANKRD20A4	-0.200428	0.116069
ANKRD20A5P	-0.204653	0.112455
ANKRD20A6P	-0.0113079	-0.00176076
ANKRD20A7P	-0.151568	0.0880059
ANKRD20A8P	-0.131909	0.0740475
ANKRD20A9P	-0.0410878	0.0394607
ANKRD22	0.00669547	-0.00761581
ANKRD23	-0.0796863	0.0415265
ANKRD24	-0.24096	0.122529
ANKRD26	-0.179377	0.130501
ANKRD26P1	-0.00862239	-0.00469145
ANKRD26P2	0.0145729	-0.00973888
ANKRD26P3	-0.111978	0.0450712
ANKRD26P4	-0.0261479	0.0117196
ANKRD27	-0.0625903	-0.01554
ANKRD28	-0.0459582	-0.0408068
ANKRD29	0.0434535	0.0905734
ANKRD30A	-0.0437103	-0.00857234
ANKRD30B	-0.122828	-0.0308129
ANKRD30BL	-0.0526129	-0.0165609
ANKRD30BP1	-0.0615739	-0.0136634
ANKRD30BP2	-0.0349916	0.0110567
ANKRD30BP3	-0.00462584	-0.00106556
ANKRD31	-0.0300123	-0.0196198
ANKRD32	-0.201103	-0.0121543
ANKRD33	-0.0186763	0.00307375
ANKRD33B	-0.0913706	0.0382178
ANKRD34A	-0.0178243	0.0840105
ANKRD34B	0.00809069	0.0561145
ANKRD34C	-0.000190461	0.0914856
ANKRD34C-AS1	-0.0591112	0.0390372
ANKRD35	0.00398639	0.0153083
ANKRD36	-0.303177	0.0686692
ANKRD36B	-0.239952	0.0151941
ANKRD36BP1	-0.000987856	-0.0145056
ANKRD36BP2	-0.0856959	0.00174259
ANKRD36C	-0.286388	0.0877958
ANKRD36P1	-0.0151336	-0.00080358
ANKRD37	0.0447188	-0.0089709
ANKRD39	-0.0185578	0.0411526
ANKRD40	-0.0382995	0.0438988
ANKRD42	-0.0653922	0.0563413
ANKRD44	0.107166	-0.0598806
ANKRD44-IT1	0.0292581	-0.0306174
ANKRD45	0.0135877	-0.0076587
ANKRD46	0.0173467	0.0831342
ANKRD49	-0.0795191	-0.0164645
ANKRD50	0.0578882	0.0381404
ANKRD52	-0.0953327	0.0856919
ANKRD53	0.0169401	0.000482131
ANKRD54	-0.0581006	0.0522332
ANKRD55	0.0750722	0.0496209
ANKRD57P1	-0.0135433	0.0070601
ANKRD6	-0.015547	-0.0363126
ANKRD60	-0.00216409	-0.000841755
ANKRD61	-0.0123062	0.0018337
ANKRD62	-0.136495	0.0174046
ANKRD62P1-PARP4P3	-0.0644774	-0.0202311
ANKRD63	-0.0187946	-0.0122354
ANKRD65	-0.0135664	0.0256561
ANKRD66	-0.00800607	-0.00427978
ANKRD7	-0.0191934	-0.0137879
ANKRD9	-0.0057142	0.0588268
ANKS1A	-0.1137	0.136309
ANKS1B	-0.191834	0.108335
ANKS3	-0.106211	0.0539778
ANKS4B	-0.0481731	0.00915095
ANKS6	-0.135984	0.105152
ANKUB1	0.00238153	-0.0182445
ANKZF1	-0.114431	0.0575047
ANLN	0.0206048	-0.174223
ANO1	0.0427284	0.0880189
ANO1-AS2	-0.00482882	0.0317233
ANO10	-0.0192947	0.014222
ANO2	0.0178046	-0.0135147
ANO3	-0.196065	-0.0725299
ANO4	0.0464921	0.0602949
ANO5	-0.0663657	0.0483177
ANO6	0.0330515	-0.00991083
ANO7	-0.0282509	0.00508996
ANO7P1	-0.014113	-0.00399602
ANO8	-0.0553315	0.0690721
ANO9	-0.012094	-0.00443845
ANP32A	0.0288441	0.0660175
ANP32A-IT1	-0.0169955	-0.00278213
ANP32AP1	-0.00479624	0.00340019
ANP32B	0.0136957	0.0147108
ANP32BP1	0.0158001	-0.00167291
ANP32BP3	-0.00414045	0.00346277
ANP32C	-0.0435916	-0.00105075
ANP32D	-0.0254227	0.0235562
ANP32E	0.0577406	0.0254092
ANPEP	0.0275972	-0.00494245
ANTXR1	0.0177749	-0.0146753
ANTXR2	-0.000472626	0.00299155
ANXA1	0.0357794	-0.0842362
ANXA10	0.00339432	-0.00901936
ANXA11	-0.0998086	0.0902462
ANXA2	0.0628745	0.00820874
ANXA2P1	-0.0282023	0.00310265
ANXA2P2	0.0213813	-0.00208569
ANXA2P3	-0.0633481	0.0205374
ANXA2R	0.0199915	-0.019352
ANXA3	0.0849199	-0.0427294
ANXA4	-0.00997533	-0.0334315
ANXA5	0.0568092	-0.0315101
ANXA6	-0.0846098	0.19453
ANXA7	0.0490339	0.0555098
ANXA8	-0.0288223	-0.0150201
ANXA8L1	-0.013325	-0.0172039
ANXA9	0.0109755	-0.0232353
AOAH	0.0356241	-0.0702795
AOC1	0.00793088	-0.0104964
AOC2	-0.044168	0.0216973
AOC3	-0.0150813	0.00595926
AOC4P	-0.00453779	0.000454444
AOX1	0.0110375	-0.0312584
AOX2P	-0.00389402	-0.0153291
AP1AR	-0.00166489	0.0461346
AP1B1	-0.00153634	0.0836302
AP1G1	-0.0105829	0.0203277
AP1G2	-0.210617	0.0414208
AP1M1	-0.013571	0.0840459
AP1M2	-0.0120214	0.00585901
AP1S1	-0.030188	0.0136443
AP1S2	0.179745	0.0772522
AP1S3	-0.0717666	0.00942712
AP2A1	0.000501909	0.100656
AP2A2	-0.101034	0.12167
AP2B1	-0.000313225	0.0840807
AP2M1	0.0305417	0.19779
AP2S1	0.0202655	0.0988236
AP3B1	-0.00395223	-0.0374274
AP3B2	-0.161648	0.156279
AP3D1	-0.0623087	0.153217
AP3M1	0.0243537	-0.00530868
AP3M2	0.0427161	0.0744836
AP3S1	-0.0481772	0.0106082
AP3S2	0.0217514	-0.00132912
AP4B1	-0.0677294	0.0217917
AP4B1-AS1	-0.00503266	-0.0168806
AP4E1	-0.0221908	0.00393101
AP4M1	0.00485841	-0.0340087
AP4S1	-0.0497583	0.0507546
AP5B1	-0.0718321	0.0412353
AP5M1	9.18744e-05	0.0309953
AP5S1	-0.0326893	0.0298597
AP5Z1	-0.1077	0.0638946
APAF1	-0.0357874	0.0207122
APBA1	-0.0130172	0.0308881
APBA2	-0.155515	0.18703
APBA3	-0.0467332	0.0147829
APBB1	-0.0802521	0.132014
APBB1IP	0.078956	-0.105365
APBB2	0.019029	-0.0115364
APBB3	-0.0319331	0.0301906
APC	0.0706163	0.0810897
APC2	-0.00189765	0.0365673
APCDD1	0.193855	-0.158537
APCDD1L	-0.00801274	-0.0030074
APCDD1L-AS1	-0.00686831	0.00351608
APEH	-0.0387473	0.0807711
APELA	-0.00391722	0.0083392
APEX1	0.00511539	0.0326749
APEX2	0.0127228	0.00709364
APH1A	-0.000166188	0.00569601
APH1B	0.0421816	-0.0271721
API5	-0.0240451	0.0401936
API5P1	0.0305075	-0.0047916
API5P2	-0.0021908	0.0076938
APIP	0.0295513	-0.0075531
APITD1	-0.00217338	0.0146118
APLF	-0.0389266	-0.0306884
APLN	0.035875	-0.0424665
APLNR	0.0645679	-0.0427947
APLP1	-0.0093061	-0.0157658
APLP2	0.0762464	0.218409
APMAP	0.0473064	0.0907321
APOA1	-0.0448954	0.0470913
APOA1-AS	-0.0123414	0.00650026
APOA1BP	0.0663488	0.0303402
APOA2	0.00121251	-0.0050234
APOB	-0.00436749	0.00647973
APOBEC1	-0.0170032	0.011806
APOBEC2	0.00667541	-0.0281939
APOBEC3A	-0.00817205	0.00282138
APOBEC3C	0.0248433	-0.0239372
APOBEC3D	0.0121145	-0.0178154
APOBEC3F	0.0118789	-0.0166053
APOBEC3G	0.0402884	-0.0279426
APOBEC3H	-0.0107444	0.000754187
APOBEC4	-0.0621928	0.0250503
APOBR	0.0174699	-0.0198202
APOC1	0.0452468	-0.0227051
APOC1P1	0.0160207	-0.0175794
APOC3	0.00339032	-0.00639932
APOD	0.153605	-0.245738
APOE	0.223827	-0.196722
APOF	-0.00528297	-0.00585573
APOL1	0.0373617	-0.0101462
APOL2	-0.105156	0.100518
APOL3	0.0608429	-0.0318527
APOL4	0.00557652	-0.00333617
APOL5	0.0184361	0.021594
APOL6	0.129459	-0.0537943
APOLD1	0.110962	-0.070317
APOM	0.0157715	-0.0137172
APOO	0.0307445	0.0952198
APOOL	-0.0367986	0.00640152
APOOP1	-0.00199479	-0.00507345
APOOP3	-0.00647629	-0.000957858
APOOP4	-0.00422364	0.0138961
APOOP5	0.0102369	-0.00257285
APOPT1	0.0208122	0.00882451
APP	0.0507735	0.125092
APPBP2	0.0137233	0.0583125
APPL1	0.00707941	0.0690905
APPL2	0.0210559	-0.0514374
APRT	0.0108234	0.0271651
APTR	0.0163164	-0.00305483
APTX	-0.0252815	0.0158524
AQP1	-0.0554101	0.00931145
AQP10	-0.0113977	0.00764282
AQP11	0.00676029	0.0101385
AQP12B	-0.0237649	0.00829131
AQP2	-0.000694601	-0.00421133
AQP3	-0.00747187	-0.00323232
AQP4	0.167433	-0.188431
AQP4-AS1	-0.0356924	-0.0541634
AQP6	0.0224562	-0.0380719
AQP7	0.0026208	-0.00035542
AQP7P1	-0.0144985	0.00314962
AQP7P3	-0.00482491	0.00497517
AQP8	-0.0237675	0.00825614
AQP9	-0.0236543	-0.015763
AQR	-0.00108813	-0.0069889
AR	0.000536918	0.0564482
ARAF	0.0124253	0.0121919
ARAP1	0.00621637	-0.0609571
ARAP2	-0.138722	-0.0857721
ARAP3	-0.0587931	0.0245194
ARC	-0.0652424	0.075414
ARCN1	0.0646677	0.071591
AREG	0.027484	0.0116902
AREL1	-0.0595025	0.0858291
ARF1	0.0228656	0.16476
ARF1P1	0.0158751	-0.020168
ARF1P2	0.00642951	-0.00471163
ARF3	0.000206103	0.148795
ARF4	0.100234	0.0546086
ARF4P1	0.0401854	0.00300464
ARF4P2	-0.0138203	-0.000831373
ARF4P3	0.00244899	-0.000880767
ARF4P4	-0.0544843	0.00848094
ARF4P5	-0.0275277	0.0139139
ARF5	0.0782507	0.12257
ARF6	0.0212159	0.0385743
ARFGAP1	-0.132984	0.0823707
ARFGAP2	0.00215201	0.0382154
ARFGAP3	0.0346168	-0.0106636
ARFGEF1	-0.0324067	0.0440484
ARFGEF2	-0.038366	0.0746734
ARFGEF3	-0.0870473	-0.0122251
ARFIP1	0.0558037	-0.0146498
ARFIP2	-0.0033832	0.0713261
ARFRP1	-0.0757651	0.0770921
ARG1	-0.00806686	-9.25894e-05
ARG2	0.0458872	0.0830039
ARGFX	-0.0395363	0.0242153
ARGFXP1	-0.013743	0.00218822
ARGFXP2	-0.0273347	0.00638498
ARGLU1	-0.126879	-0.168488
ARHGAP1	-0.0128502	-0.0547563
ARHGAP10	-0.060864	0.0417492
ARHGAP11A	-0.00756536	-0.0172697
ARHGAP11B	-0.0172613	-0.000579053
ARHGAP12	0.089304	-0.00114902
ARHGAP15	0.050669	-0.0792855
ARHGAP17	-0.0173651	-0.0468902
ARHGAP18	-0.0307297	-0.010523
ARHGAP19	0.00704359	-0.0156427
ARHGAP19-SLIT1	-0.0814713	0.0233776
ARHGAP20	-0.0591249	0.0903401
ARHGAP21	-0.190276	-0.0374032
ARHGAP22	-0.0231194	-0.058931
ARHGAP23	-0.00174262	-0.0769703
ARHGAP23P1	-0.00700565	-0.014568
ARHGAP24	0.0455639	-0.0528961
ARHGAP25	0.027893	-0.0409429
ARHGAP26	-0.158058	0.122578
ARHGAP26-AS1	-0.0193693	0.00217669
ARHGAP26-IT1	-0.073697	0.0265572
ARHGAP27	0.00539025	0.0411419
ARHGAP28	0.0106991	-0.00298053
ARHGAP29	-0.0567287	0.0705715
ARHGAP30	0.0234529	-0.041381
ARHGAP31	0.109466	-0.0612905
ARHGAP32	-0.15442	0.0579408
ARHGAP33	-0.106319	0.0179337
ARHGAP35	-0.0744474	0.131169
ARHGAP36	0.0689741	-0.009549
ARHGAP39	-0.125081	0.094095
ARHGAP4	-0.00291192	-0.0446966
ARHGAP40	-0.00517956	0.00483014
ARHGAP42	0.123327	-0.0149856
ARHGAP42P1	-0.0116175	0.00261145
ARHGAP42P2	-0.017248	-0.000122511
ARHGAP42P3	-0.019018	0.00106364
ARHGAP42P4	-0.0022957	0.00256375
ARHGAP44	-0.0541232	0.119539
ARHGAP5	0.118852	0.0492301
ARHGAP5-AS1	0.0622798	-0.0305676
ARHGAP6	0.0237313	-0.0366989
ARHGAP9	-0.0059935	0.00550271
ARHGDIA	-0.0496233	0.0795943
ARHGDIB	0.0385063	-0.0628455
ARHGDIG	0.0265933	0.110593
ARHGEF1	0.0189693	-0.0783737
ARHGEF10	0.0384856	-0.0800899
ARHGEF10L	-0.0275189	0.0618653
ARHGEF11	-0.0989409	0.140652
ARHGEF12	-0.0914139	0.0573451
ARHGEF15	0.0266881	0.0193208
ARHGEF16	0.0105667	-0.0170609
ARHGEF17	-0.113032	0.110191
ARHGEF18	-0.0209434	0.0317765
ARHGEF19	0.0369705	-0.0229009
ARHGEF2	-0.0805108	0.018583
ARHGEF25	-0.074062	0.062937
ARHGEF26	0.112281	-0.0949367
ARHGEF26-AS1	0.0809527	-0.0342112
ARHGEF28	-0.0748489	-0.0623468
ARHGEF3	-0.0730611	0.0444612
ARHGEF33	-0.055187	0.0248914
ARHGEF37	-0.014302	-0.0540656
ARHGEF38	-0.00501761	0.00657194
ARHGEF39	-0.0117193	0.0147936
ARHGEF4	-0.0956485	0.0879648
ARHGEF40	0.102444	-0.0742441
ARHGEF6	0.0324228	0.00616016
ARHGEF7	-0.124228	0.0250139
ARHGEF7-AS1	-0.0112782	0.00461245
ARHGEF9	-0.086385	0.0875839
ARHGEF9-IT1	-0.0161406	0.00910639
ARID1A	-0.0154198	0.0228553
ARID1B	-0.0472305	0.0850375
ARID2	0.0298144	0.00121695
ARID3A	-0.0371132	0.00800448
ARID3B	-0.0159577	0.00988698
ARID3C	-0.0239917	0.0191287
ARID4A	-0.0632141	0.0176051
ARID4B	-0.14631	0.0393628
ARID5A	0.0150786	-0.0107798
ARID5B	0.0456902	0.0694481
ARIH1	-0.00333356	0.0481941
ARIH2	-0.0747346	0.0360395
ARIH2OS	0.00728359	-0.0190666
ARIH2P1	0.0102602	-0.0120876
ARL1	0.0601869	0.075934
ARL10	-0.0590793	0.028298
ARL11	0.0263153	-0.0404945
ARL13A	-0.00715049	0.00433404
ARL13B	-0.0235071	-0.00686017
ARL14EP	-0.0110107	0.0311136
ARL15	-0.0149717	-0.0177757
ARL16	0.00880347	0.00272727
ARL17A	-0.0269447	-0.0113348
ARL17B	-0.00367387	-0.0109214
ARL2	0.0644918	0.0709426
ARL2BP	0.0238537	0.0948507
ARL2BPP1	-0.00312015	-0.000523389
ARL2BPP10	-0.0351569	0.0173321
ARL2BPP4	-0.00728114	0.00273656
ARL2BPP6	-0.0429729	0.00657666
ARL2BPP7	0.00180469	0.0070474
ARL2BPP8	-0.0365261	-0.0282907
ARL2BPP9	-0.0632264	0.0306043
ARL3	0.0589115	0.0626616
ARL4A	-0.0125612	-0.0623165
ARL4C	0.133975	0.214219
ARL4D	0.00236689	0.0916015
ARL4P	0.00713554	0.00112019
ARL4P2	0.0248419	-0.0233401
ARL5A	0.0819893	-0.00459543
ARL5AP1	-0.00982928	0.00865989
ARL5AP2	0.0506468	-0.0470984
ARL5AP4	0.0506472	-0.0228343
ARL5B	0.0176002	0.0185971
ARL5C	0.00963619	-0.0333155
ARL6	-0.0315859	-0.00823881
ARL6IP1	0.164485	0.13867
ARL6IP1P2	0.0702626	0.027181
ARL6IP1P3	-0.0381223	0.0225764
ARL6IP4	-0.0377784	0.055926
ARL6IP5	0.167526	0.108083
ARL6IP6	0.0511986	-0.0461625
ARL8A	0.039218	-0.0301289
ARL8B	0.0697123	0.103365
ARL9	-0.0265447	0.0331513
ARMC1	-0.00929781	0.0408715
ARMC10	0.0430873	0.00191916
ARMC10P1	0.0154281	0.00799507
ARMC12	0.0200192	-0.0155797
ARMC2	-0.0875471	-0.0413849
ARMC2-AS1	-0.0414814	0.0174873
ARMC3	-0.0217389	-0.0405711
ARMC4	0.00348632	0.0198078
ARMC4P1	0.00532719	-0.0229958
ARMC5	-0.0169801	0.0394721
ARMC6	-0.00802201	0.0674453
ARMC7	-0.0103651	0.0399106
ARMC8	-0.0108878	0.0264892
ARMC8P1	0.00217581	0.000762372
ARMC9	-0.138013	0.0619873
ARMCX1	-0.000370334	0.046041
ARMCX2	-0.0471818	0.0282216
ARMCX3	-0.0170213	0.127499
ARMCX4	-0.0633705	0.0834998
ARMCX5	-0.0205206	0.0279991
ARMCX5-GPRASP2	-0.0176879	0.00956019
ARMCX6	0.0550918	0.00825758
ARMCX7P	0.000550385	0.00424281
ARMS2	0.00790699	0.0200773
ARMT1	0.0310828	0.0533107
ARNT	-0.0336858	0.00470516
ARNT2	0.0170699	0.15311
ARNTL	-0.0456814	0.0607398
ARNTL2	-0.115272	-0.0194804
ARNTL2-AS1	-0.0352003	-0.0127631
ARPC1A	0.0432177	0.076863
ARPC1B	0.0473119	-0.0324782
ARPC2	0.000829739	0.0433117
ARPC3	0.0933207	-0.00368251
ARPC3P1	-0.00191212	-0.00535295
ARPC3P2	0.00477608	-0.00340692
ARPC3P3	-0.00326325	0.00652265
ARPC3P4	0.00162157	-0.00628425
ARPC3P5	0.00225798	0.00147594
ARPC4	-0.0328955	0.0987966
ARPC5	0.0319572	-0.029032
ARPC5L	-0.0215236	0.0888631
ARPIN	-0.00494174	0.0309948
ARPP19	-0.138028	-0.0191178
ARPP21	-0.29152	0.0421175
ARR3	-0.00783833	-0.0026639
ARRB1	0.00475739	0.0746275
ARRB2	-0.0484604	0.0247405
ARRDC1	-0.0905147	0.0149015
ARRDC1-AS1	-0.0329305	0.0413954
ARRDC2	-0.0463036	-0.0676157
ARRDC3	0.0775587	0.0099323
ARRDC3-AS1	0.00045207	-0.00418754
ARRDC4	0.0148366	-0.0160962
ARRDC5	-0.00283943	-0.0191613
ARSA	-0.0821415	0.0332695
ARSB	0.0183139	0.0009774
ARSD	0.0430427	-0.0367148
ARSDP1	-0.111184	0.0907373
ARSE	0.0213405	-0.012449
ARSEP1	-0.115582	0.0777459
ARSF	0.0547579	0.00590774
ARSFP1	-0.0273654	0.0138462
ARSG	-0.0315762	0.0272025
ARSI	0.00602378	-0.0220671
ARSJ	-0.0348473	-0.0234294
ARSK	0.0215008	-0.00477525
ART1	-0.00353461	0.00973859
ART3	-0.0881186	-0.0207523
ART4	-0.00321332	-0.00983748
ARTN	-0.0184045	0.0357703
ARV1	0.0462826	0.0253463
ARVCF	-0.00530824	0.021363
ARX	0.0509926	0.130062
AS3MT	0.0255161	0.0222605
ASAH1	0.104096	-0.00919195
ASAH2	0.00096521	0.0444204
ASAH2B	-0.0141961	0.0553461
ASAP1	-0.0742876	0.0429428
ASAP1-IT1	-0.0820006	0.0371492
ASAP1-IT2	-0.0852263	0.0292887
ASAP2	0.0259941	0.023057
ASAP3	0.0148481	-0.0138871
ASB1	-0.0194186	0.0284161
ASB11	0.0127147	-0.00406839
ASB12	0.00315778	0.00343
ASB13	0.0109825	0.121175
ASB14	-0.0555304	0.0340717
ASB15	-0.0062385	0.00629677
ASB16	0.000616922	0.0036853
ASB16-AS1	-0.0152069	0.00986014
ASB17	-0.00870062	0.00893927
ASB18	-0.0317712	0.00484852
ASB2	-0.0440312	0.032719
ASB3	0.0562584	-0.0647944
ASB4	0.0267639	-0.0317109
ASB5	0.0215411	-0.0106665
ASB6	-0.0540202	0.029964
ASB7	-0.0403055	-0.00310977
ASB8	-0.021175	0.0607293
ASB9	0.0216761	0.00686199
ASB9P1	-0.0135884	0.00528674
ASCC1	0.0241914	-0.00891762
ASCC2	-0.0215991	-0.010936
ASCC3	-0.0500602	0.00965501
ASCL1	0.111691	-0.0115379
ASCL2	0.00392194	-0.011122
ASCL4	0.0239907	-0.0279764
ASCL5	-0.0104135	0.00475416
ASF1A	0.0871374	0.0119931
ASF1B	0.000997968	-0.00699166
ASGR1	-0.025828	0.0767469
ASGR2	-0.0399925	0.00672943
ASH1L	-0.11298	0.0858279
ASH1L-AS1	0.00600199	-0.0409341
ASH2L	0.00469006	0.0332754
ASIC1	0.0747537	0.0150218
ASIC2	0.0012484	0.067979
ASIC3	-0.0985634	0.0713373
ASIC4	0.0994227	0.0113711
ASIC5	-0.0325588	0.013665
ASIP	-0.0100982	0.00401949
ASL	-0.0568576	0.0405319
ASLP1	-0.0876161	0.0591554
ASMT	-0.00974437	0.00695306
ASMTL	0.0214286	0.0335411
ASMTL-AS1	-0.0456329	-0.00345394
ASNA1	0.0695858	0.0964159
ASNS	-0.0928501	0.107455
ASNSD1	0.038009	0.0387433
ASNSP1	-0.00596037	0.00923665
ASNSP2	-0.00494161	-0.00407591
ASNSP3	-0.0257033	0.0301277
ASNSP4	-0.0429239	0.0305186
ASNSP6	-0.00503904	0.0390503
ASPA	0.0152588	-0.153533
ASPDH	-0.0233687	0.0740282
ASPG	0.000137202	-0.000738281
ASPH	0.12521	0.0632654
ASPHD1	-0.0938305	0.0832498
ASPHD2	-0.0404063	0.0523361
ASPM	0.0146314	0.0699025
ASPN	-0.0453782	0.00345009
ASPRV1	-0.0141147	0.0120631
ASPSCR1	-0.0505333	0.0664969
ASRGL1	-0.00130084	0.0392613
ASS1	0.0354248	0.0870722
ASS1P1	0.00647721	0.00846756
ASS1P10	0.0270203	0.0145182
ASS1P11	0.00433197	0.02516
ASS1P12	-0.00552188	-0.00437486
ASS1P13	0.00395425	-0.00601146
ASS1P14	0.00527309	0.0055054
ASS1P2	-0.0377376	0.0222604
ASS1P3	-0.00615594	-0.00716848
ASS1P4	0.00280606	-0.00695524
ASS1P5	-0.00766007	0.00222105
ASS1P7	0.0030228	0.00270874
ASS1P8	-0.0107254	-0.00103551
ASS1P9	0.00305396	0.0145484
ASTE1	-0.0287611	-0.0210591
ASTL	-0.0155332	0.0103555
ASTN1	0.0314394	0.0518548
ASTN2	0.0574513	0.0843588
ASTN2-AS1	-0.00247634	0.027574
ASUN	-0.0209146	-0.0400531
ASXL1	-0.0704441	0.0688161
ASXL2	-0.0245977	-0.0169598
ASXL3	-0.148639	0.0137932
ASZ1	-0.00376203	-0.0171938
ATAD1	0.034231	0.050057
ATAD2	-0.0468494	0.00721382
ATAD2B	-0.0154269	0.00917471
ATAD3A	-0.0795368	0.0621039
ATAD3B	-0.137997	0.0723872
ATAD3C	-0.0204378	-0.0247338
ATAD5	-0.0805197	0.00173373
ATAT1	0.00127922	0.0241281
ATCAY	-0.0853132	0.251464
ATE1	0.016037	-0.00183215
ATE1-AS1	0.00559666	-0.0377696
ATF1	0.0271174	0.00487899
ATF1P1	-0.0101224	-0.00103142
ATF2	-0.0161072	-0.00069332
ATF3	2.60103e-05	-0.0328816
ATF4	-0.0117356	0.0948882
ATF4P1	-0.0137521	0.0114807
ATF4P2	-0.00858394	0.00147755
ATF4P3	-0.0264582	0.0235755
ATF4P4	0.000607423	0.00370955
ATF5	-0.00878294	0.0201521
ATF6	0.0221743	-0.012851
ATF6B	-0.082171	-0.00969413
ATF7	0.035002	-0.0512
ATF7IP	0.0138659	-0.00120292
ATF7IP2	-0.0704633	-0.020183
ATG10	-0.00411616	-0.0123558
ATG101	0.00885152	0.0558233
ATG12	-0.0346503	0.0252401
ATG12P1	-0.0370785	-0.0234622
ATG12P2	-0.0520295	0.0147744
ATG13	-0.0250345	0.0624692
ATG14	-0.0765018	-0.0105713
ATG16L1	-0.0885897	0.0822554
ATG16L2	-0.0626291	0.00780567
ATG2A	-0.047037	0.0447105
ATG2B	-0.0612111	-0.0170174
ATG3	0.0531394	0.014442
ATG3P1	-0.0221053	0.00655908
ATG4A	-0.00764283	0.00168269
ATG4B	-0.104415	0.0706066
ATG4C	0.00621044	-0.0884938
ATG4D	-0.00299672	0.0451497
ATG5	-0.00634754	0.0252903
ATG7	-0.0712614	0.0511309
ATG9A	-0.0381236	0.107905
ATG9B	-0.00259149	0.0565522
ATHL1	0.0894024	-0.0870021
ATIC	0.0148953	0.0293536
ATL1	0.00485721	0.0507577
ATL2	-0.0135944	0.00693987
ATL3	0.0451104	-0.0459797
ATM	-0.0232228	-0.0918399
ATMIN	0.0243653	0.102363
ATN1	-0.0307686	0.0726409
ATOH7	-0.0416195	-0.0370169
ATOH8	0.0827769	-0.0649021
ATOX1	0.106593	0.025697
ATP10A	0.0555496	-0.0291513
ATP10B	0.091321	-0.155617
ATP10D	0.0582226	-0.00632235
ATP11A	0.000478509	-0.034673
ATP11A-AS1	-0.0179806	-0.015304
ATP11B	-0.0273948	-0.0341211
ATP11C	0.0988756	-0.0100133
ATP12A	0.0109328	0.0260439
ATP13A1	-0.064148	0.052556
ATP13A2	-0.04844	0.177698
ATP13A3	0.0244035	0.0240286
ATP13A4	0.218501	-0.195488
ATP13A4-AS1	0.0791408	-0.0659048
ATP13A5	0.0543126	-0.0589976
ATP13A5-AS1	0.000548214	-0.00706477
ATP1A1	0.0767574	0.274734
ATP1A1-AS1	0.00747715	-0.0104891
ATP1A2	0.233834	-0.212458
ATP1A3	0.161728	0.319676
ATP1A4	-0.00849614	-0.0160013
ATP1B1	0.154507	0.259257
ATP1B1P1	-0.0155389	0.00385646
ATP1B2	0.287183	-0.0354904
ATP1B3	-0.0112787	0.111542
ATP1B3P1	0.0176487	0.0267994
ATP1B4	-0.0014075	-0.00651538
ATP2A1	-0.0161128	0.00686805
ATP2A1-AS1	-0.00860889	0.0261436
ATP2A2	0.0544741	0.185791
ATP2A3	0.0196211	-0.0162183
ATP2B1	-0.199871	0.149437
ATP2B2	-0.144378	0.312448
ATP2B2-IT2	-0.0409349	0.0342352
ATP2B3	-0.06286	0.152711
ATP2B4	-0.0302524	-0.0936914
ATP2C1	0.00163113	-0.0351432
ATP2C2	-0.0126658	-0.0139052
ATP4A	-0.0620777	0.00689709
ATP4B	-0.0108549	0.00982411
ATP5A1	0.130609	0.175198
ATP5A1P2	0.0167833	0.0327266
ATP5A1P3	-0.0204578	0.00612438
ATP5A1P5	0.00105566	0.00206356
ATP5A1P7	-0.00624496	0.0033331
ATP5B	0.102561	0.207661
ATP5BP1	0.00386461	0.00732597
ATP5C1	0.114801	0.0958389
ATP5C1P1	0.0523163	0.0255513
ATP5D	0.0374329	0.15348
ATP5E	0.0948641	0.0116439
ATP5EP2	0.058857	-0.0143627
ATP5F1	0.123529	0.0831222
ATP5F1P1	0.00103973	-0.029443
ATP5F1P3	0.00750385	-8.53965e-05
ATP5F1P5	0.00212128	0.0148391
ATP5F1P6	0.0254769	0.00644113
ATP5F1P7	-0.0051584	0.00466865
ATP5G1	0.0933898	0.103105
ATP5G1P2	0.0262793	0.020966
ATP5G1P3	0.0187853	-0.00314198
ATP5G1P4	0.006656	-0.00392395
ATP5G1P5	-0.0267267	0.00388221
ATP5G1P6	-0.00540768	-0.00587432
ATP5G1P7	0.0421692	0.0236127
ATP5G1P8	-0.00285949	-0.00506875
ATP5G2	0.0938472	0.0482297
ATP5G2P1	0.0238513	-0.00370003
ATP5G2P2	-0.00863281	-0.00279431
ATP5G2P3	0.00633622	-0.0101011
ATP5G2P4	0.0600513	0.00107429
ATP5G3	0.0821976	0.112399
ATP5H	0.0570069	0.0962767
ATP5HP1	0.0238277	0.00563665
ATP5HP2	-0.0408566	0.0136511
ATP5HP3	0.0137988	-0.00193744
ATP5HP4	0.00553025	-0.00528275
ATP5I	0.00506222	0.0379698
ATP5J	0.119618	0.0571605
ATP5J2	0.104714	0.0778772
ATP5J2P2	0.00467661	0.0189296
ATP5J2P3	-0.00844721	0.00682117
ATP5J2P4	0.00922194	-0.0209431
ATP5J2P5	0.00936534	0.00389732
ATP5J2P6	-0.00446131	-0.00340348
ATP5JP1	0.0283426	0.00633102
ATP5L	0.0697477	0.0867447
ATP5L2	-0.0494494	0.0206582
ATP5LP1	-0.014654	-0.000786366
ATP5LP2	0.00283831	-1.41784e-05
ATP5LP3	0.00350998	0.0072605
ATP5LP4	0.00119086	0.00405951
ATP5LP5	-0.00144043	-0.0198002
ATP5LP6	-0.0288913	0.0124118
ATP5LP8	-0.0012114	-0.00690537
ATP5O	0.10037	0.0649314
ATP5S	-0.0499237	0.0195789
ATP5SL	-0.00555496	0.0489945
ATP6	0.0985291	0.146218
ATP6AP1	0.132606	0.129623
ATP6AP1L	-0.0634216	-0.00248016
ATP6AP2	0.170758	0.135176
ATP6V0A1	-0.0968393	0.204287
ATP6V0A2	-0.0306438	0.011782
ATP6V0A4	0.0144701	-0.0094079
ATP6V0B	0.112664	0.0822615
ATP6V0C	0.108698	0.300106
ATP6V0CP1	-0.00390757	0.00485537
ATP6V0CP3	-0.00134547	0.00439916
ATP6V0D1	0.109892	0.150634
ATP6V0D2	-0.00751022	0.00417091
ATP6V0E1	0.127929	-0.0691334
ATP6V0E1P1	-0.0159944	-0.00143245
ATP6V0E1P2	-0.0266655	0.0115003
ATP6V0E1P3	0.00022415	-0.00690528
ATP6V0E1P4	0.00289847	-0.00510306
ATP6V0E2	0.0711029	0.185905
ATP6V0E2-AS1	-0.00812118	0.0153837
ATP6V1A	0.0700551	0.17129
ATP6V1B1	-0.00597503	-0.00465162
ATP6V1B1-AS1	-0.0259882	0.00627312
ATP6V1B2	0.0323913	0.203647
ATP6V1C1	0.0410433	0.0921745
ATP6V1C2	-0.0232249	-0.00618314
ATP6V1D	0.0630123	0.0910927
ATP6V1E1	0.0536799	0.134265
ATP6V1E1P1	0.0109862	0.0107537
ATP6V1E1P2	-0.0266122	-0.00399168
ATP6V1E1P3	0.0180011	0.0159157
ATP6V1E2	-0.0478803	0.0290824
ATP6V1F	0.102605	0.132344
ATP6V1G1	0.113976	0.114965
ATP6V1G1P2	0.00236078	0.000788879
ATP6V1G1P3	0.0105754	0.0137296
ATP6V1G1P4	-0.0116339	-0.000506074
ATP6V1G1P7	-0.00517822	-0.00412751
ATP6V1G2	0.0117106	0.123959
ATP6V1H	0.0302013	0.0482833
ATP7A	0.0269627	-0.0277339
ATP7B	-0.0572242	0.00413285
ATP8	0.0848236	0.111022
ATP8A1	-0.0335398	-0.056582
ATP8A2	-0.0978724	0.202605
ATP8A2P1	-0.0290468	0.0105757
ATP8A2P2	-0.0245148	0.00787086
ATP8A2P3	0.00901589	-0.0330365
ATP8B1	-0.0718828	0.00603014
ATP8B2	-0.144288	0.107469
ATP8B3	0.0121306	-0.00224252
ATP8B4	0.0252657	-0.0550725
ATP8B5P	-0.00853448	-0.00479277
ATP9A	-0.0644575	0.111265
ATP9B	-0.0850617	-0.00536808
ATPAF1	0.0349687	0.0430603
ATPAF2	-0.018805	0.029557
ATPIF1	6.81485e-05	0.0722894
ATR	-0.103777	0.0092999
ATRAID	0.0942273	0.00162031
ATRIP	-0.0154872	0.0140621
ATRN	0.0299843	0.0686657
ATRNL1	-0.121857	0.09961
ATRX	-0.053183	0.131916
ATXN1	-0.0635475	0.0734554
ATXN10	0.0781063	0.0792419
ATXN1L	-0.0113603	-0.00311177
ATXN2	-0.0594686	0.0711423
ATXN2L	-0.135998	0.0998926
ATXN3	-0.0171065	-0.0641537
ATXN3L	-0.00622574	-0.00829166
ATXN7	-0.128787	0.0412257
ATXN7L1	-0.0834316	0.0224075
ATXN7L2	-0.10003	0.0590508
ATXN7L3	-0.0754263	0.122161
ATXN7L3B	-0.000825803	0.15821
ATXN8OS	0.021415	-0.0256279
AUH	0.0160614	0.0668135
AUNIP	-0.0262984	0.00912483
AUP1	-0.0357988	-0.0301319
AURKA	-0.00160005	0.00985785
AURKAIP1	0.025841	0.0672946
AURKAPS1	-0.0387875	0.0143175
AURKAPS2	-0.00390591	0.00373395
AURKB	0.00042365	-0.00660741
AURKBPS1	0.00257432	-0.00324256
AURKC	-0.020354	0.0163034
AUTS2	-0.0364205	0.0467293
AVEN	-0.00264745	0.0087223
AVIL	-0.0671094	-0.0147124
AVL9	-0.0266852	0.0342328
AVP	-0.0171306	0.00380552
AVPI1	0.0132522	0.0878778
AVPR1A	0.0438265	0.00401577
AXDND1	0.0221237	-0.0150652
AXIN1	-0.0799398	0.0347967
AXIN2	-0.010241	-0.011484
AXL	0.0506833	-0.0747211
AZGP1	0.0274503	-0.0795421
AZGP1P2	-0.00658231	0.00433175
AZI2	0.0294889	0.0368291
AZIN1	0.0121254	0.0641009
AZIN2	-0.0614567	0.0168167
AZU1	-0.0425239	0.0331848
B2M	0.384922	-0.148758
B3GALNT1	0.0577409	0.0326409
B3GALNT1P1	-0.0241294	0.0128322
B3GALNT2	-0.0174962	0.0270778
B3GALNT2P1	-0.00591095	-0.00509998
B3GALT1	0.0148865	0.0160939
B3GALT2	0.0641455	0.00700971
B3GALT4	0.00217286	0.00966674
B3GALT5	-0.00419558	0.00327243
B3GALT5-AS1	-0.00136872	0.0126624
B3GALT6	0.0151534	0.0611014
B3GALTL	0.0327247	-0.00557792
B3GAT1	-0.102821	0.0299986
B3GAT2	0.0465468	-0.0309774
B3GAT3	0.00255721	0.0802954
B3GAT3P1	-0.00116037	0.00437495
B3GNT2	-0.0201692	-0.0286406
B3GNT3	-0.00740154	0.00109401
B3GNT4	-0.0359566	0.0242403
B3GNT5	-0.0483272	-0.0404089
B3GNT6	-0.00439199	0.000411595
B3GNT7	0.0966265	-0.0532149
B3GNT8	-0.00285556	0.00533775
B3GNT9	0.0333627	0.00328304
B3GNTL1	-0.0418921	0.0172008
B4GALNT1	-0.133049	0.0959891
B4GALNT3	-0.0407765	-0.00673488
B4GALNT4	-0.12198	0.051345
B4GALT1	0.0204763	-0.0239184
B4GALT1-AS1	0.00734487	-0.0115492
B4GALT2	-0.0522884	0.0515975
B4GALT3	-0.00028026	0.0429156
B4GALT4	-0.00724832	-0.00989936
B4GALT4-AS1	-0.0161645	0.00387286
B4GALT5	-0.0177385	0.0932179
B4GALT6	0.0107758	0.132604
B4GALT7	0.000355011	0.0537821
B4GAT1	0.152257	0.181537
B9D1	-0.0582212	0.00827051
B9D2	-0.0127406	-0.000841128
BAALC	0.0323262	0.015665
BAALC-AS1	0.02506	-0.0342119
BAALC-AS2	-0.00837544	-0.00783933
BAAT	-0.0538894	0.026139
BAATP1	-0.00269367	0.00599427
BABAM1	-0.0198328	0.0839702
BACE1	-0.0153563	0.0195911
BACE1-AS	-0.0154934	0.00328577
BACE2	0.000712667	-0.0146972
BACH1	0.109049	0.0237719
BACH1-IT2	0.002221	-0.00170053
BACH2	-0.000244809	0.0581848
BAD	0.0267731	0.0487045
BAG1	0.0205477	0.043776
BAG2	0.0370529	0.00596674
BAG3	0.0450489	-0.0192234
BAG4	0.00375527	0.0850762
BAG5	-0.0232108	0.0597423
BAG6	-0.0323378	0.0727035
BAGE2	0.000912305	0.00358982
BAHCC1	-0.0994913	0.0741823
BAHD1	-0.0394536	0.0291465
BAIAP2	-0.243079	0.0695103
BAIAP2-AS1	-0.0684021	0.0794177
BAIAP2L1	-0.117956	0.0749361
BAIAP2L2	-0.0395687	0.0224174
BAIAP3	-0.146154	-0.00315229
BAK1	-0.0310192	0.0171972
BAK1P1	-0.0387171	0.0309468
BAK1P2	-0.00482638	0.000691294
BAMBI	0.119092	-0.102569
BANF1	0.113663	0.0560378
BANF1P1	-0.0576345	0.0186231
BANF1P2	-0.0039859	0.00241728
BANF1P3	-0.00377053	0.00681388
BANF1P4	-0.00322028	-0.00495597
BANK1	-0.0178998	-0.0137535
BANP	-0.0716684	0.0193255
BAP1	-0.0746972	0.0842246
BARD1	0.01611	0.0223086
BARHL2	0.00428557	-0.000743516
BARX2	-0.0220258	0.0101216
BASP1	-0.14046	0.246612
BASP1P1	-0.00240176	-0.00333958
BATF3	-0.0611712	-0.0343029
BAX	0.00631595	0.0159058
BAZ1A	0.0148063	-0.0644574
BAZ1B	-0.0839895	0.0901124
BAZ2A	-0.110298	0.0456766
BAZ2B	-0.0134198	-0.16611
BBC3	-0.0441086	0.0517734
BBIP1	0.0297313	-0.0300183
BBOX1	0.0745513	-0.0702284
BBOX1-AS1	0.00387003	-0.0223456
BBS1	-0.0348593	0.0465482
BBS10	0.0294112	-0.0237321
BBS12	0.00910253	0.0086419
BBS2	0.00143769	-0.068818
BBS4	0.00100015	0.00708535
BBS5	-0.0396733	0.00846833
BBS7	-0.0226343	0.0468435
BBS9	0.0166558	-0.0232296
BBX	0.0363512	-0.0223708
BCAM	0.0352815	-0.00835643
BCAN	0.169332	-0.0366996
BCAP29	0.0291637	0.0485953
BCAP31	0.0967497	0.0965493
BCAP31P1	0.00825881	0.010226
BCAP31P2	-0.00745951	0.0176933
BCAR1	-0.0964392	0.048298
BCAR3	0.0466715	-0.00807181
BCAR4	-0.00707796	0.00363996
BCAS1	0.0778702	-0.188669
BCAS2	0.0479175	0.0528175
BCAS2P1	-0.0150925	0.00305938
BCAS2P2	0.014827	-0.00633252
BCAS3	-0.0495534	0.0470324
BCAS4	-0.0246514	0.0832304
BCAT1	0.0552896	0.115722
BCAT2	0.0107688	0.000869074
BCCIP	0.027632	-0.0172472
BCDIN3D	0.0186309	-0.00890478
BCDIN3D-AS1	-0.0107024	0.00135854
BCHE	0.123524	-0.0600872
BCKDHA	0.0302736	0.0480561
BCKDHB	0.0476233	-0.0548127
BCKDK	-0.00725955	0.0436062
BCL10	0.00958839	0.0120866
BCL11A	-0.141531	0.138543
BCL11B	0.0412913	0.0889944
BCL2	0.0252958	0.0204429
BCL2A1	-0.001318	-0.00594553
BCL2L1	-0.00518403	0.0480464
BCL2L10	-0.0194079	-0.00212411
BCL2L11	-0.0385684	0.01532
BCL2L12	0.0134667	-0.0238248
BCL2L12P1	-0.00833096	-0.00416882
BCL2L13	-0.0233116	0.0203663
BCL2L14	-0.0127363	-0.00104029
BCL2L15	-0.0426277	0.00514241
BCL2L2	-0.0526234	0.113784
BCL3	0.039584	0.0254267
BCL6	0.139267	-0.0256244
BCL6B	0.0718028	-0.0152882
BCL7A	-0.0346735	0.122455
BCL7B	-0.00901921	0.0853901
BCL7C	0.0302999	0.0153384
BCL9	-0.00579131	0.0321019
BCL9L	-0.0145301	0.0244916
BCLAF1	-0.0509086	0.0487911
BCLAF1P1	-0.0118694	0.0137987
BCO1	-0.0460579	-0.0132226
BCO2	-0.0198126	-0.0158774
BCOR	-0.00504607	0.0141864
BCORL1	-0.0209192	0.0215609
BCORP1	0.000340749	-0.00467354
BCR	-0.00628009	0.00902389
BCRP1	0.0095076	-0.00493131
BCRP2	-0.0138692	-0.0107908
BCRP3	-0.0237661	0.00901191
BCRP5	-0.0170886	0.00780007
BCRP6	0.0058063	0.00350126
BCRP7	-0.0174272	0.0030846
BCRP8	-0.00260099	-0.00203988
BCS1L	-0.00186359	-0.0105132
BCYRN1	-0.113659	0.00799054
BCYRN1P1	-0.16187	0.0365852
BCYRN1P3	-0.0289511	-0.00441054
BDH1	-0.127846	0.121916
BDH2	0.135521	-0.0694931
BDH2P1	0.0354981	-0.0350604
BDKRB1	-0.0109832	0.00664098
BDKRB2	-0.0134216	0.014938
BDNF	-0.0514022	0.00449123
BDNF-AS	0.0201128	-0.0374249
BDP1	-0.295103	0.0628258
BDP1P	0.0306364	-0.0336804
BEAN1	-0.0329091	0.0365152
BEAN1-AS1	-0.00333838	-0.00120528
BECN1	0.0237022	0.0284606
BECN2	-0.0169763	0.019201
BEGAIN	-0.134527	0.0595277
BEND2	-0.0121808	0.00157795
BEND3	-0.00511656	-0.00441144
BEND3P1	-0.0277937	0.0129148
BEND3P3	-0.0270589	0.00816773
BEND4	0.0129195	0.0127087
BEND5	-0.11225	0.0693038
BEND6	-0.0554336	0.18008
BEND7	0.0371998	0.00650411
BEND7P1	-0.0521014	0.0221948
BEST1	0.0409846	-0.12237
BEST2	-0.00483934	0.0007559
BEST3	0.0903263	-0.0151015
BEST4	-0.0353762	0.0800078
BET1	0.0687226	-0.0151908
BET1L	-0.0131677	0.0374332
BET1P1	0.00780709	-0.00998363
BEX1	0.0105434	0.205579
BEX2	0.0199021	0.142811
BEX4	0.074105	0.139091
BEX5	-0.0261638	0.167948
BFAR	-0.00505833	0.0326824
BFSP1	-0.0230942	0.00810857
BFSP2	0.0113627	-0.00267625
BFSP2-AS1	-0.00236737	0.000339386
BGLAP	0.0213812	-0.0253252
BGLT3	-0.00890664	-0.00518905
BGN	0.152089	-0.0719927
BHLHA9	-0.011147	0.0143318
BHLHB9	-0.00187066	0.0558629
BHLHB9P1	-0.00146674	0.00584571
BHLHE22	0.0347849	0.0625808
BHLHE40	-0.0213969	0.0758425
BHLHE40-AS1	-0.035762	0.0149995
BHLHE41	0.107601	-0.0989786
BHMG1	-0.0320569	0.0133841
BHMT	-0.022934	-0.0369903
BHMT2	-0.0535814	-0.00377839
BICC1	-0.0576416	-0.0106314
BICD1	-0.00861806	0.0640967
BICD2	-0.0176058	0.0242644
BID	0.00551283	0.0543876
BIK	-0.0260992	0.00965695
BIN1	-0.179157	0.0398899
BIN2	0.0472016	-0.0773956
BIN2P1	0.00265441	-0.0159237
BIN2P2	-0.00409175	0.000189004
BIN3	-0.0621834	0.0293219
BIN3-IT1	-0.0601741	0.0313875
BIRC2	0.0199077	-0.0495201
BIRC3	0.0362046	-0.0306827
BIRC5	-0.00034966	-0.0158322
BIRC6	-0.083305	-0.00519973
BIRC6-AS2	-0.00796733	-0.00215632
BISPR	0.00447505	-0.0191986
BIVM	-0.0827117	0.0484843
BLACAT1	-0.00167938	0.0289157
BLCAP	-0.00943946	0.165639
BLID	0.0104119	-0.0478963
BLM	0.0444108	0.0250503
BLMH	0.0316209	0.00142054
BLNK	0.0823249	-0.121924
BLOC1S1	0.0856318	-0.0580853
BLOC1S2	0.0339564	0.047119
BLOC1S2P1	0.00294178	0.00036501
BLOC1S3	-0.0109551	0.0181901
BLOC1S4	0.0215506	0.00452935
BLOC1S5	0.00355529	-0.000352847
BLOC1S6	-0.0259318	0.0490717
BLVRA	0.0639478	0.057346
BLVRB	0.0274057	0.00674506
BLZF1	0.00278124	-0.0215126
BLZF2P	-0.0410092	0.00515665
BMF	0.00804991	0.0129217
BMI1	0.0246061	0.00429658
BMI1P1	0.00133527	-0.00454595
BMP1	-0.0458986	0.00736015
BMP2	0.0554165	0.0223371
BMP2K	0.0422342	-0.0558689
BMP2KL	-0.0137531	-0.00641878
BMP3	0.0239192	0.00911512
BMP4	-0.011343	0.0324295
BMP5	-0.00420005	-0.0128113
BMP6	0.0408223	0.00155235
BMP7	0.177797	-0.0972162
BMP7-AS1	0.0147705	-0.0151383
BMP8A	-0.0492685	0.0256629
BMP8B	0.0334422	-0.0395984
BMPER	-0.024612	0.0270487
BMPR1A	0.0685535	-0.0101514
BMPR1APS1	0.0025502	0.000759427
BMPR1APS2	-0.00134935	0.00145242
BMPR1B	0.11912	-0.117171
BMPR1B-AS1	0.0189411	-0.0179022
BMPR2	0.0294894	0.0751289
BMS1	-0.0701894	0.055735
BMS1P10	-0.0505891	0.0173182
BMS1P11	-0.0235598	0.014454
BMS1P12	-0.0274966	0.00969431
BMS1P13	-0.00141429	-0.00306886
BMS1P15	-0.0233037	0.00386943
BMS1P16	-0.00473821	0.00451673
BMS1P17	-0.0122008	-0.00418585
BMS1P3	1.40984e-05	-0.0180155
BMS1P4	-0.0194808	-0.0424348
BMS1P5	-0.00863298	-0.0681783
BMS1P6	0.000661035	-0.0724103
BMS1P7	-0.0393004	0.00295445
BMS1P8	0.00303757	-0.00739807
BMS1P9	0.00916635	-0.0131754
BMX	0.0204386	-0.0108786
BNC1	-0.00655035	0.00468238
BNC2	0.0401371	-0.0494965
BNIP1	0.0185246	0.0249197
BNIP2	0.0523015	-0.0530791
BNIP3	0.057474	0.100146
BNIP3L	0.0193799	0.059012
BNIP3P1	0.0245115	0.0021555
BNIP3P10	-0.013927	0.00353317
BNIP3P12	-0.0332526	-0.00178898
BNIP3P17	0.00216467	-0.00482895
BNIP3P21	-0.0166118	-0.00288382
BNIP3P22	-0.0132503	-0.00170746
BNIP3P24	-0.00989604	-0.00801285
BNIP3P25	-0.0181954	0.00673891
BNIP3P26	0.000495106	-0.00681238
BNIP3P27	-0.0116756	-0.0038869
BNIP3P38	-0.00618368	-0.00373347
BNIP3P40	-0.00705353	-0.00114277
BNIPL	-0.00312486	-0.00193131
BOC	0.00455759	-0.0342881
BOD1	0.000109525	0.0211059
BOD1L1	-0.120734	0.0926737
BOD1L2	-0.00522808	-0.00175307
BOD1P1	-0.00377078	0.0121556
BOD1P2	-0.00872617	0.012006
BOK	-0.0144715	-0.095592
BOK-AS1	-0.00286525	-0.00883139
BOLA1	0.0140455	-0.00400747
BOLA2	0.0458143	0.0305665
[truncated: 36,575 more rows]

## Sheet: Layer Enrichment-GTEX Ctx M Up
group	n_cell	n_ctrl_cells	Group Association-Monte Carlo P	Group Association-Monte Carlo Z	P (Inter-cell Heterogeneity Among Enriched Cells)	Z (Inter-cell Heterogeneity Among Enriched Cells)	n_cells_fdr_0.05	n_cells_fdr_0.1	n_cells_fdr_0.2
L1	3628	2500	0.00039984	5.97551	0.00039984	12.86	148	223	378
L2	6699	2500	0.00039984	18.3362	0.00039984	16.7249	542	720	991
L3	8777	2500	0.00039984	28.6715	0.00039984	17.5712	976	1302	1819
L4	5787	2500	0.00039984	28.4442	0.00039984	19.0318	657	912	1296
L4ab	945	2500	0.00039984	11.1682	0.00039984	8.93316	102	134	191
L4c	1945	2500	0.00039984	11.4064	0.00039984	13.0841	278	377	531
L5	7459	2500	0.00039984	34.5466	0.00039984	17.8878	918	1227	1714
L5a	659	2500	0.00159936	3.25782	0.00039984	7.19051	16	29	47
L5b	856	2500	0.00039984	4.93433	0.00039984	8.39951	25	42	80
L6	6351	2500	0.00039984	11.1765	0.00039984	16.7262	322	461	689
L6a	2336	2500	0.00039984	19.1968	0.00039984	12.0062	300	396	533
L6b	1770	2500	0.00039984	19.7536	0.00039984	9.43626	278	369	487
WM	296	2500	0.00039984	7.29285	0.00039984	4.13185	21	30	35

## Sheet: Layer Enrichment-GTEX Ctx F Up
group	n_cell	n_ctrl_cells	Group Association-Monte Carlo P	Group Association-Monte Carlo Z	P (Inter-cell Heterogeneity Among Enriched Cells)	Z (Inter-cell Heterogeneity Among Enriched Cells)	n_cells_fdr_0.05	n_cells_fdr_0.1	n_cells_fdr_0.2
L1	3628	2500	0.00039984	11.3762	0.00039984	10.9294	312	432	639
L2	6699	2500	0.00039984	13.6332	0.00039984	12.9156	280	393	626
L3	8777	2500	0.00039984	9.73053	0.00039984	12.6101	216	285	510
L4	5787	2500	0.00039984	4.63372	0.00039984	10.1497	88	133	226
L4ab	945	2500	0.00039984	5.1793	0.00039984	2.46408	24	36	74
L4c	1945	2500	0.00039984	5.67493	0.00039984	5.30123	57	91	180
L5	7459	2500	0.00039984	8.34455	0.00039984	12.4743	158	221	376
L5a	659	2500	0.00039984	9.58414	0.00039984	4.86301	31	43	69
L5b	856	2500	0.00039984	9.85835	0.00039984	5.98551	38	51	75
L6	6351	2500	0.00039984	9.93676	0.00039984	11.177	223	311	507
L6a	2336	2500	0.00039984	5.62321	0.00039984	8.83468	48	70	141
L6b	1770	2500	0.00039984	5.94872	0.00039984	8.32432	41	64	121
WM	296	2500	0.00039984	7.66389	0.00039984	2.91224	14	18	30

## Sheet: Subclass Enrchmnt-GTEX Ctx M Up
Subclass	N cells in data	n_ctrl	Subclass Association-Monte Carlo P	Subclass Association-Monte Carlo Z	P (Inter-cell Heterogeneity Among Enriched Cells)	Z (Inter-cell Heterogeneity Among Enriched Cells)	n_fdr_0.05	n_fdr_0.1	n_fdr_0.2	Pct cells enriched below FDR < 0.1	Bonf P for Association 19 subclasses x 2 sexes	Bonf P hetero-geneity
IT	21884	2500	0.00039984	18.6073	0.00039984	18.0189	2154	2896	4036	13.2334	0.0151939	0.0151939
PVALB	2805	2500	0.00039984	14.2312	0.00039984	19.5081	878	1095	1416	39.0374	1	0.0151939
L4 IT	3725	2500	0.00039984	11.6569	0.00039984	14.6485	477	646	897	17.3423	0.0151939	0.0151939
SST	2361	2500	0.00039984	8.97424	0.00039984	12.9535	298	425	662	18.0008	1	0.0151939
L6 CT	2562	2500	0.00039984	6.79265	0.00039984	15.3792	197	277	414	10.8119	0.0151939	0.0151939
VIP	3538	2500	0.00039984	6.40009	0.00039984	13.3931	252	379	586	10.7123	1	0.0151939
LAMP5	2438	2500	0.00039984	5.61981	0.00039984	11.3329	176	263	424	10.7875	0.0151939	0.0151939
L5/6 NP	818	2500	0.00039984	5.32588	0.00039984	12.7209	47	83	126	10.1467	0.0151939	0.0151939
L5 ET	158	2500	0.00039984	5.01128	0.00039984	6.0587	10	15	24	9.49367	0.0151939	0.0151939
PAX6	325	2500	0.00079968	3.4883	0.00039984	5.37223	15	28	39	8.61538	0.0303878	0.0151939
L6b	1083	2500	0.0019992	3.29096	0.00039984	15.3652	38	58	87	5.35549	0.0759696	0.0151939
L5/6 IT Car3	1055	2500	0.583766	-0.251522	0.00039984	13.8045	13	23	39	2.18009	1	0.0151939
Oligodendrocyte	1932	2500	1	-4.52724	0.00039984	18.6046	26	31	35	1.60455	1	0.0151939
VLMC	11	2500	1	-4.54239	0.0235906	1.89166	0	0	0	0	1	0.896441
Astrocyte	1188	2500	1	-5.32271	0.00039984	20.0004	2	2	3	0.16835	1	0.0151939
Pericyte	32	2500	1	-5.72722	0.246301	0.699495	0	0	0	0	1	1
Endothelial	70	2500	1	-6.51399	0.00079968	3.83164	0	0	0	0	1	0.0303878
OPC	774	2500	1	-6.97378	0.00039984	11.3113	0	0	0	0	1	0.0151939
Microglia	749	2500	1	-7.43865	0.00039984	10.2929	0	1	3	0.133511	1	0.0151939

## Sheet: Subclass Enrchmnt-GTEX Ctx F Up
Subclass	N cells in data	n_ctrl	Subclass Association-Monte Carlo P	Subclass Association-Monte Carlo Z	P (Inter-cell Heterogeneity Among Enriched Cells)	Z (Inter-cell Heterogeneity Among Enriched Cells)	n_fdr_0.05	n_fdr_0.1	n_fdr_0.2	Pct cells enriched below FDR < 0.1	Bonf P for 19 subclasses x 2 sexes	Bonf P hetero-geneity
Endothelial	70	2500	0.00039984	24.1775	0.00039984	7.10515	69	70	70	100	0.0151939	0.0151939
Pericyte	32	2500	0.00039984	15.4036	0.00039984	2.5221	31	31	32	96.875	0.0151939	0.0151939
OPC	774	2500	0.00039984	10.2286	0.00039984	14.4771	418	488	576	63.0491	0.0151939	0.0151939
Astrocyte	1188	2500	0.00039984	8.55664	0.00039984	17.3855	389	478	601	40.2357	0.0151939	0.0151939
VLMC	11	2500	0.00039984	8.3414	0.00079968	2.48755	10	11	11	100	0.0151939	0.0303878
VIP	3538	2500	0.00039984	5.23113	0.00039984	12.5121	178	280	503	7.91408	0.0151939	0.0151939
PAX6	325	2500	0.00039984	4.76862	0.00039984	5.6761	25	38	66	11.6923	0.0151939	0.0151939
LAMP5	2438	2500	0.00039984	4.55159	0.00039984	8.22879	105	190	365	7.79327	0.0151939	0.0151939
L6b	1083	2500	0.00039984	4.05754	0.00039984	10.0856	27	55	113	5.07849	0.0151939	0.0151939
L4 IT	3725	2500	0.00039984	3.91468	0.00039984	11.9367	51	100	233	2.68456	0.0151939	0.0151939
Microglia	749	2500	0.00079968	3.71483	0.0019992	4.0565	48	78	165	10.4139	0.0303878	0.0759696
PVALB	2805	2500	0.0059976	2.76806	0.00039984	17.143	42	79	188	2.8164	0.227909	0.0151939
L6 CT	2562	2500	0.0187925	2.12908	0.00039984	14.4634	27	48	103	1.87354	0.714114	0.0151939
L5/6 IT Car3	1055	2500	0.0227909	2.127	0.00039984	12.4462	10	16	50	1.51659	0.866054	0.0151939
SST	2361	2500	0.105158	1.30238	0.00039984	13.2351	14	19	77	0.804744	1	0.0151939
L5 ET	158	2500	0.216313	0.756546	0.00039984	5.88031	3	4	6	2.53165	1	1
Oligodendrocyte	1932	2500	0.239104	0.692702	0.00039984	12.3736	5	14	48	0.724638	1	0.0151939
L5/6 NP	818	2500	0.29988	0.50637	0.00039984	13.5956	1	3	13	0.366748	1	0.0151939
IT	21884	2500	0.706517	-0.549984	0.00039984	15.1856	77	146	354	0.667154	1	0.0151939

## Sheet: Subclass-to-Supercluster Mappin
Allen Atlas "Subclass"	Siletti "Supercluster"
OPC	OPC
Astrocyte	Astrocyte
VIP	CGE Interneuron
LAMP5	LAMP5-LHX6 and Chanedlier
Microglia	Microglia
Intratelencephalic	Upper layer Intratelencephalic, Deep layer Intratelencephalic
Layer 4 Intratelencephalic	Deep layer intratelencephalic
SST	MGE Interneuron
