# Supplementary material for: Relationship between sex biases in gene expression and sex biases in autism and Alzheimer’s disease
Source: Biol Sex Differ. 2024 Jun 7;15:47. doi: 10.1186/s13293-024-00622-2 (PMC11157820; doi:10.1186/s13293-024-00622-2)
Supplement: Supplementary file 8 — Supplementary Material 8. Supplemental Table 7. List of samples used in GTEX analysis. Includes GTEX sample and donor ID, sex and age bracket. [file 13293_2024_622_MOESM8_ESM.csv]

	donor	samples	group	lib.size	norm.factors	SMRIN	AGE.x	sex	region
2	GTEX-111FC	GTEX_111FC_3126_SM_5GZZ2	male_Cortex	68974525	1.224150563	6.1	60-69	male	Cortex
3	GTEX-111FC	GTEX_111FC_3326_SM_5GZYV	male_Cerebellum	49779607	1.374943992	7.1	60-69	male	Cerebellum
6	GTEX-117XS	GTEX_117XS_3026_SM_5N9CA	male_Cortex	80288662	1.128041052	6.4	60-69	male	Cortex
7	GTEX-117XS	GTEX_117XS_3126_SM_5GIDP	male_Cerebellum	42785305	1.348932121	7.2	60-69	male	Cerebellum
16	GTEX-11DXW	GTEX_11DXW_0011_R1a_SM_DNZZD	male_Hippocampus	77974112	0.81253129	7.5	40-49	male	Hippocampus
17	GTEX-11DXW	GTEX_11DXW_0011_R3b_SM_DNZZE	male_Anterior_cingulate_cortex	75463250	1.041211131	6.1	40-49	male	Anterior_cingulate_cortex
18	GTEX-11DXW	GTEX_11DXW_0011_R5b_SM_DO11D	male_Caudate	80786979	0.770196922	6.8	40-49	male	Caudate
19	GTEX-11DXW	GTEX_11DXW_0011_R6a_SM_DO11N	male_Nucleus_accumbens	96097011	0.980060066	6.1	40-49	male	Nucleus_accumbens
20	GTEX-11DXW	GTEX_11DXW_0011_R7b_SM_DO119	male_Putamen	78190627	0.635014794	6.8	40-49	male	Putamen
21	GTEX-11DXW	GTEX_11DXW_1026_SM_5H11K	male_Cerebellum	44893966	1.29966569	6	40-49	male	Cerebellum
22	GTEX-11DXW	GTEX_11DXW_1126_SM_5H12Q	male_Cortex	72238375	1.112356838	6.6	40-49	male	Cortex
23	GTEX-11DXY	GTEX_11DXY_0011_R10b_SM_DO12C	male_Cortex	83933293	1.142847708	7	60-69	male	Cortex
24	GTEX-11DXY	GTEX_11DXY_0011_R11a_SM_DNZZN	male_Cerebellum	86079370	1.430974934	7.6	60-69	male	Cerebellum
25	GTEX-11DXY	GTEX_11DXY_0011_R5b_SM_DNZZL	male_Caudate	79403928	1.244751234	5.6	60-69	male	Caudate
26	GTEX-11DXY	GTEX_11DXY_0011_R6a_SM_DNZZF	male_Nucleus_accumbens	96959669	1.192539113	8.3	60-69	male	Nucleus_accumbens
27	GTEX-11DXY	GTEX_11DXY_0011_R7a_SM_DO11L	male_Putamen	82826601	1.068806281	7.3	60-69	male	Putamen
28	GTEX-11DXY	GTEX_11DXY_0011_R8a_SM_DO11M	male_Hypothalamus	89960363	1.26449433	6.5	60-69	male	Hypothalamus
29	GTEX-11DXY	GTEX_11DXY_3126_SM_5N9BT	male_Cerebellum	60431256	1.348222216	7.3	60-69	male	Cerebellum
30	GTEX-11DXY	GTEX_11DXY_3226_SM_5GIDE	male_Cortex	53239213	1.193853494	7.7	60-69	male	Cortex
31	GTEX-11DYG	GTEX_11DYG_0011_R10b_SM_DNZZO	male_Cortex	90430515	1.107143093	6.4	60-69	male	Cortex
32	GTEX-11DYG	GTEX_11DYG_0011_R11a_SM_DNZZP	male_Cerebellum	82386680	1.403694245	7.3	60-69	male	Cerebellum
33	GTEX-11DYG	GTEX_11DYG_0011_R5a_SM_DO928	male_Caudate	80600338	0.947997289	8.4	60-69	male	Caudate
34	GTEX-11DYG	GTEX_11DYG_0011_R6a_SM_DO936	male_Nucleus_accumbens	61202032	0.966930722	6.6	60-69	male	Nucleus_accumbens
35	GTEX-11DYG	GTEX_11DYG_0011_R7b_SM_EXUS6	male_Putamen	70609527	0.966776141	7.8	60-69	male	Putamen
36	GTEX-11DYG	GTEX_11DYG_0011_R8a_SM_DO93F	male_Hypothalamus	76499739	0.853153011	6.8	60-69	male	Hypothalamus
37	GTEX-11DYG	GTEX_11DYG_2926_SM_5H132	male_Cerebellum	53616830	1.327855504	7	60-69	male	Cerebellum
54	GTEX-11EMC	GTEX_11EMC_0011_R10a_SM_DNZZJ	female_Cortex	72028390	1.118770627	7.5	60-69	female	Cortex
55	GTEX-11EMC	GTEX_11EMC_0011_R11b_SM_DNZZK	female_Cerebellum	64664209	1.185129327	6.3	60-69	female	Cerebellum
56	GTEX-11EMC	GTEX_11EMC_0011_R2b_SM_DO114	female_Substantia_nigra	55689897	0.549692954	7.1	60-69	female	Substantia_nigra
57	GTEX-11EMC	GTEX_11EMC_0011_R8b_SM_DO91Z	female_Hypothalamus	65528573	0.530507253	5.7	60-69	female	Hypothalamus
58	GTEX-11EMC	GTEX_11EMC_0011_R9b_SM_DO921	female_Spinal_cord	78022181	0.886113136	7.6	60-69	female	Spinal_cord
59	GTEX-11EMC	GTEX_11EMC_3226_SM_5EGKW	female_Cortex	58384380	1.00903366	6	60-69	female	Cortex
60	GTEX-11EMC	GTEX_11EMC_3326_SM_5P9JH	female_Cerebellum	61702581	1.284934244	6.9	60-69	female	Cerebellum
61	GTEX-11GS4	GTEX_11GS4_0011_R1a_SM_DO129	male_Hippocampus	63718623	0.950826884	6.1	60-69	male	Hippocampus
62	GTEX-11GS4	GTEX_11GS4_0011_R2a_SM_DO942	male_Substantia_nigra	65111593	1.033650195	7.8	60-69	male	Substantia_nigra
63	GTEX-11GS4	GTEX_11GS4_3126_SM_5A5LH	male_Cortex	53164135	1.057420443	6.2	60-69	male	Cortex
64	GTEX-11GSO	GTEX_11GSO_0011_R1b_SM_57WD3	male_Hippocampus	61665688	0.983055547	7.3	60-69	male	Hippocampus
65	GTEX-11GSO	GTEX_11GSO_0011_R2a_SM_57WDF	male_Substantia_nigra	62488570	0.893010986	6.6	60-69	male	Substantia_nigra
66	GTEX-11GSO	GTEX_11GSO_0011_R3b_SM_57WB2	male_Anterior_cingulate_cortex	60582489	1.145557122	7.3	60-69	male	Anterior_cingulate_cortex
67	GTEX-11GSO	GTEX_11GSO_2926_SM_5HL73	male_Cortex	46695465	1.198516608	6.8	60-69	male	Cortex
68	GTEX-11GSO	GTEX_11GSO_3026_SM_5Q5AL	male_Cerebellum	56576852	1.327381956	7.1	60-69	male	Cerebellum
69	GTEX-11GSP	GTEX_11GSP_0011_R10a_SM_5NQ7J	female_Cortex	59372283	0.958441411	6.6	60-69	female	Cortex
70	GTEX-11GSP	GTEX_11GSP_0011_R11b_SM_5NQ7V	female_Cerebellum	40108471	1.372042531	9	60-69	female	Cerebellum
71	GTEX-11GSP	GTEX_11GSP_0011_R1a_SM_9QEJ3	female_Hippocampus	69826095	0.93384189	6.7	60-69	female	Hippocampus
72	GTEX-11GSP	GTEX_11GSP_0011_R2b_SM_9QEGE	female_Substantia_nigra	68319053	1.107364411	7	60-69	female	Substantia_nigra
73	GTEX-11GSP	GTEX_11GSP_0011_R3a_SM_9QEGF	female_Anterior_cingulate_cortex	60994289	0.713492024	5.9	60-69	female	Anterior_cingulate_cortex
74	GTEX-11GSP	GTEX_11GSP_0011_R5a_SM_57WBE	female_Caudate	48495010	1.235006239	8.4	60-69	female	Caudate
75	GTEX-11GSP	GTEX_11GSP_0011_R6b_SM_57WBQ	female_Nucleus_accumbens	84751060	0.949968561	5.9	60-69	female	Nucleus_accumbens
76	GTEX-11GSP	GTEX_11GSP_0011_R7b_SM_57WC3	female_Putamen	58951979	1.109096024	7.8	60-69	female	Putamen
77	GTEX-11GSP	GTEX_11GSP_0011_R8b_SM_5NQ79	female_Hypothalamus	66616345	1.041248255	6.5	60-69	female	Hypothalamus
78	GTEX-11GSP	GTEX_11GSP_0011_R9b_SM_5NQ77	female_Spinal_cord	58697531	0.983097591	7.7	60-69	female	Spinal_cord
79	GTEX-11GSP	GTEX_11GSP_3126_SM_5A5LL	female_Cerebellum	56977687	1.32391744	6.9	60-69	female	Cerebellum
80	GTEX-11GSP	GTEX_11GSP_3226_SM_5986O	female_Cortex	59383768	0.914057416	6.1	60-69	female	Cortex
81	GTEX-11H98	GTEX_11H98_0011_R10b_SM_5NQ98	male_Cortex	56888212	1.24063271	8.1	50-59	male	Cortex
82	GTEX-11H98	GTEX_11H98_0011_R11b_SM_5NQ6U	male_Cerebellum	51009947	1.457058002	9.2	50-59	male	Cerebellum
83	GTEX-11H98	GTEX_11H98_0011_R5b_SM_57WCF	male_Caudate	58696481	1.165772101	7.4	50-59	male	Caudate
84	GTEX-11H98	GTEX_11H98_0011_R8a_SM_5NQ8V	male_Hypothalamus	55740778	1.097784684	7.7	50-59	male	Hypothalamus
91	GTEX-11NV4	GTEX_11NV4_0011_R5a_SM_5NQ88	male_Caudate	56788343	1.040401553	8.5	60-69	male	Caudate
92	GTEX-11NV4	GTEX_11NV4_0011_R6a_SM_57WD5	male_Nucleus_accumbens	65958861	0.988144789	6.9	60-69	male	Nucleus_accumbens
93	GTEX-11NV4	GTEX_11NV4_0011_R7a_SM_57WDH	male_Putamen	55821939	0.991063394	7.5	60-69	male	Putamen
94	GTEX-11NV4	GTEX_11NV4_2126_SM_5N9DS	male_Cortex	50797972	0.752613263	5.8	60-69	male	Cortex
95	GTEX-11NV4	GTEX_11NV4_2226_SM_5BC4T	male_Cerebellum	42846926	1.403230176	6.9	60-69	male	Cerebellum
102	GTEX-11OF3	GTEX_11OF3_0011_R11a_SM_57WCR	male_Cerebellum	58096810	1.347616551	8.2	60-69	male	Cerebellum
103	GTEX-11OF3	GTEX_11OF3_0011_R5a_SM_57WB4	male_Caudate	54835754	1.062797776	7.7	60-69	male	Caudate
104	GTEX-11OF3	GTEX_11OF3_0011_R6b_SM_57WBG	male_Nucleus_accumbens	66787378	1.038050571	7	60-69	male	Nucleus_accumbens
105	GTEX-11OF3	GTEX_11OF3_0011_R7a_SM_57WCG	male_Putamen	60929579	0.976973764	7.8	60-69	male	Putamen
106	GTEX-11OF3	GTEX_11OF3_0011_R8b_SM_57WCS	male_Hypothalamus	65383249	1.22200997	7.6	60-69	male	Hypothalamus
107	GTEX-11OF3	GTEX_11OF3_2926_SM_5HL78	male_Cortex	49187348	1.232788001	6.3	60-69	male	Cortex
108	GTEX-11ONC	GTEX_11ONC_0011_R1a_SM_57WD4	male_Hippocampus	45885996	0.76682292	5.9	60-69	male	Hippocampus
109	GTEX-11ONC	GTEX_11ONC_0011_R4b_SM_DO93H	male_Amygdala	60115112	0.855732467	7.1	60-69	male	Amygdala
110	GTEX-11ONC	GTEX_11ONC_0011_R5b_SM_DO93I	male_Caudate	75681152	1.144023293	8.9	60-69	male	Caudate
111	GTEX-11ONC	GTEX_11ONC_0011_R6a_SM_DO12A	male_Nucleus_accumbens	70282253	0.957672523	8.4	60-69	male	Nucleus_accumbens
112	GTEX-11ONC	GTEX_11ONC_0011_R7b_SM_DO93J	male_Putamen	84628928	0.980108253	8	60-69	male	Putamen
113	GTEX-11ONC	GTEX_11ONC_0011_R8b_SM_5NQ87	male_Hypothalamus	52823823	1.145273403	7.6	60-69	male	Hypothalamus
114	GTEX-11ONC	GTEX_11ONC_0011_R9b_SM_5NQ8J	male_Spinal_cord	49961438	0.813483065	7.2	60-69	male	Spinal_cord
115	GTEX-11ONC	GTEX_11ONC_2926_SM_5P9JM	male_Cortex	72570092	1.155323709	6.7	60-69	male	Cortex
116	GTEX-11ONC	GTEX_11ONC_3026_SM_5985W	male_Cerebellum	50629237	1.280036614	6.1	60-69	male	Cerebellum
117	GTEX-11PRG	GTEX_11PRG_0011_R10b_SM_DO93G	male_Cortex	65823832	1.197441034	7.7	50-59	male	Cortex
118	GTEX-11PRG	GTEX_11PRG_0011_R11b_SM_DNZZY	male_Cerebellum	80982409	1.417052619	8.4	50-59	male	Cerebellum
119	GTEX-11PRG	GTEX_11PRG_0011_R2a_SM_69LQ5	male_Substantia_nigra	48183032	0.657376504	6	50-59	male	Substantia_nigra
120	GTEX-11PRG	GTEX_11PRG_0011_R4a_SM_DNZZR	male_Amygdala	85550352	1.016304892	7.6	50-59	male	Amygdala
121	GTEX-11PRG	GTEX_11PRG_0011_R5b_SM_DNZZS	male_Caudate	80091727	1.050787762	7.1	50-59	male	Caudate
122	GTEX-11PRG	GTEX_11PRG_0011_R6b_SM_DO923	male_Nucleus_accumbens	76832987	0.971312746	6	50-59	male	Nucleus_accumbens
123	GTEX-11PRG	GTEX_11PRG_0011_R7a_SM_DNZZT	male_Putamen	81554775	1.054642418	8.1	50-59	male	Putamen
124	GTEX-11PRG	GTEX_11PRG_2826_SM_5BC54	male_Cerebellum	44974856	1.396820187	6.7	50-59	male	Cerebellum
125	GTEX-11PRG	GTEX_11PRG_2926_SM_5987A	male_Cortex	57304725	1.076597548	5.9	50-59	male	Cortex
138	GTEX-11UD1	GTEX_11UD1_0011_R1b_SM_5BC7D	female_Hippocampus	41847203	0.913786841	8.1	40-49	female	Hippocampus
139	GTEX-11UD1	GTEX_11UD1_0011_R2b_SM_5BC6O	female_Substantia_nigra	46635461	1.081700889	8.1	40-49	female	Substantia_nigra
140	GTEX-11UD1	GTEX_11UD1_0011_R3a_SM_5BC6S	female_Anterior_cingulate_cortex	54252860	0.814839195	6.3	40-49	female	Anterior_cingulate_cortex
141	GTEX-11UD1	GTEX_11UD1_0011_R5b_SM_5P9FP	female_Caudate	87551037	0.647597259	7.2	40-49	female	Caudate
143	GTEX-11WQC	GTEX_11WQC_0011_R10a_SM_57WCT	male_Cortex	48567970	0.98104693	5.9	60-69	male	Cortex
144	GTEX-11WQC	GTEX_11WQC_0011_R11b_SM_57WD6	male_Cerebellum	58291127	1.142434631	7.2	60-69	male	Cerebellum
145	GTEX-11WQC	GTEX_11WQC_0011_R1b_SM_DO932	male_Hippocampus	67188005	0.793176517	7	60-69	male	Hippocampus
146	GTEX-11WQC	GTEX_11WQC_0011_R2a_SM_DO927	male_Substantia_nigra	56488616	0.813879913	6	60-69	male	Substantia_nigra
147	GTEX-11WQC	GTEX_11WQC_0011_R3a_SM_DO11T	male_Anterior_cingulate_cortex	44496089	0.665744516	6.6	60-69	male	Anterior_cingulate_cortex
148	GTEX-11WQC	GTEX_11WQC_0011_R5a_SM_5BC74	male_Caudate	54587764	0.826064804	8.1	60-69	male	Caudate
149	GTEX-11WQC	GTEX_11WQC_0011_R6a_SM_5BC77	male_Nucleus_accumbens	51340050	0.730595815	8.1	60-69	male	Nucleus_accumbens
150	GTEX-11WQC	GTEX_11WQC_0011_R7b_SM_5BC7A	male_Putamen	49932408	0.576254116	7	60-69	male	Putamen
151	GTEX-11WQC	GTEX_11WQC_0011_R8b_SM_57WCH	male_Hypothalamus	49995256	1.097305423	7.5	60-69	male	Hypothalamus
152	GTEX-11WQK	GTEX_11WQK_0011_R10a_SM_5BC6R	male_Cortex	46000373	0.915761191	7.3	50-59	male	Cortex
153	GTEX-11WQK	GTEX_11WQK_0011_R3b_SM_DO93K	male_Anterior_cingulate_cortex	65305269	0.791971758	6.1	50-59	male	Anterior_cingulate_cortex
154	GTEX-11WQK	GTEX_11WQK_0011_R8a_SM_5BC7C	male_Hypothalamus	46223607	0.602160835	6.4	50-59	male	Hypothalamus
155	GTEX-11WQK	GTEX_11WQK_0011_R9b_SM_5BC6N	male_Spinal_cord	52047450	0.693396086	7.6	50-59	male	Spinal_cord
156	GTEX-11WQK	GTEX_11WQK_3026_SM_5EQL6	male_Cortex	53227790	1.100484148	6.6	50-59	male	Cortex
165	GTEX-11ZU8	GTEX_11ZU8_0011_R4a_SM_5BC6Y	male_Amygdala	44565132	0.442752516	7.1	60-69	male	Amygdala
166	GTEX-11ZUS	GTEX_11ZUS_0011_R11b_SM_5BC7B	male_Cerebellum	49396997	1.356480359	9.1	30-39	male	Cerebellum
167	GTEX-11ZUS	GTEX_11ZUS_0011_R8a_SM_5BC73	male_Hypothalamus	49624641	1.080539416	8.8	30-39	male	Hypothalamus
168	GTEX-11ZUS	GTEX_11ZUS_0011_R9b_SM_5BC76	male_Spinal_cord	54960575	0.959318036	8.3	30-39	male	Spinal_cord
169	GTEX-11ZUS	GTEX_11ZUS_2826_SM_5EQKW	male_Cerebellum	66693423	1.33012709	6.7	30-39	male	Cerebellum
170	GTEX-11ZUS	GTEX_11ZUS_2926_SM_5FQSL	male_Cortex	57171722	1.029464307	6.3	30-39	male	Cortex
171	GTEX-11ZVC	GTEX_11ZVC_0011_R1b_SM_5BC6M	female_Hippocampus	45579940	0.682807605	6.6	50-59	female	Hippocampus
172	GTEX-11ZVC	GTEX_11ZVC_0011_R3a_SM_5BC6V	female_Anterior_cingulate_cortex	100284495	0.490751227	5.9	50-59	female	Anterior_cingulate_cortex
173	GTEX-11ZVC	GTEX_11ZVC_0011_R4a_SM_5BC6Z	female_Amygdala	51969932	0.716001665	7	50-59	female	Amygdala
174	GTEX-11ZVC	GTEX_11ZVC_0011_R9a_SM_57WC5	female_Spinal_cord	53396261	0.706291237	6.1	50-59	female	Spinal_cord
175	GTEX-11ZVC	GTEX_11ZVC_3026_SM_59HJM	female_Cerebellum	63234431	1.204291033	5.9	50-59	female	Cerebellum
176	GTEX-12126	GTEX_12126_0011_R10b_SM_5BC6T	male_Cortex	55069574	1.021711655	8	20-29	male	Cortex
177	GTEX-12126	GTEX_12126_0011_R11a_SM_5BC6X	male_Cerebellum	49879289	1.362762478	8.5	20-29	male	Cerebellum
178	GTEX-12126	GTEX_12126_0011_R9b_SM_5BC6P	male_Spinal_cord	59720085	1.033994964	8.5	20-29	male	Spinal_cord
179	GTEX-12126	GTEX_12126_0926_SM_5FQTW	male_Cerebellum	53079169	1.331223575	7	20-29	male	Cerebellum
180	GTEX-12126	GTEX_12126_1026_SM_5P9JJ	male_Cortex	80399178	1.083993284	6.9	20-29	male	Cortex
181	GTEX-1212Z	GTEX_1212Z_0011_R1b_SM_5BC72	male_Hippocampus	42014659	0.811805883	7.2	60-69	male	Hippocampus
182	GTEX-12584	GTEX_12584_0011_R6a_SM_5NQ7C	male_Nucleus_accumbens	53972312	0.506787762	5.7	40-49	male	Nucleus_accumbens
183	GTEX-1269C	GTEX_1269C_3126_SM_5EGI6	female_Cerebellum	42201944	1.064566187	6.1	60-69	female	Cerebellum
191	GTEX-12WSC	GTEX_12WSC_0011_R10a_SM_5GU57	male_Cortex	54142680	1.056752998	6.5	50-59	male	Cortex
192	GTEX-12WSC	GTEX_12WSC_0011_R11a_SM_5GU5J	male_Cerebellum	50260579	1.318988907	8.2	50-59	male	Cerebellum
193	GTEX-12WSC	GTEX_12WSC_0011_R3a_SM_5P9F1	male_Anterior_cingulate_cortex	106065722	0.984868968	6.3	50-59	male	Anterior_cingulate_cortex
194	GTEX-12WSC	GTEX_12WSC_0011_R5b_SM_5CVNS	male_Caudate	57813020	1.114413804	7.4	50-59	male	Caudate
195	GTEX-12WSC	GTEX_12WSC_0011_R6b_SM_5LU99	male_Nucleus_accumbens	51075559	1.140339322	6.7	50-59	male	Nucleus_accumbens
196	GTEX-12WSC	GTEX_12WSC_0011_R7b_SM_5LU9L	male_Putamen	46521943	1.200945721	7.6	50-59	male	Putamen
197	GTEX-12WSC	GTEX_12WSC_0011_R9a_SM_5GU4U	male_Spinal_cord	70397021	0.999507728	6.9	50-59	male	Spinal_cord
198	GTEX-12WSC	GTEX_12WSC_2926_SM_5BC5Z	male_Cerebellum	54100229	1.297387811	7	50-59	male	Cerebellum
199	GTEX-12WSC	GTEX_12WSC_3026_SM_5GCNF	male_Cortex	55951204	1.089375759	6.7	50-59	male	Cortex
200	GTEX-12WSD	GTEX_12WSD_0011_R11a_SM_9OSVC	female_Cerebellum	65234031	1.192067426	6.1	60-69	female	Cerebellum
201	GTEX-12WSD	GTEX_12WSD_0011_R1b_SM_5LZVY	female_Hippocampus	56705579	0.955209926	7.2	60-69	female	Hippocampus
202	GTEX-12WSD	GTEX_12WSD_0011_R2a_SM_5LZWB	female_Substantia_nigra	50565341	0.437980737	5.8	60-69	female	Substantia_nigra
203	GTEX-12WSD	GTEX_12WSD_0011_R3b_SM_5LZWN	female_Anterior_cingulate_cortex	51949202	0.763902408	6.8	60-69	female	Anterior_cingulate_cortex
204	GTEX-12WSD	GTEX_12WSD_0011_R4b_SM_5LZUA	female_Amygdala	60143832	0.938795992	7.2	60-69	female	Amygdala
205	GTEX-12WSD	GTEX_12WSD_0011_R5b_SM_5CVNG	female_Caudate	55658328	0.953163287	8.4	60-69	female	Caudate
206	GTEX-12WSD	GTEX_12WSD_0011_R6b_SM_5P9JU	female_Nucleus_accumbens	85244144	1.275893561	5.8	60-69	female	Nucleus_accumbens
207	GTEX-12WSD	GTEX_12WSD_0011_R7b_SM_5PNWE	female_Putamen	52272435	0.948040625	7.9	60-69	female	Putamen
208	GTEX-12WSD	GTEX_12WSD_0011_R9a_SM_5GU6W	female_Spinal_cord	43283482	1.170705543	7.5	60-69	female	Spinal_cord
209	GTEX-12WSD	GTEX_12WSD_3026_SM_5LZU7	female_Cerebellum	64241461	1.302771924	7	60-69	female	Cerebellum
210	GTEX-12WSD	GTEX_12WSD_3126_SM_5HL7P	female_Cortex	52410971	1.02908361	5.8	60-69	female	Cortex
211	GTEX-12WSE	GTEX_12WSE_0011_R10b_SM_5P9JV	male_Cortex	91757788	1.129876073	7.5	20-29	male	Cortex
212	GTEX-12WSE	GTEX_12WSE_0011_R11b_SM_5P9JW	male_Cerebellum	78389789	1.341416464	7.7	20-29	male	Cerebellum
213	GTEX-12WSE	GTEX_12WSE_0011_R1b_SM_5GU4V	male_Hippocampus	58017870	1.056862395	7.7	20-29	male	Hippocampus
214	GTEX-12WSE	GTEX_12WSE_0011_R6b_SM_5LZV5	male_Nucleus_accumbens	55877206	0.891200859	7.9	20-29	male	Nucleus_accumbens
215	GTEX-12WSE	GTEX_12WSE_0011_R7a_SM_5PNWF	male_Putamen	41363247	0.366259852	5.9	20-29	male	Putamen
216	GTEX-12WSE	GTEX_12WSE_2926_SM_5RQJ9	male_Cerebellum	49700824	1.344827352	6.6	20-29	male	Cerebellum
227	GTEX-12WSH	GTEX_12WSH_0011_R10a_SM_5LZUS	male_Cortex	53727435	1.155728564	6.8	50-59	male	Cortex
228	GTEX-12WSH	GTEX_12WSH_0011_R11a_SM_5LZVM	male_Cerebellum	47909876	1.285073112	8.1	50-59	male	Cerebellum
229	GTEX-12WSH	GTEX_12WSH_0011_R1a_SM_5GU5V	male_Hippocampus	54625100	0.93677386	6	50-59	male	Hippocampus
230	GTEX-12WSH	GTEX_12WSH_0011_R2a_SM_5GU68	male_Substantia_nigra	51223867	0.709663895	6	50-59	male	Substantia_nigra
231	GTEX-12WSH	GTEX_12WSH_0011_R4a_SM_5GU6K	male_Amygdala	52968602	0.846529989	6	50-59	male	Amygdala
232	GTEX-12WSH	GTEX_12WSH_0011_R5b_SM_5P9F3	male_Caudate	88049053	0.649264261	6.2	50-59	male	Caudate
233	GTEX-12WSH	GTEX_12WSH_0011_R6b_SM_5P9F4	male_Nucleus_accumbens	94115374	0.974299796	8.4	50-59	male	Nucleus_accumbens
234	GTEX-12WSH	GTEX_12WSH_0011_R9b_SM_5LZUG	male_Spinal_cord	54054642	1.038314645	6.6	50-59	male	Spinal_cord
235	GTEX-12WSH	GTEX_12WSH_3026_SM_5CVNI	male_Cortex	59733356	1.061703844	6.4	50-59	male	Cortex
236	GTEX-12WSH	GTEX_12WSH_3126_SM_5LZW8	male_Cerebellum	42949292	1.306286318	6.7	50-59	male	Cerebellum
237	GTEX-12WSI	GTEX_12WSI_0011_R11b_SM_5P9EZ	male_Cerebellum	91329348	1.400563473	8.9	50-59	male	Cerebellum
238	GTEX-12WSI	GTEX_12WSI_0011_R7b_SM_5GU78	male_Putamen	50574987	1.112906508	7.1	50-59	male	Putamen
248	GTEX-12ZZW	GTEX_12ZZW_0011_R10b_SM_5HL9X	male_Cortex	60776067	0.832651895	6.2	50-59	male	Cortex
249	GTEX-12ZZW	GTEX_12ZZW_0011_R3a_SM_5DUWW	male_Anterior_cingulate_cortex	50438660	0.596109541	6.4	50-59	male	Anterior_cingulate_cortex
250	GTEX-12ZZW	GTEX_12ZZW_0011_R4a_SM_5DUX9	male_Amygdala	42276695	0.641852899	7	50-59	male	Amygdala
251	GTEX-12ZZW	GTEX_12ZZW_0011_R5a_SM_5DUVN	male_Caudate	44371784	0.914896709	8.3	50-59	male	Caudate
252	GTEX-12ZZW	GTEX_12ZZW_0011_R6a_SM_5DUVZ	male_Nucleus_accumbens	48092843	0.697399522	6	50-59	male	Nucleus_accumbens
253	GTEX-12ZZW	GTEX_12ZZW_0011_R7a_SM_5DUWC	male_Putamen	48694390	0.736351573	7	50-59	male	Putamen
254	GTEX-12ZZW	GTEX_12ZZW_2926_SM_5LZUP	male_Cortex	64245481	1.013887939	6.2	50-59	male	Cortex
255	GTEX-12ZZX	GTEX_12ZZX_0011_R10b_SM_5DUWK	female_Cortex	60501984	1.273621201	8.7	40-49	female	Cortex
256	GTEX-12ZZX	GTEX_12ZZX_0011_R11a_SM_5DUVJ	female_Cerebellum	50747128	1.449251349	8.8	40-49	female	Cerebellum
257	GTEX-12ZZX	GTEX_12ZZX_0011_R1a_SM_5EQ6B	female_Hippocampus	63760478	1.139738847	8.5	40-49	female	Hippocampus
258	GTEX-12ZZX	GTEX_12ZZX_0011_R2a_SM_5EGLG	female_Substantia_nigra	56319380	1.017418732	7.9	40-49	female	Substantia_nigra
259	GTEX-12ZZX	GTEX_12ZZX_0011_R3b_SM_5EGLH	female_Anterior_cingulate_cortex	64415009	1.075676846	8.4	40-49	female	Anterior_cingulate_cortex
260	GTEX-12ZZX	GTEX_12ZZX_0011_R5a_SM_5HL89	female_Caudate	63693600	0.876477908	7.4	40-49	female	Caudate
261	GTEX-12ZZX	GTEX_12ZZX_0011_R6a_SM_5HL8L	female_Nucleus_accumbens	55900716	1.1705554	8.4	40-49	female	Nucleus_accumbens
262	GTEX-12ZZX	GTEX_12ZZX_0011_R7b_SM_5DUVV	female_Putamen	53459326	0.947892861	8.4	40-49	female	Putamen
263	GTEX-12ZZX	GTEX_12ZZX_0011_R8a_SM_5DUW8	female_Hypothalamus	48907372	1.274578246	8.1	40-49	female	Hypothalamus
264	GTEX-12ZZX	GTEX_12ZZX_2826_SM_5BC6K	female_Cerebellum	53696419	1.422932863	7.3	40-49	female	Cerebellum
265	GTEX-12ZZX	GTEX_12ZZX_2926_SM_5GCOQ	female_Cortex	53082653	1.191128022	6.8	40-49	female	Cortex
266	GTEX-12ZZY	GTEX_12ZZY_0011_R10b_SM_5HL7W	male_Cortex	66527354	1.154156098	6.7	60-69	male	Cortex
267	GTEX-12ZZY	GTEX_12ZZY_0011_R5a_SM_5EGL9	male_Caudate	63994134	1.134810917	7	60-69	male	Caudate
268	GTEX-12ZZY	GTEX_12ZZY_0011_R6b_SM_5EGLA	male_Nucleus_accumbens	64330775	1.157818008	7.8	60-69	male	Nucleus_accumbens
269	GTEX-12ZZY	GTEX_12ZZY_0011_R7a_SM_5EGLB	male_Putamen	56182191	1.153614433	7.8	60-69	male	Putamen
270	GTEX-12ZZY	GTEX_12ZZY_2926_SM_5DUXO	male_Cerebellum	48597395	1.364885687	6.5	60-69	male	Cerebellum
271	GTEX-12ZZY	GTEX_12ZZY_3026_SM_5GCOU	male_Cortex	52247678	1.261586322	6.7	60-69	male	Cortex
281	GTEX-13112	GTEX_13112_0011_R1b_SM_5HL7K	male_Hippocampus	63303922	0.72301021	6.7	50-59	male	Hippocampus
282	GTEX-13112	GTEX_13112_0011_R3b_SM_5HL9L	male_Anterior_cingulate_cortex	52191346	0.912058177	6	50-59	male	Anterior_cingulate_cortex
283	GTEX-13112	GTEX_13112_0011_R4b_SM_5DUXL	male_Amygdala	55899741	0.833020888	7.1	50-59	male	Amygdala
284	GTEX-13112	GTEX_13112_0011_R5b_SM_5DUV8	male_Caudate	47789577	0.675869817	8.2	50-59	male	Caudate
285	GTEX-13112	GTEX_13112_0011_R6b_SM_5DUVK	male_Nucleus_accumbens	53417170	0.975749258	8.8	50-59	male	Nucleus_accumbens
286	GTEX-13112	GTEX_13112_0011_R7b_SM_5DUVW	male_Putamen	61271692	1.056221679	8.7	50-59	male	Putamen
287	GTEX-13112	GTEX_13112_0011_R8b_SM_664OV	male_Hypothalamus	72410001	0.695323109	6	50-59	male	Hypothalamus
288	GTEX-13112	GTEX_13112_2926_SM_5DUWT	male_Cerebellum	41711181	1.331221673	6.9	50-59	male	Cerebellum
289	GTEX-1313W	GTEX_1313W_0011_R10b_SM_5DUXA	female_Cortex	60922883	1.092966398	7.9	50-59	female	Cortex
290	GTEX-1313W	GTEX_1313W_0011_R11a_SM_5DUXN	female_Cerebellum	46460396	1.360334047	8.2	50-59	female	Cerebellum
291	GTEX-1313W	GTEX_1313W_0011_R1b_SM_5EQ4A	female_Hippocampus	68354915	1.018744253	7.2	50-59	female	Hippocampus
292	GTEX-1313W	GTEX_1313W_0011_R2a_SM_5EGLF	female_Substantia_nigra	69908850	1.042700302	7	50-59	female	Substantia_nigra
293	GTEX-1313W	GTEX_1313W_0011_R3a_SM_5EGLI	female_Anterior_cingulate_cortex	65985208	0.98631136	7.4	50-59	female	Anterior_cingulate_cortex
294	GTEX-1313W	GTEX_1313W_0011_R4b_SM_5KLZV	female_Amygdala	66835170	0.975407919	6.9	50-59	female	Amygdala
295	GTEX-1313W	GTEX_1313W_0011_R5b_SM_5L3EP	female_Caudate	51816541	1.039787492	8.1	50-59	female	Caudate
296	GTEX-1313W	GTEX_1313W_0011_R6a_SM_5K7XO	female_Nucleus_accumbens	50680624	1.130095953	8.7	50-59	female	Nucleus_accumbens
297	GTEX-1313W	GTEX_1313W_0011_R7b_SM_5DUWL	female_Putamen	47927654	0.933941098	8.9	50-59	female	Putamen
298	GTEX-1313W	GTEX_1313W_0011_R8a_SM_5DUVM	female_Hypothalamus	55137763	1.168612426	6.8	50-59	female	Hypothalamus
299	GTEX-1313W	GTEX_1313W_3026_SM_5LZUZ	female_Cerebellum	47916441	1.321433587	7.2	50-59	female	Cerebellum
300	GTEX-1313W	GTEX_1313W_3126_SM_5LZUI	female_Cortex	55517179	1.069105895	6.9	50-59	female	Cortex
301	GTEX-131XH	GTEX_131XH_0011_R10a_SM_5EGLJ	male_Cortex	64769281	1.225864967	7.7	50-59	male	Cortex
302	GTEX-131XH	GTEX_131XH_0011_R11a_SM_5EGLN	male_Cerebellum	61143323	1.367411179	8.8	50-59	male	Cerebellum
303	GTEX-131XH	GTEX_131XH_0011_R1a_SM_5DUWA	male_Hippocampus	55807521	1.238855942	9.2	50-59	male	Hippocampus
304	GTEX-131XH	GTEX_131XH_0011_R2b_SM_5DUVY	male_Substantia_nigra	50111680	1.056195552	7.1	50-59	male	Substantia_nigra
305	GTEX-131XH	GTEX_131XH_0011_R3b_SM_5DUWM	male_Anterior_cingulate_cortex	45232380	1.175542493	8.3	50-59	male	Anterior_cingulate_cortex
306	GTEX-131XH	GTEX_131XH_0011_R4b_SM_5DUWB	male_Amygdala	49727611	1.095482857	7.7	50-59	male	Amygdala
307	GTEX-131XH	GTEX_131XH_0011_R6a_SM_5KM2G	male_Nucleus_accumbens	64080344	1.246697076	6.7	50-59	male	Nucleus_accumbens
308	GTEX-131XH	GTEX_131XH_0011_R8a_SM_5EGLL	male_Hypothalamus	61911741	1.199204545	6.9	50-59	male	Hypothalamus
309	GTEX-131XH	GTEX_131XH_2926_SM_5LZU4	male_Cerebellum	55643492	1.303750888	7.6	50-59	male	Cerebellum
310	GTEX-131XW	GTEX_131XW_0011_R10a_SM_5DUVA	female_Cortex	52303071	0.599317481	6.1	50-59	female	Cortex
311	GTEX-131XW	GTEX_131XW_0011_R11a_SM_5DUV9	female_Cerebellum	45391711	0.674359436	6.8	50-59	female	Cerebellum
312	GTEX-131XW	GTEX_131XW_0011_R6b_SM_5K7XY	female_Nucleus_accumbens	43581984	0.443399142	5.8	50-59	female	Nucleus_accumbens
313	GTEX-131XW	GTEX_131XW_0011_R8a_SM_5DUWY	female_Hypothalamus	49415829	0.567242958	7.1	50-59	female	Hypothalamus
314	GTEX-131XW	GTEX_131XW_0011_R9a_SM_5N9EO	female_Spinal_cord	80729287	0.992903131	6.7	50-59	female	Spinal_cord
315	GTEX-131XW	GTEX_131XW_3126_SM_5LZUC	female_Cortex	63052422	0.943976354	6.2	50-59	female	Cortex
316	GTEX-131YS	GTEX_131YS_0011_R10b_SM_5EQ5N	female_Cortex	58235681	1.164716418	8.5	60-69	female	Cortex
317	GTEX-131YS	GTEX_131YS_0011_R11b_SM_5EGLM	female_Cerebellum	53062818	1.382168001	8.9	60-69	female	Cerebellum
318	GTEX-131YS	GTEX_131YS_0011_R1a_SM_5DUXC	female_Hippocampus	54332678	0.864495342	6.3	60-69	female	Hippocampus
319	GTEX-131YS	GTEX_131YS_0011_R3b_SM_5DUXB	female_Anterior_cingulate_cortex	50124231	1.172204696	7.1	60-69	female	Anterior_cingulate_cortex
320	GTEX-131YS	GTEX_131YS_0011_R4a_SM_5DUVL	female_Amygdala	47663162	1.130390065	7.1	60-69	female	Amygdala
321	GTEX-131YS	GTEX_131YS_0011_R5b_SM_5K7YB	female_Caudate	44504212	1.224979485	8.8	60-69	female	Caudate
322	GTEX-131YS	GTEX_131YS_0011_R7a_SM_5IJDA	female_Putamen	57799968	1.254809696	7.8	60-69	female	Putamen
323	GTEX-131YS	GTEX_131YS_0011_R9b_SM_5EQLY	female_Spinal_cord	62308075	1.070589903	7.8	60-69	female	Spinal_cord
324	GTEX-131YS	GTEX_131YS_3026_SM_5EGHY	female_Cerebellum	49204602	1.316881046	6.9	60-69	female	Cerebellum
325	GTEX-131YS	GTEX_131YS_3126_SM_5KLYT	female_Cortex	63506105	1.126632634	6.6	60-69	female	Cortex
336	GTEX-1399T	GTEX_1399T_0011_R11a_SM_5J2O1	male_Cerebellum	56553938	1.414763853	7.9	60-69	male	Cerebellum
337	GTEX-1399T	GTEX_1399T_0011_R1b_SM_5DUWN	male_Hippocampus	47213547	0.800095304	7.8	60-69	male	Hippocampus
338	GTEX-1399T	GTEX_1399T_0011_R2b_SM_5DUXM	male_Substantia_nigra	48450676	1.033765149	7.4	60-69	male	Substantia_nigra
339	GTEX-1399T	GTEX_1399T_0011_R4b_SM_5DUVX	male_Amygdala	45383657	0.785687734	7.4	60-69	male	Amygdala
340	GTEX-1399T	GTEX_1399T_0011_R5b_SM_5IJDK	male_Caudate	57675858	1.232451829	8.6	60-69	male	Caudate
341	GTEX-1399T	GTEX_1399T_0011_R6b_SM_5K7YL	male_Nucleus_accumbens	51238745	1.177008094	7.1	60-69	male	Nucleus_accumbens
342	GTEX-1399T	GTEX_1399T_0011_R8b_SM_5IJD8	male_Hypothalamus	58181318	1.294407352	6.8	60-69	male	Hypothalamus
343	GTEX-1399T	GTEX_1399T_3026_SM_5KLZC	male_Cortex	69568586	1.164825742	6.7	60-69	male	Cortex
344	GTEX-1399T	GTEX_1399T_3126_SM_5IJFS	male_Cerebellum	62339118	1.26774313	6.3	60-69	male	Cerebellum
346	GTEX-139T8	GTEX_139T8_0011_R1a_SM_5HL75	male_Hippocampus	51683656	0.549597691	6.6	60-69	male	Hippocampus
347	GTEX-139T8	GTEX_139T8_0011_R3b_SM_5HL4R	male_Anterior_cingulate_cortex	53802703	0.733838959	6.3	60-69	male	Anterior_cingulate_cortex
348	GTEX-139T8	GTEX_139T8_0011_R4a_SM_5HL54	male_Amygdala	54285461	0.794318879	6.3	60-69	male	Amygdala
349	GTEX-139T8	GTEX_139T8_0011_R5b_SM_5J1MO	male_Caudate	73020501	0.678666667	6	60-69	male	Caudate
350	GTEX-139T8	GTEX_139T8_1026_SM_5J2MC	male_Cortex	69014838	0.992748447	6.1	60-69	male	Cortex
351	GTEX-139TS	GTEX_139TS_0011_R10a_SM_5K7TU	male_Cortex	75280713	0.847895425	6.4	60-69	male	Cortex
352	GTEX-139TS	GTEX_139TS_0011_R2b_SM_5J1MX	male_Substantia_nigra	87634237	0.806700302	6.3	60-69	male	Substantia_nigra
353	GTEX-139TS	GTEX_139TS_0011_R5b_SM_5J2MZ	male_Caudate	57506552	0.8951484	6.1	60-69	male	Caudate
354	GTEX-139TS	GTEX_139TS_0011_R6a_SM_5J2OB	male_Nucleus_accumbens	70761769	0.470535046	6.4	60-69	male	Nucleus_accumbens
355	GTEX-139TS	GTEX_139TS_0011_R7a_SM_5K7X7	male_Putamen	58581380	0.357565737	6	60-69	male	Putamen
356	GTEX-139TS	GTEX_139TS_0011_R8a_SM_5J1NP	male_Hypothalamus	70986547	0.591907845	5.9	60-69	male	Hypothalamus
357	GTEX-139TS	GTEX_139TS_3126_SM_5LZWX	male_Cerebellum	58827780	1.244293329	6.6	60-69	male	Cerebellum
358	GTEX-139TT	GTEX_139TT_0011_R11b_SM_5LZV1	male_Cerebellum	51402568	1.411008108	6	60-69	male	Cerebellum
359	GTEX-139TT	GTEX_139TT_0011_R1a_SM_5LZVD	male_Hippocampus	57225993	0.999087662	6.9	60-69	male	Hippocampus
360	GTEX-139TT	GTEX_139TT_0011_R3b_SM_5K7VL	male_Anterior_cingulate_cortex	74220895	1.044571377	6.6	60-69	male	Anterior_cingulate_cortex
361	GTEX-139TT	GTEX_139TT_0011_R5b_SM_5K7W8	male_Caudate	83566705	1.032419071	6.6	60-69	male	Caudate
362	GTEX-139TT	GTEX_139TT_0011_R6b_SM_5J2ON	male_Nucleus_accumbens	83834803	1.069112337	6.4	60-69	male	Nucleus_accumbens
363	GTEX-139TT	GTEX_139TT_0011_R7b_SM_5J2MN	male_Putamen	63321735	1.135307377	7.1	60-69	male	Putamen
364	GTEX-139TT	GTEX_139TT_2626_SM_5LZUB	male_Cerebellum	58485251	1.418486545	7.1	60-69	male	Cerebellum
365	GTEX-139TU	GTEX_139TU_0011_R5b_SM_5L3E1	male_Caudate	78084173	0.650552375	6.4	60-69	male	Caudate
368	GTEX-13CF2	GTEX_13CF2_0011_R11b_SM_5LZXO	male_Cerebellum	50599246	1.356293628	8	60-69	male	Cerebellum
369	GTEX-13CF2	GTEX_13CF2_0011_R1a_SM_5LZY1	male_Hippocampus	41293468	0.491303481	6.5	60-69	male	Hippocampus
370	GTEX-13CF2	GTEX_13CF2_0011_R2a_SM_5L3DC	male_Substantia_nigra	56781091	0.60677256	6.1	60-69	male	Substantia_nigra
371	GTEX-13CF2	GTEX_13CF2_0011_R3b_SM_5LZZ6	male_Anterior_cingulate_cortex	54062706	0.952607698	6.5	60-69	male	Anterior_cingulate_cortex
372	GTEX-13CF2	GTEX_13CF2_0011_R5a_SM_5LZWS	male_Caudate	64959248	0.552601132	6.8	60-69	male	Caudate
373	GTEX-13CF2	GTEX_13CF2_0011_R7b_SM_5K7UV	male_Putamen	68607776	0.672347748	7	60-69	male	Putamen
374	GTEX-13CF2	GTEX_13CF2_0011_R8b_SM_5IJCX	male_Hypothalamus	49899778	1.147533658	8.2	60-69	male	Hypothalamus
375	GTEX-13CF2	GTEX_13CF2_3026_SM_5IFFX	male_Cerebellum	57953541	1.305089757	5.8	60-69	male	Cerebellum
387	GTEX-13FHO	GTEX_13FHO_0011_R10b_SM_5J2MM	male_Cortex	86356593	1.292568318	8.5	60-69	male	Cortex
388	GTEX-13FHO	GTEX_13FHO_0011_R11b_SM_5LZYQ	male_Cerebellum	43814010	1.404035593	7.3	60-69	male	Cerebellum
389	GTEX-13FHO	GTEX_13FHO_0011_R1b_SM_5KLZG	male_Hippocampus	64361279	1.071769243	7.2	60-69	male	Hippocampus
390	GTEX-13FHO	GTEX_13FHO_0011_R3b_SM_5K7YA	male_Anterior_cingulate_cortex	57825257	0.993001677	6.7	60-69	male	Anterior_cingulate_cortex
391	GTEX-13FHO	GTEX_13FHO_0011_R5b_SM_5LZZ3	male_Caudate	44754856	1.198132287	7.6	60-69	male	Caudate
392	GTEX-13FHO	GTEX_13FHO_0011_R6b_SM_5LZX1	male_Nucleus_accumbens	60279611	0.8779245	5.8	60-69	male	Nucleus_accumbens
393	GTEX-13FHO	GTEX_13FHO_0011_R7b_SM_5LZXD	male_Putamen	56420926	0.886672063	6.1	60-69	male	Putamen
394	GTEX-13FHO	GTEX_13FHO_2926_SM_5L3ES	male_Cerebellum	43766944	1.336537386	7.3	60-69	male	Cerebellum
395	GTEX-13FHO	GTEX_13FHO_3026_SM_5J1O9	male_Cortex	65772147	1.301033047	6.8	60-69	male	Cortex
396	GTEX-13FHP	GTEX_13FHP_0011_R11b_SM_5LZXP	male_Cerebellum	50014862	1.293578702	7	50-59	male	Cerebellum
397	GTEX-13FHP	GTEX_13FHP_0011_R1b_SM_5K7XL	male_Hippocampus	48015842	0.477710081	6.3	50-59	male	Hippocampus
398	GTEX-13FHP	GTEX_13FHP_0011_R5b_SM_5LZY2	male_Caudate	49682035	0.639485971	6	50-59	male	Caudate
399	GTEX-13FHP	GTEX_13FHP_0011_R6b_SM_5LZY6	male_Nucleus_accumbens	50507122	0.674420925	7.1	50-59	male	Nucleus_accumbens
400	GTEX-13FHP	GTEX_13FHP_0011_R7b_SM_5LZYI	male_Putamen	48764001	0.537308024	6.7	50-59	male	Putamen
401	GTEX-13FHP	GTEX_13FHP_2926_SM_5IJG9	male_Cerebellum	59074018	1.287239323	6.6	50-59	male	Cerebellum
402	GTEX-13FHP	GTEX_13FHP_3026_SM_5IJBS	male_Cortex	74321543	1.126234497	6.1	50-59	male	Cortex
419	GTEX-13FTY	GTEX_13FTY_0011_R11a_SM_5IJEA	female_Cerebellum	71073257	1.279374052	7	40-49	female	Cerebellum
420	GTEX-13FTY	GTEX_13FTY_0011_R1a_SM_5LZXE	female_Hippocampus	68958679	0.373032884	5.9	40-49	female	Hippocampus
421	GTEX-13FTY	GTEX_13FTY_0011_R9b_SM_5KM2U	female_Spinal_cord	62406982	0.746162411	6.8	40-49	female	Spinal_cord
423	GTEX-13FXS	GTEX_13FXS_0011_R10a_SM_5J2MA	male_Cortex	84420200	1.129013241	6.2	50-59	male	Cortex
424	GTEX-13FXS	GTEX_13FXS_0011_R11a_SM_5L3DM	male_Cerebellum	53360546	1.391893824	8.8	50-59	male	Cerebellum
425	GTEX-13FXS	GTEX_13FXS_0011_R1a_SM_5K7U6	male_Hippocampus	80706120	1.064456817	6.9	50-59	male	Hippocampus
426	GTEX-13FXS	GTEX_13FXS_0011_R2b_SM_5K7XX	male_Substantia_nigra	72470186	1.005972729	6.5	50-59	male	Substantia_nigra
427	GTEX-13FXS	GTEX_13FXS_0011_R5b_SM_5LZYE	male_Caudate	51019607	1.089834917	7.6	50-59	male	Caudate
428	GTEX-13FXS	GTEX_13FXS_0011_R6b_SM_5L3F7	male_Nucleus_accumbens	56651417	1.190476885	7.1	50-59	male	Nucleus_accumbens
429	GTEX-13FXS	GTEX_13FXS_0011_R7a_SM_5L3FC	male_Putamen	54653498	0.99501077	8.1	50-59	male	Putamen
430	GTEX-13FXS	GTEX_13FXS_0011_R8a_SM_5J1MN	male_Hypothalamus	76276366	1.215436662	7.8	50-59	male	Hypothalamus
431	GTEX-13FXS	GTEX_13FXS_0011_R9a_SM_5K7UI	male_Spinal_cord	74211770	1.212959698	8.2	50-59	male	Spinal_cord
432	GTEX-13FXS	GTEX_13FXS_3026_SM_5LZYO	male_Cerebellum	45423775	1.323094385	7.4	50-59	male	Cerebellum
433	GTEX-13FXS	GTEX_13FXS_3126_SM_5J2NN	male_Cortex	76218685	1.311611429	7	50-59	male	Cortex
444	GTEX-13IVO	GTEX_13IVO_0011_R10a_SM_5LZY3	male_Cortex	49813197	0.668666168	5.8	70-79	male	Cortex
445	GTEX-13IVO	GTEX_13IVO_0011_R3b_SM_5IJBJ	male_Anterior_cingulate_cortex	59670285	0.506447324	5.8	70-79	male	Anterior_cingulate_cortex
446	GTEX-13IVO	GTEX_13IVO_0011_R6b_SM_5K7X9	male_Nucleus_accumbens	68159790	0.393609776	5.9	70-79	male	Nucleus_accumbens
447	GTEX-13IVO	GTEX_13IVO_0011_R8a_SM_5L3DY	male_Hypothalamus	54601874	0.881715004	7.3	70-79	male	Hypothalamus
448	GTEX-13IVO	GTEX_13IVO_2926_SM_5L3CZ	male_Cortex	50084492	0.94821922	6.1	70-79	male	Cortex
469	GTEX-13N1W	GTEX_13N1W_0011_R10b_SM_5MR4H	male_Cortex	66472295	1.194560245	8.1	70-79	male	Cortex
470	GTEX-13N1W	GTEX_13N1W_0011_R1b_SM_5MR4T	male_Hippocampus	58205715	1.208719321	8.2	70-79	male	Hippocampus
471	GTEX-13N1W	GTEX_13N1W_0011_R3a_SM_5MR5E	male_Anterior_cingulate_cortex	85052949	1.180450753	7.2	70-79	male	Anterior_cingulate_cortex
472	GTEX-13N1W	GTEX_13N1W_0011_R4a_SM_5MR52	male_Amygdala	60248304	1.015059548	6.3	70-79	male	Amygdala
473	GTEX-13N1W	GTEX_13N1W_0011_R5b_SM_5MR5Q	male_Caudate	66578240	1.210256301	8.1	70-79	male	Caudate
474	GTEX-13N1W	GTEX_13N1W_0011_R6a_SM_5MR43	male_Nucleus_accumbens	56033642	1.158198568	6.5	70-79	male	Nucleus_accumbens
475	GTEX-13N1W	GTEX_13N1W_0011_R7b_SM_5MR4F	male_Putamen	66457171	1.067248619	7.1	70-79	male	Putamen
476	GTEX-13N1W	GTEX_13N1W_0011_R8a_SM_5MR56	male_Hypothalamus	67855699	1.282869199	7.8	70-79	male	Hypothalamus
477	GTEX-13N1W	GTEX_13N1W_0011_R9b_SM_5MR4R	male_Spinal_cord	65964826	0.998820235	7.6	70-79	male	Spinal_cord
488	GTEX-13NYB	GTEX_13NYB_0011_R10a_SM_5KM43	male_Cortex	56662194	1.074341191	7.3	40-49	male	Cortex
489	GTEX-13NYB	GTEX_13NYB_0011_R11a_SM_5KM3Q	male_Cerebellum	51627343	1.32245217	7.6	40-49	male	Cerebellum
490	GTEX-13NYB	GTEX_13NYB_0011_R1b_SM_5KM4F	male_Hippocampus	47252827	0.862727713	6.3	40-49	male	Hippocampus
491	GTEX-13NYB	GTEX_13NYB_0011_R2a_SM_5MR3C	male_Substantia_nigra	82111409	0.982370453	7.7	40-49	male	Substantia_nigra
492	GTEX-13NYB	GTEX_13NYB_0011_R3b_SM_A9SM4	male_Anterior_cingulate_cortex	64417440	0.975386848	5.6	40-49	male	Anterior_cingulate_cortex
493	GTEX-13NYB	GTEX_13NYB_0011_R4b_SM_9QEGJ	male_Amygdala	57807377	0.880330293	5.8	40-49	male	Amygdala
494	GTEX-13NYB	GTEX_13NYB_0011_R5a_SM_5MR45	male_Caudate	67280790	1.006391081	7.2	40-49	male	Caudate
495	GTEX-13NYB	GTEX_13NYB_0011_R6b_SM_5MR51	male_Nucleus_accumbens	69294919	1.079234153	6.8	40-49	male	Nucleus_accumbens
496	GTEX-13NYB	GTEX_13NYB_0011_R7a_SM_5MR5D	male_Putamen	62843832	0.887835289	7.1	40-49	male	Putamen
497	GTEX-13NYB	GTEX_13NYB_0011_R8a_SM_5KM4R	male_Hypothalamus	60951394	1.193702418	7	40-49	male	Hypothalamus
498	GTEX-13NYB	GTEX_13NYB_0011_R9b_SM_5MR5P	male_Spinal_cord	67297075	0.824098354	7.3	40-49	male	Spinal_cord
499	GTEX-13NYB	GTEX_13NYB_3026_SM_5IJD7	male_Cortex	63824163	1.136298491	6.1	40-49	male	Cortex
500	GTEX-13NYB	GTEX_13NYB_3226_SM_5J2ND	male_Cerebellum	49511941	1.310432617	7.1	40-49	male	Cerebellum
521	GTEX-13O1R	GTEX_13O1R_0011_R9b_SM_5KM33	male_Spinal_cord	58184267	0.404967564	6.4	60-69	male	Spinal_cord
522	GTEX-13O3O	GTEX_13O3O_0011_R10a_SM_5LUA9	female_Cortex	55243406	1.124497048	5.7	60-69	female	Cortex
523	GTEX-13O3O	GTEX_13O3O_0011_R11b_SM_5KM4G	female_Cerebellum	54647284	1.316479748	8.6	60-69	female	Cerebellum
524	GTEX-13O3O	GTEX_13O3O_0011_R1b_SM_5KM2K	female_Hippocampus	57123283	1.0147921	6.9	60-69	female	Hippocampus
525	GTEX-13O3O	GTEX_13O3O_0011_R2b_SM_5P9H1	female_Substantia_nigra	81755570	0.89854879	6.7	60-69	female	Substantia_nigra
526	GTEX-13O3O	GTEX_13O3O_0011_R3b_SM_5KM3R	female_Anterior_cingulate_cortex	55740797	1.027629866	7.3	60-69	female	Anterior_cingulate_cortex
527	GTEX-13O3O	GTEX_13O3O_0011_R4b_SM_5KM3F	female_Amygdala	55769449	0.943610304	7	60-69	female	Amygdala
528	GTEX-13O3O	GTEX_13O3O_0011_R5b_SM_5KM44	female_Caudate	63957086	1.041283974	8.4	60-69	female	Caudate
529	GTEX-13O3O	GTEX_13O3O_0011_R6b_SM_5P9GY	female_Nucleus_accumbens	82146411	1.131746061	7.8	60-69	female	Nucleus_accumbens
530	GTEX-13O3O	GTEX_13O3O_0011_R7b_SM_5P9GZ	female_Putamen	82145258	0.933037374	7.6	60-69	female	Putamen
531	GTEX-13O3O	GTEX_13O3O_0011_R8b_SM_5LUAL	female_Hypothalamus	54382342	1.079773442	5.7	60-69	female	Hypothalamus
532	GTEX-13O3O	GTEX_13O3O_3026_SM_5KM42	female_Cerebellum	55466316	1.279864295	7.1	60-69	female	Cerebellum
533	GTEX-13O3O	GTEX_13O3O_3126_SM_5KM3H	female_Cortex	53329475	1.05949765	6.3	60-69	female	Cortex
534	GTEX-13O3Q	GTEX_13O3Q_0011_R10b_SM_5KM39	male_Cortex	74708279	1.18429029	7.4	50-59	male	Cortex
535	GTEX-13O3Q	GTEX_13O3Q_0011_R11b_SM_5KM2W	male_Cerebellum	58198316	1.400151615	8	50-59	male	Cerebellum
536	GTEX-13O3Q	GTEX_13O3Q_0011_R1b_SM_5KM3L	male_Hippocampus	116989699	0.878197943	6.8	50-59	male	Hippocampus
537	GTEX-13O3Q	GTEX_13O3Q_0011_R2b_SM_5KM3K	male_Substantia_nigra	63286687	1.017384026	6.9	50-59	male	Substantia_nigra
538	GTEX-13O3Q	GTEX_13O3Q_0011_R3a_SM_5P9H3	male_Anterior_cingulate_cortex	165964836	1.07368303	6.1	50-59	male	Anterior_cingulate_cortex
539	GTEX-13O3Q	GTEX_13O3Q_0011_R4a_SM_5P9H2	male_Amygdala	77932128	0.974775492	6.7	50-59	male	Amygdala
540	GTEX-13O3Q	GTEX_13O3Q_0011_R5b_SM_5P9H4	male_Caudate	97966374	1.202692495	8.5	50-59	male	Caudate
541	GTEX-13O3Q	GTEX_13O3Q_0011_R6a_SM_5KM2V	male_Nucleus_accumbens	56408153	1.165495283	8.4	50-59	male	Nucleus_accumbens
542	GTEX-13O3Q	GTEX_13O3Q_0011_R7a_SM_5KM38	male_Putamen	51257829	1.020869003	8.5	50-59	male	Putamen
543	GTEX-13O3Q	GTEX_13O3Q_0011_R8b_SM_5KM2J	male_Hypothalamus	72582775	1.36336094	8.7	50-59	male	Hypothalamus
544	GTEX-13O3Q	GTEX_13O3Q_2926_SM_5KM45	male_Cortex	55391128	1.064939646	6.1	50-59	male	Cortex
545	GTEX-13O3Q	GTEX_13O3Q_3026_SM_5IJGD	male_Cerebellum	62722911	1.322120936	6.4	50-59	male	Cerebellum
546	GTEX-13OVH	GTEX_13OVH_0011_R11b_SM_5KM4X	male_Cerebellum	55365049	1.396553704	8.5	70-79	male	Cerebellum
547	GTEX-13OVH	GTEX_13OVH_0011_R3a_SM_5KM49	male_Anterior_cingulate_cortex	47545370	1.019030903	6.6	70-79	male	Anterior_cingulate_cortex
548	GTEX-13OVH	GTEX_13OVH_0011_R4a_SM_5KM3W	male_Amygdala	53725790	0.638595692	6.3	70-79	male	Amygdala
549	GTEX-13OVH	GTEX_13OVH_0011_R5b_SM_5KM4L	male_Caudate	53842740	0.986421092	7.8	70-79	male	Caudate
550	GTEX-13OVH	GTEX_13OVH_0011_R6b_SM_5LUAX	male_Nucleus_accumbens	45746029	1.016644845	5.7	70-79	male	Nucleus_accumbens
551	GTEX-13OVH	GTEX_13OVH_0011_R8b_SM_5MR35	male_Hypothalamus	76542153	1.158669064	6.1	70-79	male	Hypothalamus
552	GTEX-13OVH	GTEX_13OVH_2926_SM_5IJFH	male_Cerebellum	61053991	1.362439343	7	70-79	male	Cerebellum
553	GTEX-13OVH	GTEX_13OVH_3026_SM_5MR4N	male_Cortex	63705217	1.185485542	6.3	70-79	male	Cortex
554	GTEX-13OVJ	GTEX_13OVJ_0011_R10b_SM_5L3HT	female_Cortex	48335584	1.1768884	7.2	50-59	female	Cortex
555	GTEX-13OVJ	GTEX_13OVJ_0011_R11a_SM_5P9H8	female_Cerebellum	68817051	1.398608419	7.8	50-59	female	Cerebellum
556	GTEX-13OVJ	GTEX_13OVJ_0011_R1b_SM_5L3I6	female_Hippocampus	52044398	1.106006032	7.3	50-59	female	Hippocampus
557	GTEX-13OVJ	GTEX_13OVJ_0011_R2b_SM_5L3GP	female_Substantia_nigra	54102452	0.947555731	6.6	50-59	female	Substantia_nigra
558	GTEX-13OVJ	GTEX_13OVJ_0011_R4b_SM_5P9H5	female_Amygdala	93574959	1.116201087	6.7	50-59	female	Amygdala
559	GTEX-13OVJ	GTEX_13OVJ_0011_R5a_SM_5P9H7	female_Caudate	82707738	1.053774196	7.2	50-59	female	Caudate
560	GTEX-13OVJ	GTEX_13OVJ_0011_R6b_SM_5L3GH	female_Nucleus_accumbens	55043533	1.181484288	7.8	50-59	female	Nucleus_accumbens
561	GTEX-13OVJ	GTEX_13OVJ_0011_R7a_SM_5L3G1	female_Putamen	58230955	1.118985315	7.6	50-59	female	Putamen
562	GTEX-13OVJ	GTEX_13OVJ_0011_R8b_SM_5L3FS	female_Hypothalamus	59991308	1.018818814	7.2	50-59	female	Hypothalamus
563	GTEX-13OVJ	GTEX_13OVJ_0011_R9b_SM_5L3GD	female_Spinal_cord	64048801	1.111063044	7.6	50-59	female	Spinal_cord
564	GTEX-13OVJ	GTEX_13OVJ_2726_SM_5IJG6	female_Cerebellum	61013253	1.341802169	7.5	50-59	female	Cerebellum
565	GTEX-13OVJ	GTEX_13OVJ_2826_SM_5L3GW	female_Cortex	48928468	1.174792111	6.4	50-59	female	Cortex
566	GTEX-13OVL	GTEX_13OVL_0011_R10a_SM_5L3GS	male_Cortex	55654101	1.172657594	7.1	50-59	male	Cortex
567	GTEX-13OVL	GTEX_13OVL_0011_R11b_SM_5L3G7	male_Cerebellum	57221490	1.339410093	7.3	50-59	male	Cerebellum
568	GTEX-13OVL	GTEX_13OVL_0011_R1a_SM_5L3H5	male_Hippocampus	50517463	1.02616395	7.1	50-59	male	Hippocampus
569	GTEX-13OVL	GTEX_13OVL_0011_R3b_SM_5L3I8	male_Anterior_cingulate_cortex	55942111	1.061306372	6.6	50-59	male	Anterior_cingulate_cortex
570	GTEX-13OVL	GTEX_13OVL_0011_R4b_SM_5L3HV	male_Amygdala	38736982	0.585496291	6.1	50-59	male	Amygdala
571	GTEX-13OVL	GTEX_13OVL_0011_R5b_SM_5L3FU	male_Caudate	59061188	1.058730731	8.9	50-59	male	Caudate
572	GTEX-13OVL	GTEX_13OVL_0011_R6a_SM_5L3G4	male_Nucleus_accumbens	57722392	1.158078811	8.2	50-59	male	Nucleus_accumbens
573	GTEX-13OVL	GTEX_13OVL_0011_R7a_SM_5P9GW	male_Putamen	68946416	0.556929752	6	50-59	male	Putamen
574	GTEX-13OVL	GTEX_13OVL_0011_R8a_SM_5L3HH	male_Hypothalamus	54466950	0.888395376	6.5	50-59	male	Hypothalamus
575	GTEX-13OVL	GTEX_13OVL_0011_R9a_SM_5P9GX	male_Spinal_cord	72446614	0.997223966	7.9	50-59	male	Spinal_cord
576	GTEX-13OVL	GTEX_13OVL_3026_SM_5IJF1	male_Cerebellum	61982761	1.354985573	7.4	50-59	male	Cerebellum
587	GTEX-13OW6	GTEX_13OW6_0011_R10a_SM_5L3HE	male_Cortex	83467505	1.209075958	7.3	50-59	male	Cortex
588	GTEX-13OW6	GTEX_13OW6_0011_R11a_SM_5L3H2	male_Cerebellum	67176791	1.3867107	8.4	50-59	male	Cerebellum
589	GTEX-13OW6	GTEX_13OW6_0011_R1a_SM_5L3HQ	male_Hippocampus	54853315	1.146303817	7.1	50-59	male	Hippocampus
590	GTEX-13OW6	GTEX_13OW6_0011_R2a_SM_5L3HG	male_Substantia_nigra	50167993	1.139858543	6.5	50-59	male	Substantia_nigra
591	GTEX-13OW6	GTEX_13OW6_0011_R4a_SM_5O9DX	male_Amygdala	82548677	0.674813992	5.9	50-59	male	Amygdala
592	GTEX-13OW6	GTEX_13OW6_0011_R5a_SM_5O9BK	male_Caudate	90836716	1.256069548	8.5	50-59	male	Caudate
593	GTEX-13OW6	GTEX_13OW6_0011_R6b_SM_5L3GR	male_Nucleus_accumbens	63574412	1.280688746	8.1	50-59	male	Nucleus_accumbens
594	GTEX-13OW6	GTEX_13OW6_0011_R7b_SM_5L3H4	male_Putamen	52649469	1.091477338	8	50-59	male	Putamen
595	GTEX-13OW6	GTEX_13OW6_0011_R8a_SM_5L3GF	male_Hypothalamus	61864714	1.388596105	7.7	50-59	male	Hypothalamus
596	GTEX-13OW6	GTEX_13OW6_2926_SM_5KM29	male_Cerebellum	51746665	1.369006445	6.5	50-59	male	Cerebellum
597	GTEX-13OW6	GTEX_13OW6_3026_SM_5J2MI	male_Cortex	61417449	1.24507277	6.5	50-59	male	Cortex
607	GTEX-13OW8	GTEX_13OW8_0011_R10a_SM_5L3H6	male_Cortex	53290781	1.10294094	7.2	60-69	male	Cortex
608	GTEX-13OW8	GTEX_13OW8_0011_R11a_SM_5L3GT	male_Cerebellum	48640163	1.241854648	7.5	60-69	male	Cerebellum
609	GTEX-13OW8	GTEX_13OW8_0011_R1a_SM_5L3HI	male_Hippocampus	52966040	0.740629443	6.5	60-69	male	Hippocampus
610	GTEX-13OW8	GTEX_13OW8_0011_R2a_SM_5L3G2	male_Substantia_nigra	57148539	0.77887738	6.7	60-69	male	Substantia_nigra
611	GTEX-13OW8	GTEX_13OW8_0011_R3a_SM_5L3I4	male_Anterior_cingulate_cortex	57697491	0.990807008	6.6	60-69	male	Anterior_cingulate_cortex
612	GTEX-13OW8	GTEX_13OW8_0011_R4a_SM_9WG6V	male_Amygdala	92647932	0.716330048	6.3	60-69	male	Amygdala
613	GTEX-13OW8	GTEX_13OW8_0011_R5b_SM_5L3FQ	male_Caudate	58601452	1.035730101	7.3	60-69	male	Caudate
614	GTEX-13OW8	GTEX_13OW8_0011_R6b_SM_5L3I3	male_Nucleus_accumbens	57806626	0.844129549	6.9	60-69	male	Nucleus_accumbens
615	GTEX-13OW8	GTEX_13OW8_0011_R7a_SM_5L3FP	male_Putamen	65571965	0.780303983	7	60-69	male	Putamen
616	GTEX-13OW8	GTEX_13OW8_0011_R8a_SM_5L3G5	male_Hypothalamus	55316258	0.653019687	6.7	60-69	male	Hypothalamus
617	GTEX-13OW8	GTEX_13OW8_2826_SM_5L3GC	male_Cortex	60743895	1.171406205	5.9	60-69	male	Cortex
618	GTEX-13OW8	GTEX_13OW8_2926_SM_5L3FV	male_Cerebellum	53774093	1.274833272	5.9	60-69	male	Cerebellum
623	GTEX-13PL6	GTEX_13PL6_0011_R5b_SM_5O9BI	female_Caudate	92304901	0.745762342	6.7	40-49	female	Caudate
624	GTEX-13PL6	GTEX_13PL6_0011_R6a_SM_5O9C5	female_Nucleus_accumbens	77220626	0.408776287	6.8	40-49	female	Nucleus_accumbens
625	GTEX-13PL6	GTEX_13PL6_0011_R9b_SM_5O9CH	female_Spinal_cord	81885068	0.542638473	6.1	40-49	female	Spinal_cord
626	GTEX-13PL6	GTEX_13PL6_3126_SM_5LUAR	female_Cortex	48289197	1.111537292	5.7	40-49	female	Cortex
631	GTEX-13PVQ	GTEX_13PVQ_0011_R11a_SM_5O9DU	male_Cerebellum	78789500	1.054071415	6.8	50-59	male	Cerebellum
632	GTEX-13PVQ	GTEX_13PVQ_0011_R3b_SM_5O9D6	male_Anterior_cingulate_cortex	83570469	0.77389875	6.5	50-59	male	Anterior_cingulate_cortex
633	GTEX-13PVQ	GTEX_13PVQ_0011_R4a_SM_5O9CT	male_Amygdala	76910076	0.695231381	6.3	50-59	male	Amygdala
634	GTEX-13PVQ	GTEX_13PVQ_0011_R5b_SM_5O9DI	male_Caudate	90408377	0.790553059	7	50-59	male	Caudate
635	GTEX-13PVQ	GTEX_13PVQ_0011_R7a_SM_5L3G3	male_Putamen	60293114	0.913821	6.7	50-59	male	Putamen
636	GTEX-13PVQ	GTEX_13PVQ_0011_R9b_SM_5LU3B	male_Spinal_cord	65264135	0.811226597	6	50-59	male	Spinal_cord
637	GTEX-13PVQ	GTEX_13PVQ_2926_SM_5L3HJ	male_Cerebellum	38664744	1.088365227	5.8	50-59	male	Cerebellum
638	GTEX-13PVQ	GTEX_13PVQ_3026_SM_5SI93	male_Cortex	71426194	0.997965036	5.8	50-59	male	Cortex
647	GTEX-13QJC	GTEX_13QJC_0011_R10a_SM_5SI63	female_Cortex	66069864	1.107144029	7.5	60-69	female	Cortex
648	GTEX-13QJC	GTEX_13QJC_0011_R1b_SM_5S2UU	female_Hippocampus	65726652	0.923771755	6.7	60-69	female	Hippocampus
649	GTEX-13QJC	GTEX_13QJC_0011_R2b_SM_5PNUN	female_Substantia_nigra	56849296	0.987800665	6.7	60-69	female	Substantia_nigra
650	GTEX-13QJC	GTEX_13QJC_0011_R6a_SM_5S2VI	female_Nucleus_accumbens	66998208	1.054113024	6.6	60-69	female	Nucleus_accumbens
651	GTEX-13QJC	GTEX_13QJC_0011_R7b_SM_5PNUM	female_Putamen	61415579	0.808671716	7.1	60-69	female	Putamen
652	GTEX-13QJC	GTEX_13QJC_0011_R8b_SM_5S2U6	female_Hypothalamus	58407335	0.743740467	6.3	60-69	female	Hypothalamus
653	GTEX-13QJC	GTEX_13QJC_0011_R9b_SM_5PNX3	female_Spinal_cord	85082371	0.873356642	6.8	60-69	female	Spinal_cord
666	GTEX-13RTL	GTEX_13RTL_0011_R1a_SM_5PNZ8	male_Hippocampus	83642375	0.606622068	6	40-49	male	Hippocampus
667	GTEX-13RTL	GTEX_13RTL_0011_R3a_SM_5P9JP	male_Anterior_cingulate_cortex	72659934	0.48412761	6.2	40-49	male	Anterior_cingulate_cortex
688	GTEX-13SLX	GTEX_13SLX_0011_R10a_SM_5P9HV	female_Cortex	87029809	1.135646803	6.9	50-59	female	Cortex
689	GTEX-13SLX	GTEX_13SLX_0011_R11b_SM_5O9C8	female_Cerebellum	94085580	1.250383307	8.3	50-59	female	Cerebellum
690	GTEX-13SLX	GTEX_13SLX_0011_R2b_SM_5S2VP	female_Substantia_nigra	58178509	1.02639941	6.5	50-59	female	Substantia_nigra
691	GTEX-13SLX	GTEX_13SLX_0011_R4a_SM_5O9BJ	female_Amygdala	95109361	0.749104071	6.1	50-59	female	Amygdala
692	GTEX-13SLX	GTEX_13SLX_0011_R5a_SM_5O9BV	female_Caudate	99989307	1.074877537	7.9	50-59	female	Caudate
693	GTEX-13SLX	GTEX_13SLX_0011_R6a_SM_5PNX4	female_Nucleus_accumbens	82348666	1.175309448	7.8	50-59	female	Nucleus_accumbens
694	GTEX-13SLX	GTEX_13SLX_0011_R8b_SM_5PNWZ	female_Hypothalamus	89706703	1.030413347	6.7	50-59	female	Hypothalamus
695	GTEX-13SLX	GTEX_13SLX_0011_R9b_SM_5SI6X	female_Spinal_cord	67063464	1.084721491	8.1	50-59	female	Spinal_cord
696	GTEX-13SLX	GTEX_13SLX_3126_SM_5S2Q5	female_Cortex	48366778	1.094241575	5.7	50-59	female	Cortex
697	GTEX-13SLX	GTEX_13SLX_3226_SM_5YYA6	female_Cerebellum	65773290	1.257011154	7	50-59	female	Cerebellum
698	GTEX-13VXU	GTEX_13VXU_0011_R11b_SM_5O9DJ	male_Cerebellum	76802067	1.380077029	9.5	50-59	male	Cerebellum
699	GTEX-13VXU	GTEX_13VXU_0011_R3b_SM_5O9CU	male_Anterior_cingulate_cortex	83569430	1.119821154	7.3	50-59	male	Anterior_cingulate_cortex
700	GTEX-13VXU	GTEX_13VXU_0011_R4b_SM_5O9CI	male_Amygdala	80410265	0.992527473	7.3	50-59	male	Amygdala
701	GTEX-13VXU	GTEX_13VXU_0011_R5a_SM_5O9D7	male_Caudate	77599651	1.10490116	8.8	50-59	male	Caudate
702	GTEX-13VXU	GTEX_13VXU_0011_R6a_SM_5SI71	male_Nucleus_accumbens	75283120	1.216469395	9	50-59	male	Nucleus_accumbens
703	GTEX-13VXU	GTEX_13VXU_0011_R7b_SM_5SI72	male_Putamen	68934143	1.070156479	8.3	50-59	male	Putamen
704	GTEX-13VXU	GTEX_13VXU_0011_R9b_SM_5SI73	male_Spinal_cord	55325827	1.123015199	8.1	50-59	male	Spinal_cord
705	GTEX-13VXU	GTEX_13VXU_2926_SM_5LU5C	male_Cortex	59373253	1.152117091	6	50-59	male	Cortex
706	GTEX-13VXU	GTEX_13VXU_3026_SM_5LU3K	male_Cerebellum	50002100	1.337899631	6	50-59	male	Cerebellum
718	GTEX-13X6J	GTEX_13X6J_0011_R10b_SM_5PNWA	male_Cortex	58659124	1.024072376	8.8	50-59	male	Cortex
719	GTEX-13X6J	GTEX_13X6J_0011_R11a_SM_5P9HE	male_Cerebellum	96717733	1.368187083	9.1	50-59	male	Cerebellum
720	GTEX-13X6J	GTEX_13X6J_0011_R3b_SM_5P9K5	male_Anterior_cingulate_cortex	84245223	1.139453902	7.4	50-59	male	Anterior_cingulate_cortex
721	GTEX-13X6J	GTEX_13X6J_0011_R4b_SM_5P9K4	male_Amygdala	77308564	0.885161058	6.5	50-59	male	Amygdala
722	GTEX-13X6J	GTEX_13X6J_0011_R5b_SM_5PNWT	male_Caudate	68433023	1.042248672	8.5	50-59	male	Caudate
723	GTEX-13X6J	GTEX_13X6J_0011_R6a_SM_5PNUB	male_Nucleus_accumbens	65990038	1.069029698	8.3	50-59	male	Nucleus_accumbens
724	GTEX-13X6J	GTEX_13X6J_0011_R7b_SM_5PNUC	male_Putamen	61394754	1.02621891	8.7	50-59	male	Putamen
725	GTEX-13X6J	GTEX_13X6J_0011_R8b_SM_5PNUA	male_Hypothalamus	59288883	0.984753017	7.4	50-59	male	Hypothalamus
726	GTEX-13X6J	GTEX_13X6J_2926_SM_7EPGP	male_Cerebellum	63826083	1.402682972	7.6	50-59	male	Cerebellum
727	GTEX-13X6J	GTEX_13X6J_3026_SM_5Q5CU	male_Cortex	64445476	0.962491341	6.2	50-59	male	Cortex
739	GTEX-1445S	GTEX_1445S_0011_R10a_SM_5PNWB	male_Cortex	45817363	0.87251672	7.4	60-69	male	Cortex
740	GTEX-1445S	GTEX_1445S_0011_R2b_SM_5PNUH	male_Substantia_nigra	56522842	0.931418775	7	60-69	male	Substantia_nigra
741	GTEX-1445S	GTEX_1445S_0011_R3a_SM_5P9HY	male_Anterior_cingulate_cortex	82172187	0.74168685	6	60-69	male	Anterior_cingulate_cortex
742	GTEX-1445S	GTEX_1445S_0011_R4a_SM_5PNWN	male_Amygdala	49505948	0.777954607	6.5	60-69	male	Amygdala
743	GTEX-1445S	GTEX_1445S_0011_R5a_SM_5PNUS	male_Caudate	64463507	0.794123112	7.1	60-69	male	Caudate
744	GTEX-1445S	GTEX_1445S_0011_R6b_SM_5PNUF	male_Nucleus_accumbens	60383615	0.811762188	7.4	60-69	male	Nucleus_accumbens
745	GTEX-1445S	GTEX_1445S_0011_R7b_SM_5PNUG	male_Putamen	55853171	0.863067192	7.5	60-69	male	Putamen
746	GTEX-1445S	GTEX_1445S_0011_R8a_SM_5PNWX	male_Hypothalamus	81697922	0.844416931	7	60-69	male	Hypothalamus
747	GTEX-1445S	GTEX_1445S_3026_SM_5O9BR	male_Cortex	77918538	0.878651722	6.1	60-69	male	Cortex
759	GTEX-144GO	GTEX_144GO_0011_R1a_SM_5PNWO	male_Hippocampus	48446986	0.444750453	6.1	60-69	male	Hippocampus
760	GTEX-144GO	GTEX_144GO_0011_R5a_SM_5PNUR	male_Caudate	58819092	1.013358437	6.9	60-69	male	Caudate
761	GTEX-144GO	GTEX_144GO_0011_R6b_SM_5S2V7	male_Nucleus_accumbens	58349201	1.041007181	5.8	60-69	male	Nucleus_accumbens
762	GTEX-144GO	GTEX_144GO_0011_R7b_SM_5S2TT	male_Putamen	62165372	0.450715097	5.7	60-69	male	Putamen
774	GTEX-145LU	GTEX_145LU_0011_R10a_SM_5PNWJ	male_Cortex	60339067	1.006332916	7	50-59	male	Cortex
775	GTEX-145LU	GTEX_145LU_0011_R11b_SM_5P9JX	male_Cerebellum	74892930	1.190919346	7.8	50-59	male	Cerebellum
776	GTEX-145LU	GTEX_145LU_0011_R1a_SM_5Q5CE	male_Hippocampus	57322080	0.547119111	5.8	50-59	male	Hippocampus
777	GTEX-145LU	GTEX_145LU_0011_R3a_SM_5P9K2	male_Anterior_cingulate_cortex	79093443	0.869553257	6.6	50-59	male	Anterior_cingulate_cortex
778	GTEX-145LU	GTEX_145LU_0011_R6a_SM_5S2V6	male_Nucleus_accumbens	44781204	0.761017856	5.9	50-59	male	Nucleus_accumbens
779	GTEX-145LU	GTEX_145LU_0011_R8b_SM_5PNZG	male_Hypothalamus	92246174	1.011038276	6.5	50-59	male	Hypothalamus
780	GTEX-145LU	GTEX_145LU_0011_R9b_SM_5SI66	male_Spinal_cord	63953020	1.011643246	7.8	50-59	male	Spinal_cord
781	GTEX-145LU	GTEX_145LU_2626_SM_5LU9Z	male_Cerebellum	41861538	1.311431039	6.2	50-59	male	Cerebellum
782	GTEX-145MF	GTEX_145MF_2726_SM_5O995	male_Cortex	57388965	1.095549572	6.5	50-59	male	Cortex
783	GTEX-145MF	GTEX_145MF_2826_SM_7EPGU	male_Cerebellum	56913356	1.390599744	6.7	50-59	male	Cerebellum
784	GTEX-145MG	GTEX_145MG_0011_R10a_SM_5PNWG	male_Cortex	209156349	1.175973437	7.9	50-59	male	Cortex
785	GTEX-145MG	GTEX_145MG_0011_R3b_SM_5SI67	male_Anterior_cingulate_cortex	63138822	0.83013436	8.6	50-59	male	Anterior_cingulate_cortex
786	GTEX-145MG	GTEX_145MG_0011_R5b_SM_5S2VU	male_Caudate	50608974	0.422584008	5.9	50-59	male	Caudate
787	GTEX-145MG	GTEX_145MG_0011_R7b_SM_5P9JY	male_Putamen	72761872	0.735297053	6.8	50-59	male	Putamen
788	GTEX-145MG	GTEX_145MG_3026_SM_5RQJA	male_Cortex	53034331	1.151024837	7.1	50-59	male	Cortex
789	GTEX-145MG	GTEX_145MG_3126_SM_5Q5D3	male_Cerebellum	54953311	1.19876871	6.3	50-59	male	Cerebellum
790	GTEX-145MH	GTEX_145MH_0011_R10b_SM_5PNUK	male_Cortex	64245722	1.19850595	8.2	50-59	male	Cortex
791	GTEX-145MH	GTEX_145MH_0011_R11a_SM_5P9HQ	male_Cerebellum	83025009	1.361430616	8.1	50-59	male	Cerebellum
792	GTEX-145MH	GTEX_145MH_0011_R1b_SM_5PNWY	male_Hippocampus	83022633	1.045458802	6.8	50-59	male	Hippocampus
793	GTEX-145MH	GTEX_145MH_0011_R3b_SM_5P9JQ	male_Anterior_cingulate_cortex	78463705	1.157037126	8.4	50-59	male	Anterior_cingulate_cortex
794	GTEX-145MH	GTEX_145MH_0011_R5a_SM_5P9JT	male_Caudate	81600759	1.127357719	8.3	50-59	male	Caudate
795	GTEX-145MH	GTEX_145MH_0011_R6a_SM_5PNZ7	male_Nucleus_accumbens	153193873	1.116856337	6.6	50-59	male	Nucleus_accumbens
796	GTEX-145MH	GTEX_145MH_0011_R7a_SM_5PNWH	male_Putamen	67320560	1.147155848	8.4	50-59	male	Putamen
797	GTEX-145MH	GTEX_145MH_0011_R8a_SM_5PNUL	male_Hypothalamus	47880221	1.029559086	6.4	50-59	male	Hypothalamus
798	GTEX-145MH	GTEX_145MH_2926_SM_5Q5D2	male_Cerebellum	61827846	1.352258315	7.7	50-59	male	Cerebellum
799	GTEX-145MH	GTEX_145MH_3026_SM_5Q5DZ	male_Cortex	68576368	1.128847356	6.8	50-59	male	Cortex
813	GTEX-147F4	GTEX_147F4_0011_R10b_SM_5S2WC	male_Cortex	58910657	1.023863981	5.9	50-59	male	Cortex
814	GTEX-147F4	GTEX_147F4_0011_R6b_SM_5S2UP	male_Nucleus_accumbens	64869376	0.726812645	6.6	50-59	male	Nucleus_accumbens
815	GTEX-147F4	GTEX_147F4_0011_R8b_SM_5S2UN	male_Hypothalamus	65585071	0.89196291	5.9	50-59	male	Hypothalamus
816	GTEX-147F4	GTEX_147F4_3026_SM_5Q5BJ	male_Cerebellum	52097527	1.280073683	6.5	50-59	male	Cerebellum
817	GTEX-147GR	GTEX_147GR_0011_R10b_SM_5S2UM	male_Cortex	76668772	1.111743635	6.4	60-69	male	Cortex
818	GTEX-147GR	GTEX_147GR_0011_R2b_SM_5S2RQ	male_Substantia_nigra	44414671	0.920135773	6.9	60-69	male	Substantia_nigra
819	GTEX-147GR	GTEX_147GR_0011_R4a_SM_5S2V2	male_Amygdala	65740861	0.781595219	6.2	60-69	male	Amygdala
820	GTEX-147GR	GTEX_147GR_0011_R6b_SM_5S2RO	male_Nucleus_accumbens	42769787	1.094504379	7.8	60-69	male	Nucleus_accumbens
821	GTEX-147GR	GTEX_147GR_0011_R7a_SM_5S2RP	male_Putamen	42947593	0.75535678	7.2	60-69	male	Putamen
822	GTEX-147GR	GTEX_147GR_0011_R9a_SM_5S2UY	male_Spinal_cord	52439231	1.120548639	7.6	60-69	male	Spinal_cord
823	GTEX-147GR	GTEX_147GR_3026_SM_5S2ML	male_Cortex	56639819	0.877831946	6.1	60-69	male	Cortex
824	GTEX-147GR	GTEX_147GR_3126_SM_5S2PM	male_Cerebellum	50201249	1.363970632	6.7	60-69	male	Cerebellum
829	GTEX-14ABY	GTEX_14ABY_0011_R11a_SM_5SI7C	male_Cerebellum	55365008	1.431714167	7.4	50-59	male	Cerebellum
830	GTEX-14ABY	GTEX_14ABY_0011_R1a_SM_6EU2W	male_Hippocampus	68083134	1.046922483	6.8	50-59	male	Hippocampus
831	GTEX-14ABY	GTEX_14ABY_0011_R4b_SM_5S2VN	male_Amygdala	65948975	1.046271129	5.8	50-59	male	Amygdala
832	GTEX-14ABY	GTEX_14ABY_0011_R5b_SM_5SI7B	male_Caudate	52702910	1.089051827	7.9	50-59	male	Caudate
833	GTEX-14ABY	GTEX_14ABY_0011_R6a_SM_5PNWR	male_Nucleus_accumbens	57992643	1.218037456	7.1	50-59	male	Nucleus_accumbens
834	GTEX-14ABY	GTEX_14ABY_0011_R7b_SM_5PNWS	male_Putamen	56695403	1.08218572	5.7	50-59	male	Putamen
835	GTEX-14ABY	GTEX_14ABY_0011_R9a_SM_5PNZK	male_Spinal_cord	104161507	1.172197981	8.2	50-59	male	Spinal_cord
836	GTEX-14ABY	GTEX_14ABY_3026_SM_664NE	male_Cerebellum	65442614	1.331448109	6.5	50-59	male	Cerebellum
837	GTEX-14ASI	GTEX_14ASI_0011_R10b_SM_5S2VZ	male_Cortex	58179530	1.276761515	5.9	60-69	male	Cortex
838	GTEX-14ASI	GTEX_14ASI_0011_R11b_SM_6AJBJ	male_Cerebellum	51510205	1.379121695	7.1	60-69	male	Cerebellum
839	GTEX-14ASI	GTEX_14ASI_0011_R1b_SM_5S2TY	male_Hippocampus	57948932	1.033325924	5.9	60-69	male	Hippocampus
840	GTEX-14ASI	GTEX_14ASI_0011_R2b_SM_5YY9H	male_Substantia_nigra	63008395	0.844043784	5.8	60-69	male	Substantia_nigra
841	GTEX-14ASI	GTEX_14ASI_0011_R4a_SM_69LQ4	male_Amygdala	58820029	0.824882188	6.5	60-69	male	Amygdala
842	GTEX-14ASI	GTEX_14ASI_0011_R5b_SM_6EU2M	male_Caudate	59067215	0.803482853	7.8	60-69	male	Caudate
843	GTEX-14ASI	GTEX_14ASI_0011_R6a_SM_5S2UZ	male_Nucleus_accumbens	56578894	1.031658961	6.9	60-69	male	Nucleus_accumbens
844	GTEX-14ASI	GTEX_14ASI_0011_R7b_SM_5YY9G	male_Putamen	64228089	0.920501649	7.1	60-69	male	Putamen
845	GTEX-14ASI	GTEX_14ASI_0011_R8b_SM_5S2UB	male_Hypothalamus	66705517	1.257636977	6.9	60-69	male	Hypothalamus
846	GTEX-14ASI	GTEX_14ASI_2926_SM_5Q5DG	male_Cerebellum	57785097	1.415814659	6.9	60-69	male	Cerebellum
847	GTEX-14ASI	GTEX_14ASI_3026_SM_5S2PN	male_Cortex	51984220	1.253614671	6.7	60-69	male	Cortex
848	GTEX-14BIL	GTEX_14BIL_0011_R10a_SM_5SI75	male_Cortex	59784124	1.250943731	8.7	50-59	male	Cortex
849	GTEX-14BIL	GTEX_14BIL_0011_R8b_SM_69LQK	male_Hypothalamus	54761666	0.848667819	5.9	50-59	male	Hypothalamus
850	GTEX-14BIL	GTEX_14BIL_0011_R9a_SM_5SI7A	male_Spinal_cord	60844303	1.193816575	7.2	50-59	male	Spinal_cord
851	GTEX-14BIL	GTEX_14BIL_3026_SM_7EWD4	male_Cortex	57436573	1.032107163	7.2	50-59	male	Cortex
862	GTEX-14BIN	GTEX_14BIN_0011_R10a_SM_5S2UA	female_Cortex	74715787	1.085585593	6.6	50-59	female	Cortex
863	GTEX-14BIN	GTEX_14BIN_0011_R11a_SM_5SI79	female_Cerebellum	51650136	1.267806658	7.4	50-59	female	Cerebellum
864	GTEX-14BIN	GTEX_14BIN_0011_R2a_SM_5S2RJ	female_Substantia_nigra	48051849	0.760058236	6.4	50-59	female	Substantia_nigra
865	GTEX-14BIN	GTEX_14BIN_0011_R3b_SM_6AJBL	female_Anterior_cingulate_cortex	58433397	1.057448645	7	50-59	female	Anterior_cingulate_cortex
866	GTEX-14BIN	GTEX_14BIN_0011_R5b_SM_5SI78	female_Caudate	54237518	0.856968704	8.1	50-59	female	Caudate
867	GTEX-14BIN	GTEX_14BIN_0011_R6a_SM_5S2RH	female_Nucleus_accumbens	95305234	1.15194889	9.2	50-59	female	Nucleus_accumbens
868	GTEX-14BIN	GTEX_14BIN_0011_R7b_SM_5S2RI	female_Putamen	47655169	0.837522897	8	50-59	female	Putamen
869	GTEX-14BIN	GTEX_14BIN_0011_R9a_SM_5SI76	female_Spinal_cord	58692435	0.981762747	7.7	50-59	female	Spinal_cord
870	GTEX-14BIN	GTEX_14BIN_3226_SM_62LDR	female_Cortex	78997057	1.11822592	7.4	50-59	female	Cortex
871	GTEX-14BIN	GTEX_14BIN_3326_SM_5Q5E6	female_Cerebellum	60079327	1.292455859	6.5	50-59	female	Cerebellum
872	GTEX-14BMV	GTEX_14BMV_0011_R3a_SM_5ZZU7	male_Anterior_cingulate_cortex	61910003	0.863205436	5.9	50-59	male	Anterior_cingulate_cortex
873	GTEX-14BMV	GTEX_14BMV_0011_R5b_SM_62LFT	male_Caudate	66570309	1.10249936	7.7	50-59	male	Caudate
874	GTEX-14BMV	GTEX_14BMV_0011_R6b_SM_5YY9I	male_Nucleus_accumbens	72670385	1.258650333	8.1	50-59	male	Nucleus_accumbens
875	GTEX-14BMV	GTEX_14BMV_0011_R7b_SM_5YY9J	male_Putamen	75060353	0.840448485	6.2	50-59	male	Putamen
876	GTEX-14BMV	GTEX_14BMV_0011_R9b_SM_5ZZUA	male_Spinal_cord	67345900	1.241401286	8.2	50-59	male	Spinal_cord
877	GTEX-14BMV	GTEX_14BMV_2926_SM_5TDEE	male_Cerebellum	49388775	1.411688041	6.1	50-59	male	Cerebellum
878	GTEX-14BMV	GTEX_14BMV_3026_SM_5S2PQ	male_Cortex	49837612	1.261904191	6.5	50-59	male	Cortex
899	GTEX-14E6C	GTEX_14E6C_0011_R9a_SM_6EU33	male_Spinal_cord	47202611	0.953033206	6	40-49	male	Spinal_cord
900	GTEX-14E6D	GTEX_14E6D_0011_R10a_SM_5YY9C	male_Cortex	83916419	1.238467639	7.2	50-59	male	Cortex
901	GTEX-14E6D	GTEX_14E6D_0011_R11b_SM_664NP	male_Cerebellum	61531561	1.338779777	6.8	50-59	male	Cerebellum
902	GTEX-14E6D	GTEX_14E6D_0011_R1b_SM_5YYAW	male_Hippocampus	67433218	0.868840712	6.1	50-59	male	Hippocampus
903	GTEX-14E6D	GTEX_14E6D_0011_R5b_SM_69LQR	male_Caudate	62789468	0.926672999	8.1	50-59	male	Caudate
904	GTEX-14E6D	GTEX_14E6D_2926_SM_664OP	male_Cerebellum	76235799	1.126266809	6.4	50-59	male	Cerebellum
905	GTEX-14E7W	GTEX_14E7W_0011_R10a_SM_5YYAX	male_Cortex	82952408	1.285680574	7.8	70-79	male	Cortex
906	GTEX-14E7W	GTEX_14E7W_0011_R11a_SM_5ZZVA	male_Cerebellum	56246796	1.340009054	8.2	70-79	male	Cerebellum
907	GTEX-14E7W	GTEX_14E7W_0011_R1b_SM_5YYAT	male_Hippocampus	74100269	1.093962325	7.1	70-79	male	Hippocampus
908	GTEX-14E7W	GTEX_14E7W_0011_R3b_SM_5YYB5	male_Anterior_cingulate_cortex	74708239	0.812901549	6	70-79	male	Anterior_cingulate_cortex
909	GTEX-14E7W	GTEX_14E7W_0011_R4b_SM_62LEA	male_Amygdala	62593384	1.078276581	6.6	70-79	male	Amygdala
910	GTEX-14E7W	GTEX_14E7W_0011_R6b_SM_5ZZV3	male_Nucleus_accumbens	61802537	1.144898679	7.8	70-79	male	Nucleus_accumbens
911	GTEX-14E7W	GTEX_14E7W_0011_R7b_SM_5ZZV4	male_Putamen	54622591	0.556804904	6	70-79	male	Putamen
912	GTEX-14E7W	GTEX_14E7W_0011_R9a_SM_62LE6	male_Spinal_cord	59453133	0.95325913	7.6	70-79	male	Spinal_cord
913	GTEX-14E7W	GTEX_14E7W_2926_SM_5S2R8	male_Cerebellum	34589360	1.401240246	6.2	70-79	male	Cerebellum
916	GTEX-14JG1	GTEX_14JG1_0011_R2a_SM_5ZZVE	male_Substantia_nigra	61036325	1.164879624	7.2	40-49	male	Substantia_nigra
917	GTEX-14JG1	GTEX_14JG1_0011_R3a_SM_62LEC	male_Anterior_cingulate_cortex	154832206	0.91069344	7.5	40-49	male	Anterior_cingulate_cortex
918	GTEX-14JG1	GTEX_14JG1_0011_R4b_SM_62LEB	male_Amygdala	59551930	0.803609877	6.6	40-49	male	Amygdala
919	GTEX-14JG1	GTEX_14JG1_0011_R5a_SM_62LED	male_Caudate	57445054	0.909741541	8.1	40-49	male	Caudate
920	GTEX-14JG1	GTEX_14JG1_0011_R6b_SM_5YYAU	male_Nucleus_accumbens	73709176	1.147743906	8.2	40-49	male	Nucleus_accumbens
921	GTEX-14JG1	GTEX_14JG1_0011_R7b_SM_5YYAV	male_Putamen	74779535	1.028603432	8.5	40-49	male	Putamen
922	GTEX-14JG1	GTEX_14JG1_2926_SM_686ZK	male_Cerebellum	58677312	1.360428795	7.2	40-49	male	Cerebellum
923	GTEX-14JG1	GTEX_14JG1_3026_SM_5YYAA	male_Cortex	75222859	1.129990161	6.4	40-49	male	Cortex
934	GTEX-14LLW	GTEX_14LLW_0011_R1a_SM_5ZZVD	female_Hippocampus	54087993	0.963834059	6.3	70-79	female	Hippocampus
935	GTEX-14LLW	GTEX_14LLW_0011_R3b_SM_62LFW	female_Anterior_cingulate_cortex	80690418	0.987671869	6.4	70-79	female	Anterior_cingulate_cortex
936	GTEX-14LLW	GTEX_14LLW_0011_R5b_SM_5ZZU6	female_Caudate	54995636	1.166924381	7.7	70-79	female	Caudate
937	GTEX-14LLW	GTEX_14LLW_0011_R8a_SM_62LFG	female_Hypothalamus	45470153	1.155722059	8.1	70-79	female	Hypothalamus
938	GTEX-14LZ3	GTEX_14LZ3_0011_R10b_SM_6AJA9	female_Cortex	49092832	1.124337733	6.7	60-69	female	Cortex
939	GTEX-14LZ3	GTEX_14LZ3_0011_R1a_SM_69LP5	female_Hippocampus	62287755	0.587715313	6.6	60-69	female	Hippocampus
940	GTEX-14LZ3	GTEX_14LZ3_0011_R3a_SM_664NQ	female_Anterior_cingulate_cortex	71888079	0.697506146	6.8	60-69	female	Anterior_cingulate_cortex
941	GTEX-14LZ3	GTEX_14LZ3_0011_R5b_SM_5ZZV8	female_Caudate	60366552	0.7070296	6.8	60-69	female	Caudate
942	GTEX-14LZ3	GTEX_14LZ3_0011_R6a_SM_D3L8C	female_Nucleus_accumbens	100108179	0.992156129	7.7	60-69	female	Nucleus_accumbens
943	GTEX-14LZ3	GTEX_14LZ3_0011_R7a_SM_69LQN	female_Putamen	59329600	0.464693281	7.4	60-69	female	Putamen
944	GTEX-14LZ3	GTEX_14LZ3_0011_R8b_SM_COH3M	female_Hypothalamus	63394040	0.964590747	6.9	60-69	female	Hypothalamus
945	GTEX-14LZ3	GTEX_14LZ3_3026_SM_5ZZVU	female_Cortex	60640623	1.054113054	6.1	60-69	female	Cortex
946	GTEX-14PHW	GTEX_14PHW_0011_R6b_SM_5YYAR	female_Nucleus_accumbens	67331570	0.376588948	5.7	60-69	female	Nucleus_accumbens
947	GTEX-14PJM	GTEX_14PJM_0011_R10a_SM_686ZP	female_Cortex	79956112	1.105925575	6	50-59	female	Cortex
948	GTEX-14PJM	GTEX_14PJM_0011_R1a_SM_CNPO3	female_Hippocampus	76906455	0.899803877	6.5	50-59	female	Hippocampus
949	GTEX-14PJM	GTEX_14PJM_0011_R3b_SM_5ZZV9	female_Anterior_cingulate_cortex	57136094	1.175189475	5.8	50-59	female	Anterior_cingulate_cortex
950	GTEX-14PJM	GTEX_14PJM_0011_R4a_SM_5YYAS	female_Amygdala	83751444	0.907223582	6.8	50-59	female	Amygdala
951	GTEX-14PJM	GTEX_14PJM_0011_R6a_SM_6872G	female_Nucleus_accumbens	84758403	1.25640072	8.6	50-59	female	Nucleus_accumbens
952	GTEX-14PJM	GTEX_14PJM_0011_R7a_SM_6AJBX	female_Putamen	54021226	0.997938305	7.8	50-59	female	Putamen
953	GTEX-14PJM	GTEX_14PJM_0011_R8b_SM_69LPD	female_Hypothalamus	58089638	1.206641739	6.7	50-59	female	Hypothalamus
954	GTEX-14PJM	GTEX_14PJM_0011_R9b_SM_6EU35	female_Spinal_cord	56058793	1.130819301	7.7	50-59	female	Spinal_cord
955	GTEX-14PJM	GTEX_14PJM_3026_SM_6LLHM	female_Cerebellum	72671523	1.371346814	7.4	50-59	female	Cerebellum
956	GTEX-14PJM	GTEX_14PJM_3126_SM_6EU2R	female_Cortex	57626013	1.104951624	5.8	50-59	female	Cortex
957	GTEX-14PJO	GTEX_14PJO_0011_R10a_SM_686ZS	male_Cortex	62087965	0.878870297	7.1	60-69	male	Cortex
958	GTEX-14PJO	GTEX_14PJO_0011_R1b_SM_6AJAK	male_Hippocampus	73647564	0.794111973	7.4	60-69	male	Hippocampus
959	GTEX-14PJO	GTEX_14PJO_0011_R2a_SM_5ZZVF	male_Substantia_nigra	51295993	0.775655939	6.7	60-69	male	Substantia_nigra
960	GTEX-14PJO	GTEX_14PJO_0011_R3a_SM_6AJBY	male_Anterior_cingulate_cortex	55849846	1.001720515	6.4	60-69	male	Anterior_cingulate_cortex
961	GTEX-14PJO	GTEX_14PJO_0011_R5a_SM_6AJBZ	male_Caudate	55352356	1.174523771	7.4	60-69	male	Caudate
962	GTEX-14PJO	GTEX_14PJO_0011_R7a_SM_664NR	male_Putamen	78666571	1.029724944	6.4	60-69	male	Putamen
963	GTEX-14PJO	GTEX_14PJO_0011_R8a_SM_6AJAL	male_Hypothalamus	48840334	0.970453718	8.3	60-69	male	Hypothalamus
964	GTEX-14PJO	GTEX_14PJO_0011_R9b_SM_62LE9	male_Spinal_cord	68065087	1.152597661	7.5	60-69	male	Spinal_cord
965	GTEX-14PJO	GTEX_14PJO_2926_SM_686ZI	male_Cerebellum	58446073	0.995399931	6	60-69	male	Cerebellum
966	GTEX-14PN4	GTEX_14PN4_0011_R10b_SM_69LP2	male_Cortex	71099217	1.109975614	8.1	50-59	male	Cortex
967	GTEX-14PN4	GTEX_14PN4_0011_R11a_SM_686ZW	male_Cerebellum	83936630	1.368204643	8.8	50-59	male	Cerebellum
968	GTEX-14PN4	GTEX_14PN4_0011_R1b_SM_69LP8	male_Hippocampus	69081223	0.901627198	6.1	50-59	male	Hippocampus
969	GTEX-14PN4	GTEX_14PN4_0011_R2a_SM_6EU2Y	male_Substantia_nigra	51503706	1.17397605	7.1	50-59	male	Substantia_nigra
970	GTEX-14PN4	GTEX_14PN4_0011_R3b_SM_686ZU	male_Anterior_cingulate_cortex	75841621	1.106996153	9.4	50-59	male	Anterior_cingulate_cortex
971	GTEX-14PN4	GTEX_14PN4_0011_R4a_SM_686ZT	male_Amygdala	57496240	1.011295164	6.9	50-59	male	Amygdala
972	GTEX-14PN4	GTEX_14PN4_0011_R5a_SM_686ZV	male_Caudate	81030247	1.175495484	6.5	50-59	male	Caudate
973	GTEX-14PN4	GTEX_14PN4_0011_R6b_SM_69LQU	male_Nucleus_accumbens	69020553	1.218603228	8	50-59	male	Nucleus_accumbens
974	GTEX-14PN4	GTEX_14PN4_0011_R7b_SM_69LQQ	male_Putamen	70862857	1.149934626	7.5	50-59	male	Putamen
975	GTEX-14PN4	GTEX_14PN4_0011_R8a_SM_6EU1H	male_Hypothalamus	49805203	1.240580896	7	50-59	male	Hypothalamus
976	GTEX-14PN4	GTEX_14PN4_0011_R9a_SM_6LLH9	male_Spinal_cord	79957417	1.110231942	6.9	50-59	male	Spinal_cord
977	GTEX-14PN4	GTEX_14PN4_3026_SM_664O4	male_Cerebellum	74974630	1.309484239	6.8	50-59	male	Cerebellum
1008	GTEX-15DDE	GTEX_15DDE_0011_R10a_SM_7KUKW	female_Cortex	67826389	0.81454439	6.9	50-59	female	Cortex
1009	GTEX-15DDE	GTEX_15DDE_0011_R4b_SM_7KULI	female_Amygdala	60264084	0.548573167	6.8	50-59	female	Amygdala
1010	GTEX-15DDE	GTEX_15DDE_0011_R9b_SM_6M46U	female_Spinal_cord	43321930	0.910218308	7.4	50-59	female	Spinal_cord
1011	GTEX-15DYW	GTEX_15DYW_0011_R11a_SM_6LPIT	female_Cerebellum	38150104	1.373959837	9	60-69	female	Cerebellum
1012	GTEX-15DYW	GTEX_15DYW_0011_R2b_SM_7KUKY	female_Substantia_nigra	74707364	0.95784578	7.3	60-69	female	Substantia_nigra
1013	GTEX-15DYW	GTEX_15DYW_0011_R3b_SM_6LPIM	female_Anterior_cingulate_cortex	40021374	0.864458462	6.7	60-69	female	Anterior_cingulate_cortex
1014	GTEX-15DYW	GTEX_15DYW_0011_R4a_SM_6M46V	female_Amygdala	52203267	1.119327547	8	60-69	female	Amygdala
1015	GTEX-15DYW	GTEX_15DYW_0011_R5a_SM_6M46W	female_Caudate	51284158	1.108871453	8.6	60-69	female	Caudate
1016	GTEX-15DYW	GTEX_15DYW_0011_R6b_SM_6PALA	female_Nucleus_accumbens	87919031	1.159725838	7.1	60-69	female	Nucleus_accumbens
1017	GTEX-15DYW	GTEX_15DYW_0011_R7a_SM_7KULG	female_Putamen	78707592	0.826939722	7.4	60-69	female	Putamen
1018	GTEX-15DYW	GTEX_15DYW_0011_R9b_SM_6PALB	female_Spinal_cord	44008157	1.223652967	8	60-69	female	Spinal_cord
1019	GTEX-15DYW	GTEX_15DYW_3026_SM_7KFRM	female_Cerebellum	48267210	1.407276774	7.3	60-69	female	Cerebellum
1020	GTEX-15EO6	GTEX_15EO6_0011_R11b_SM_6M47M	male_Cerebellum	50993134	1.461204503	10	50-59	male	Cerebellum
1021	GTEX-15EO6	GTEX_15EO6_0011_R2a_SM_6M46R	male_Substantia_nigra	63904529	1.000035617	7.5	50-59	male	Substantia_nigra
1022	GTEX-15EO6	GTEX_15EO6_0011_R3b_SM_7KUDY	male_Anterior_cingulate_cortex	75529983	1.22250769	8	50-59	male	Anterior_cingulate_cortex
1023	GTEX-15EO6	GTEX_15EO6_0011_R4a_SM_7KUKZ	male_Amygdala	79056042	1.118629305	7.6	50-59	male	Amygdala
1024	GTEX-15EO6	GTEX_15EO6_0011_R5b_SM_7KUDZ	male_Caudate	74128255	1.308074408	9.3	50-59	male	Caudate
1025	GTEX-15EO6	GTEX_15EO6_0011_R6a_SM_7KULK	male_Nucleus_accumbens	66125168	0.977936361	7.4	50-59	male	Nucleus_accumbens
1026	GTEX-15EO6	GTEX_15EO6_0011_R7a_SM_6M46Q	male_Putamen	49875456	1.109710088	7.9	50-59	male	Putamen
1027	GTEX-15EO6	GTEX_15EO6_0011_R9a_SM_6PALG	male_Spinal_cord	80494432	1.245664581	8.3	50-59	male	Spinal_cord
1028	GTEX-15EO6	GTEX_15EO6_2926_SM_6M48D	male_Cerebellum	47468686	1.402539432	7.5	50-59	male	Cerebellum
1029	GTEX-15EO6	GTEX_15EO6_3026_SM_7KUMA	male_Cortex	61725653	1.199719577	7.4	50-59	male	Cortex
1030	GTEX-15ER7	GTEX_15ER7_0011_R11a_SM_6LPIL	female_Cerebellum	51740862	1.438248611	9	20-29	female	Cerebellum
1031	GTEX-15ER7	GTEX_15ER7_0011_R1b_SM_7KUE1	female_Hippocampus	63993488	1.128759362	8.1	20-29	female	Hippocampus
1032	GTEX-15ER7	GTEX_15ER7_0011_R2a_SM_6M46O	female_Substantia_nigra	56112712	1.167930783	8	20-29	female	Substantia_nigra
1033	GTEX-15ER7	GTEX_15ER7_0011_R3a_SM_6LPIK	female_Anterior_cingulate_cortex	58332819	1.100095937	7.1	20-29	female	Anterior_cingulate_cortex
1034	GTEX-15ER7	GTEX_15ER7_0011_R4a_SM_6M46S	female_Amygdala	52425183	0.884891883	6.7	20-29	female	Amygdala
1035	GTEX-15ER7	GTEX_15ER7_0011_R5b_SM_6M46T	female_Caudate	58694706	1.166295043	9.5	20-29	female	Caudate
1036	GTEX-15ER7	GTEX_15ER7_0011_R6a_SM_6M46M	female_Nucleus_accumbens	54786151	1.2165081	9.2	20-29	female	Nucleus_accumbens
1037	GTEX-15ER7	GTEX_15ER7_0011_R7a_SM_6M46N	female_Putamen	58588698	1.02496519	9.2	20-29	female	Putamen
1038	GTEX-15ER7	GTEX_15ER7_0011_R8a_SM_7KUL2	female_Hypothalamus	41112928	1.267956212	8.1	20-29	female	Hypothalamus
1039	GTEX-15ER7	GTEX_15ER7_0011_R9b_SM_6PALF	female_Spinal_cord	91606206	1.126835432	7.9	20-29	female	Spinal_cord
1040	GTEX-15ER7	GTEX_15ER7_3026_SM_6M47W	female_Cerebellum	51634701	1.341392577	7.1	20-29	female	Cerebellum
1041	GTEX-15ER7	GTEX_15ER7_3126_SM_7KUGH	female_Cortex	67892753	1.081257786	6.9	20-29	female	Cortex
1042	GTEX-15G19	GTEX_15G19_0011_R10b_SM_7KUG4	male_Cortex	71937296	1.280889784	7.9	60-69	male	Cortex
1043	GTEX-15G19	GTEX_15G19_0011_R11b_SM_6LPIH	male_Cerebellum	45181069	1.399721333	7.9	60-69	male	Cerebellum
1044	GTEX-15G19	GTEX_15G19_0011_R3a_SM_6LPIG	male_Anterior_cingulate_cortex	53353518	0.771354544	6.6	60-69	male	Anterior_cingulate_cortex
1045	GTEX-15G19	GTEX_15G19_0011_R5b_SM_6M46P	male_Caudate	55327470	1.30624697	8.4	60-69	male	Caudate
1046	GTEX-15G19	GTEX_15G19_0011_R6b_SM_7KUM3	male_Nucleus_accumbens	71696723	0.838199837	7.3	60-69	male	Nucleus_accumbens
1047	GTEX-15G19	GTEX_15G19_0011_R7b_SM_6M479	male_Putamen	52049455	0.781863893	7.2	60-69	male	Putamen
1048	GTEX-15G19	GTEX_15G19_0011_R8b_SM_7KUL1	male_Hypothalamus	63652794	0.930136173	6.3	60-69	male	Hypothalamus
1049	GTEX-15G19	GTEX_15G19_0011_R9b_SM_7KUEE	male_Spinal_cord	68145343	1.047961084	7.4	60-69	male	Spinal_cord
1050	GTEX-15G19	GTEX_15G19_2826_SM_6M48K	male_Cerebellum	48292401	1.385722909	7.3	60-69	male	Cerebellum
1051	GTEX-15G19	GTEX_15G19_2926_SM_7KUFL	male_Cortex	67323910	1.192445477	6.5	60-69	male	Cortex
1061	GTEX-15UF6	GTEX_15UF6_0011_R10b_SM_9OSVF	female_Cortex	86610425	0.539972688	6.3	70-79	female	Cortex
1062	GTEX-15UF6	GTEX_15UF6_0011_R1a_SM_9QEGH	female_Hippocampus	60954123	0.753369922	6.2	70-79	female	Hippocampus
1063	GTEX-15UF6	GTEX_15UF6_3026_SM_7KUKL	female_Cortex	67835374	0.799580872	5.9	70-79	female	Cortex
1064	GTEX-16GPK	GTEX_16GPK_0011_R10b_SM_7MKFG	male_Cortex	66803193	0.850148104	7.2	60-69	male	Cortex
1065	GTEX-16GPK	GTEX_16GPK_0011_R11b_SM_7MKFF	male_Cerebellum	56061489	1.27613538	7.5	60-69	male	Cerebellum
1066	GTEX-16GPK	GTEX_16GPK_0011_R1b_SM_7EWDH	male_Hippocampus	44709097	0.902901505	6.3	60-69	male	Hippocampus
1067	GTEX-16GPK	GTEX_16GPK_0011_R8a_SM_79OMQ	male_Hypothalamus	44101872	1.118573645	6.7	60-69	male	Hypothalamus
1068	GTEX-16GPK	GTEX_16GPK_3026_SM_79ON9	male_Cortex	65663145	0.911504291	6.5	60-69	male	Cortex
1069	GTEX-16NPV	GTEX_16NPV_0011_R10a_SM_79OKA	female_Cortex	42122549	1.003045655	7	50-59	female	Cortex
1070	GTEX-16NPV	GTEX_16NPV_0011_R11a_SM_7IGMK	female_Cerebellum	78054923	0.837675791	6.1	50-59	female	Cerebellum
1071	GTEX-16NPV	GTEX_16NPV_0011_R1b_SM_7MGVZ	female_Hippocampus	53556089	0.396532072	5.6	50-59	female	Hippocampus
1072	GTEX-16NPV	GTEX_16NPV_0011_R5a_SM_7EPGK	female_Caudate	149684976	0.837309868	6.9	50-59	female	Caudate
1073	GTEX-16NPV	GTEX_16NPV_0011_R8a_SM_7EPH8	female_Hypothalamus	62123347	0.96726411	6.9	50-59	female	Hypothalamus
1074	GTEX-16NPV	GTEX_16NPV_0011_R9b_SM_79ONF	female_Spinal_cord	44984421	0.706878343	6.6	50-59	female	Spinal_cord
1075	GTEX-16XZZ	GTEX_16XZZ_0011_R10b_SM_7LT91	male_Cortex	75127433	1.181325786	8	60-69	male	Cortex
1076	GTEX-16XZZ	GTEX_16XZZ_0011_R11a_SM_7EPI3	male_Cerebellum	74060964	0.977151642	6.8	60-69	male	Cerebellum
1077	GTEX-16XZZ	GTEX_16XZZ_0011_R1a_SM_7LTAH	male_Hippocampus	77350985	1.055224737	8.1	60-69	male	Hippocampus
1078	GTEX-16XZZ	GTEX_16XZZ_0011_R3a_SM_7IGLH	male_Anterior_cingulate_cortex	86396490	0.650746006	6.1	60-69	male	Anterior_cingulate_cortex
1079	GTEX-16XZZ	GTEX_16XZZ_0011_R6a_SM_7IGNE	male_Nucleus_accumbens	64141298	0.463872845	6	60-69	male	Nucleus_accumbens
1080	GTEX-16XZZ	GTEX_16XZZ_0011_R8b_SM_7LT8S	male_Hypothalamus	68907079	0.702342613	6.3	60-69	male	Hypothalamus
1081	GTEX-16XZZ	GTEX_16XZZ_0011_R9b_SM_7DHKX	male_Spinal_cord	48505318	1.189265743	8	60-69	male	Spinal_cord
1082	GTEX-16XZZ	GTEX_16XZZ_2926_SM_6LPK4	male_Cerebellum	52805708	0.998580358	6.6	60-69	male	Cerebellum
1083	GTEX-16XZZ	GTEX_16XZZ_3026_SM_79OMJ	male_Cortex	58330930	1.119889771	6.5	60-69	male	Cortex
1084	GTEX-16YQH	GTEX_16YQH_0011_R10b_SM_7LT8U	male_Cortex	85650607	1.107554609	6.9	30-39	male	Cortex
1085	GTEX-16YQH	GTEX_16YQH_0011_R11b_SM_7LT98	male_Cerebellum	77610459	1.391968414	8.9	30-39	male	Cerebellum
1086	GTEX-16YQH	GTEX_16YQH_0011_R1a_SM_7LT8R	male_Hippocampus	78325862	1.070757091	7.8	30-39	male	Hippocampus
1087	GTEX-16YQH	GTEX_16YQH_0011_R3a_SM_7EPGM	male_Anterior_cingulate_cortex	79783275	1.025668069	6.8	30-39	male	Anterior_cingulate_cortex
1088	GTEX-16YQH	GTEX_16YQH_0011_R4a_SM_7EPGI	male_Amygdala	71406135	1.074250095	6.8	30-39	male	Amygdala
1089	GTEX-16YQH	GTEX_16YQH_0011_R5b_SM_7938U	male_Caudate	49986832	1.232010285	9.3	30-39	male	Caudate
1090	GTEX-16YQH	GTEX_16YQH_0011_R6b_SM_7938T	male_Nucleus_accumbens	42804128	1.213247191	8.7	30-39	male	Nucleus_accumbens
1091	GTEX-16YQH	GTEX_16YQH_0011_R7a_SM_79ON1	male_Putamen	46334015	1.035373647	6.7	30-39	male	Putamen
1092	GTEX-16YQH	GTEX_16YQH_0011_R8a_SM_7DUFB	male_Hypothalamus	77039456	1.331348825	7.5	30-39	male	Hypothalamus
1093	GTEX-16YQH	GTEX_16YQH_2926_SM_6LPJE	male_Cerebellum	41182642	1.262588955	6	30-39	male	Cerebellum
1094	GTEX-16YQH	GTEX_16YQH_3026_SM_79OMM	male_Cortex	47031313	1.039452895	6.7	30-39	male	Cortex
1095	GTEX-16Z82	GTEX_16Z82_0011_R10a_SM_79OJX	male_Cortex	43754575	1.018749855	7	60-69	male	Cortex
1096	GTEX-16Z82	GTEX_16Z82_0011_R11a_SM_79OKJ	male_Cerebellum	42016539	0.946608636	7.1	60-69	male	Cerebellum
1097	GTEX-16Z82	GTEX_16Z82_0011_R1b_SM_7EPHZ	male_Hippocampus	68370844	0.869369934	6.9	60-69	male	Hippocampus
1098	GTEX-16Z82	GTEX_16Z82_0011_R2b_SM_79OK9	male_Substantia_nigra	48208988	0.950079029	7.1	60-69	male	Substantia_nigra
1099	GTEX-16Z82	GTEX_16Z82_0011_R5a_SM_7EPGB	male_Caudate	74564312	0.633447711	6.8	60-69	male	Caudate
1100	GTEX-16Z82	GTEX_16Z82_0011_R6a_SM_7IGLV	male_Nucleus_accumbens	44347830	0.539350695	6.1	60-69	male	Nucleus_accumbens
1101	GTEX-16Z82	GTEX_16Z82_0011_R7a_SM_7MKGJ	male_Putamen	68193703	0.836608652	6.9	60-69	male	Putamen
1102	GTEX-16Z82	GTEX_16Z82_0011_R8a_SM_7DUEX	male_Hypothalamus	80601464	1.224995602	7.5	60-69	male	Hypothalamus
1103	GTEX-16Z82	GTEX_16Z82_0011_R9a_SM_7DUFA	male_Spinal_cord	66035243	0.998918219	7.5	60-69	male	Spinal_cord
1104	GTEX-16Z82	GTEX_16Z82_2926_SM_6LPJJ	male_Cerebellum	39662811	0.91643121	6	60-69	male	Cerebellum
1105	GTEX-16Z82	GTEX_16Z82_3026_SM_79ON3	male_Cortex	49545907	1.074777731	6.7	60-69	male	Cortex
1140	GTEX-17HG3	GTEX_17HG3_0011_R10b_SM_7LT97	female_Cortex	59197196	1.274023313	7.9	30-39	female	Cortex
1141	GTEX-17HG3	GTEX_17HG3_0011_R11b_SM_7KFT4	female_Cerebellum	56163520	1.466806549	8.7	30-39	female	Cerebellum
1142	GTEX-17HG3	GTEX_17HG3_0011_R1a_SM_7LG6H	female_Hippocampus	70714481	0.975494987	7.1	30-39	female	Hippocampus
1143	GTEX-17HG3	GTEX_17HG3_0011_R2a_SM_7MGVX	female_Substantia_nigra	55810048	0.567639473	5.6	30-39	female	Substantia_nigra
1144	GTEX-17HG3	GTEX_17HG3_0011_R4a_SM_7IGLL	female_Amygdala	91731334	0.92481027	6.1	30-39	female	Amygdala
1145	GTEX-17HG3	GTEX_17HG3_0011_R5a_SM_7DUEW	female_Caudate	70964272	0.851694006	7.3	30-39	female	Caudate
1146	GTEX-17HG3	GTEX_17HG3_0011_R6b_SM_79OK8	female_Nucleus_accumbens	47538541	1.02615858	7.1	30-39	female	Nucleus_accumbens
1147	GTEX-17HG3	GTEX_17HG3_0011_R7b_SM_7EPGR	female_Putamen	80460089	0.799570549	6.8	30-39	female	Putamen
1148	GTEX-17HG3	GTEX_17HG3_0011_R8a_SM_79OK7	female_Hypothalamus	46107980	1.116306673	7	30-39	female	Hypothalamus
1149	GTEX-17HG3	GTEX_17HG3_2826_SM_7EPGO	female_Cerebellum	64280920	1.318744182	6.8	30-39	female	Cerebellum
1150	GTEX-17HG3	GTEX_17HG3_2926_SM_79ON8	female_Cortex	47997513	1.119934861	6.7	30-39	female	Cortex
1151	GTEX-17HHY	GTEX_17HHY_0011_R1a_SM_7189V	male_Hippocampus	83326836	1.051263193	7.2	50-59	male	Hippocampus
1152	GTEX-17HHY	GTEX_17HHY_0011_R3a_SM_7EWDK	male_Anterior_cingulate_cortex	41712507	1.015170579	6.3	50-59	male	Anterior_cingulate_cortex
1153	GTEX-17HHY	GTEX_17HHY_0011_R5b_SM_79OMZ	male_Caudate	47100408	0.857353034	6.6	50-59	male	Caudate
1154	GTEX-17HHY	GTEX_17HHY_0011_R6b_SM_7189Z	male_Nucleus_accumbens	92201773	1.169253891	7.1	50-59	male	Nucleus_accumbens
1155	GTEX-17HHY	GTEX_17HHY_0011_R7a_SM_718A1	male_Putamen	73674663	0.760084929	7	50-59	male	Putamen
1156	GTEX-17HHY	GTEX_17HHY_2926_SM_79OJW	male_Cerebellum	38558886	1.368429832	7.2	50-59	male	Cerebellum
1157	GTEX-17HHY	GTEX_17HHY_3026_SM_79OKP	male_Cortex	46387690	1.249381257	7.1	50-59	male	Cortex
1158	GTEX-17HII	GTEX_17HII_0011_R10a_SM_79OMY	male_Cortex	46050365	0.98141106	6.6	50-59	male	Cortex
1159	GTEX-17HII	GTEX_17HII_0011_R11b_SM_7KFSX	male_Cerebellum	63269675	1.422502982	8.2	50-59	male	Cerebellum
1160	GTEX-17HII	GTEX_17HII_0011_R1b_SM_7MGVW	male_Hippocampus	52365575	0.606640215	5.6	50-59	male	Hippocampus
1161	GTEX-17HII	GTEX_17HII_0011_R3a_SM_7LT9D	male_Anterior_cingulate_cortex	76206204	0.925880812	7	50-59	male	Anterior_cingulate_cortex
1162	GTEX-17HII	GTEX_17HII_0011_R5a_SM_7LG51	male_Caudate	55917818	1.157979012	8.3	50-59	male	Caudate
1163	GTEX-17HII	GTEX_17HII_0011_R7a_SM_79OMS	male_Putamen	48973440	0.700041645	6.5	50-59	male	Putamen
1164	GTEX-17HII	GTEX_17HII_0011_R8a_SM_79OK6	male_Hypothalamus	47467424	1.249829887	7.1	50-59	male	Hypothalamus
1165	GTEX-17HII	GTEX_17HII_2926_SM_79OMK	male_Cerebellum	42873391	1.259152308	6.6	50-59	male	Cerebellum
1166	GTEX-17HII	GTEX_17HII_3026_SM_7EWFM	male_Cortex	42371616	1.022788339	6.3	50-59	male	Cortex
1167	GTEX-17JCI	GTEX_17JCI_0011_R10b_SM_718A2	female_Cortex	72425364	1.227778466	7.7	60-69	female	Cortex
1168	GTEX-17JCI	GTEX_17JCI_0011_R11a_SM_7189Y	female_Cerebellum	81047962	1.231147696	7.4	60-69	female	Cerebellum
1169	GTEX-17JCI	GTEX_17JCI_0011_R1b_SM_718A3	female_Hippocampus	69368156	0.904440664	6.9	60-69	female	Hippocampus
1170	GTEX-17JCI	GTEX_17JCI_0011_R6a_SM_72D6D	female_Nucleus_accumbens	47365905	0.811523401	5.9	60-69	female	Nucleus_accumbens
1171	GTEX-17JCI	GTEX_17JCI_3026_SM_7EWDR	female_Cerebellum	41540153	1.229194266	6.5	60-69	female	Cerebellum
1172	GTEX-17JCI	GTEX_17JCI_3126_SM_7LTA2	female_Cortex	80348629	1.171675947	6.9	60-69	female	Cortex
1173	GTEX-17MF6	GTEX_17MF6_0011_R1a_SM_72D6O	male_Hippocampus	54903209	0.61447952	5.8	40-49	male	Hippocampus
1174	GTEX-17MF6	GTEX_17MF6_0011_R5a_SM_731BA	male_Caudate	54108540	0.614201732	6.5	40-49	male	Caudate
1175	GTEX-17MF6	GTEX_17MF6_0011_R6b_SM_7LG6G	male_Nucleus_accumbens	72241097	1.010394058	7.7	40-49	male	Nucleus_accumbens
1176	GTEX-17MF6	GTEX_17MF6_0011_R7b_SM_7LG6J	male_Putamen	66514850	0.523539399	6.2	40-49	male	Putamen
1177	GTEX-17MF6	GTEX_17MF6_2926_SM_7LTAW	male_Cortex	90547158	0.709633587	6.2	40-49	male	Cortex
1178	GTEX-183WM	GTEX_183WM_0011_R11a_SM_718A5	female_Cerebellum	69809145	1.188928046	6.5	70-79	female	Cerebellum
1179	GTEX-183WM	GTEX_183WM_0011_R1a_SM_718A8	female_Hippocampus	94394988	0.603023688	5.9	70-79	female	Hippocampus
1180	GTEX-183WM	GTEX_183WM_0011_R4a_SM_7LG6S	female_Amygdala	61508514	0.341500849	5.7	70-79	female	Amygdala
1181	GTEX-183WM	GTEX_183WM_0011_R5a_SM_718A4	female_Caudate	74456475	0.663953695	6.9	70-79	female	Caudate
1182	GTEX-183WM	GTEX_183WM_0011_R6b_SM_72D66	female_Nucleus_accumbens	62256814	1.081077034	6.9	70-79	female	Nucleus_accumbens
1183	GTEX-183WM	GTEX_183WM_0011_R7b_SM_731AX	female_Putamen	55763359	0.7105605	6.7	70-79	female	Putamen
1184	GTEX-183WM	GTEX_183WM_0011_R8a_SM_7189W	female_Hypothalamus	98395001	0.633176859	6.3	70-79	female	Hypothalamus
1185	GTEX-183WM	GTEX_183WM_2726_SM_7KFRF	female_Cerebellum	105455834	1.212391672	6.3	70-79	female	Cerebellum
1186	GTEX-183WM	GTEX_183WM_2826_SM_731C2	female_Cortex	55910891	1.120014956	6.6	70-79	female	Cortex
1187	GTEX-18464	GTEX_18464_0011_R10a_SM_72D6X	male_Cortex	44664836	1.229910277	7.5	50-59	male	Cortex
1188	GTEX-18464	GTEX_18464_0011_R11a_SM_72D76	male_Cerebellum	39516255	1.358940798	8	50-59	male	Cerebellum
1189	GTEX-18464	GTEX_18464_0011_R2a_SM_731AL	male_Substantia_nigra	53870479	0.621784202	5.7	50-59	male	Substantia_nigra
1190	GTEX-18464	GTEX_18464_0011_R4a_SM_7LG6T	male_Amygdala	59512906	0.740080631	6.7	50-59	male	Amygdala
1191	GTEX-18464	GTEX_18464_0011_R5b_SM_718A6	male_Caudate	86622295	1.249793823	8.5	50-59	male	Caudate
1192	GTEX-18464	GTEX_18464_0011_R6a_SM_731CA	male_Nucleus_accumbens	84367529	1.239747867	7.3	50-59	male	Nucleus_accumbens
1193	GTEX-18464	GTEX_18464_0011_R7b_SM_731CM	male_Putamen	53491580	0.763407314	7.1	50-59	male	Putamen
1194	GTEX-18464	GTEX_18464_0011_R8a_SM_72D4Z	male_Hypothalamus	39956518	1.335955342	6.9	50-59	male	Hypothalamus
1195	GTEX-18464	GTEX_18464_0011_R9a_SM_731BK	male_Spinal_cord	49429513	1.241950539	6.9	50-59	male	Spinal_cord
1196	GTEX-18465	GTEX_18465_0011_R11a_SM_72D78	male_Cerebellum	40238227	1.468623195	6.7	50-59	male	Cerebellum
1197	GTEX-18465	GTEX_18465_0011_R5a_SM_72D5J	male_Caudate	64179919	0.842405463	6.7	50-59	male	Caudate
1198	GTEX-18465	GTEX_18465_0011_R6a_SM_7LG6M	male_Nucleus_accumbens	61289101	0.886123614	6.3	50-59	male	Nucleus_accumbens
1199	GTEX-18465	GTEX_18465_0011_R7b_SM_7LG6V	male_Putamen	66019704	0.856092543	7.3	50-59	male	Putamen
1200	GTEX-18465	GTEX_18465_0011_R8b_SM_7LG6O	male_Hypothalamus	62521457	0.855180166	5.8	50-59	male	Hypothalamus
1201	GTEX-18465	GTEX_18465_2926_SM_7KFSE	male_Cerebellum	104997444	1.439976491	7.3	50-59	male	Cerebellum
1202	GTEX-18465	GTEX_18465_3026_SM_7LG6Y	male_Cortex	84184342	1.146616487	6.8	50-59	male	Cortex
1203	GTEX-18A6Q	GTEX_18A6Q_0011_R10b_SM_72D7A	male_Cortex	67396128	1.220082914	7.4	60-69	male	Cortex
1204	GTEX-18A6Q	GTEX_18A6Q_0011_R11a_SM_72D6H	male_Cerebellum	81724460	1.302101652	6.2	60-69	male	Cerebellum
1205	GTEX-18A6Q	GTEX_18A6Q_0011_R1b_SM_731DI	male_Hippocampus	44516806	1.1110956	7.3	60-69	male	Hippocampus
1206	GTEX-18A6Q	GTEX_18A6Q_0011_R3a_SM_718A7	male_Anterior_cingulate_cortex	82243493	0.97799877	6	60-69	male	Anterior_cingulate_cortex
1207	GTEX-18A6Q	GTEX_18A6Q_0011_R6a_SM_7LG6R	male_Nucleus_accumbens	77150737	1.066065584	7	60-69	male	Nucleus_accumbens
1208	GTEX-18A6Q	GTEX_18A6Q_2826_SM_7LTAO	male_Cerebellum	74654356	1.237846166	5.8	60-69	male	Cerebellum
1209	GTEX-18A6Q	GTEX_18A6Q_2926_SM_718AR	male_Cortex	74627137	1.168675268	6.8	60-69	male	Cortex
1210	GTEX-1A32A	GTEX_1A32A_0011_R1a_SM_7P8SQ	female_Hippocampus	51187296	0.50811617	6.3	50-59	female	Hippocampus
1211	GTEX-1A32A	GTEX_1A32A_0011_R9b_SM_7MGXD	female_Spinal_cord	50457198	0.92454671	5.7	50-59	female	Spinal_cord
1212	GTEX-1A3MX	GTEX_1A3MX_0011_R10b_SM_7P8PG	male_Cortex	73306868	1.082600128	5.7	60-69	male	Cortex
1213	GTEX-1A3MX	GTEX_1A3MX_0011_R11b_SM_7DUGP	male_Cerebellum	71708876	1.338758835	7.5	60-69	male	Cerebellum
1214	GTEX-1A3MX	GTEX_1A3MX_0011_R1b_SM_7P8PH	male_Hippocampus	83238046	0.859432122	6.2	60-69	male	Hippocampus
1215	GTEX-1A3MX	GTEX_1A3MX_0011_R2b_SM_7EWFL	male_Substantia_nigra	85034702	1.087616803	6.4	60-69	male	Substantia_nigra
1216	GTEX-1A3MX	GTEX_1A3MX_0011_R3b_SM_79OOW	male_Anterior_cingulate_cortex	51246871	1.22486051	6.7	60-69	male	Anterior_cingulate_cortex
1217	GTEX-1A3MX	GTEX_1A3MX_0011_R4b_SM_7EWFK	male_Amygdala	53112169	1.008388076	6.3	60-69	male	Amygdala
1218	GTEX-1A3MX	GTEX_1A3MX_0011_R5a_SM_79OM5	male_Caudate	41487462	1.177158695	7.1	60-69	male	Caudate
1219	GTEX-1A3MX	GTEX_1A3MX_0011_R6a_SM_7P8S9	male_Nucleus_accumbens	70861085	1.132862883	7.1	60-69	male	Nucleus_accumbens
1220	GTEX-1A3MX	GTEX_1A3MX_0011_R7a_SM_7DUEM	male_Putamen	72949860	1.123253368	7.4	60-69	male	Putamen
1221	GTEX-1A3MX	GTEX_1A3MX_0011_R8a_SM_7P8PI	male_Hypothalamus	101922903	1.194989002	6.7	60-69	male	Hypothalamus
1222	GTEX-1A3MX	GTEX_1A3MX_2926_SM_718B7	male_Cerebellum	81631673	1.322746458	7.2	60-69	male	Cerebellum
1223	GTEX-1A3MX	GTEX_1A3MX_3026_SM_731BF	male_Cortex	53127268	1.27122163	6.8	60-69	male	Cortex
1237	GTEX-1AX9I	GTEX_1AX9I_0011_R11b_SM_7DHN4	male_Cerebellum	53602139	1.387695399	8.1	60-69	male	Cerebellum
1238	GTEX-1AX9I	GTEX_1AX9I_0011_R1b_SM_7RHG2	male_Hippocampus	71018293	1.147913907	7.2	60-69	male	Hippocampus
1239	GTEX-1AX9I	GTEX_1AX9I_0011_R4b_SM_7EPIB	male_Amygdala	74587679	1.2041675	6.9	60-69	male	Amygdala
1240	GTEX-1AX9I	GTEX_1AX9I_0011_R5b_SM_793DI	male_Caudate	53393838	1.21704319	7.5	60-69	male	Caudate
1241	GTEX-1AX9I	GTEX_1AX9I_0011_R6a_SM_7P8PK	male_Nucleus_accumbens	78461606	1.095231301	6.8	60-69	male	Nucleus_accumbens
1242	GTEX-1AX9I	GTEX_1AX9I_0011_R7b_SM_7P8Q3	male_Putamen	88586515	1.030353213	6.8	60-69	male	Putamen
1243	GTEX-1AX9I	GTEX_1AX9I_0011_R8a_SM_7P8PJ	male_Hypothalamus	85123506	1.348460812	7.2	60-69	male	Hypothalamus
1244	GTEX-1AX9I	GTEX_1AX9I_3026_SM_73KUH	male_Cortex	80792970	1.049478223	6.9	60-69	male	Cortex
1245	GTEX-1B8L1	GTEX_1B8L1_0011_R10b_SM_7P8Q4	male_Cortex	91935557	1.070456831	7.5	60-69	male	Cortex
1246	GTEX-1B8L1	GTEX_1B8L1_0011_R11b_SM_793DJ	male_Cerebellum	70994530	1.402883167	7.8	60-69	male	Cerebellum
1247	GTEX-1B8L1	GTEX_1B8L1_0011_R1a_SM_7P8SS	male_Hippocampus	57812443	1.027030615	6.6	60-69	male	Hippocampus
1248	GTEX-1B8L1	GTEX_1B8L1_0011_R2a_SM_9OSVL	male_Substantia_nigra	64815215	1.058830024	5.8	60-69	male	Substantia_nigra
1249	GTEX-1B8L1	GTEX_1B8L1_0011_R3a_SM_7EPIO	male_Anterior_cingulate_cortex	71683963	1.026363633	6.8	60-69	male	Anterior_cingulate_cortex
1250	GTEX-1B8L1	GTEX_1B8L1_0011_R4a_SM_7EWFJ	male_Amygdala	41962561	1.052726997	6.3	60-69	male	Amygdala
1251	GTEX-1B8L1	GTEX_1B8L1_0011_R5a_SM_7DHN5	male_Caudate	50061024	1.179880144	7.9	60-69	male	Caudate
1252	GTEX-1B8L1	GTEX_1B8L1_0011_R6b_SM_7P8SU	male_Nucleus_accumbens	65529099	1.138406476	7.6	60-69	male	Nucleus_accumbens
1253	GTEX-1B8L1	GTEX_1B8L1_0011_R7b_SM_9OSVK	male_Putamen	96005777	1.000294063	6.9	60-69	male	Putamen
1254	GTEX-1B8L1	GTEX_1B8L1_0011_R8b_SM_7P8ST	male_Hypothalamus	69511421	1.198229849	6.7	60-69	male	Hypothalamus
1255	GTEX-1B8L1	GTEX_1B8L1_0011_R9b_SM_9WG5U	male_Spinal_cord	102432043	0.974185755	7	60-69	male	Spinal_cord
1256	GTEX-1B8L1	GTEX_1B8L1_3026_SM_7EPHK	male_Cortex	63291452	1.032141667	6.9	60-69	male	Cortex
1257	GTEX-1B8L1	GTEX_1B8L1_3226_SM_7P8OX	male_Cerebellum	69860847	1.265534105	6.7	60-69	male	Cerebellum
1258	GTEX-1B8SF	GTEX_1B8SF_0011_R10b_SM_7P8SW	male_Cortex	66377250	1.008506918	6.7	60-69	male	Cortex
1259	GTEX-1B8SF	GTEX_1B8SF_0011_R11a_SM_79OOP	male_Cerebellum	42157989	1.33298787	6.6	60-69	male	Cerebellum
1260	GTEX-1B8SF	GTEX_1B8SF_0011_R1b_SM_7P8Q8	male_Hippocampus	84918542	0.9337891	6.7	60-69	male	Hippocampus
1261	GTEX-1B8SF	GTEX_1B8SF_0011_R5a_SM_79OOO	male_Caudate	47907187	0.852890914	6.5	60-69	male	Caudate
1262	GTEX-1B8SF	GTEX_1B8SF_0011_R6b_SM_7MXUD	male_Nucleus_accumbens	72398646	1.087719918	7.4	60-69	male	Nucleus_accumbens
1263	GTEX-1B8SF	GTEX_1B8SF_0011_R7b_SM_9OSVM	male_Putamen	79862115	0.754910781	6.5	60-69	male	Putamen
1264	GTEX-1B8SF	GTEX_1B8SF_0011_R8b_SM_7P8SX	male_Hypothalamus	62060303	0.848233223	5.6	60-69	male	Hypothalamus
1265	GTEX-1B8SF	GTEX_1B8SF_3026_SM_731DX	male_Cerebellum	42270874	1.382262891	6.9	60-69	male	Cerebellum
1266	GTEX-1B8SF	GTEX_1B8SF_3126_SM_73KU1	male_Cortex	81865378	1.052536579	6.6	60-69	male	Cortex
1267	GTEX-1B8SG	GTEX_1B8SG_0011_R11a_SM_7P8PF	male_Cerebellum	73572746	0.934568667	6.3	50-59	male	Cerebellum
1268	GTEX-1B8SG	GTEX_1B8SG_0011_R2b_SM_79OOT	male_Substantia_nigra	48247223	0.748339967	6.6	50-59	male	Substantia_nigra
1269	GTEX-1B8SG	GTEX_1B8SG_0011_R8b_SM_7IGNW	male_Hypothalamus	43617777	0.729171926	6.2	50-59	male	Hypothalamus
1270	GTEX-1B8SG	GTEX_1B8SG_1726_SM_73KXK	male_Cortex	62927964	0.591930966	6.1	50-59	male	Cortex
1271	GTEX-1B8SG	GTEX_1B8SG_1926_SM_73KUB	male_Cerebellum	66619959	1.036538089	6.4	50-59	male	Cerebellum
1294	GTEX-1BAJH	GTEX_1BAJH_0011_R10a_SM_7MXT9	male_Cortex	61175363	0.918617802	6	70-79	male	Cortex
1295	GTEX-1BAJH	GTEX_1BAJH_0011_R11b_SM_7IGLM	male_Cerebellum	78237958	1.201594698	6	70-79	male	Cerebellum
1296	GTEX-1BAJH	GTEX_1BAJH_0011_R1a_SM_7P8SV	male_Hippocampus	50413309	0.859131872	5.9	70-79	male	Hippocampus
1297	GTEX-1BAJH	GTEX_1BAJH_0011_R3a_SM_7IGNU	male_Anterior_cingulate_cortex	64839507	0.953352258	6.1	70-79	male	Anterior_cingulate_cortex
1298	GTEX-1BAJH	GTEX_1BAJH_0011_R6b_SM_7MXT2	male_Nucleus_accumbens	62955768	0.906683919	6.1	70-79	male	Nucleus_accumbens
1299	GTEX-1BAJH	GTEX_1BAJH_0011_R8a_SM_7MXUB	male_Hypothalamus	59485428	0.947780441	6	70-79	male	Hypothalamus
1300	GTEX-1BAJH	GTEX_1BAJH_0011_R9b_SM_7EPIQ	male_Spinal_cord	74062393	0.921326129	6.8	70-79	male	Spinal_cord
1301	GTEX-1BAJH	GTEX_1BAJH_3126_SM_7MGXY	male_Cerebellum	46607672	1.054898264	5.7	70-79	male	Cerebellum
1302	GTEX-1C64N	GTEX_1C64N_0011_R11b_SM_7P8Q6	male_Cerebellum	78611481	1.173335183	6.3	50-59	male	Cerebellum
1303	GTEX-1C64N	GTEX_1C64N_0011_R1b_SM_7P8Q7	male_Hippocampus	98089867	0.723202454	5.6	50-59	male	Hippocampus
1304	GTEX-1C64N	GTEX_1C64N_0011_R6a_SM_7IGO9	male_Nucleus_accumbens	56247843	0.449606829	5.7	50-59	male	Nucleus_accumbens
1305	GTEX-1C64N	GTEX_1C64N_0011_R7a_SM_7IGOI	male_Putamen	57154325	0.428052656	5.9	50-59	male	Putamen
1306	GTEX-1C64N	GTEX_1C64N_0011_R8b_SM_7MGXE	male_Hypothalamus	50902914	0.419516523	5.7	50-59	male	Hypothalamus
1307	GTEX-1C64N	GTEX_1C64N_3026_SM_7MGVU	male_Cortex	59932404	0.687032513	5.7	50-59	male	Cortex
1308	GTEX-1C64N	GTEX_1C64N_3126_SM_79OO3	male_Cerebellum	42551900	1.263227398	6.5	50-59	male	Cerebellum
1309	GTEX-1C6VQ	GTEX_1C6VQ_0011_R10b_SM_7P8Q1	male_Cortex	84227316	0.729658779	5.9	50-59	male	Cortex
1310	GTEX-1C6VQ	GTEX_1C6VQ_0011_R1a_SM_7P8Q2	male_Hippocampus	66859205	0.615330296	5.8	50-59	male	Hippocampus
1311	GTEX-1C6VQ	GTEX_1C6VQ_0011_R9a_SM_7SB85	male_Spinal_cord	52121584	0.832323973	6.6	50-59	male	Spinal_cord
1312	GTEX-1C6VQ	GTEX_1C6VQ_3026_SM_7IGPU	male_Cortex	58591760	0.874036161	6	50-59	male	Cortex
1324	GTEX-1C6WA	GTEX_1C6WA_0011_R3a_SM_9OSVP	male_Anterior_cingulate_cortex	78823127	1.024904916	5.7	60-69	male	Anterior_cingulate_cortex
1325	GTEX-1C6WA	GTEX_1C6WA_0011_R4a_SM_9QEH2	male_Amygdala	68794877	0.826775937	5.9	60-69	male	Amygdala
1326	GTEX-1C6WA	GTEX_1C6WA_0011_R5a_SM_9WG5X	male_Caudate	107739019	0.902865707	6.3	60-69	male	Caudate
1327	GTEX-1C6WA	GTEX_1C6WA_0011_R6a_SM_7PBYP	male_Nucleus_accumbens	93850739	1.11554461	6.6	60-69	male	Nucleus_accumbens
1328	GTEX-1C6WA	GTEX_1C6WA_0011_R7b_SM_7P8S8	male_Putamen	59981365	0.856261036	5.9	60-69	male	Putamen
1329	GTEX-1C6WA	GTEX_1C6WA_0011_R8b_SM_7P8S7	male_Hypothalamus	57502614	0.906641001	6.7	60-69	male	Hypothalamus
1330	GTEX-1C6WA	GTEX_1C6WA_3026_SM_7P8RQ	male_Cortex	58028376	0.896401742	6.1	60-69	male	Cortex
1331	GTEX-1C6WA	GTEX_1C6WA_3326_SM_7MKGN	male_Cerebellum	46587871	1.253229247	6.7	60-69	male	Cerebellum
1332	GTEX-1CAMQ	GTEX_1CAMQ_0011_R8a_SM_ARU85	male_Hypothalamus	46577698	0.362514638	5.7	40-49	male	Hypothalamus
1333	GTEX-1CAMQ	GTEX_1CAMQ_0011_R9a_SM_9WG5Z	male_Spinal_cord	68622153	0.755135391	6.4	40-49	male	Spinal_cord
1334	GTEX-1CAV2	GTEX_1CAV2_0011_R11a_SM_ARU8D	female_Cerebellum	56344513	0.683055542	6.2	40-49	female	Cerebellum
1335	GTEX-1CAV2	GTEX_1CAV2_0011_R1a_SM_ARZML	female_Hippocampus	39880384	0.347025684	5.7	40-49	female	Hippocampus
1336	GTEX-1CAV2	GTEX_1CAV2_0011_R5b_SM_9QEH4	female_Caudate	62379204	0.388578477	5.7	40-49	female	Caudate
1337	GTEX-1CAV2	GTEX_1CAV2_0011_R9b_SM_9WG5M	female_Spinal_cord	71651600	0.675165576	5.7	40-49	female	Spinal_cord
1338	GTEX-1CAV2	GTEX_1CAV2_2726_SM_7IGNN	female_Cortex	70853917	0.573805692	6.2	40-49	female	Cortex
1339	GTEX-1CB4G	GTEX_1CB4G_0011_R10a_SM_9QEHS	male_Cortex	89200778	1.170401961	7.3	60-69	male	Cortex
1340	GTEX-1CB4G	GTEX_1CB4G_0011_R11a_SM_9OSWG	male_Cerebellum	81253936	1.416573857	6.9	60-69	male	Cerebellum
1341	GTEX-1CB4G	GTEX_1CB4G_0011_R1b_SM_9QEHT	male_Hippocampus	67511183	0.977331599	6.5	60-69	male	Hippocampus
1342	GTEX-1CB4G	GTEX_1CB4G_0011_R2a_SM_9QEGQ	male_Substantia_nigra	69403318	1.0181215	6.4	60-69	male	Substantia_nigra
1343	GTEX-1CB4G	GTEX_1CB4G_0011_R3a_SM_CE6QQ	male_Anterior_cingulate_cortex	63058973	0.925821853	6.1	60-69	male	Anterior_cingulate_cortex
1344	GTEX-1CB4G	GTEX_1CB4G_0011_R4b_SM_CJI28	male_Amygdala	64607943	0.710349007	6.6	60-69	male	Amygdala
1345	GTEX-1CB4G	GTEX_1CB4G_0011_R5a_SM_CKZNM	male_Caudate	71898362	1.172199183	7.7	60-69	male	Caudate
1346	GTEX-1CB4G	GTEX_1CB4G_0011_R6b_SM_9QEGO	male_Nucleus_accumbens	75968943	1.061865878	6.8	60-69	male	Nucleus_accumbens
1347	GTEX-1CB4G	GTEX_1CB4G_0011_R7b_SM_9QEGP	male_Putamen	77461116	0.997841786	7.3	60-69	male	Putamen
1348	GTEX-1CB4G	GTEX_1CB4G_0011_R8b_SM_9WG7H	male_Hypothalamus	72516444	0.797854552	6.4	60-69	male	Hypothalamus
1349	GTEX-1CB4G	GTEX_1CB4G_2926_SM_7MKFQ	male_Cerebellum	55802140	1.352350272	7.2	60-69	male	Cerebellum
1359	GTEX-1CB4J	GTEX_1CB4J_0011_R10a_SM_9WG63	male_Cortex	87084692	1.391130161	6.9	60-69	male	Cortex
1360	GTEX-1CB4J	GTEX_1CB4J_0011_R1a_SM_9WG64	male_Hippocampus	46610554	1.269787031	6.1	60-69	male	Hippocampus
1361	GTEX-1CB4J	GTEX_1CB4J_0011_R4b_SM_9WG5P	male_Amygdala	72560757	1.083583054	6.1	60-69	male	Amygdala
1362	GTEX-1CB4J	GTEX_1CB4J_0011_R6b_SM_9WG7B	male_Nucleus_accumbens	75331671	1.198642004	6.9	60-69	male	Nucleus_accumbens
1363	GTEX-1CB4J	GTEX_1CB4J_0011_R8a_SM_9QEHU	male_Hypothalamus	51708593	1.041461617	6.4	60-69	male	Hypothalamus
1364	GTEX-1E1VI	GTEX_1E1VI_0011_R10b_SM_ARU8F	male_Cortex	67874753	1.078492877	7.3	50-59	male	Cortex
1365	GTEX-1E1VI	GTEX_1E1VI_0011_R11a_SM_9OSWI	male_Cerebellum	91766159	1.155651068	7.7	50-59	male	Cerebellum
1366	GTEX-1E1VI	GTEX_1E1VI_0011_R1a_SM_ARZMM	male_Hippocampus	48231615	0.549983601	6.1	50-59	male	Hippocampus
1367	GTEX-1E1VI	GTEX_1E1VI_0011_R2a_SM_9QEGS	male_Substantia_nigra	63855755	0.710135799	6.1	50-59	male	Substantia_nigra
1368	GTEX-1E1VI	GTEX_1E1VI_0011_R3a_SM_9OSWH	male_Anterior_cingulate_cortex	80118953	0.790843183	6.8	50-59	male	Anterior_cingulate_cortex
1369	GTEX-1E1VI	GTEX_1E1VI_0011_R4b_SM_9QEHV	male_Amygdala	60954322	0.612520566	6.5	50-59	male	Amygdala
1370	GTEX-1E1VI	GTEX_1E1VI_0011_R5b_SM_9WG5V	male_Caudate	92753610	0.41544979	5.8	50-59	male	Caudate
1371	GTEX-1E1VI	GTEX_1E1VI_0011_R6a_SM_9OSVJ	male_Nucleus_accumbens	91798588	0.745635222	6.4	50-59	male	Nucleus_accumbens
1372	GTEX-1E1VI	GTEX_1E1VI_0011_R7b_SM_9QEGR	male_Putamen	73506340	0.445904381	6.2	50-59	male	Putamen
1373	GTEX-1E1VI	GTEX_1E1VI_0011_R8b_SM_ARU8E	male_Hypothalamus	73580262	1.132299221	7	50-59	male	Hypothalamus
1374	GTEX-1E1VI	GTEX_1E1VI_2926_SM_7IGLT	male_Cerebellum	78643197	0.961191397	6.2	50-59	male	Cerebellum
1375	GTEX-1E1VI	GTEX_1E1VI_3026_SM_7RHHU	male_Cortex	74788483	1.022232747	6.8	50-59	male	Cortex
1376	GTEX-1E2YA	GTEX_1E2YA_0011_R1b_SM_CJI29	male_Hippocampus	45479170	0.824745363	6.9	50-59	male	Hippocampus
1377	GTEX-1E2YA	GTEX_1E2YA_0011_R5a_SM_9QEGT	male_Caudate	68422938	0.71961839	6.4	50-59	male	Caudate
1378	GTEX-1E2YA	GTEX_1E2YA_0011_R6b_SM_CE6R2	male_Nucleus_accumbens	50399982	0.274057609	6.1	50-59	male	Nucleus_accumbens
1379	GTEX-1E2YA	GTEX_1E2YA_0011_R7a_SM_CJI1Z	male_Putamen	75557546	0.395299496	6.1	50-59	male	Putamen
1380	GTEX-1E2YA	GTEX_1E2YA_0011_R8a_SM_CKZNG	male_Hypothalamus	61172824	0.888099416	7	50-59	male	Hypothalamus
1381	GTEX-1E2YA	GTEX_1E2YA_2926_SM_7MGWX	male_Cerebellum	43227232	0.867425867	5.7	50-59	male	Cerebellum
1382	GTEX-1E2YA	GTEX_1E2YA_3026_SM_7IGO7	male_Cortex	56667018	0.773866728	5.9	50-59	male	Cortex
1391	GTEX-1EKGG	GTEX_1EKGG_0011_R11a_SM_9QEHZ	male_Cerebellum	71205314	1.273416199	6.7	60-69	male	Cerebellum
1392	GTEX-1EKGG	GTEX_1EKGG_0011_R1b_SM_9QEI1	male_Hippocampus	54932106	0.947537342	6.2	60-69	male	Hippocampus
1393	GTEX-1EKGG	GTEX_1EKGG_0011_R2a_SM_CE6R8	male_Substantia_nigra	59177203	0.937195105	6.5	60-69	male	Substantia_nigra
1394	GTEX-1EKGG	GTEX_1EKGG_0011_R5a_SM_9OSVQ	male_Caudate	84723268	0.756571703	6.8	60-69	male	Caudate
1395	GTEX-1EKGG	GTEX_1EKGG_0011_R6a_SM_CL538	male_Nucleus_accumbens	76062664	0.987346943	7.2	60-69	male	Nucleus_accumbens
1396	GTEX-1EKGG	GTEX_1EKGG_0011_R7a_SM_CKZNN	male_Putamen	65505915	0.797127175	7.5	60-69	male	Putamen
1397	GTEX-1EKGG	GTEX_1EKGG_0011_R9a_SM_CMKFV	male_Spinal_cord	86347568	0.950713682	6.4	60-69	male	Spinal_cord
1398	GTEX-1EKGG	GTEX_1EKGG_2926_SM_7EPIH	male_Cortex	77291505	1.184200114	6.9	60-69	male	Cortex
1399	GTEX-1EKGG	GTEX_1EKGG_3126_SM_9WPO5	male_Cerebellum	49114266	1.240762456	6.5	60-69	male	Cerebellum
1412	GTEX-1EN7A	GTEX_1EN7A_0011_R3a_SM_9OSVT	male_Anterior_cingulate_cortex	84138410	0.564666806	5.6	40-49	male	Anterior_cingulate_cortex
1413	GTEX-1EN7A	GTEX_1EN7A_0011_R5a_SM_9QEH6	male_Caudate	64592468	0.450282217	5.9	40-49	male	Caudate
1414	GTEX-1EN7A	GTEX_1EN7A_0011_R6b_SM_9QEHW	male_Nucleus_accumbens	57733750	0.45643056	6	40-49	male	Nucleus_accumbens
1415	GTEX-1EN7A	GTEX_1EN7A_0011_R7b_SM_9QEHX	male_Putamen	68119009	0.388959452	6.2	40-49	male	Putamen
1416	GTEX-1EN7A	GTEX_1EN7A_3026_SM_7PBYT	male_Cortex	72940527	0.769966132	5.8	40-49	male	Cortex
1417	GTEX-1EU9M	GTEX_1EU9M_0011_R2b_SM_9QEH7	male_Substantia_nigra	65771288	0.714854266	6.1	60-69	male	Substantia_nigra
1418	GTEX-1EU9M	GTEX_1EU9M_0011_R3a_SM_9QEHY	male_Anterior_cingulate_cortex	62526315	0.681109738	6	60-69	male	Anterior_cingulate_cortex
1419	GTEX-1EU9M	GTEX_1EU9M_0011_R7b_SM_9OSVU	male_Putamen	88656546	0.505023249	6.3	60-69	male	Putamen
1420	GTEX-1EU9M	GTEX_1EU9M_0011_R9a_SM_9WG61	male_Spinal_cord	62721648	0.844446111	7	60-69	male	Spinal_cord
1421	GTEX-1EU9M	GTEX_1EU9M_2926_SM_793DF	male_Cerebellum	53569318	1.354646095	7.6	60-69	male	Cerebellum
1422	GTEX-1EWIQ	GTEX_1EWIQ_0011_R1a_SM_9OSX7	female_Hippocampus	70746077	0.806763411	6.6	70-79	female	Hippocampus
1423	GTEX-1EWIQ	GTEX_1EWIQ_0011_R6a_SM_ARU8G	female_Nucleus_accumbens	41083017	0.422289137	5.9	70-79	female	Nucleus_accumbens
1424	GTEX-1EWIQ	GTEX_1EWIQ_0011_R9a_SM_ARL8L	female_Spinal_cord	49722665	0.982002124	7.5	70-79	female	Spinal_cord
1425	GTEX-1EWIQ	GTEX_1EWIQ_3026_SM_7IGOJ	female_Cerebellum	54186116	1.062624944	5.9	70-79	female	Cerebellum
1426	GTEX-1EWIQ	GTEX_1EWIQ_3126_SM_7MXTI	female_Cortex	66685799	1.014989413	5.6	70-79	female	Cortex
1448	GTEX-1F52S	GTEX_1F52S_0011_R11a_SM_CJI23	female_Cerebellum	76514870	1.290331062	7.1	60-69	female	Cerebellum
1449	GTEX-1F52S	GTEX_1F52S_0011_R3a_SM_CKZNI	female_Anterior_cingulate_cortex	61365302	0.936273976	6	60-69	female	Anterior_cingulate_cortex
1450	GTEX-1F52S	GTEX_1F52S_0011_R5a_SM_CJI22	female_Caudate	79365657	0.871402841	6.8	60-69	female	Caudate
1451	GTEX-1F52S	GTEX_1F52S_0011_R7b_SM_9QEH8	female_Putamen	87374898	0.582133472	6	60-69	female	Putamen
1452	GTEX-1F52S	GTEX_1F52S_0011_R8a_SM_9OSXA	female_Hypothalamus	72869025	0.955802124	6.8	60-69	female	Hypothalamus
1453	GTEX-1F52S	GTEX_1F52S_0011_R9a_SM_9WG62	female_Spinal_cord	45331544	0.926650919	6.5	60-69	female	Spinal_cord
1454	GTEX-1F52S	GTEX_1F52S_3026_SM_7P8PV	female_Cerebellum	69387606	1.207329853	6.7	60-69	female	Cerebellum
1455	GTEX-1F52S	GTEX_1F52S_3126_SM_7PC3M	female_Cortex	71770717	0.818323251	6	60-69	female	Cortex
1456	GTEX-1F6I4	GTEX_1F6I4_0011_R10b_SM_9OSWT	male_Cortex	84363712	1.152702203	7.3	60-69	male	Cortex
1457	GTEX-1F6I4	GTEX_1F6I4_0011_R11b_SM_9OSWS	male_Cerebellum	83083646	1.402320298	7.3	60-69	male	Cerebellum
1458	GTEX-1F6I4	GTEX_1F6I4_0011_R1a_SM_9OSWU	male_Hippocampus	81841419	0.904780877	7.7	60-69	male	Hippocampus
1459	GTEX-1F6I4	GTEX_1F6I4_0011_R2a_SM_CL536	male_Substantia_nigra	65834862	1.179106713	6.6	60-69	male	Substantia_nigra
1460	GTEX-1F6I4	GTEX_1F6I4_0011_R3a_SM_9QEH9	male_Anterior_cingulate_cortex	69752321	0.951116789	5.7	60-69	male	Anterior_cingulate_cortex
1461	GTEX-1F6I4	GTEX_1F6I4_0011_R5b_SM_9QEHA	male_Caudate	66456631	0.815340498	5.7	60-69	male	Caudate
1462	GTEX-1F6I4	GTEX_1F6I4_0011_R6a_SM_CE6R4	male_Nucleus_accumbens	83757734	1.01494028	6.6	60-69	male	Nucleus_accumbens
1463	GTEX-1F6I4	GTEX_1F6I4_0011_R7a_SM_CJI24	male_Putamen	70985589	0.623320961	5.9	60-69	male	Putamen
1464	GTEX-1F6I4	GTEX_1F6I4_0011_R8a_SM_9QEIA	male_Hypothalamus	60343616	0.784438039	6.3	60-69	male	Hypothalamus
1465	GTEX-1F6I4	GTEX_1F6I4_0011_R9a_SM_CMKFU	male_Spinal_cord	83803139	1.089123559	7.3	60-69	male	Spinal_cord
1466	GTEX-1F6I4	GTEX_1F6I4_3026_SM_7P8SI	male_Cerebellum	28385832	1.421490249	6	60-69	male	Cerebellum
1467	GTEX-1F6I4	GTEX_1F6I4_3126_SM_7P8SD	male_Cortex	60065217	0.90002537	6.1	60-69	male	Cortex
1468	GTEX-1F6IF	GTEX_1F6IF_0011_R10a_SM_9QEIN	male_Cortex	75429314	1.160949578	7.9	60-69	male	Cortex
1469	GTEX-1F6IF	GTEX_1F6IF_0011_R1b_SM_9WG78	male_Hippocampus	87585648	0.987355575	6.3	60-69	male	Hippocampus
1470	GTEX-1F6IF	GTEX_1F6IF_0011_R2b_SM_9QEHB	male_Substantia_nigra	62635903	1.005133316	5.7	60-69	male	Substantia_nigra
1471	GTEX-1F6IF	GTEX_1F6IF_0011_R4b_SM_CKZNJ	male_Amygdala	64432721	0.864648486	5.8	60-69	male	Amygdala
1472	GTEX-1F6IF	GTEX_1F6IF_0011_R5b_SM_CM2RH	male_Caudate	94295834	1.215475098	7.5	60-69	male	Caudate
1473	GTEX-1F6IF	GTEX_1F6IF_0011_R6a_SM_9QEIO	male_Nucleus_accumbens	64745978	1.181831004	7.4	60-69	male	Nucleus_accumbens
1474	GTEX-1F6IF	GTEX_1F6IF_0011_R8a_SM_9OSX5	male_Hypothalamus	75542071	1.075726816	6.5	60-69	male	Hypothalamus
1475	GTEX-1F6IF	GTEX_1F6IF_3026_SM_7P8QN	male_Cerebellum	93591809	1.280228416	7.3	60-69	male	Cerebellum
1476	GTEX-1F6RS	GTEX_1F6RS_3126_SM_9MQK7	female_Cortex	54400783	1.106471635	6.6	60-69	female	Cortex
1477	GTEX-1F75A	GTEX_1F75A_0011_R11a_SM_AHZ35	male_Cerebellum	98326853	1.343658068	6.8	50-59	male	Cerebellum
1478	GTEX-1F75A	GTEX_1F75A_0011_R1b_SM_CE6RA	male_Hippocampus	61084863	1.00055176	6.1	50-59	male	Hippocampus
1479	GTEX-1F75A	GTEX_1F75A_0011_R3b_SM_ARL8K	male_Anterior_cingulate_cortex	56996581	0.977958429	6.5	50-59	male	Anterior_cingulate_cortex
1480	GTEX-1F75A	GTEX_1F75A_0011_R4a_SM_ARL8J	male_Amygdala	49700998	0.892796292	6.1	50-59	male	Amygdala
1481	GTEX-1F75A	GTEX_1F75A_0011_R5a_SM_ARZMJ	male_Caudate	51599539	1.006529527	7	50-59	male	Caudate
1482	GTEX-1F75A	GTEX_1F75A_0011_R6b_SM_9QEHD	male_Nucleus_accumbens	73679228	1.104758017	6.2	50-59	male	Nucleus_accumbens
1483	GTEX-1F75A	GTEX_1F75A_0011_R7b_SM_9QEHE	male_Putamen	102073799	1.082253276	6.1	50-59	male	Putamen
1484	GTEX-1F75A	GTEX_1F75A_0011_R8a_SM_CL539	male_Hypothalamus	79592357	0.905353458	6.1	50-59	male	Hypothalamus
1485	GTEX-1F75A	GTEX_1F75A_2926_SM_7MXVN	male_Cerebellum	49150093	1.32998436	7	50-59	male	Cerebellum
1486	GTEX-1F75A	GTEX_1F75A_3026_SM_9KNU2	male_Cortex	84354378	1.160606424	7	50-59	male	Cortex
1492	GTEX-1F75W	GTEX_1F75W_0011_R10b_SM_ARU7Z	male_Cortex	71021739	0.966128554	6.7	60-69	male	Cortex
1493	GTEX-1F75W	GTEX_1F75W_0011_R11b_SM_AHZ34	male_Cerebellum	99317293	1.226045296	6.8	60-69	male	Cerebellum
1494	GTEX-1F75W	GTEX_1F75W_0011_R1a_SM_ARU81	male_Hippocampus	51698864	0.547236482	5.9	60-69	male	Hippocampus
1495	GTEX-1F75W	GTEX_1F75W_0011_R5b_SM_9QEGV	male_Caudate	68921981	0.948943139	7.1	60-69	male	Caudate
1496	GTEX-1F75W	GTEX_1F75W_0011_R6a_SM_9QEI5	male_Nucleus_accumbens	70521614	1.011431074	7.1	60-69	male	Nucleus_accumbens
1497	GTEX-1F75W	GTEX_1F75W_0011_R7a_SM_9QEI6	male_Putamen	64915544	0.877931597	6.9	60-69	male	Putamen
1498	GTEX-1F75W	GTEX_1F75W_0011_R8a_SM_9QEI4	male_Hypothalamus	63830667	1.107821329	6.1	60-69	male	Hypothalamus
1499	GTEX-1F75W	GTEX_1F75W_3126_SM_7P8SJ	male_Cerebellum	48049185	1.325725649	6.1	60-69	male	Cerebellum
1500	GTEX-1F7RK	GTEX_1F7RK_0011_R10b_SM_ARU7Y	female_Cortex	71612854	1.008652775	6	20-29	female	Cortex
1501	GTEX-1F7RK	GTEX_1F7RK_0011_R11b_SM_9QEI2	female_Cerebellum	67530446	1.383741351	7.8	20-29	female	Cerebellum
1502	GTEX-1F7RK	GTEX_1F7RK_0011_R3b_SM_9OSWJ	female_Anterior_cingulate_cortex	73794377	0.823367368	5.6	20-29	female	Anterior_cingulate_cortex
1503	GTEX-1F7RK	GTEX_1F7RK_0011_R4b_SM_9QEI7	female_Amygdala	62923363	1.006047293	6.2	20-29	female	Amygdala
1504	GTEX-1F7RK	GTEX_1F7RK_0011_R5b_SM_9WG5S	female_Caudate	70950615	1.086996339	6.8	20-29	female	Caudate
1505	GTEX-1F7RK	GTEX_1F7RK_0011_R6b_SM_ARZMG	female_Nucleus_accumbens	53272542	1.124241991	7.2	20-29	female	Nucleus_accumbens
1506	GTEX-1F7RK	GTEX_1F7RK_1826_SM_7RHI4	female_Cortex	70134659	1.012423997	6	20-29	female	Cortex
1507	GTEX-1F88E	GTEX_1F88E_0011_R6a_SM_CKZNW	female_Nucleus_accumbens	74398577	0.619415564	6.6	60-69	female	Nucleus_accumbens
1508	GTEX-1F88E	GTEX_1F88E_0011_R8a_SM_CJI2H	female_Hypothalamus	69181681	1.121007656	7.7	60-69	female	Hypothalamus
1509	GTEX-1F88E	GTEX_1F88E_2826_SM_7RHHE	female_Cortex	66927313	0.7967561	5.9	60-69	female	Cortex
1511	GTEX-1GF9V	GTEX_1GF9V_0011_R10b_SM_CKZNP	male_Cortex	65153605	1.172224098	7.1	60-69	male	Cortex
1512	GTEX-1GF9V	GTEX_1GF9V_0011_R1a_SM_CKZNQ	male_Hippocampus	62294076	0.468681175	5.6	60-69	male	Hippocampus
1513	GTEX-1GF9V	GTEX_1GF9V_0011_R5a_SM_9QEI8	male_Caudate	70718908	0.704107949	7.1	60-69	male	Caudate
1514	GTEX-1GF9V	GTEX_1GF9V_0011_R6b_SM_CJI2Q	male_Nucleus_accumbens	86899814	0.946340264	6.8	60-69	male	Nucleus_accumbens
1515	GTEX-1GF9V	GTEX_1GF9V_0011_R7a_SM_CJI2R	male_Putamen	54320755	0.736572151	6.8	60-69	male	Putamen
1516	GTEX-1GF9V	GTEX_1GF9V_0011_R8b_SM_CE6RB	male_Hypothalamus	65746384	1.308620753	7.7	60-69	male	Hypothalamus
1517	GTEX-1GF9V	GTEX_1GF9V_0011_R9a_SM_CL53K	male_Spinal_cord	78940022	1.0258863	7.2	60-69	male	Spinal_cord
1518	GTEX-1GF9V	GTEX_1GF9V_2926_SM_7PBXO	male_Cortex	85270022	1.080514748	6.4	60-69	male	Cortex
1519	GTEX-1GF9V	GTEX_1GF9V_3026_SM_7P8R8	male_Cerebellum	80926730	1.119162408	6.2	60-69	male	Cerebellum
1532	GTEX-1GMR8	GTEX_1GMR8_0011_R10a_SM_CJI21	female_Cortex	70398823	1.170581743	6.4	50-59	female	Cortex
1533	GTEX-1GMR8	GTEX_1GMR8_0011_R11b_SM_9OSX2	female_Cerebellum	64748323	1.337647847	6.6	50-59	female	Cerebellum
1534	GTEX-1GMR8	GTEX_1GMR8_0011_R1b_SM_CJI2O	female_Hippocampus	79004385	0.765331663	5.6	50-59	female	Hippocampus
1535	GTEX-1GMR8	GTEX_1GMR8_0011_R2a_SM_CE6RD	female_Substantia_nigra	71124817	0.738572513	5.8	50-59	female	Substantia_nigra
1536	GTEX-1GMR8	GTEX_1GMR8_0011_R3b_SM_9QEIG	female_Anterior_cingulate_cortex	92881599	1.075028465	6.7	50-59	female	Anterior_cingulate_cortex
1537	GTEX-1GMR8	GTEX_1GMR8_0011_R4a_SM_9OSX1	female_Amygdala	71275826	0.733112616	6.2	50-59	female	Amygdala
1538	GTEX-1GMR8	GTEX_1GMR8_0011_R5b_SM_9QEIH	female_Caudate	76716167	0.953025204	7.5	50-59	female	Caudate
1539	GTEX-1GMR8	GTEX_1GMR8_0011_R6b_SM_CE6RC	female_Nucleus_accumbens	50189839	1.041297265	7.6	50-59	female	Nucleus_accumbens
1540	GTEX-1GMR8	GTEX_1GMR8_0011_R7b_SM_CJI2I	female_Putamen	65618759	0.718297744	6.7	50-59	female	Putamen
1541	GTEX-1GMR8	GTEX_1GMR8_0011_R8a_SM_CKZNX	female_Hypothalamus	64610064	1.232162648	6.5	50-59	female	Hypothalamus
1542	GTEX-1GMR8	GTEX_1GMR8_3026_SM_9KNVF	female_Cortex	85181552	1.163980478	7.2	50-59	female	Cortex
1549	GTEX-1GN1U	GTEX_1GN1U_0011_R10b_SM_CKZNH	female_Cortex	55957387	1.392733173	6.4	50-59	female	Cortex
1550	GTEX-1GN1U	GTEX_1GN1U_0011_R1a_SM_CJI25	female_Hippocampus	72035371	1.063267455	6.1	50-59	female	Hippocampus
1551	GTEX-1GN1U	GTEX_1GN1U_0011_R2a_SM_CL53A	female_Substantia_nigra	81735688	0.761827959	5.9	50-59	female	Substantia_nigra
1552	GTEX-1GN1U	GTEX_1GN1U_0011_R5a_SM_9QEIS	female_Caudate	61537341	1.281282775	6.5	50-59	female	Caudate
1553	GTEX-1GN1U	GTEX_1GN1U_0011_R6a_SM_CKZNO	female_Nucleus_accumbens	79833086	1.240460812	7	50-59	female	Nucleus_accumbens
1554	GTEX-1GN1U	GTEX_1GN1U_0011_R8a_SM_CL537	female_Hypothalamus	89563451	1.086646264	5.8	50-59	female	Hypothalamus
1555	GTEX-1GN1U	GTEX_1GN1U_0011_R9b_SM_CMKFW	female_Spinal_cord	89283748	1.188840557	8.1	50-59	female	Spinal_cord
1594	GTEX-1GZ2Q	GTEX_1GZ2Q_0011_R10b_SM_CE6RN	male_Cortex	78796660	1.171080385	7.1	40-49	male	Cortex
1595	GTEX-1GZ2Q	GTEX_1GZ2Q_0011_R1a_SM_CJI2Y	male_Hippocampus	77640814	1.119812223	6.7	40-49	male	Hippocampus
1596	GTEX-1GZ2Q	GTEX_1GZ2Q_0011_R2b_SM_9OSWO	male_Substantia_nigra	96837244	0.612060989	5.7	40-49	male	Substantia_nigra
1597	GTEX-1GZ2Q	GTEX_1GZ2Q_0011_R3a_SM_A96RP	male_Anterior_cingulate_cortex	63317319	0.999146643	6.1	40-49	male	Anterior_cingulate_cortex
1598	GTEX-1GZ2Q	GTEX_1GZ2Q_0011_R5a_SM_A96RQ	male_Caudate	67370745	1.077662985	7.5	40-49	male	Caudate
1599	GTEX-1GZ2Q	GTEX_1GZ2Q_0011_R6a_SM_9OSWM	male_Nucleus_accumbens	68779740	0.986796589	7.3	40-49	male	Nucleus_accumbens
1600	GTEX-1GZ2Q	GTEX_1GZ2Q_0011_R7b_SM_9OSWN	male_Putamen	113152335	0.929327175	7.2	40-49	male	Putamen
1601	GTEX-1GZ2Q	GTEX_1GZ2Q_0011_R8a_SM_CE6RO	male_Hypothalamus	56782908	1.098012715	5.6	40-49	male	Hypothalamus
1602	GTEX-1GZ2Q	GTEX_1GZ2Q_0011_R9a_SM_9WG7A	male_Spinal_cord	84501955	0.912228434	7	40-49	male	Spinal_cord
1603	GTEX-1GZ2Q	GTEX_1GZ2Q_3026_SM_9JGG3	male_Cerebellum	73954328	1.310920053	7.2	40-49	male	Cerebellum
1604	GTEX-1GZ2Q	GTEX_1GZ2Q_3226_SM_9WG6L	male_Cortex	110776991	1.202136337	6.9	40-49	male	Cortex
1605	GTEX-1GZ4I	GTEX_1GZ4I_0011_R10a_SM_9OSX3	male_Cortex	82994194	1.161466682	6.7	50-59	male	Cortex
1606	GTEX-1GZ4I	GTEX_1GZ4I_0011_R11b_SM_9OSWR	male_Cerebellum	74914736	1.357655022	7.5	50-59	male	Cerebellum
1607	GTEX-1GZ4I	GTEX_1GZ4I_0011_R3b_SM_9OSWP	male_Anterior_cingulate_cortex	79712052	0.807835173	5.7	50-59	male	Anterior_cingulate_cortex
1608	GTEX-1GZ4I	GTEX_1GZ4I_0011_R4a_SM_9QEI9	male_Amygdala	61731913	0.634150881	5.6	50-59	male	Amygdala
1609	GTEX-1GZ4I	GTEX_1GZ4I_0011_R5a_SM_9OSWQ	male_Caudate	74824687	0.954938108	7.8	50-59	male	Caudate
1610	GTEX-1GZ4I	GTEX_1GZ4I_0011_R6b_SM_9WG77	male_Nucleus_accumbens	86537182	1.140964739	8	50-59	male	Nucleus_accumbens
1611	GTEX-1GZ4I	GTEX_1GZ4I_0011_R7b_SM_ARU71	male_Putamen	60332464	0.67153985	6.3	50-59	male	Putamen
1612	GTEX-1GZ4I	GTEX_1GZ4I_0011_R8b_SM_9WG76	male_Hypothalamus	59738608	0.964695486	6	50-59	male	Hypothalamus
1613	GTEX-1GZ4I	GTEX_1GZ4I_0011_R9b_SM_B2LY8	male_Spinal_cord	80780990	1.019761497	6.6	50-59	male	Spinal_cord
1614	GTEX-1GZ4I	GTEX_1GZ4I_2926_SM_9JGGO	male_Cerebellum	73242681	1.374370758	6.5	50-59	male	Cerebellum
1615	GTEX-1GZ4I	GTEX_1GZ4I_3026_SM_9KNTX	male_Cortex	73463561	1.266149085	6.7	50-59	male	Cortex
1616	GTEX-1GZHY	GTEX_1GZHY_0011_R11a_SM_C1YRQ	female_Cerebellum	76893458	1.061866456	6.3	50-59	female	Cerebellum
1617	GTEX-1GZHY	GTEX_1GZHY_0011_R1a_SM_CE6RR	female_Hippocampus	47695969	0.56009207	5.7	50-59	female	Hippocampus
1618	GTEX-1GZHY	GTEX_1GZHY_0011_R6a_SM_9OSWL	female_Nucleus_accumbens	76531380	0.760711172	6.5	50-59	female	Nucleus_accumbens
1619	GTEX-1GZHY	GTEX_1GZHY_0011_R8b_SM_9OSWK	female_Hypothalamus	82468803	0.686891167	6	50-59	female	Hypothalamus
1620	GTEX-1GZHY	GTEX_1GZHY_0011_R9a_SM_9WG5R	female_Spinal_cord	86035093	1.023643056	7.2	50-59	female	Spinal_cord
1621	GTEX-1GZHY	GTEX_1GZHY_3026_SM_7MXVA	female_Cerebellum	54292843	1.198396506	6.7	50-59	female	Cerebellum
1622	GTEX-1GZHY	GTEX_1GZHY_3126_SM_9QEHH	female_Cortex	69185271	0.739482413	5.6	50-59	female	Cortex
1623	GTEX-1H1CY	GTEX_1H1CY_0011_R10a_SM_CE6SD	female_Cortex	54206231	0.987255295	6.7	60-69	female	Cortex
1624	GTEX-1H1CY	GTEX_1H1CY_0011_R11a_SM_C1YQR	female_Cerebellum	77184944	1.39111024	7.2	60-69	female	Cerebellum
1625	GTEX-1H1CY	GTEX_1H1CY_0011_R1a_SM_CKZOZ	female_Hippocampus	66663012	0.916676052	6.5	60-69	female	Hippocampus
1626	GTEX-1H1CY	GTEX_1H1CY_0011_R4b_SM_CJI3G	female_Amygdala	54780169	0.496054288	6.7	60-69	female	Amygdala
1627	GTEX-1H1CY	GTEX_1H1CY_0011_R5a_SM_CM2SN	female_Caudate	72870028	0.929431901	8	60-69	female	Caudate
1628	GTEX-1H1CY	GTEX_1H1CY_0011_R6b_SM_CE6RP	female_Nucleus_accumbens	65354560	1.116813887	7	60-69	female	Nucleus_accumbens
1629	GTEX-1H1CY	GTEX_1H1CY_0011_R7a_SM_CJI32	female_Putamen	47713170	0.887600969	6.5	60-69	female	Putamen
1630	GTEX-1H1CY	GTEX_1H1CY_0011_R8b_SM_CJI31	female_Hypothalamus	62211524	1.087069901	6.4	60-69	female	Hypothalamus
1631	GTEX-1H1CY	GTEX_1H1CY_3026_SM_9OSW7	female_Cerebellum	76843136	1.270343327	6.1	60-69	female	Cerebellum
1632	GTEX-1H1DF	GTEX_1H1DF_0011_R9b_SM_CM2RN	female_Spinal_cord	57431577	0.584732576	6	40-49	female	Spinal_cord
1633	GTEX-1H1DG	GTEX_1H1DG_0011_R10b_SM_CE6S7	male_Cortex	70989283	1.247064516	7.3	70-79	male	Cortex
1634	GTEX-1H1DG	GTEX_1H1DG_0011_R11a_SM_C1YQK	male_Cerebellum	66901891	1.421919733	6.9	70-79	male	Cerebellum
1635	GTEX-1H1DG	GTEX_1H1DG_0011_R1b_SM_CKZP1	male_Hippocampus	67934197	1.106697955	6.8	70-79	male	Hippocampus
1636	GTEX-1H1DG	GTEX_1H1DG_0011_R2a_SM_ADEIQ	male_Substantia_nigra	61402157	1.122177825	7.8	70-79	male	Substantia_nigra
1637	GTEX-1H1DG	GTEX_1H1DG_0011_R4a_SM_CE6RQ	male_Amygdala	46874513	0.79281181	6.5	70-79	male	Amygdala
1638	GTEX-1H1DG	GTEX_1H1DG_0011_R5b_SM_CJI33	male_Caudate	84597414	1.169539743	7.7	70-79	male	Caudate
1639	GTEX-1H1DG	GTEX_1H1DG_0011_R6a_SM_A9SK8	male_Nucleus_accumbens	84272467	1.270540911	7.5	70-79	male	Nucleus_accumbens
1640	GTEX-1H1DG	GTEX_1H1DG_0011_R7b_SM_A96RR	male_Putamen	62300237	0.973050117	6.4	70-79	male	Putamen
1641	GTEX-1H1DG	GTEX_1H1DG_0011_R8a_SM_CL54Z	male_Hypothalamus	101471881	1.224533564	7	70-79	male	Hypothalamus
1642	GTEX-1H1DG	GTEX_1H1DG_0011_R9b_SM_ACKVB	male_Spinal_cord	64637505	0.537214976	6.6	70-79	male	Spinal_cord
1643	GTEX-1H1DG	GTEX_1H1DG_2826_SM_9JGHB	male_Cerebellum	73286888	1.295137607	6.3	70-79	male	Cerebellum
1644	GTEX-1H1DG	GTEX_1H1DG_2926_SM_9WYU3	male_Cortex	77521713	1.156414456	6.8	70-79	male	Cortex
1645	GTEX-1H1ZS	GTEX_1H1ZS_0011_R10b_SM_A9SK9	male_Cortex	84807054	1.247675181	7.4	70-79	male	Cortex
1646	GTEX-1H1ZS	GTEX_1H1ZS_0011_R11a_SM_C1YQM	male_Cerebellum	71719434	1.40856781	7.6	70-79	male	Cerebellum
1647	GTEX-1H1ZS	GTEX_1H1ZS_0011_R1b_SM_A9G1E	male_Hippocampus	70708811	1.093199513	7.4	70-79	male	Hippocampus
1648	GTEX-1H1ZS	GTEX_1H1ZS_0011_R2b_SM_CL54Q	male_Substantia_nigra	104694538	0.803604531	6	70-79	male	Substantia_nigra
1649	GTEX-1H1ZS	GTEX_1H1ZS_0011_R3b_SM_CE6RS	male_Anterior_cingulate_cortex	66101892	1.137687923	6.6	70-79	male	Anterior_cingulate_cortex
1650	GTEX-1H1ZS	GTEX_1H1ZS_0011_R4b_SM_CKZO7	male_Amygdala	53509398	1.112968759	7.2	70-79	male	Amygdala
1651	GTEX-1H1ZS	GTEX_1H1ZS_0011_R5b_SM_CL53L	male_Caudate	84266806	1.248857836	8.4	70-79	male	Caudate
1652	GTEX-1H1ZS	GTEX_1H1ZS_0011_R6b_SM_A9G1F	male_Nucleus_accumbens	69308601	1.242799174	7.8	70-79	male	Nucleus_accumbens
1653	GTEX-1H1ZS	GTEX_1H1ZS_0011_R7a_SM_CL54P	male_Putamen	62109063	1.205451563	8.3	70-79	male	Putamen
1654	GTEX-1H1ZS	GTEX_1H1ZS_0011_R8b_SM_A9SKA	male_Hypothalamus	59976571	1.065609859	7	70-79	male	Hypothalamus
1655	GTEX-1H1ZS	GTEX_1H1ZS_0011_R9a_SM_CM2SO	male_Spinal_cord	72770859	1.254781212	7.6	70-79	male	Spinal_cord
1656	GTEX-1H1ZS	GTEX_1H1ZS_2926_SM_9WPP2	male_Cerebellum	49173429	1.390538172	7.2	70-79	male	Cerebellum
1657	GTEX-1H1ZS	GTEX_1H1ZS_3026_SM_9KNUJ	male_Cortex	75588044	1.25625808	7.2	70-79	male	Cortex
1669	GTEX-1H2FU	GTEX_1H2FU_0011_R3b_SM_CKZP4	female_Anterior_cingulate_cortex	64751090	0.585274007	6.2	60-69	female	Anterior_cingulate_cortex
1670	GTEX-1H2FU	GTEX_1H2FU_0011_R4a_SM_CL551	female_Amygdala	82622056	0.504139423	6.1	60-69	female	Amygdala
1671	GTEX-1H2FU	GTEX_1H2FU_0011_R5b_SM_CL552	female_Caudate	89795551	1.021347546	7.4	60-69	female	Caudate
1672	GTEX-1H2FU	GTEX_1H2FU_0011_R9b_SM_CE6S4	female_Spinal_cord	76806418	1.124280581	6.9	60-69	female	Spinal_cord
1673	GTEX-1H2FU	GTEX_1H2FU_3126_SM_9WYUJ	female_Cortex	69943083	1.20995353	6.8	60-69	female	Cortex
1674	GTEX-1H3NZ	GTEX_1H3NZ_0011_R11b_SM_CE6SF	male_Cerebellum	56244025	1.393979663	9.2	60-69	male	Cerebellum
1675	GTEX-1H3NZ	GTEX_1H3NZ_0011_R1a_SM_CKZP5	male_Hippocampus	72593928	1.074818253	7.3	60-69	male	Hippocampus
1676	GTEX-1H3NZ	GTEX_1H3NZ_0011_R4a_SM_CL54T	male_Amygdala	65599637	1.219107131	7.8	60-69	male	Amygdala
1677	GTEX-1H3NZ	GTEX_1H3NZ_0011_R5a_SM_CM2SP	male_Caudate	63052552	1.230165581	8.6	60-69	male	Caudate
1678	GTEX-1H3NZ	GTEX_1H3NZ_0011_R6b_SM_A9G1N	male_Nucleus_accumbens	69043487	1.118597803	6.6	60-69	male	Nucleus_accumbens
1679	GTEX-1H3NZ	GTEX_1H3NZ_0011_R7a_SM_A9SKD	male_Putamen	74981125	0.982561669	7.4	60-69	male	Putamen
1680	GTEX-1H3NZ	GTEX_1H3NZ_0011_R8a_SM_CKZP6	male_Hypothalamus	60792667	1.416909485	7.5	60-69	male	Hypothalamus
1681	GTEX-1H3NZ	GTEX_1H3NZ_0011_R9a_SM_ADEH7	male_Spinal_cord	61383437	0.81611628	6	60-69	male	Spinal_cord
1682	GTEX-1H3NZ	GTEX_1H3NZ_2926_SM_9WPQ8	male_Cerebellum	52713211	1.315876518	6.9	60-69	male	Cerebellum
1683	GTEX-1H3NZ	GTEX_1H3NZ_3026_SM_9JGHW	male_Cortex	69016983	1.234974444	7.1	60-69	male	Cortex
1684	GTEX-1H3O1	GTEX_1H3O1_0011_R10a_SM_CJI3O	male_Cortex	93375573	1.154025688	7.5	60-69	male	Cortex
1685	GTEX-1H3O1	GTEX_1H3O1_0011_R11a_SM_A96RV	male_Cerebellum	69361126	1.27964082	7.5	60-69	male	Cerebellum
1686	GTEX-1H3O1	GTEX_1H3O1_0011_R1b_SM_CL554	male_Hippocampus	80694270	1.182810574	7.5	60-69	male	Hippocampus
1687	GTEX-1H3O1	GTEX_1H3O1_0011_R2b_SM_CKZOT	male_Substantia_nigra	71019937	0.787938549	6	60-69	male	Substantia_nigra
1688	GTEX-1H3O1	GTEX_1H3O1_0011_R3a_SM_ACKVD	male_Anterior_cingulate_cortex	47464322	1.157448827	7	60-69	male	Anterior_cingulate_cortex
1689	GTEX-1H3O1	GTEX_1H3O1_0011_R4b_SM_A9SKE	male_Amygdala	63503316	0.823768591	6.7	60-69	male	Amygdala
1690	GTEX-1H3O1	GTEX_1H3O1_0011_R5b_SM_ADEH8	male_Caudate	78020471	1.080680705	6	60-69	male	Caudate
1691	GTEX-1H3O1	GTEX_1H3O1_0011_R6b_SM_CL54U	male_Nucleus_accumbens	93561611	0.852620669	6.2	60-69	male	Nucleus_accumbens
1692	GTEX-1H3O1	GTEX_1H3O1_0011_R7a_SM_CE6SJ	male_Putamen	59176796	0.98762681	6.8	60-69	male	Putamen
1693	GTEX-1H3O1	GTEX_1H3O1_0011_R8a_SM_CL555	male_Hypothalamus	92674381	1.026579658	7.1	60-69	male	Hypothalamus
1694	GTEX-1H3O1	GTEX_1H3O1_0011_R9b_SM_CM2SQ	male_Spinal_cord	60518331	0.977882761	7.5	60-69	male	Spinal_cord
1695	GTEX-1H3O1	GTEX_1H3O1_1726_SM_9WYSR	male_Cortex	68634319	1.037913819	6.4	60-69	male	Cortex
1696	GTEX-1H3O1	GTEX_1H3O1_1826_SM_A96TO	male_Cerebellum	49793407	1.218304972	6.6	60-69	male	Cerebellum
1708	GTEX-1H4P4	GTEX_1H4P4_0011_R10b_SM_CE6SG	male_Cortex	46874947	0.926273531	6.4	50-59	male	Cortex
1709	GTEX-1H4P4	GTEX_1H4P4_0011_R11b_SM_CE6S8	male_Cerebellum	48214604	1.161533444	6.6	50-59	male	Cerebellum
1710	GTEX-1H4P4	GTEX_1H4P4_0011_R1b_SM_CL54V	male_Hippocampus	82249928	0.424685889	5.7	50-59	male	Hippocampus
1711	GTEX-1H4P4	GTEX_1H4P4_0011_R6a_SM_ARZLR	male_Nucleus_accumbens	48061809	0.553256897	6.2	50-59	male	Nucleus_accumbens
1712	GTEX-1H4P4	GTEX_1H4P4_0011_R7b_SM_ARU77	male_Putamen	56074305	0.328506093	5.7	50-59	male	Putamen
1713	GTEX-1H4P4	GTEX_1H4P4_2726_SM_9JGGB	male_Cerebellum	75572660	1.201618778	6.9	50-59	male	Cerebellum
1734	GTEX-1HBPI	GTEX_1HBPI_0011_R10a_SM_A96RZ	male_Cortex	70162338	1.154927429	6.8	50-59	male	Cortex
1735	GTEX-1HBPI	GTEX_1HBPI_0011_R11b_SM_CE6SH	male_Cerebellum	63650984	1.423961338	6.2	50-59	male	Cerebellum
1736	GTEX-1HBPI	GTEX_1HBPI_0011_R1b_SM_A9SKF	male_Hippocampus	78351536	1.14991922	7	50-59	male	Hippocampus
1737	GTEX-1HBPI	GTEX_1HBPI_0011_R4a_SM_CJI3K	male_Amygdala	63254535	0.856272654	6.4	50-59	male	Amygdala
1738	GTEX-1HBPI	GTEX_1HBPI_0011_R5a_SM_CKZOW	male_Caudate	71507993	1.035017052	7.8	50-59	male	Caudate
1739	GTEX-1HBPI	GTEX_1HBPI_0011_R6b_SM_A9G1T	male_Nucleus_accumbens	70692947	1.037786208	7.3	50-59	male	Nucleus_accumbens
1740	GTEX-1HBPI	GTEX_1HBPI_0011_R8a_SM_A9G1S	male_Hypothalamus	62088222	0.678633723	6.6	50-59	male	Hypothalamus
1741	GTEX-1HBPI	GTEX_1HBPI_0011_R9b_SM_ARL76	male_Spinal_cord	47665163	1.099384016	6.4	50-59	male	Spinal_cord
1742	GTEX-1HBPI	GTEX_1HBPI_2726_SM_9WPPF	male_Cerebellum	54162907	1.308781036	6.8	50-59	male	Cerebellum
1743	GTEX-1HBPI	GTEX_1HBPI_2826_SM_ARZNO	male_Cortex	90899833	1.179417067	6	50-59	male	Cortex
1744	GTEX-1HBPM	GTEX_1HBPM_0011_R10a_SM_CJI3Q	female_Cortex	56356694	0.634377586	5.9	60-69	female	Cortex
1745	GTEX-1HBPM	GTEX_1HBPM_0011_R6b_SM_ARU73	female_Nucleus_accumbens	46955408	0.429993057	5.7	60-69	female	Nucleus_accumbens
1746	GTEX-1HBPM	GTEX_1HBPM_0011_R9b_SM_ARL7C	female_Spinal_cord	38162692	0.880354664	5.7	60-69	female	Spinal_cord
1747	GTEX-1HBPM	GTEX_1HBPM_2926_SM_CL54E	female_Cortex	86076952	0.597312584	6.6	60-69	female	Cortex
1748	GTEX-1HCU6	GTEX_1HCU6_0011_R10a_SM_CKZP8	female_Cortex	82953076	1.018859157	6	60-69	female	Cortex
1749	GTEX-1HCU6	GTEX_1HCU6_0011_R11b_SM_AHZ2F	female_Cerebellum	94950434	1.230074172	6.5	60-69	female	Cerebellum
1750	GTEX-1HCU6	GTEX_1HCU6_0011_R3a_SM_ARU75	female_Anterior_cingulate_cortex	59665168	0.944080602	6	60-69	female	Anterior_cingulate_cortex
1751	GTEX-1HCU6	GTEX_1HCU6_0011_R4b_SM_ARU74	female_Amygdala	62101626	0.990832851	6	60-69	female	Amygdala
1752	GTEX-1HCU6	GTEX_1HCU6_0011_R5a_SM_ARU76	female_Caudate	52995190	0.606816254	6	60-69	female	Caudate
1753	GTEX-1HCU6	GTEX_1HCU6_0011_R7b_SM_ARL77	female_Putamen	59507629	1.044302117	5.7	60-69	female	Putamen
1754	GTEX-1HCU6	GTEX_1HCU6_0011_R8a_SM_CJI3R	female_Hypothalamus	78239482	0.870223362	6.1	60-69	female	Hypothalamus
1755	GTEX-1HCU6	GTEX_1HCU6_3126_SM_CL54L	female_Cortex	111992416	1.212237728	6.9	60-69	female	Cortex
1756	GTEX-1HCVE	GTEX_1HCVE_0011_R10a_SM_ARZLT	male_Cortex	49296541	1.273473113	6.5	50-59	male	Cortex
1757	GTEX-1HCVE	GTEX_1HCVE_0011_R5b_SM_CKZP7	male_Caudate	55179441	1.139054581	6.9	50-59	male	Caudate
1758	GTEX-1HCVE	GTEX_1HCVE_0011_R7b_SM_A9G1I	male_Putamen	70776149	0.909316752	5.7	50-59	male	Putamen
1759	GTEX-1HCVE	GTEX_1HCVE_0011_R8a_SM_ARU7A	male_Hypothalamus	60511560	0.914012183	5.6	50-59	male	Hypothalamus
1760	GTEX-1HCVE	GTEX_1HCVE_2926_SM_9WPPJ	male_Cerebellum	54445050	1.299497065	7.5	50-59	male	Cerebellum
1761	GTEX-1HCVE	GTEX_1HCVE_3026_SM_CL54G	male_Cortex	91024685	1.254217174	7.7	50-59	male	Cortex
1773	GTEX-1HGF4	GTEX_1HGF4_0011_R10b_SM_CE6S5	male_Cortex	75311460	1.12393592	7.2	60-69	male	Cortex
1774	GTEX-1HGF4	GTEX_1HGF4_0011_R11a_SM_C1YRR	male_Cerebellum	80045756	1.362211864	7.1	60-69	male	Cerebellum
1775	GTEX-1HGF4	GTEX_1HGF4_0011_R1a_SM_CJI3S	male_Hippocampus	62881769	0.680827598	5.9	60-69	male	Hippocampus
1776	GTEX-1HGF4	GTEX_1HGF4_0011_R3b_SM_CL54W	male_Anterior_cingulate_cortex	57361861	0.813357313	8.1	60-69	male	Anterior_cingulate_cortex
1777	GTEX-1HGF4	GTEX_1HGF4_0011_R5b_SM_CM2ST	male_Caudate	101377566	1.09450408	9.5	60-69	male	Caudate
1778	GTEX-1HGF4	GTEX_1HGF4_0011_R6a_SM_A96S1	male_Nucleus_accumbens	67442671	0.997550953	7.1	60-69	male	Nucleus_accumbens
1779	GTEX-1HGF4	GTEX_1HGF4_0011_R7a_SM_A96S2	male_Putamen	66931115	0.937304524	7.3	60-69	male	Putamen
1780	GTEX-1HGF4	GTEX_1HGF4_0011_R8b_SM_CKZP9	male_Hypothalamus	69325726	1.041282527	7.2	60-69	male	Hypothalamus
1781	GTEX-1HGF4	GTEX_1HGF4_0011_R9a_SM_ADEH9	male_Spinal_cord	66100462	0.334262796	6.6	60-69	male	Spinal_cord
1782	GTEX-1HGF4	GTEX_1HGF4_3126_SM_CL54M	male_Cortex	98438868	1.10549308	5.9	60-69	male	Cortex
1783	GTEX-1HR98	GTEX_1HR98_0011_R1a_SM_ARZLQ	male_Hippocampus	46016985	0.443111004	5.9	60-69	male	Hippocampus
1784	GTEX-1HR98	GTEX_1HR98_0011_R2a_SM_ARL7A	male_Substantia_nigra	40306333	0.918559632	6	60-69	male	Substantia_nigra
1785	GTEX-1HR98	GTEX_1HR98_0011_R3b_SM_A9G1U	male_Anterior_cingulate_cortex	58400346	0.663380464	5.6	60-69	male	Anterior_cingulate_cortex
1786	GTEX-1HR98	GTEX_1HR98_0011_R5a_SM_A9G1V	male_Caudate	73174550	0.775510799	6.5	60-69	male	Caudate
1787	GTEX-1HR98	GTEX_1HR98_0011_R9b_SM_ARL79	male_Spinal_cord	39077942	0.567287991	5.6	60-69	male	Spinal_cord
1788	GTEX-1HR98	GTEX_1HR98_3026_SM_CNPPK	male_Cortex	81779705	1.169370238	6.4	60-69	male	Cortex
1789	GTEX-1HR9M	GTEX_1HR9M_0011_R10a_SM_CM2SU	male_Cortex	79490971	0.793883683	7.9	60-69	male	Cortex
1790	GTEX-1HR9M	GTEX_1HR9M_0011_R5a_SM_ARU72	male_Caudate	63586250	0.547181903	5.9	60-69	male	Caudate
1791	GTEX-1HR9M	GTEX_1HR9M_0011_R6a_SM_ARU6Z	male_Nucleus_accumbens	60980523	0.926896173	6.1	60-69	male	Nucleus_accumbens
1792	GTEX-1HSKV	GTEX_1HSKV_0011_R10b_SM_CMKH6	male_Cortex	85090144	0.993520773	5.6	60-69	male	Cortex
1793	GTEX-1HSKV	GTEX_1HSKV_0011_R11b_SM_AHZ2E	male_Cerebellum	94609461	1.412627671	6	60-69	male	Cerebellum
1794	GTEX-1HSKV	GTEX_1HSKV_0011_R1b_SM_CMKH7	male_Hippocampus	83818491	1.063389929	8.6	60-69	male	Hippocampus
1795	GTEX-1HSKV	GTEX_1HSKV_0011_R5b_SM_ARZLN	male_Caudate	43060312	0.909561229	5.7	60-69	male	Caudate
1796	GTEX-1HSKV	GTEX_1HSKV_0011_R8a_SM_CL54X	male_Hypothalamus	61845071	1.138996218	8	60-69	male	Hypothalamus
1797	GTEX-1HSKV	GTEX_1HSKV_2926_SM_B2LWJ	male_Cerebellum	43281998	1.308951853	6.4	60-69	male	Cerebellum
1798	GTEX-1HSKV	GTEX_1HSKV_3026_SM_A96SL	male_Cortex	58797443	0.987126087	5.6	60-69	male	Cortex
1799	GTEX-1HSMO	GTEX_1HSMO_0011_R10a_SM_CL54Y	male_Cortex	91176899	0.874698573	7.1	60-69	male	Cortex
1800	GTEX-1HSMO	GTEX_1HSMO_0011_R1a_SM_CM2SV	male_Hippocampus	78556455	0.705046122	8.2	60-69	male	Hippocampus
1801	GTEX-1HSMO	GTEX_1HSMO_0011_R2a_SM_CL553	male_Substantia_nigra	90980328	1.064005938	6.5	60-69	male	Substantia_nigra
1802	GTEX-1HSMO	GTEX_1HSMO_0011_R9b_SM_CM2T2	male_Spinal_cord	55615229	0.738648728	6.3	60-69	male	Spinal_cord
1803	GTEX-1HSMO	GTEX_1HSMO_2926_SM_C1YR5	male_Cerebellum	57601945	1.161049579	6.5	60-69	male	Cerebellum
1804	GTEX-1HSMO	GTEX_1HSMO_3026_SM_A9G3F	male_Cortex	62642048	1.098519122	6.4	60-69	male	Cortex
1805	GTEX-1HT8W	GTEX_1HT8W_0011_R1b_SM_CJI3V	male_Hippocampus	64985324	0.835339997	5.7	30-39	male	Hippocampus
1806	GTEX-1HT8W	GTEX_1HT8W_0011_R2a_SM_CMKH9	male_Substantia_nigra	89774772	0.987414952	6.7	30-39	male	Substantia_nigra
1807	GTEX-1HT8W	GTEX_1HT8W_0011_R5b_SM_CJI3P	male_Caudate	71036656	0.942073969	5.6	30-39	male	Caudate
1808	GTEX-1HT8W	GTEX_1HT8W_0011_R6a_SM_CM2SY	male_Nucleus_accumbens	90091243	1.166793768	8.3	30-39	male	Nucleus_accumbens
1809	GTEX-1HT8W	GTEX_1HT8W_0011_R7b_SM_CMKH8	male_Putamen	117657140	1.017752994	8.8	30-39	male	Putamen
1810	GTEX-1HT8W	GTEX_1HT8W_0011_R8b_SM_CM2SX	male_Hypothalamus	75405610	1.174899099	7.2	30-39	male	Hypothalamus
1811	GTEX-1HT8W	GTEX_1HT8W_3026_SM_CGQEO	male_Cortex	177377160	1.137059578	5.5	30-39	male	Cortex
1817	GTEX-1I19N	GTEX_1I19N_0011_R11b_SM_ARU6Y	male_Cerebellum	58977103	1.221600085	5.8	70-79	male	Cerebellum
1818	GTEX-1I19N	GTEX_1I19N_0011_R5b_SM_ARU6X	male_Caudate	60505298	1.142964375	6	70-79	male	Caudate
1819	GTEX-1I19N	GTEX_1I19N_0011_R6b_SM_CY8GC	male_Nucleus_accumbens	61003578	1.110944585	6.3	70-79	male	Nucleus_accumbens
1820	GTEX-1I19N	GTEX_1I19N_0011_R9a_SM_CMKHN	male_Spinal_cord	76020516	0.947094363	6.5	70-79	male	Spinal_cord
1821	GTEX-1I19N	GTEX_1I19N_3026_SM_CL55E	male_Cortex	86019756	1.137110429	6	70-79	male	Cortex
1822	GTEX-1I1CD	GTEX_1I1CD_0011_R10b_SM_CJI3W	female_Cortex	82453688	0.88226846	5.8	60-69	female	Cortex
1823	GTEX-1I1CD	GTEX_1I1CD_0011_R2a_SM_CM2T3	female_Substantia_nigra	59660106	0.622219987	5.7	60-69	female	Substantia_nigra
1824	GTEX-1I1CD	GTEX_1I1CD_0011_R6b_SM_CJI3Y	female_Nucleus_accumbens	95031598	1.078199358	7.1	60-69	female	Nucleus_accumbens
1825	GTEX-1I1CD	GTEX_1I1CD_0011_R7a_SM_CMKHA	female_Putamen	96595818	1.089531245	6.9	60-69	female	Putamen
1826	GTEX-1I1CD	GTEX_1I1CD_0011_R8b_SM_CJI3X	female_Hypothalamus	67549326	1.052432951	5.9	60-69	female	Hypothalamus
1827	GTEX-1I1CD	GTEX_1I1CD_0011_R9a_SM_CMKHB	female_Spinal_cord	87737316	0.797618362	6	60-69	female	Spinal_cord
1828	GTEX-1I1CD	GTEX_1I1CD_2926_SM_A96SJ	female_Cerebellum	65441224	1.239127421	7.5	60-69	female	Cerebellum
1829	GTEX-1I1CD	GTEX_1I1CD_3026_SM_B2LY2	female_Cortex	53657536	1.19653855	6.9	60-69	female	Cortex
1830	GTEX-1I1GQ	GTEX_1I1GQ_0011_R11b_SM_CKZPA	male_Cerebellum	93974911	1.391272184	7.1	50-59	male	Cerebellum
1831	GTEX-1I1GQ	GTEX_1I1GQ_0011_R1a_SM_CY8GG	male_Hippocampus	87365651	1.127391107	6.1	50-59	male	Hippocampus
1832	GTEX-1I1GQ	GTEX_1I1GQ_0011_R5a_SM_CMKHJ	male_Caudate	100843025	1.034020308	6.6	50-59	male	Caudate
1833	GTEX-1I1GQ	GTEX_1I1GQ_0011_R6b_SM_CE6SE	male_Nucleus_accumbens	58505541	0.987059399	6.5	50-59	male	Nucleus_accumbens
1834	GTEX-1I1GQ	GTEX_1I1GQ_0011_R7a_SM_CJI41	male_Putamen	95826178	0.972359123	6.8	50-59	male	Putamen
1835	GTEX-1I1GQ	GTEX_1I1GQ_0011_R8a_SM_C1YRS	male_Hypothalamus	73693259	1.474741695	7.2	50-59	male	Hypothalamus
1836	GTEX-1I1GQ	GTEX_1I1GQ_3026_SM_CL55K	male_Cortex	74036053	0.979876164	6.1	50-59	male	Cortex
1837	GTEX-1I1GR	GTEX_1I1GR_0011_R11a_SM_CM2T5	male_Cerebellum	96385116	1.393834138	7.4	60-69	male	Cerebellum
1838	GTEX-1I1GR	GTEX_1I1GR_0011_R3a_SM_CM2T4	male_Anterior_cingulate_cortex	66169465	1.097456613	5.9	60-69	male	Anterior_cingulate_cortex
1839	GTEX-1I1GR	GTEX_1I1GR_0011_R4a_SM_CMKHC	male_Amygdala	84789466	0.79545302	6.3	60-69	male	Amygdala
1840	GTEX-1I1GR	GTEX_1I1GR_0011_R5a_SM_CMKHD	male_Caudate	75189297	0.995398547	6.4	60-69	male	Caudate
1841	GTEX-1I1GR	GTEX_1I1GR_0011_R6a_SM_CMKHI	male_Nucleus_accumbens	108422226	0.984391819	6.2	60-69	male	Nucleus_accumbens
1842	GTEX-1I1GR	GTEX_1I1GR_2926_SM_CNNQG	male_Cortex	75201047	1.087181493	6.9	60-69	male	Cortex
1852	GTEX-1I1GV	GTEX_1I1GV_0011_R10a_SM_CE6S6	male_Cortex	46399145	1.123702824	6.8	60-69	male	Cortex
1853	GTEX-1I1GV	GTEX_1I1GV_0011_R11a_SM_CJI3Z	male_Cerebellum	98430928	1.318701449	8	60-69	male	Cerebellum
1854	GTEX-1I1GV	GTEX_1I1GV_0011_R1a_SM_CL559	male_Hippocampus	98810439	0.816545692	5.9	60-69	male	Hippocampus
1855	GTEX-1I1GV	GTEX_1I1GV_0011_R2a_SM_ARZLF	male_Substantia_nigra	43128952	1.121324032	6	60-69	male	Substantia_nigra
1856	GTEX-1I1GV	GTEX_1I1GV_0011_R3a_SM_CL557	male_Anterior_cingulate_cortex	93117201	0.910458895	5.8	60-69	male	Anterior_cingulate_cortex
1857	GTEX-1I1GV	GTEX_1I1GV_0011_R5b_SM_CKZPD	male_Caudate	74728011	0.737835513	6	60-69	male	Caudate
1858	GTEX-1I1GV	GTEX_1I1GV_0011_R6b_SM_ARU6Q	male_Nucleus_accumbens	65359941	1.181256402	6.7	60-69	male	Nucleus_accumbens
1859	GTEX-1I1GV	GTEX_1I1GV_0011_R7a_SM_ARU6R	male_Putamen	115030899	0.999252905	6.4	60-69	male	Putamen
1860	GTEX-1I1GV	GTEX_1I1GV_0011_R9b_SM_ARZLE	male_Spinal_cord	46482686	0.5436302	5.6	60-69	male	Spinal_cord
1861	GTEX-1I1GV	GTEX_1I1GV_3026_SM_CNNR9	male_Cerebellum	95546934	1.315959276	7.5	60-69	male	Cerebellum
1862	GTEX-1I1GV	GTEX_1I1GV_3126_SM_A96SF	male_Cortex	68335102	0.947564271	6.3	60-69	male	Cortex
1863	GTEX-1I1HK	GTEX_1I1HK_0011_R10b_SM_CJI3M	male_Cortex	97327075	1.13638196	6.4	60-69	male	Cortex
1864	GTEX-1I1HK	GTEX_1I1HK_0011_R11a_SM_B2LVN	male_Cerebellum	67745042	1.262752942	6.7	60-69	male	Cerebellum
1865	GTEX-1I1HK	GTEX_1I1HK_0011_R1b_SM_CM2T7	male_Hippocampus	61351519	0.923243272	5.8	60-69	male	Hippocampus
1866	GTEX-1I1HK	GTEX_1I1HK_0011_R5b_SM_ARU6S	male_Caudate	64960593	0.887291411	6.3	60-69	male	Caudate
1867	GTEX-1I1HK	GTEX_1I1HK_0011_R6b_SM_CM2T9	male_Nucleus_accumbens	79922404	0.859243102	5.9	60-69	male	Nucleus_accumbens
1868	GTEX-1I1HK	GTEX_1I1HK_0011_R8b_SM_E8VN9	male_Hypothalamus	73980141	0.993873571	6.2	60-69	male	Hypothalamus
1869	GTEX-1I1HK	GTEX_1I1HK_0011_R9a_SM_CMKHK	male_Spinal_cord	71707258	1.084119423	6	60-69	male	Spinal_cord
1870	GTEX-1I1HK	GTEX_1I1HK_2726_SM_AHZ2M	male_Cerebellum	62490586	1.268585749	6.7	60-69	male	Cerebellum
1871	GTEX-1I1HK	GTEX_1I1HK_2826_SM_CKZPL	male_Cortex	74138337	1.029873879	6.1	60-69	male	Cortex
1872	GTEX-1ICLZ	GTEX_1ICLZ_0011_R10a_SM_A9SM2	male_Cortex	59072638	1.200329968	6.8	60-69	male	Cortex
1873	GTEX-1ICLZ	GTEX_1ICLZ_0011_R11a_SM_CJI3N	male_Cerebellum	90910474	1.310905172	6.8	60-69	male	Cerebellum
1874	GTEX-1ICLZ	GTEX_1ICLZ_0011_R1b_SM_A9SM3	male_Hippocampus	45861263	1.133249078	6.6	60-69	male	Hippocampus
1875	GTEX-1ICLZ	GTEX_1ICLZ_0011_R4a_SM_CMKHL	male_Amygdala	79529875	1.009568101	6.2	60-69	male	Amygdala
1876	GTEX-1ICLZ	GTEX_1ICLZ_0011_R6b_SM_A9G3A	male_Nucleus_accumbens	73550187	1.266629402	7.5	60-69	male	Nucleus_accumbens
1877	GTEX-1ICLZ	GTEX_1ICLZ_0011_R7a_SM_ARZLU	male_Putamen	45877160	1.199383523	5.6	60-69	male	Putamen
1878	GTEX-1ICLZ	GTEX_1ICLZ_0011_R8b_SM_ACKX4	male_Hypothalamus	84346678	0.979434129	6.1	60-69	male	Hypothalamus
1879	GTEX-1ICLZ	GTEX_1ICLZ_0011_R9a_SM_ARL7E	male_Spinal_cord	47460649	1.065032298	6.3	60-69	male	Spinal_cord
1880	GTEX-1ICLZ	GTEX_1ICLZ_2826_SM_CL53U	male_Cortex	82760422	1.156130346	6.6	60-69	male	Cortex
1882	GTEX-1IDJH	GTEX_1IDJH_0011_R10a_SM_ARZLK	male_Cortex	59491395	1.274846837	7.1	70-79	male	Cortex
1883	GTEX-1IDJH	GTEX_1IDJH_0011_R11b_SM_C1YRT	male_Cerebellum	78865927	1.434699447	6.6	70-79	male	Cerebellum
1884	GTEX-1IDJH	GTEX_1IDJH_0011_R1b_SM_ARU6U	male_Hippocampus	61552704	1.184829146	6.1	70-79	male	Hippocampus
1885	GTEX-1IDJH	GTEX_1IDJH_0011_R3a_SM_CJI42	male_Anterior_cingulate_cortex	76679224	1.225240605	6.7	70-79	male	Anterior_cingulate_cortex
1886	GTEX-1IDJH	GTEX_1IDJH_0011_R5a_SM_CE6SR	male_Caudate	71612501	1.166591991	7.4	70-79	male	Caudate
1887	GTEX-1IDJH	GTEX_1IDJH_0011_R6a_SM_A9SLZ	male_Nucleus_accumbens	65381368	1.211776732	7.3	70-79	male	Nucleus_accumbens
1888	GTEX-1IDJH	GTEX_1IDJH_0011_R7a_SM_A9SM1	male_Putamen	58163236	1.178238754	7	70-79	male	Putamen
1889	GTEX-1IDJH	GTEX_1IDJH_0011_R8b_SM_ARZLL	male_Hypothalamus	44990631	1.308552367	5.9	70-79	male	Hypothalamus
1890	GTEX-1IDJH	GTEX_1IDJH_0011_R9a_SM_ADEIN	male_Spinal_cord	83495638	1.116154983	7.7	70-79	male	Spinal_cord
1891	GTEX-1IDJH	GTEX_1IDJH_3026_SM_CL53B	male_Cortex	114705395	1.206574933	6.6	70-79	male	Cortex
1892	GTEX-1IDJH	GTEX_1IDJH_3126_SM_C1YQS	male_Cerebellum	61617921	1.441969456	7.3	70-79	male	Cerebellum
1898	GTEX-1IKJJ	GTEX_1IKJJ_0011_R2b_SM_ARZLJ	male_Substantia_nigra	46540683	1.128932716	6	60-69	male	Substantia_nigra
1899	GTEX-1IKJJ	GTEX_1IKJJ_0011_R3b_SM_C1YRW	male_Anterior_cingulate_cortex	86607404	1.216240883	6.3	60-69	male	Anterior_cingulate_cortex
1900	GTEX-1IKJJ	GTEX_1IKJJ_0011_R5b_SM_CE6SL	male_Caudate	78973846	1.181613574	7.5	60-69	male	Caudate
1901	GTEX-1IKJJ	GTEX_1IKJJ_0011_R7a_SM_ARZLH	male_Putamen	61239082	1.204553165	7.4	60-69	male	Putamen
1902	GTEX-1IKJJ	GTEX_1IKJJ_0011_R9a_SM_ARZLI	male_Spinal_cord	51203747	1.167588875	6.7	60-69	male	Spinal_cord
1903	GTEX-1IKJJ	GTEX_1IKJJ_2926_SM_A9G2N	male_Cortex	49025645	0.844269678	5.7	60-69	male	Cortex
1920	GTEX-1IL2U	GTEX_1IL2U_0011_R11a_SM_CE6SO	male_Cerebellum	55227812	1.321149358	6	60-69	male	Cerebellum
1921	GTEX-1IL2U	GTEX_1IL2U_0011_R2a_SM_ARU6V	male_Substantia_nigra	52318913	0.584963622	5.7	60-69	male	Substantia_nigra
1922	GTEX-1IL2U	GTEX_1IL2U_0011_R5a_SM_CE6SN	male_Caudate	62431766	0.477071891	6.4	60-69	male	Caudate
1923	GTEX-1IL2U	GTEX_1IL2U_0011_R6a_SM_ARZLG	male_Nucleus_accumbens	49851773	0.901102274	6.3	60-69	male	Nucleus_accumbens
1924	GTEX-1IL2U	GTEX_1IL2U_3026_SM_C1YSH	male_Cortex	72505489	1.188127089	7.3	60-69	male	Cortex
1929	GTEX-1IOXB	GTEX_1IOXB_0011_R10a_SM_D3L8I	male_Cortex	93844137	1.106728584	7.8	50-59	male	Cortex
1930	GTEX-1IOXB	GTEX_1IOXB_0011_R11a_SM_A9G1X	male_Cerebellum	62537582	0.80798247	6.2	50-59	male	Cerebellum
1931	GTEX-1IOXB	GTEX_1IOXB_0011_R1a_SM_D4P27	male_Hippocampus	99255291	1.012385954	6.3	50-59	male	Hippocampus
1932	GTEX-1IOXB	GTEX_1IOXB_0011_R7b_SM_CE6SM	male_Putamen	65678772	0.897267023	5.9	50-59	male	Putamen
1933	GTEX-1IOXB	GTEX_1IOXB_3126_SM_CKZO1	male_Cortex	67262634	0.654798608	5.6	50-59	male	Cortex
1934	GTEX-1IY9M	GTEX_1IY9M_0011_R11b_SM_A96TI	male_Cerebellum	67592458	1.38731328	7.1	60-69	male	Cerebellum
1935	GTEX-1IY9M	GTEX_1IY9M_0011_R1a_SM_EXURZ	male_Hippocampus	51523721	1.211548193	6.6	60-69	male	Hippocampus
1936	GTEX-1IY9M	GTEX_1IY9M_0011_R2a_SM_D4P29	male_Substantia_nigra	95342793	1.083406601	6.9	60-69	male	Substantia_nigra
1937	GTEX-1IY9M	GTEX_1IY9M_0011_R4a_SM_C1YQ2	male_Amygdala	73310857	1.180359354	6.3	60-69	male	Amygdala
1938	GTEX-1IY9M	GTEX_1IY9M_0011_R5a_SM_A9SLX	male_Caudate	57789880	1.275969245	7.6	60-69	male	Caudate
1939	GTEX-1IY9M	GTEX_1IY9M_0011_R6a_SM_D4P28	male_Nucleus_accumbens	98301703	1.172294676	6.8	60-69	male	Nucleus_accumbens
1940	GTEX-1IY9M	GTEX_1IY9M_0011_R7a_SM_D4P49	male_Putamen	123913034	1.099085256	6.8	60-69	male	Putamen
1941	GTEX-1IY9M	GTEX_1IY9M_0011_R8a_SM_EYYWW	male_Hypothalamus	59361051	1.289620974	6.1	60-69	male	Hypothalamus
1942	GTEX-1IY9M	GTEX_1IY9M_0011_R9b_SM_D3L8J	male_Spinal_cord	66599997	1.197898522	7.6	60-69	male	Spinal_cord
1943	GTEX-1IY9M	GTEX_1IY9M_3026_SM_A9G37	male_Cortex	68406657	1.156044093	7.4	60-69	male	Cortex
1944	GTEX-1IY9M	GTEX_1IY9M_3126_SM_AHZ3A	male_Cerebellum	65860528	1.33870404	8.1	60-69	male	Cerebellum
1963	GTEX-1J8JJ	GTEX_1J8JJ_0011_R5a_SM_D4P2G	female_Caudate	89766122	0.340925731	5.8	60-69	female	Caudate
1964	GTEX-1J8JJ	GTEX_1J8JJ_0011_R9a_SM_ACKVF	female_Spinal_cord	59548969	0.881184005	6.3	60-69	female	Spinal_cord
1983	GTEX-1JJEA	GTEX_1JJEA_0011_R11a_SM_EXUTE	male_Cerebellum	49852653	1.301612533	7.8	60-69	male	Cerebellum
1984	GTEX-1JJEA	GTEX_1JJEA_0011_R3b_SM_EXUTD	male_Anterior_cingulate_cortex	55027191	1.11675314	6.5	60-69	male	Anterior_cingulate_cortex
1985	GTEX-1JJEA	GTEX_1JJEA_0011_R4a_SM_EXUTC	male_Amygdala	49173306	0.356440245	5.7	60-69	male	Amygdala
1986	GTEX-1JJEA	GTEX_1JJEA_0011_R6a_SM_EXUS1	male_Nucleus_accumbens	63029819	0.746160857	6.2	60-69	male	Nucleus_accumbens
1987	GTEX-1JJEA	GTEX_1JJEA_2826_SM_ARU8R	male_Cortex	64266952	1.009744491	5.9	60-69	male	Cortex
1988	GTEX-1JJEA	GTEX_1JJEA_2926_SM_C1YSK	male_Cerebellum	58532259	1.366394942	7.5	60-69	male	Cerebellum
2013	GTEX-1KANB	GTEX_1KANB_0011_R9b_SM_EZ6MO	male_Spinal_cord	78374802	0.860577187	5.9	50-59	male	Spinal_cord
2014	GTEX-1KANB	GTEX_1KANB_3226_SM_D4P3G	male_Cerebellum	75756195	0.93959882	6.3	50-59	male	Cerebellum
2015	GTEX-1KD4Q	GTEX_1KD4Q_0011_R11b_SM_EXOIE	male_Cerebellum	85018883	1.321555618	7.6	40-49	male	Cerebellum
2016	GTEX-1KD4Q	GTEX_1KD4Q_0011_R3b_SM_EXOID	male_Anterior_cingulate_cortex	70075235	0.825615205	5.8	40-49	male	Anterior_cingulate_cortex
2017	GTEX-1KD4Q	GTEX_1KD4Q_2926_SM_D3L9N	male_Cortex	91111112	1.160081068	7.3	40-49	male	Cortex
2018	GTEX-1KD4Q	GTEX_1KD4Q_3026_SM_EV7A7	male_Cerebellum	73326542	1.191011747	6.5	40-49	male	Cerebellum
2019	GTEX-1KWVE	GTEX_1KWVE_2226_SM_CXZKN	male_Cerebellum	64563840	1.373691326	6.8	30-39	male	Cerebellum
2020	GTEX-1KWVE	GTEX_1KWVE_2326_SM_D4P3N	male_Cortex	105513749	1.134531728	6.6	30-39	male	Cortex
2021	GTEX-1LB8K	GTEX_1LB8K_0011_R1b_SM_EZ6MV	male_Hippocampus	84471194	1.080578621	7.1	50-59	male	Hippocampus
2022	GTEX-1LB8K	GTEX_1LB8K_0011_R2a_SM_EZ6MQ	male_Substantia_nigra	75929584	0.812653869	5.9	50-59	male	Substantia_nigra
2023	GTEX-1LB8K	GTEX_1LB8K_0011_R6a_SM_EXURT	male_Nucleus_accumbens	63008738	0.53568756	5.6	50-59	male	Nucleus_accumbens
2024	GTEX-1LB8K	GTEX_1LB8K_0011_R9a_SM_EZ6MP	male_Spinal_cord	70000313	0.809426606	6.9	50-59	male	Spinal_cord
2028	GTEX-1LG7Y	GTEX_1LG7Y_0011_R11a_SM_EXOIH	male_Cerebellum	58462192	1.426546078	8.1	50-59	male	Cerebellum
2029	GTEX-1LG7Y	GTEX_1LG7Y_0011_R1a_SM_EYYWV	male_Hippocampus	62862525	0.793605889	5.8	50-59	male	Hippocampus
2030	GTEX-1LG7Y	GTEX_1LG7Y_0011_R5a_SM_EZ6MU	male_Caudate	98818314	1.100048481	7.4	50-59	male	Caudate
2031	GTEX-1LG7Y	GTEX_1LG7Y_3026_SM_D5OVI	male_Cortex	67108537	1.137430871	6.8	50-59	male	Cortex
2032	GTEX-1LG7Y	GTEX_1LG7Y_3126_SM_EV7AS	male_Cerebellum	77493877	1.362495838	7.1	50-59	male	Cerebellum
2038	GTEX-1LSNL	GTEX_1LSNL_0011_R2a_SM_EZ6MK	male_Substantia_nigra	78331552	0.858839957	6.6	50-59	male	Substantia_nigra
2039	GTEX-1LSNL	GTEX_1LSNL_0011_R7a_SM_EYYWI	male_Putamen	61968508	0.825154477	5.7	50-59	male	Putamen
2040	GTEX-1LSNL	GTEX_1LSNL_0011_R9b_SM_EYYWK	male_Spinal_cord	49133242	0.97316888	6.7	50-59	male	Spinal_cord
2044	GTEX-1LVA9	GTEX_1LVA9_0011_R2a_SM_EZ6MJ	male_Substantia_nigra	73471715	0.632781423	6.2	50-59	male	Substantia_nigra
2045	GTEX-1LVA9	GTEX_1LVA9_0011_R6a_SM_EYYWH	male_Nucleus_accumbens	58514397	0.836487042	5.8	50-59	male	Nucleus_accumbens
2046	GTEX-1LVA9	GTEX_1LVA9_0011_R7a_SM_EYYWG	male_Putamen	55374400	0.44984637	5.7	50-59	male	Putamen
2047	GTEX-1LVA9	GTEX_1LVA9_0011_R9a_SM_EYYWF	male_Spinal_cord	51776738	0.823674983	6.5	50-59	male	Spinal_cord
2061	GTEX-1MJK2	GTEX_1MJK2_0011_R6a_SM_EXUS3	male_Nucleus_accumbens	65071760	1.060322183	7.2	50-59	male	Nucleus_accumbens
2062	GTEX-1MJK2	GTEX_1MJK2_0011_R7a_SM_EXUS4	male_Putamen	42554871	0.926308893	6.8	50-59	male	Putamen
2063	GTEX-1MJK2	GTEX_1MJK2_0011_R9b_SM_EZ6MZ	male_Spinal_cord	61495771	1.102153604	7.3	50-59	male	Spinal_cord
2064	GTEX-1MJK2	GTEX_1MJK2_3026_SM_EV7A5	male_Cerebellum	80069565	1.32265039	7.1	50-59	male	Cerebellum
2065	GTEX-1N2DW	GTEX_1N2DW_0011_R11b_SM_EXOIL	male_Cerebellum	82071921	1.318966399	6.7	50-59	male	Cerebellum
2066	GTEX-1N2DW	GTEX_1N2DW_0011_R4b_SM_EZ6MD	male_Amygdala	84025898	0.985556553	6.6	50-59	male	Amygdala
2067	GTEX-1N2DW	GTEX_1N2DW_0011_R5a_SM_EYYX3	male_Caudate	65567457	0.894839334	6.7	50-59	male	Caudate
2068	GTEX-1N2DW	GTEX_1N2DW_0011_R6a_SM_EZ6MW	male_Nucleus_accumbens	84359493	0.910727194	6.9	50-59	male	Nucleus_accumbens
2069	GTEX-1N2DW	GTEX_1N2DW_2826_SM_E9TK5	male_Cortex	69721127	0.831268946	5.5	50-59	male	Cortex
2070	GTEX-1N2EE	GTEX_1N2EE_0011_R11b_SM_EXOIJ	male_Cerebellum	86836026	1.437848353	8.1	60-69	male	Cerebellum
2071	GTEX-1N2EE	GTEX_1N2EE_0011_R3b_SM_EXURY	male_Anterior_cingulate_cortex	54238467	1.123857097	6.2	60-69	male	Anterior_cingulate_cortex
2072	GTEX-1N2EE	GTEX_1N2EE_0011_R4a_SM_EXOII	male_Amygdala	82289832	0.845222523	6.3	60-69	male	Amygdala
2073	GTEX-1N5O9	GTEX_1N5O9_2926_SM_EXUSN	male_Cortex	56656629	0.96354544	6.4	60-69	male	Cortex
2075	GTEX-1NV8Z	GTEX_1NV8Z_3026_SM_DTX8Z	male_Cerebellum	67340743	1.364999834	7.3	60-69	male	Cerebellum
2076	GTEX-1NV8Z	GTEX_1NV8Z_3126_SM_E76R3	male_Cortex	67679915	1.217056086	6.8	60-69	male	Cortex
2077	GTEX-1O9I2	GTEX_1O9I2_3026_SM_E76PX	male_Cortex	79258723	1.183056054	5.9	50-59	male	Cortex
2083	GTEX-1PIIG	GTEX_1PIIG_2726_SM_E76PQ	male_Cortex	90318747	1.150987443	6.7	30-39	male	Cortex
2084	GTEX-1PIIG	GTEX_1PIIG_2826_SM_DTX7O	male_Cerebellum	57587361	1.378173021	6.9	30-39	male	Cerebellum
2085	GTEX-1POEN	GTEX_1POEN_2726_SM_E9U6B	female_Cerebellum	60689572	1.381937773	6.5	30-39	female	Cerebellum
2086	GTEX-1PPGY	GTEX_1PPGY_3126_SM_EXUSR	male_Cortex	54678491	1.079631493	7	60-69	male	Cortex
2087	GTEX-1PWST	GTEX_1PWST_3026_SM_EAZ3H	male_Cerebellum	62611490	1.425601836	7	70-79	male	Cerebellum
2088	GTEX-1PWST	GTEX_1PWST_3126_SM_EXUSE	male_Cortex	46055449	1.194622377	6.6	70-79	male	Cortex
2091	GTEX-1QP6S	GTEX_1QP6S_2926_SM_DTXF8	male_Cortex	77330952	1.14544125	6.6	40-49	male	Cortex
2092	GTEX-1QP6S	GTEX_1QP6S_3026_SM_EAZ4N	male_Cerebellum	91581123	1.386295906	6.4	40-49	male	Cerebellum
2097	GTEX-1R9K4	GTEX_1R9K4_0011_R11a_SM_EZ6N9	male_Cerebellum	80355467	1.203646238	6.3	60-69	male	Cerebellum
2098	GTEX-1R9K4	GTEX_1R9K4_0011_R5b_SM_EZ6N8	male_Caudate	77374521	1.131844285	6.6	60-69	male	Caudate
2099	GTEX-1R9K4	GTEX_1R9K4_3126_SM_DTX9Y	male_Cortex	57173057	1.155463452	6.2	60-69	male	Cortex
2105	GTEX-1RLM8	GTEX_1RLM8_0011_R2a_SM_EZ6N4	male_Substantia_nigra	74406839	0.551077638	5.9	50-59	male	Substantia_nigra
2106	GTEX-1RLM8	GTEX_1RLM8_0011_R6a_SM_EYYXS	male_Nucleus_accumbens	43426208	0.44873916	5.5	50-59	male	Nucleus_accumbens
2107	GTEX-1RLM8	GTEX_1RLM8_0011_R8a_SM_EYYXR	male_Hypothalamus	45142980	1.203976388	7.7	50-59	male	Hypothalamus
2108	GTEX-1RNSC	GTEX_1RNSC_0011_R5a_SM_EZ6N5	male_Caudate	71440242	0.440467739	5.9	60-69	male	Caudate
2109	GTEX-1RNSC	GTEX_1RNSC_3126_SM_EVR4V	male_Cerebellum	107193840	0.83568102	5.7	60-69	male	Cerebellum
2110	GTEX-1RQEC	GTEX_1RQEC_0011_R9a_SM_EZ6N3	male_Spinal_cord	89694784	1.085208648	7.5	60-69	male	Spinal_cord
2111	GTEX-1RQEC	GTEX_1RQEC_2926_SM_EVR5A	male_Cortex	63288947	0.945465556	5.6	60-69	male	Cortex
2112	GTEX-1RQEC	GTEX_1RQEC_3026_SM_DPRXM	male_Cerebellum	40891974	1.222202528	6.1	60-69	male	Cerebellum
2113	GTEX-N7MS	GTEX_N7MS_0011_R10A_SM_2HMJK	male_Cortex	83599485	1.075233378	7.1	60-69	male	Cortex
2114	GTEX-N7MS	GTEX_N7MS_0011_R11A_SM_2HMJS	male_Cerebellum	72991369	1.362708475	6.6	60-69	male	Cerebellum
2115	GTEX-N7MS	GTEX_N7MS_0011_R1a_SM_2HMJG	male_Hippocampus	67289349	1.047548118	7.3	60-69	male	Hippocampus
2116	GTEX-N7MS	GTEX_N7MS_0011_R2a_SM_2HML6	male_Substantia_nigra	50486602	1.17757723	7	60-69	male	Substantia_nigra
2117	GTEX-N7MS	GTEX_N7MS_0011_R3a_SM_33HC6	male_Anterior_cingulate_cortex	144581321	1.146918963	7.6	60-69	male	Anterior_cingulate_cortex
2118	GTEX-N7MS	GTEX_N7MS_0011_R4a_SM_2HMKW	male_Amygdala	51273015	1.002297734	6.2	60-69	male	Amygdala
2119	GTEX-N7MS	GTEX_N7MS_0011_R5a_SM_2HMK8	male_Caudate	90529127	1.20530154	7.8	60-69	male	Caudate
2120	GTEX-N7MS	GTEX_N7MS_0011_R6a_SM_2HMJ4	male_Nucleus_accumbens	74323243	1.205324449	7.6	60-69	male	Nucleus_accumbens
2121	GTEX-N7MS	GTEX_N7MS_0011_R7a_SM_2HMKN	male_Putamen	45905914	0.909255863	6.4	60-69	male	Putamen
2122	GTEX-N7MS	GTEX_N7MS_0011_R8a_SM_2YUMK	male_Hypothalamus	53227695	1.025808384	6.8	60-69	male	Hypothalamus
2123	GTEX-N7MS	GTEX_N7MS_2526_SM_2D7W3	male_Cerebellum	31836051	1.330660203	9.6	60-69	male	Cerebellum
2153	GTEX-NPJ7	GTEX_NPJ7_0011_R10A_SM_2I3E5	female_Cortex	57271442	1.287434188	7.3	60-69	female	Cortex
2154	GTEX-NPJ7	GTEX_NPJ7_0011_R11A_SM_2I3E8	female_Cerebellum	66899101	1.262187083	7.2	60-69	female	Cerebellum
2155	GTEX-NPJ7	GTEX_NPJ7_0011_R1a_SM_3GACT	female_Hippocampus	58583197	0.915151101	6.7	60-69	female	Hippocampus
2156	GTEX-NPJ7	GTEX_NPJ7_0011_R2a_SM_2I3GF	female_Substantia_nigra	59123179	1.078156716	7	60-69	female	Substantia_nigra
2157	GTEX-NPJ7	GTEX_NPJ7_0011_R4a_SM_2I3GJ	female_Amygdala	67863612	0.889355328	6	60-69	female	Amygdala
2158	GTEX-NPJ7	GTEX_NPJ7_0011_R5a_SM_33HBK	female_Caudate	120868789	0.80941542	5.9	60-69	female	Caudate
2159	GTEX-NPJ7	GTEX_NPJ7_0011_R6a_SM_2I3G7	female_Nucleus_accumbens	67700927	1.175480804	7.7	60-69	female	Nucleus_accumbens
2160	GTEX-NPJ7	GTEX_NPJ7_0011_R7a_SM_EV79B	female_Putamen	78893164	0.64348228	5.6	60-69	female	Putamen
2161	GTEX-NPJ7	GTEX_NPJ7_0011_R8a_SM_2I3G2	female_Hypothalamus	44898485	1.248847326	7.1	60-69	female	Hypothalamus
2162	GTEX-NPJ7	GTEX_NPJ7_0011_R9a_SM_2TC5R	female_Spinal_cord	11642108	1.000931148	7	60-69	female	Spinal_cord
2163	GTEX-NPJ7	GTEX_NPJ7_2726_SM_2I3FT	female_Cortex	53713265	1.012156296	8.9	60-69	female	Cortex
2164	GTEX-NPJ7	GTEX_NPJ7_2826_SM_2I3FU	female_Cerebellum	63365707	1.260093768	9.4	60-69	female	Cerebellum
2165	GTEX-NPJ8	GTEX_NPJ8_0011_R10A_SM_2YUMO	male_Cortex	56751890	1.348205533	7.8	40-49	male	Cortex
2166	GTEX-NPJ8	GTEX_NPJ8_0011_R11A_SM_2YUMS	male_Cerebellum	39614398	1.309849966	7.8	40-49	male	Cerebellum
2167	GTEX-NPJ8	GTEX_NPJ8_0011_R1a_SM_33HCB	male_Hippocampus	117480634	0.770782333	6.6	40-49	male	Hippocampus
2168	GTEX-NPJ8	GTEX_NPJ8_0011_R2a_SM_2TC6M	male_Substantia_nigra	39241506	0.802333066	5.9	40-49	male	Substantia_nigra
2169	GTEX-NPJ8	GTEX_NPJ8_0011_R3a_SM_2HMIW	male_Anterior_cingulate_cortex	72514414	1.255000285	7.3	40-49	male	Anterior_cingulate_cortex
2170	GTEX-NPJ8	GTEX_NPJ8_0011_R4a_SM_2HML3	male_Amygdala	59430972	0.811679912	6.5	40-49	male	Amygdala
2171	GTEX-NPJ8	GTEX_NPJ8_0011_R5a_SM_2HMJY	male_Caudate	62028292	1.108607496	7.3	40-49	male	Caudate
2172	GTEX-NPJ8	GTEX_NPJ8_0011_R6a_SM_2HMKB	male_Nucleus_accumbens	75820697	1.331426139	7.8	40-49	male	Nucleus_accumbens
2173	GTEX-NPJ8	GTEX_NPJ8_0011_R7a_SM_2HMJV	male_Putamen	55517599	0.800276736	6.1	40-49	male	Putamen
2174	GTEX-NPJ8	GTEX_NPJ8_0011_R8a_SM_2HMLG	male_Hypothalamus	82479181	1.514440113	7.9	40-49	male	Hypothalamus
2175	GTEX-NPJ8	GTEX_NPJ8_0011_R9a_SM_2YUN5	male_Spinal_cord	47465275	1.069146908	7.5	40-49	male	Spinal_cord
2176	GTEX-NPJ8	GTEX_NPJ8_1526_SM_2D7VU	male_Cortex	32876192	1.308603756	9.4	40-49	male	Cortex
2177	GTEX-NPJ8	GTEX_NPJ8_2626_SM_2D7W2	male_Cerebellum	35474093	1.252983808	8.8	40-49	male	Cerebellum
2178	GTEX-OHPN	GTEX_OHPN_0011_R10A_SM_33HBU	female_Cortex	68900337	0.696526623	5.7	60-69	female	Cortex
2179	GTEX-OHPN	GTEX_OHPN_0011_R11A_SM_2I5FM	female_Cerebellum	71929450	0.92855031	5.9	60-69	female	Cerebellum
2180	GTEX-OHPN	GTEX_OHPN_0011_R1A_SM_2I5GB	female_Hippocampus	44158636	0.592931166	6	60-69	female	Hippocampus
2181	GTEX-OHPN	GTEX_OHPN_0011_R2A_SM_2I5FB	female_Substantia_nigra	62259651	0.718318657	6	60-69	female	Substantia_nigra
2182	GTEX-OHPN	GTEX_OHPN_0011_R4A_SM_2I5FD	female_Amygdala	71622860	0.621103971	5	60-69	female	Amygdala
2183	GTEX-OHPN	GTEX_OHPN_0011_R6A_SM_2I5FH	female_Nucleus_accumbens	63466302	0.991929826	6.4	60-69	female	Nucleus_accumbens
2184	GTEX-OHPN	GTEX_OHPN_0011_R7A_SM_2I5FI	female_Putamen	47055175	0.783243273	6.4	60-69	female	Putamen
2185	GTEX-OHPN	GTEX_OHPN_0011_R8A_SM_33HBT	female_Hypothalamus	118468563	0.71312249	5.4	60-69	female	Hypothalamus
2186	GTEX-OHPN	GTEX_OHPN_0011_R9A_SM_5TDEJ	female_Spinal_cord	61342007	1.112124136	7	60-69	female	Spinal_cord
2187	GTEX-OHPN	GTEX_OHPN_2526_SM_2I5H3	female_Cortex	79859526	1.089973358	6.8	60-69	female	Cortex
2188	GTEX-OHPN	GTEX_OHPN_2626_SM_2I5H1	female_Cerebellum	78590771	1.082035357	6.3	60-69	female	Cerebellum
2208	GTEX-P44H	GTEX_P44H_0011_R10A_SM_2XCEK	male_Cortex	41876934	1.174052372	6.4	40-49	male	Cortex
2209	GTEX-P44H	GTEX_P44H_0011_R11A_SM_2XCER	male_Cerebellum	101071486	1.39032517	6.9	40-49	male	Cerebellum
2210	GTEX-P44H	GTEX_P44H_0011_R1A_SM_3NM8J	male_Hippocampus	79074920	1.239562176	6.5	40-49	male	Hippocampus
2211	GTEX-P44H	GTEX_P44H_0011_R3A_SM_D3L8E	male_Anterior_cingulate_cortex	86586540	1.205382328	6.1	40-49	male	Anterior_cingulate_cortex
2212	GTEX-P44H	GTEX_P44H_0011_R4A_SM_2XCEW	male_Amygdala	53686899	0.967562115	6.5	40-49	male	Amygdala
2213	GTEX-P44H	GTEX_P44H_0011_R5A_SM_2XCEX	male_Caudate	76533392	1.296951233	7.7	40-49	male	Caudate
2214	GTEX-P44H	GTEX_P44H_0011_R6A_SM_2XCF3	male_Nucleus_accumbens	62213395	1.351007944	6.5	40-49	male	Nucleus_accumbens
2215	GTEX-P44H	GTEX_P44H_0011_R8A_SM_2XCEL	male_Hypothalamus	85344384	1.26451412	6.9	40-49	male	Hypothalamus
2216	GTEX-P44H	GTEX_P44H_2426_SM_2XCEJ	male_Cerebellum	57773630	1.445859937	7.1	40-49	male	Cerebellum
2217	GTEX-PVOW	GTEX_PVOW_0011_R10A_SM_EXOHB	male_Cortex	90086327	1.178512555	5.5	40-49	male	Cortex
2218	GTEX-PVOW	GTEX_PVOW_0011_R1A_SM_32PL6	male_Hippocampus	47804885	1.130873034	6.7	40-49	male	Hippocampus
2219	GTEX-PVOW	GTEX_PVOW_0011_R3A_SM_32PKX	male_Anterior_cingulate_cortex	117151894	1.208226266	7.4	40-49	male	Anterior_cingulate_cortex
2220	GTEX-PVOW	GTEX_PVOW_0011_R5A_SM_32PL7	male_Caudate	118861449	1.261762523	7.9	40-49	male	Caudate
2221	GTEX-PVOW	GTEX_PVOW_2526_SM_2XCF7	male_Cortex	101218834	1.16558895	7.1	40-49	male	Cortex
2222	GTEX-PVOW	GTEX_PVOW_2626_SM_32PL8	male_Cerebellum	86642912	1.407031335	7.1	40-49	male	Cerebellum
2223	GTEX-PWO3	GTEX_PWO3_0011_R1A_SM_2I5EW	female_Hippocampus	51382163	0.823398223	6.8	60-69	female	Hippocampus
2224	GTEX-PWO3	GTEX_PWO3_0011_R2A_SM_2S1OX	female_Substantia_nigra	38867812	0.760456707	6.7	60-69	female	Substantia_nigra
2225	GTEX-PWO3	GTEX_PWO3_0011_R3A_SM_2I5EX	female_Anterior_cingulate_cortex	72350115	1.03229028	6.5	60-69	female	Anterior_cingulate_cortex
2226	GTEX-PWO3	GTEX_PWO3_0011_R5A_SM_2I5EZ	female_Caudate	84399600	0.939068705	6.7	60-69	female	Caudate
2227	GTEX-PWO3	GTEX_PWO3_0011_R6A_SM_2I5F3	female_Nucleus_accumbens	42101069	1.195899804	7.5	60-69	female	Nucleus_accumbens
2228	GTEX-PWO3	GTEX_PWO3_0011_R8A_SM_2I5GD	female_Hypothalamus	85686932	1.363893501	7.8	60-69	female	Hypothalamus
2229	GTEX-PWO3	GTEX_PWO3_0011_R9A_SM_EVR2V	female_Spinal_cord	45664201	1.037447868	5.5	60-69	female	Spinal_cord
2230	GTEX-PWO3	GTEX_PWO3_0926_SM_2I5EY	female_Cortex	63493304	0.840497533	5.4	60-69	female	Cortex
2231	GTEX-PWO3	GTEX_PWO3_1026_SM_2I5F2	female_Cerebellum	59303958	1.245301728	6	60-69	female	Cerebellum
2232	GTEX-Q2AG	GTEX_Q2AG_0011_R10A_SM_2HMLA	female_Cortex	74181410	1.1982748	8.5	40-49	female	Cortex
2233	GTEX-Q2AG	GTEX_Q2AG_0011_R11A_SM_2HMKZ	female_Cerebellum	51671673	1.414750536	9.5	40-49	female	Cerebellum
2234	GTEX-Q2AG	GTEX_Q2AG_0011_R1A_SM_2HMJI	female_Hippocampus	73001325	1.148454462	8.3	40-49	female	Hippocampus
2235	GTEX-Q2AG	GTEX_Q2AG_0011_R2A_SM_2HMIT	female_Substantia_nigra	82165307	1.137788834	8.1	40-49	female	Substantia_nigra
2236	GTEX-Q2AG	GTEX_Q2AG_0011_R3A_SM_2HMJ9	female_Anterior_cingulate_cortex	55198427	1.167434413	7.6	40-49	female	Anterior_cingulate_cortex
2237	GTEX-Q2AG	GTEX_Q2AG_0011_R4A_SM_2HMKA	female_Amygdala	73528250	1.167466629	7.7	40-49	female	Amygdala
2238	GTEX-Q2AG	GTEX_Q2AG_0011_R5A_SM_2HMJH	female_Caudate	85888738	1.18646642	8.5	40-49	female	Caudate
2239	GTEX-Q2AG	GTEX_Q2AG_0011_R6A_SM_2HML7	female_Nucleus_accumbens	84624781	1.144129444	8.3	40-49	female	Nucleus_accumbens
2240	GTEX-Q2AG	GTEX_Q2AG_0011_R7A_SM_2HMJP	female_Putamen	67479223	1.03367998	8.8	40-49	female	Putamen
2241	GTEX-Q2AG	GTEX_Q2AG_0011_R8A_SM_2HMK5	female_Hypothalamus	60392937	0.985861901	6.5	40-49	female	Hypothalamus
2242	GTEX-Q2AG	GTEX_Q2AG_0011_R9A_SM_2HMJ6	female_Spinal_cord	47752764	0.596596342	7	40-49	female	Spinal_cord
2243	GTEX-Q2AG	GTEX_Q2AG_2826_SM_2HMJQ	female_Cerebellum	42259488	1.342981797	6.3	40-49	female	Cerebellum
2244	GTEX-Q2AG	GTEX_Q2AG_2926_SM_2HMJ3	female_Cortex	43576204	1.093320649	6	40-49	female	Cortex
2245	GTEX-QDT8	GTEX_QDT8_0011_R10A_SM_32PKG	female_Cortex	100905372	1.347511299	9	30-39	female	Cortex
2246	GTEX-QDT8	GTEX_QDT8_0011_R11A_SM_32PKD	female_Cerebellum	100702408	1.4443845	8.6	30-39	female	Cerebellum
2247	GTEX-QDT8	GTEX_QDT8_0011_R1A_SM_32PKS	female_Hippocampus	41893151	1.106726911	6.2	30-39	female	Hippocampus
2248	GTEX-QDT8	GTEX_QDT8_0011_R2A_SM_32PKQ	female_Substantia_nigra	92453733	1.243261642	7.1	30-39	female	Substantia_nigra
2249	GTEX-QDT8	GTEX_QDT8_0011_R3A_SM_32PKR	female_Anterior_cingulate_cortex	121490389	1.144987218	6.6	30-39	female	Anterior_cingulate_cortex
2250	GTEX-QDT8	GTEX_QDT8_0011_R4A_SM_32PKM	female_Amygdala	88292168	1.144417003	7.3	30-39	female	Amygdala
2251	GTEX-QDT8	GTEX_QDT8_0011_R5A_SM_32PKN	female_Caudate	86956930	0.935956917	7	30-39	female	Caudate
2252	GTEX-QDT8	GTEX_QDT8_0011_R6A_SM_32PKI	female_Nucleus_accumbens	120302455	1.071402176	7	30-39	female	Nucleus_accumbens
2253	GTEX-QDT8	GTEX_QDT8_0011_R7A_SM_32PKF	female_Putamen	108540193	1.326193396	8.9	30-39	female	Putamen
2254	GTEX-QDT8	GTEX_QDT8_0011_R8A_SM_32PKE	female_Hypothalamus	14959163	1.129534815	7.2	30-39	female	Hypothalamus
2255	GTEX-QDT8	GTEX_QDT8_0011_R9A_SM_CYPRD	female_Spinal_cord	61668501	1.172783524	7.4	30-39	female	Spinal_cord
2256	GTEX-QDT8	GTEX_QDT8_2926_SM_32PKC	female_Cortex	82311492	1.209691078	6.5	30-39	female	Cortex
2257	GTEX-QDT8	GTEX_QDT8_3026_SM_32PKB	female_Cerebellum	70951448	1.415026438	7.3	30-39	female	Cerebellum
2258	GTEX-QMR6	GTEX_QMR6_0011_R10A_SM_32PKO	male_Cortex	90762911	1.276451409	7.8	50-59	male	Cortex
2259	GTEX-QMR6	GTEX_QMR6_0011_R11A_SM_32PKK	male_Cerebellum	86911253	1.351105869	8.1	50-59	male	Cerebellum
2260	GTEX-QMR6	GTEX_QMR6_0011_R1A_SM_32PKW	male_Hippocampus	86650573	1.013455628	6.1	50-59	male	Hippocampus
2261	GTEX-QMR6	GTEX_QMR6_0011_R2A_SM_32PKV	male_Substantia_nigra	124784367	1.1442774	7.3	50-59	male	Substantia_nigra
2262	GTEX-QMR6	GTEX_QMR6_0011_R4A_SM_32PKU	male_Amygdala	30341233	0.983685885	6.6	50-59	male	Amygdala
2263	GTEX-QMR6	GTEX_QMR6_0011_R5A_SM_32PKT	male_Caudate	92314357	1.066912605	6.8	50-59	male	Caudate
2264	GTEX-QMR6	GTEX_QMR6_0011_R6A_SM_32PKP	male_Nucleus_accumbens	120393675	1.272082215	8.1	50-59	male	Nucleus_accumbens
2265	GTEX-QMR6	GTEX_QMR6_0011_R7A_SM_32PKL	male_Putamen	121314856	0.925243594	6.4	50-59	male	Putamen
2266	GTEX-QMR6	GTEX_QMR6_0011_R8A_SM_32PKJ	male_Hypothalamus	94737144	1.481863908	8.4	50-59	male	Hypothalamus
2267	GTEX-QMR6	GTEX_QMR6_1326_SM_32PLB	male_Cerebellum	102096078	1.336769568	6.9	50-59	male	Cerebellum
2268	GTEX-QMR6	GTEX_QMR6_1426_SM_32PLA	male_Cortex	95733050	1.305831009	6.9	50-59	male	Cortex
2288	GTEX-R55E	GTEX_R55E_0011_R11A_SM_2TC6I	male_Cerebellum	59476406	1.416332287	8.1	20-29	male	Cerebellum
2289	GTEX-R55E	GTEX_R55E_0011_R1A_SM_2TC6N	male_Hippocampus	49863596	1.053316365	6.2	20-29	male	Hippocampus
2290	GTEX-R55E	GTEX_R55E_0011_R2A_SM_EYYV9	male_Substantia_nigra	67930900	0.945729455	5.6	20-29	male	Substantia_nigra
2291	GTEX-R55E	GTEX_R55E_0011_R4A_SM_2TC5H	male_Amygdala	47765497	1.161642471	6.9	20-29	male	Amygdala
2292	GTEX-R55E	GTEX_R55E_0011_R5A_SM_2TC5N	male_Caudate	42152464	1.102608918	7.6	20-29	male	Caudate
2293	GTEX-R55E	GTEX_R55E_0011_R6A_SM_2TC5T	male_Nucleus_accumbens	51516253	1.14338948	7.7	20-29	male	Nucleus_accumbens
2294	GTEX-R55E	GTEX_R55E_0011_R7A_SM_2TC5Z	male_Putamen	43103589	1.035902533	7.3	20-29	male	Putamen
2295	GTEX-R55E	GTEX_R55E_0011_R8A_SM_2TC66	male_Hypothalamus	44109249	1.189291936	6.6	20-29	male	Hypothalamus
2296	GTEX-R55E	GTEX_R55E_0011_R9A_SM_2TC6C	male_Spinal_cord	24801414	1.250161683	7.4	20-29	male	Spinal_cord
2297	GTEX-R55E	GTEX_R55E_2526_SM_2TC6H	male_Cerebellum	55022465	1.381948528	6.7	20-29	male	Cerebellum
2298	GTEX-RNOR	GTEX_RNOR_0011_R1A_SM_CNNP5	female_Hippocampus	100407805	1.008233629	6.3	50-59	female	Hippocampus
2299	GTEX-RNOR	GTEX_RNOR_0011_R3A_SM_5SI8E	female_Anterior_cingulate_cortex	84364740	1.093993199	7	50-59	female	Anterior_cingulate_cortex
2300	GTEX-RNOR	GTEX_RNOR_0011_R4A_SM_3GAD3	female_Amygdala	61432076	1.073754153	6.2	50-59	female	Amygdala
2301	GTEX-RNOR	GTEX_RNOR_0011_R5A_SM_2TF4J	female_Caudate	47772967	1.247452989	7.9	50-59	female	Caudate
2302	GTEX-RNOR	GTEX_RNOR_0011_R7A_SM_2TF4V	female_Putamen	60635411	1.058852185	7.7	50-59	female	Putamen
2303	GTEX-RNOR	GTEX_RNOR_0011_R8A_SM_EZ6MN	female_Hypothalamus	53004533	1.072172748	5.7	50-59	female	Hypothalamus
2304	GTEX-RNOR	GTEX_RNOR_0011_R9A_SM_2TF52	female_Spinal_cord	19458491	1.367994523	7.1	50-59	female	Spinal_cord
2305	GTEX-RNOR	GTEX_RNOR_2226_SM_2TF5O	female_Cerebellum	53762411	1.44938355	6.7	50-59	female	Cerebellum
2306	GTEX-RNOR	GTEX_RNOR_2326_SM_2TF4I	female_Cortex	57433918	1.185475787	6.2	50-59	female	Cortex
2307	GTEX-RU72	GTEX_RU72_0011_R11A_SM_CM2U1	female_Cerebellum	73533912	1.324933882	7.8	50-59	female	Cerebellum
2308	GTEX-RU72	GTEX_RU72_0011_R2A_SM_2TF6O	female_Substantia_nigra	29922721	0.828514842	6.1	50-59	female	Substantia_nigra
2309	GTEX-RU72	GTEX_RU72_0011_R5A_SM_2TF6U	female_Caudate	35359761	1.049921574	7.3	50-59	female	Caudate
2310	GTEX-RU72	GTEX_RU72_0011_R6A_SM_2TF71	female_Nucleus_accumbens	27893328	1.01371272	7.4	50-59	female	Nucleus_accumbens
2311	GTEX-RU72	GTEX_RU72_0011_R7A_SM_2TF5U	female_Putamen	31288103	0.647953758	6.4	50-59	female	Putamen
2312	GTEX-RU72	GTEX_RU72_0011_R8A_SM_2TF61	female_Hypothalamus	23947068	1.299534459	7.4	50-59	female	Hypothalamus
2313	GTEX-RU72	GTEX_RU72_0011_R9A_SM_2TF67	female_Spinal_cord	31848357	0.574884247	6.8	50-59	female	Spinal_cord
2314	GTEX-RU72	GTEX_RU72_2926_SM_2TF66	female_Cerebellum	42149685	1.431431189	7.4	50-59	female	Cerebellum
2315	GTEX-RU72	GTEX_RU72_3026_SM_CYPRV	female_Cortex	78467253	1.069247375	6.7	50-59	female	Cortex
2319	GTEX-S7PM	GTEX_S7PM_0011_R5A_SM_3NM8G	male_Caudate	68067605	0.617166959	6.3	60-69	male	Caudate
2320	GTEX-S7PM	GTEX_S7PM_0011_R6A_SM_3NM8F	male_Nucleus_accumbens	72699200	0.572836508	6	60-69	male	Nucleus_accumbens
2321	GTEX-S7SE	GTEX_S7SE_0011_R10A_SM_2XCDF	male_Cortex	67887784	1.252729309	7.5	50-59	male	Cortex
2322	GTEX-S7SE	GTEX_S7SE_0011_R11A_SM_2XCDD	male_Cerebellum	23345523	1.469087797	8	50-59	male	Cerebellum
2323	GTEX-S7SE	GTEX_S7SE_0011_R1A_SM_2XCDE	male_Hippocampus	52644098	0.929693472	6.7	50-59	male	Hippocampus
2324	GTEX-S7SE	GTEX_S7SE_0011_R2A_SM_2XCDC	male_Substantia_nigra	52588784	1.153071443	6.2	50-59	male	Substantia_nigra
2325	GTEX-S7SE	GTEX_S7SE_0011_R4A_SM_2XCDB	male_Amygdala	59040043	1.083637611	7.7	50-59	male	Amygdala
2326	GTEX-S7SE	GTEX_S7SE_0011_R5A_SM_2XCDA	male_Caudate	24867866	1.175821035	8.2	50-59	male	Caudate
2327	GTEX-S7SE	GTEX_S7SE_0011_R6A_SM_2XCD9	male_Nucleus_accumbens	45143182	1.208025055	7.6	50-59	male	Nucleus_accumbens
2328	GTEX-S7SE	GTEX_S7SE_0011_R7A_SM_2XCDI	male_Putamen	44624324	1.077699328	6.1	50-59	male	Putamen
2329	GTEX-S7SE	GTEX_S7SE_0011_R8A_SM_2XCDG	male_Hypothalamus	45400815	1.247798495	7.5	50-59	male	Hypothalamus
2330	GTEX-S7SE	GTEX_S7SE_2526_SM_2XCDL	male_Cerebellum	59204552	1.461879197	6.9	50-59	male	Cerebellum
2331	GTEX-T2IS	GTEX_T2IS_0011_R11A_SM_32QPC	female_Cerebellum	80087571	1.381330629	8.5	20-29	female	Cerebellum
2332	GTEX-T2IS	GTEX_T2IS_0011_R2A_SM_32QPF	female_Substantia_nigra	85450237	1.104613848	6	20-29	female	Substantia_nigra
2333	GTEX-T2IS	GTEX_T2IS_0011_R3A_SM_32QPB	female_Anterior_cingulate_cortex	83352435	1.142692513	6.7	20-29	female	Anterior_cingulate_cortex
2334	GTEX-T2IS	GTEX_T2IS_0011_R5A_SM_32QP4	female_Caudate	101976467	1.130791458	7	20-29	female	Caudate
2335	GTEX-T2IS	GTEX_T2IS_0011_R6A_SM_32QP2	female_Nucleus_accumbens	85225819	1.200695125	7.4	20-29	female	Nucleus_accumbens
2336	GTEX-T2IS	GTEX_T2IS_2926_SM_32QPO	female_Cerebellum	67800303	1.378391314	7.2	20-29	female	Cerebellum
2337	GTEX-T2IS	GTEX_T2IS_3026_SM_32QPM	female_Cortex	83391358	1.090022267	7.2	20-29	female	Cortex
2338	GTEX-T5JC	GTEX_T5JC_0011_R10A_SM_32PM2	male_Cortex	68179725	1.256263165	9.4	20-29	male	Cortex
2339	GTEX-T5JC	GTEX_T5JC_0011_R11A_SM_32PMB	male_Cerebellum	53484672	1.342276224	9.8	20-29	male	Cerebellum
2340	GTEX-T5JC	GTEX_T5JC_0011_R1A_SM_32PM6	male_Hippocampus	24246597	1.032556659	8.3	20-29	male	Hippocampus
2341	GTEX-T5JC	GTEX_T5JC_0011_R2A_SM_32PLZ	male_Substantia_nigra	59236924	1.03022809	8	20-29	male	Substantia_nigra
2342	GTEX-T5JC	GTEX_T5JC_0011_R4A_SM_32PLT	male_Amygdala	70581994	1.138550502	8.6	20-29	male	Amygdala
2343	GTEX-T5JC	GTEX_T5JC_0011_R5A_SM_32PLK	male_Caudate	41523744	1.020998626	8.9	20-29	male	Caudate
2344	GTEX-T5JC	GTEX_T5JC_0011_R6A_SM_D3L87	male_Nucleus_accumbens	88847226	1.239165347	9	20-29	male	Nucleus_accumbens
2345	GTEX-T5JC	GTEX_T5JC_0011_R7A_SM_32PME	male_Putamen	85067058	1.060434602	9.1	20-29	male	Putamen
2346	GTEX-T5JC	GTEX_T5JC_0011_R8A_SM_32PLM	male_Hypothalamus	85643144	1.308561453	9.3	20-29	male	Hypothalamus
2347	GTEX-T5JC	GTEX_T5JC_0011_R9A_SM_32PLV	male_Spinal_cord	85508630	1.103516621	8.9	20-29	male	Spinal_cord
2348	GTEX-T5JC	GTEX_T5JC_2326_SM_32PMR	male_Cerebellum	60033990	1.294452931	7.8	20-29	male	Cerebellum
2349	GTEX-T5JC	GTEX_T5JC_2426_SM_3NMDB	male_Cortex	76045302	1.163319585	7	20-29	male	Cortex
2350	GTEX-T6MN	GTEX_T6MN_0011_R10A_SM_32QP7	male_Cortex	94712524	1.273273498	8	50-59	male	Cortex
2351	GTEX-T6MN	GTEX_T6MN_0011_R11A_SM_32QOX	male_Cerebellum	72799914	1.461291012	8.9	50-59	male	Cerebellum
2352	GTEX-T6MN	GTEX_T6MN_0011_R1A_SM_32QOY	male_Hippocampus	74711538	1.188803203	6.4	50-59	male	Hippocampus
2353	GTEX-T6MN	GTEX_T6MN_0011_R2A_SM_32QOW	male_Substantia_nigra	79575655	1.108360442	6.1	50-59	male	Substantia_nigra
2354	GTEX-T6MN	GTEX_T6MN_0011_R4A_SM_32QPG	male_Amygdala	31049976	1.039221507	7.4	50-59	male	Amygdala
2355	GTEX-T6MN	GTEX_T6MN_0011_R5A_SM_32QPD	male_Caudate	104399462	1.207225889	7.7	50-59	male	Caudate
2356	GTEX-T6MN	GTEX_T6MN_0011_R6A_SM_32QP8	male_Nucleus_accumbens	78918203	1.306458378	8	50-59	male	Nucleus_accumbens
2357	GTEX-T6MN	GTEX_T6MN_0011_R7A_SM_32QP5	male_Putamen	62169755	1.283877728	8	50-59	male	Putamen
2358	GTEX-T6MN	GTEX_T6MN_0011_R8A_SM_32QP3	male_Hypothalamus	67657649	1.165080115	6.7	50-59	male	Hypothalamus
2359	GTEX-T6MN	GTEX_T6MN_0011_R9A_SM_32QOZ	male_Spinal_cord	80313606	0.786438761	7.1	50-59	male	Spinal_cord
2360	GTEX-T6MN	GTEX_T6MN_2526_SM_32PMN	male_Cerebellum	60367709	1.396462706	7.3	50-59	male	Cerebellum
2361	GTEX-T6MN	GTEX_T6MN_2626_SM_32PMQ	male_Cortex	73939833	1.150620263	7	50-59	male	Cortex
2362	GTEX-TSE9	GTEX_TSE9_0011_R10A_SM_3DB7O	female_Cortex	122316552	1.06274807	7	60-69	female	Cortex
2363	GTEX-TSE9	GTEX_TSE9_0011_R11A_SM_3DB7N	female_Cerebellum	110675337	1.276246057	8.1	60-69	female	Cerebellum
2364	GTEX-TSE9	GTEX_TSE9_0011_R1A_SM_3DB7E	female_Hippocampus	53971795	0.866888269	6.4	60-69	female	Hippocampus
2365	GTEX-TSE9	GTEX_TSE9_0011_R4A_SM_3DB7H	female_Amygdala	88646133	0.9910501	6.9	60-69	female	Amygdala
2366	GTEX-TSE9	GTEX_TSE9_0011_R5A_SM_3DB7J	female_Caudate	94924075	0.991001684	7.6	60-69	female	Caudate
2367	GTEX-TSE9	GTEX_TSE9_0011_R6A_SM_3DB7L	female_Nucleus_accumbens	119236343	1.052989492	7.5	60-69	female	Nucleus_accumbens
2368	GTEX-TSE9	GTEX_TSE9_0011_R7A_SM_3DB7P	female_Putamen	62800757	0.819068683	7.3	60-69	female	Putamen
2369	GTEX-TSE9	GTEX_TSE9_0011_R8A_SM_3DB7R	female_Hypothalamus	47472497	1.096746333	6.8	60-69	female	Hypothalamus
2370	GTEX-TSE9	GTEX_TSE9_0011_R9A_SM_3DB7Q	female_Spinal_cord	103977536	0.829248757	7	60-69	female	Spinal_cord
2371	GTEX-TSE9	GTEX_TSE9_2926_SM_3DB77	female_Cerebellum	95468561	1.330373498	7.6	60-69	female	Cerebellum
2372	GTEX-TSE9	GTEX_TSE9_3026_SM_3DB76	female_Cortex	117288752	1.180584464	7.2	60-69	female	Cortex
2373	GTEX-UTHO	GTEX_UTHO_0011_R10A_SM_3GIJQ	male_Cortex	55993975	1.252048066	6.3	60-69	male	Cortex
2374	GTEX-UTHO	GTEX_UTHO_0011_R11A_SM_3GIJE	male_Cerebellum	52453466	1.297606006	6.2	60-69	male	Cerebellum
2375	GTEX-UTHO	GTEX_UTHO_0011_R1A_SM_3GIJO	male_Hippocampus	62459554	1.062908632	7.1	60-69	male	Hippocampus
2376	GTEX-UTHO	GTEX_UTHO_0011_R2A_SM_3GIKC	male_Substantia_nigra	48707449	1.040129912	7.2	60-69	male	Substantia_nigra
2377	GTEX-UTHO	GTEX_UTHO_0011_R3A_SM_3GIK8	male_Anterior_cingulate_cortex	53082229	1.063375209	6.4	60-69	male	Anterior_cingulate_cortex
2378	GTEX-UTHO	GTEX_UTHO_0011_R4A_SM_3GIJP	male_Amygdala	50692706	0.936764348	6.8	60-69	male	Amygdala
2379	GTEX-UTHO	GTEX_UTHO_0011_R5A_SM_3GIJD	male_Caudate	14529843	1.144495256	7.5	60-69	male	Caudate
2380	GTEX-UTHO	GTEX_UTHO_0011_R6A_SM_3GIJW	male_Nucleus_accumbens	76257882	1.182462677	7.4	60-69	male	Nucleus_accumbens
2381	GTEX-UTHO	GTEX_UTHO_2926_SM_3P5Z9	male_Cerebellum	74311707	1.33615629	8.9	60-69	male	Cerebellum
2382	GTEX-UTHO	GTEX_UTHO_3026_SM_3GAFB	male_Cortex	124717544	1.258069138	8.7	60-69	male	Cortex
2383	GTEX-WHSE	GTEX_WHSE_0011_R10A_SM_EYYVG	male_Cortex	69638177	1.017658793	5.6	20-29	male	Cortex
2384	GTEX-WHSE	GTEX_WHSE_0011_R11A_SM_3P5YY	male_Cerebellum	77974645	1.237255354	7.2	20-29	male	Cerebellum
2385	GTEX-WHSE	GTEX_WHSE_0011_R1A_SM_3P5ZK	male_Hippocampus	94451895	1.132108101	6.9	20-29	male	Hippocampus
2386	GTEX-WHSE	GTEX_WHSE_0011_R2A_SM_3P5ZL	male_Substantia_nigra	75077106	1.14120286	7.4	20-29	male	Substantia_nigra
2387	GTEX-WHSE	GTEX_WHSE_0011_R3A_SM_3P5ZM	male_Anterior_cingulate_cortex	78837712	1.007227012	6.4	20-29	male	Anterior_cingulate_cortex
2388	GTEX-WHSE	GTEX_WHSE_0011_R4A_SM_3P5ZN	male_Amygdala	79215117	1.129944849	7.1	20-29	male	Amygdala
2389	GTEX-WHSE	GTEX_WHSE_0011_R6A_SM_3P5ZP	male_Nucleus_accumbens	80400253	1.105230722	7.4	20-29	male	Nucleus_accumbens
2390	GTEX-WHSE	GTEX_WHSE_0011_R7A_SM_3P5YZ	male_Putamen	79579505	0.956820822	7.9	20-29	male	Putamen
2391	GTEX-WHSE	GTEX_WHSE_0011_R8A_SM_3P5Z1	male_Hypothalamus	83413665	1.233955039	6.8	20-29	male	Hypothalamus
2392	GTEX-WHSE	GTEX_WHSE_2926_SM_3NMBG	male_Cerebellum	71503677	1.375821744	6.7	20-29	male	Cerebellum
2393	GTEX-WHSE	GTEX_WHSE_3026_SM_3P5ZH	male_Cortex	73639175	1.152730442	6.7	20-29	male	Cortex
2394	GTEX-WL46	GTEX_WL46_0011_R10A_SM_3MJFQ	male_Cortex	92515221	1.136190705	7.6	50-59	male	Cortex
2395	GTEX-WL46	GTEX_WL46_0011_R11A_SM_3MJFT	male_Cerebellum	75830334	1.379525935	7.2	50-59	male	Cerebellum
2396	GTEX-WL46	GTEX_WL46_0011_R1A_SM_3LK6M	male_Hippocampus	63307778	1.131830112	6.6	50-59	male	Hippocampus
2397	GTEX-WL46	GTEX_WL46_0011_R3A_SM_3TW8E	male_Anterior_cingulate_cortex	76036318	1.120357669	7.3	50-59	male	Anterior_cingulate_cortex
2398	GTEX-WL46	GTEX_WL46_0011_R5A_SM_3LK6V	male_Caudate	61912093	1.120275509	7.6	50-59	male	Caudate
2399	GTEX-WL46	GTEX_WL46_0011_R6A_SM_3LK6X	male_Nucleus_accumbens	77772639	1.288344818	6.5	50-59	male	Nucleus_accumbens
2400	GTEX-WL46	GTEX_WL46_0011_R7A_SM_3LK7X	male_Putamen	68508408	0.935122967	7.5	50-59	male	Putamen
2401	GTEX-WL46	GTEX_WL46_0011_R9A_SM_3MJFP	male_Spinal_cord	105575429	1.0546807	7.4	50-59	male	Spinal_cord
2402	GTEX-WL46	GTEX_WL46_2826_SM_3LK81	male_Cerebellum	51774188	1.297574953	7.7	50-59	male	Cerebellum
2403	GTEX-WL46	GTEX_WL46_2926_SM_3LK82	male_Cortex	84286872	1.115741616	7	50-59	male	Cortex
2404	GTEX-WVLH	GTEX_WVLH_0011_R10A_SM_3MJFM	male_Cortex	83628214	1.300645291	8.1	50-59	male	Cortex
2405	GTEX-WVLH	GTEX_WVLH_0011_R11A_SM_3MJFO	male_Cerebellum	72541569	1.427391511	8.6	50-59	male	Cerebellum
2406	GTEX-WVLH	GTEX_WVLH_0011_R1A_SM_4MVOK	male_Hippocampus	85737909	0.899890466	5.9	50-59	male	Hippocampus
2407	GTEX-WVLH	GTEX_WVLH_0011_R4A_SM_3MJFS	male_Amygdala	145013223	1.118941081	7.3	50-59	male	Amygdala
2408	GTEX-WVLH	GTEX_WVLH_0011_R5A_SM_3MJFW	male_Caudate	88868159	1.239857997	8.1	50-59	male	Caudate
2409	GTEX-WVLH	GTEX_WVLH_0011_R6A_SM_3MJFZ	male_Nucleus_accumbens	84278247	1.245890842	7.7	50-59	male	Nucleus_accumbens
2410	GTEX-WVLH	GTEX_WVLH_0011_R7A_SM_3MJFB	male_Putamen	81471216	0.781256044	7	50-59	male	Putamen
2411	GTEX-WVLH	GTEX_WVLH_0011_R8A_SM_3MJFC	male_Hypothalamus	74547724	0.828236099	6	50-59	male	Hypothalamus
2412	GTEX-WVLH	GTEX_WVLH_2926_SM_3MJG5	male_Cerebellum	71101393	1.352770927	6.3	50-59	male	Cerebellum
2413	GTEX-WVLH	GTEX_WVLH_3026_SM_3MJG9	male_Cortex	76828935	1.127268918	6.8	50-59	male	Cortex
2423	GTEX-WZTO	GTEX_WZTO_0011_R10B_SM_4E3KB	male_Cortex	87870234	1.153666162	8.1	40-49	male	Cortex
2424	GTEX-WZTO	GTEX_WZTO_0011_R11A_SM_4E3K9	male_Cerebellum	67247648	1.398693347	8.6	40-49	male	Cerebellum
2425	GTEX-WZTO	GTEX_WZTO_0011_R1B_SM_3NMAR	male_Hippocampus	71006566	1.178204943	7.2	40-49	male	Hippocampus
2426	GTEX-WZTO	GTEX_WZTO_0011_R3B_SM_3NMC6	male_Anterior_cingulate_cortex	82732875	1.265623487	7.7	40-49	male	Anterior_cingulate_cortex
2427	GTEX-WZTO	GTEX_WZTO_0011_R4A_SM_3NMC7	male_Amygdala	81086477	1.148441494	7	40-49	male	Amygdala
2428	GTEX-WZTO	GTEX_WZTO_0011_R5B_SM_3NMC5	male_Caudate	82446098	1.19212723	8	40-49	male	Caudate
2429	GTEX-WZTO	GTEX_WZTO_0011_R6B_SM_4E3J6	male_Nucleus_accumbens	70935277	1.193858674	7.5	40-49	male	Nucleus_accumbens
2430	GTEX-WZTO	GTEX_WZTO_0011_R7B_SM_4E3IS	male_Putamen	69342800	1.05556873	7.9	40-49	male	Putamen
2431	GTEX-WZTO	GTEX_WZTO_0011_R8A_SM_4E3II	male_Hypothalamus	76333080	1.317558214	7.4	40-49	male	Hypothalamus
2432	GTEX-WZTO	GTEX_WZTO_2826_SM_3NM8P	male_Cerebellum	72236233	1.390364213	7.9	40-49	male	Cerebellum
2433	GTEX-WZTO	GTEX_WZTO_2926_SM_3NM9I	male_Cortex	86579148	1.286331522	7.9	40-49	male	Cortex
2460	GTEX-X4XY	GTEX_X4XY_0011_R10B_SM_46MWS	male_Cortex	64707548	0.33879307	6.5	60-69	male	Cortex
2461	GTEX-X4XY	GTEX_X4XY_0011_R3B_SM_EXOHI	male_Anterior_cingulate_cortex	77489820	0.687038072	5.5	60-69	male	Anterior_cingulate_cortex
2462	GTEX-X4XY	GTEX_X4XY_0011_R6B_SM_46MVB	male_Nucleus_accumbens	53868975	0.284661446	6.2	60-69	male	Nucleus_accumbens
2463	GTEX-X4XY	GTEX_X4XY_0011_R8A_SM_46MVC	male_Hypothalamus	47142282	0.420759335	6.1	60-69	male	Hypothalamus
2464	GTEX-X4XY	GTEX_X4XY_3026_SM_EWRM9	male_Cortex	74594826	0.94295517	5.5	60-69	male	Cortex
2495	GTEX-Y111	GTEX_Y111_2726_SM_4TT3N	male_Cortex	119866481	1.01503647	5.9	50-59	male	Cortex
2496	GTEX-Y111	GTEX_Y111_2826_SM_4TT3O	male_Cerebellum	65252462	1.271622632	6.1	50-59	male	Cerebellum
2497	GTEX-Y8DK	GTEX_Y8DK_0011_R10A_SM_4SOK1	male_Cortex	47746402	1.140344254	8.9	60-69	male	Cortex
2498	GTEX-Y8DK	GTEX_Y8DK_0011_R11A_SM_4SOK2	male_Cerebellum	42713573	1.419493355	9.1	60-69	male	Cerebellum
2499	GTEX-Y8DK	GTEX_Y8DK_0011_R1A_SM_4RGLO	male_Hippocampus	64050781	0.69300414	7.1	60-69	male	Hippocampus
2500	GTEX-Y8DK	GTEX_Y8DK_0011_R3A_SM_4RTW5	male_Anterior_cingulate_cortex	54713066	1.125972453	6.9	60-69	male	Anterior_cingulate_cortex
2501	GTEX-Y8DK	GTEX_Y8DK_0011_R4A_SM_EXUR1	male_Amygdala	40406584	0.601946075	5.5	60-69	male	Amygdala
2502	GTEX-Y8DK	GTEX_Y8DK_0011_R5B_SM_4RTW6	male_Caudate	43325428	1.141057149	8.5	60-69	male	Caudate
2503	GTEX-Y8DK	GTEX_Y8DK_0011_R6A_SM_4V6EG	male_Nucleus_accumbens	71251204	1.135883202	7.8	60-69	male	Nucleus_accumbens
2504	GTEX-Y8DK	GTEX_Y8DK_0011_R7A_SM_4SOJZ	male_Putamen	59723955	0.800212743	8.2	60-69	male	Putamen
2505	GTEX-Y8DK	GTEX_Y8DK_0011_R8B_SM_EYYVQ	male_Hypothalamus	58744277	0.74131961	5.6	60-69	male	Hypothalamus
2506	GTEX-Y8DK	GTEX_Y8DK_0726_SM_4TT3S	male_Cerebellum	63232130	1.369190003	6.6	60-69	male	Cerebellum
2507	GTEX-Y8DK	GTEX_Y8DK_0826_SM_4TT3T	male_Cortex	76905101	1.071457052	7.1	60-69	male	Cortex
2508	GTEX-YFC4	GTEX_YFC4_0011_R10a_SM_4SOK5	female_Cortex	45542563	1.271694141	8.4	40-49	female	Cortex
2509	GTEX-YFC4	GTEX_YFC4_0011_R11a_SM_4SOK6	female_Cerebellum	50914611	1.464562643	9	40-49	female	Cerebellum
2510	GTEX-YFC4	GTEX_YFC4_0011_R1a_SM_4V6EH	female_Hippocampus	87400454	1.005331278	8.6	40-49	female	Hippocampus
2511	GTEX-YFC4	GTEX_YFC4_0011_R2a_SM_4V6DZ	female_Substantia_nigra	79945365	1.060489916	7.2	40-49	female	Substantia_nigra
2512	GTEX-YFC4	GTEX_YFC4_0011_R3a_SM_4RGLP	female_Anterior_cingulate_cortex	77703591	1.244345317	8.8	40-49	female	Anterior_cingulate_cortex
2513	GTEX-YFC4	GTEX_YFC4_0011_R4a_SM_4RGLQ	female_Amygdala	72115342	1.119033306	6.9	40-49	female	Amygdala
2514	GTEX-YFC4	GTEX_YFC4_0011_R5a_SM_4RGLR	female_Caudate	79557554	0.993111962	8.3	40-49	female	Caudate
2515	GTEX-YFC4	GTEX_YFC4_0011_R6b_SM_4V6E1	female_Nucleus_accumbens	67546655	1.09996888	7.7	40-49	female	Nucleus_accumbens
2516	GTEX-YFC4	GTEX_YFC4_0011_R7b_SM_4V6E2	female_Putamen	73628875	0.840190281	7.9	40-49	female	Putamen
2517	GTEX-YFC4	GTEX_YFC4_0011_R8a_SM_4SOK3	female_Hypothalamus	55673408	1.178292947	7.4	40-49	female	Hypothalamus
2518	GTEX-YFC4	GTEX_YFC4_0011_R9a_SM_4SOK4	female_Spinal_cord	60365238	1.274957081	9.5	40-49	female	Spinal_cord
2519	GTEX-YFC4	GTEX_YFC4_3026_SM_5IFJK	female_Cerebellum	49492422	1.339438118	7	40-49	female	Cerebellum
2520	GTEX-YFC4	GTEX_YFC4_3126_SM_5PNV6	female_Cortex	54602191	1.204170541	6.3	40-49	female	Cortex
2521	GTEX-YJ89	GTEX_YJ89_0011_R10a_SM_4SOK9	male_Cortex	45724147	1.15047625	8.2	60-69	male	Cortex
2522	GTEX-YJ89	GTEX_YJ89_0011_R11a_SM_4SOKA	male_Cerebellum	58958511	1.365665683	7.9	60-69	male	Cerebellum
2523	GTEX-YJ89	GTEX_YJ89_0011_R1a_SM_4RGLS	male_Hippocampus	68268401	0.561045457	8	60-69	male	Hippocampus
2524	GTEX-YJ89	GTEX_YJ89_0011_R2b_SM_4RGLT	male_Substantia_nigra	95875144	0.477945321	6.2	60-69	male	Substantia_nigra
2525	GTEX-YJ89	GTEX_YJ89_0011_R3b_SM_4V6EF	male_Anterior_cingulate_cortex	91390084	1.040214144	8.5	60-69	male	Anterior_cingulate_cortex
2526	GTEX-YJ89	GTEX_YJ89_0011_R5a_SM_4V6GM	male_Caudate	73204141	0.649766971	8	60-69	male	Caudate
2527	GTEX-YJ89	GTEX_YJ89_0011_R6a_SM_4V6GN	male_Nucleus_accumbens	77381917	0.915253332	7	60-69	male	Nucleus_accumbens
2528	GTEX-YJ89	GTEX_YJ89_0011_R7a_SM_4V6GO	male_Putamen	79694434	0.635417758	7.3	60-69	male	Putamen
2529	GTEX-YJ89	GTEX_YJ89_0011_R8b_SM_4SOK8	male_Hypothalamus	55823064	0.966613103	7.1	60-69	male	Hypothalamus
2530	GTEX-YJ89	GTEX_YJ89_0011_R9a_SM_4SOK7	male_Spinal_cord	64021480	1.033602518	6.8	60-69	male	Spinal_cord
2531	GTEX-YJ89	GTEX_YJ89_2926_SM_5P9IT	male_Cerebellum	88209328	1.292516431	7	60-69	male	Cerebellum
2532	GTEX-YJ89	GTEX_YJ89_3026_SM_5IFJI	male_Cortex	65642750	1.049300629	6.3	60-69	male	Cortex
2533	GTEX-Z93S	GTEX_Z93S_0011_R10a_SM_4RGNM	male_Cortex	64144612	1.091211541	8.2	50-59	male	Cortex
2534	GTEX-Z93S	GTEX_Z93S_0011_R11a_SM_4RGNN	male_Cerebellum	53476180	1.391631242	8.3	50-59	male	Cerebellum
2535	GTEX-Z93S	GTEX_Z93S_0011_R2a_SM_4RGNG	male_Substantia_nigra	75762481	1.010754671	8.2	50-59	male	Substantia_nigra
2536	GTEX-Z93S	GTEX_Z93S_0011_R3b_SM_4RGNH	male_Anterior_cingulate_cortex	51943104	1.059186614	7.7	50-59	male	Anterior_cingulate_cortex
2537	GTEX-Z93S	GTEX_Z93S_0011_R5b_SM_4RGNI	male_Caudate	47763599	0.9796731	8.1	50-59	male	Caudate
2538	GTEX-Z93S	GTEX_Z93S_0011_R6b_SM_4RGNJ	male_Nucleus_accumbens	51785274	1.230929983	8.4	50-59	male	Nucleus_accumbens
2539	GTEX-Z93S	GTEX_Z93S_0011_R7b_SM_4RGNK	male_Putamen	61751259	0.8512603	7.7	50-59	male	Putamen
2540	GTEX-Z93S	GTEX_Z93S_0011_R8a_SM_4RGNL	male_Hypothalamus	59775888	1.137960129	7.2	50-59	male	Hypothalamus
2541	GTEX-Z93S	GTEX_Z93S_2826_SM_57WBL	male_Cerebellum	72503747	1.334074988	6.5	50-59	male	Cerebellum
2542	GTEX-Z93S	GTEX_Z93S_2926_SM_57WB9	male_Cortex	63467642	0.997056749	6.6	50-59	male	Cortex
2555	GTEX-ZAJG	GTEX_ZAJG_3026_SM_5HL92	female_Cerebellum	50447772	1.399618146	7	50-59	female	Cerebellum
2556	GTEX-ZAJG	GTEX_ZAJG_3126_SM_5HL9J	female_Cortex	54576929	1.128640578	6.3	50-59	female	Cortex
2557	GTEX-ZAK1	GTEX_ZAK1_0011_R4a_SM_6AJBK	female_Amygdala	51609256	1.043306681	7.4	50-59	female	Amygdala
2558	GTEX-ZAK1	GTEX_ZAK1_2926_SM_5HL9S	female_Cerebellum	47672674	1.266636654	6.1	50-59	female	Cerebellum
2559	GTEX-ZAK1	GTEX_ZAK1_3026_SM_5S2MJ	female_Cortex	56387272	1.26250631	7.1	50-59	female	Cortex
2571	GTEX-ZE7O	GTEX_ZE7O_0011_R10a_SM_57WAZ	female_Cortex	49979618	0.963853742	6.2	50-59	female	Cortex
2572	GTEX-ZE7O	GTEX_ZE7O_0011_R11a_SM_57WBC	female_Cerebellum	51069941	1.248956907	8.2	50-59	female	Cerebellum
2573	GTEX-ZE7O	GTEX_ZE7O_0011_R1a_SM_57WDM	female_Hippocampus	76317768	0.367174591	5.7	50-59	female	Hippocampus
2574	GTEX-ZE7O	GTEX_ZE7O_0011_R5a_SM_57WBO	female_Caudate	51588764	1.016351252	8	50-59	female	Caudate
2575	GTEX-ZE7O	GTEX_ZE7O_0011_R6a_SM_57WCI	female_Nucleus_accumbens	52259689	0.7219464	6.9	50-59	female	Nucleus_accumbens
2576	GTEX-ZE7O	GTEX_ZE7O_0011_R7a_SM_57WCU	female_Putamen	57675965	0.512327807	6	50-59	female	Putamen
2577	GTEX-ZE7O	GTEX_ZE7O_3126_SM_5HL5X	female_Cortex	49710629	1.013067312	5.8	50-59	female	Cortex
2578	GTEX-ZE9C	GTEX_ZE9C_0011_R11a_SM_4WKGG	male_Cerebellum	56252817	1.098528875	6.3	60-69	male	Cerebellum
2579	GTEX-ZE9C	GTEX_ZE9C_0011_R2a_SM_4WKGH	male_Substantia_nigra	61482947	0.786817246	6	60-69	male	Substantia_nigra
2580	GTEX-ZE9C	GTEX_ZE9C_0011_R3a_SM_4WKGT	male_Anterior_cingulate_cortex	76737732	0.953895706	6.2	60-69	male	Anterior_cingulate_cortex
2581	GTEX-ZE9C	GTEX_ZE9C_0011_R4a_SM_4WKH6	male_Amygdala	67533383	0.45518928	5.1	60-69	male	Amygdala
2582	GTEX-ZE9C	GTEX_ZE9C_0011_R5a_SM_5EGLO	male_Caudate	71543935	1.011093452	8	60-69	male	Caudate
2583	GTEX-ZE9C	GTEX_ZE9C_0011_R6a_SM_4WWCW	male_Nucleus_accumbens	67142579	1.021997609	7.6	60-69	male	Nucleus_accumbens
2584	GTEX-ZE9C	GTEX_ZE9C_0011_R7a_SM_4WWCX	male_Putamen	63936353	0.948048741	6.7	60-69	male	Putamen
2585	GTEX-ZE9C	GTEX_ZE9C_0011_R9a_SM_4WWCY	male_Spinal_cord	90532056	1.018206424	6.2	60-69	male	Spinal_cord
2586	GTEX-ZE9C	GTEX_ZE9C_3026_SM_4WKHB	male_Cortex	43445537	1.186528749	8.1	60-69	male	Cortex
2587	GTEX-ZF28	GTEX_ZF28_0011_R10a_SM_4WWEH	male_Cortex	73561916	1.193206562	8.1	60-69	male	Cortex
2588	GTEX-ZF28	GTEX_ZF28_0011_R11a_SM_4WWEI	male_Cerebellum	59288254	0.77457863	6.3	60-69	male	Cerebellum
2589	GTEX-ZF28	GTEX_ZF28_0011_R1a_SM_4WWD1	male_Hippocampus	52765124	0.512733542	6.1	60-69	male	Hippocampus
2590	GTEX-ZF28	GTEX_ZF28_0011_R3a_SM_4WWDA	male_Anterior_cingulate_cortex	62803076	0.875090356	7.3	60-69	male	Anterior_cingulate_cortex
2591	GTEX-ZF28	GTEX_ZF28_0011_R5a_SM_4WWCZ	male_Caudate	62944626	0.872622535	7.5	60-69	male	Caudate
2592	GTEX-ZF28	GTEX_ZF28_0011_R6a_SM_4WKHI	male_Nucleus_accumbens	63308273	0.861145505	6.7	60-69	male	Nucleus_accumbens
2593	GTEX-ZF28	GTEX_ZF28_0011_R7a_SM_4WKF5	male_Putamen	61192163	0.565335362	6.3	60-69	male	Putamen
2594	GTEX-ZF28	GTEX_ZF28_0011_R8a_SM_4WWFW	male_Hypothalamus	56670682	0.713894193	6.2	60-69	male	Hypothalamus
2595	GTEX-ZF28	GTEX_ZF28_0011_R9a_SM_4WWDY	male_Spinal_cord	76065264	0.891446459	7.3	60-69	male	Spinal_cord
2596	GTEX-ZF28	GTEX_ZF28_2926_SM_4WKG1	male_Cerebellum	63326816	1.101231498	6.1	60-69	male	Cerebellum
2597	GTEX-ZF28	GTEX_ZF28_3026_SM_4WKHP	male_Cortex	65457866	1.036325928	6.1	60-69	male	Cortex
2598	GTEX-ZUA1	GTEX_ZUA1_0011_R10a_SM_51MT6	male_Cortex	69382974	1.054642846	8.1	40-49	male	Cortex
2599	GTEX-ZUA1	GTEX_ZUA1_0011_R11b_SM_51MTI	male_Cerebellum	70320340	1.412970163	9	40-49	male	Cerebellum
2600	GTEX-ZUA1	GTEX_ZUA1_0011_R1a_SM_4YCE2	male_Hippocampus	55580584	1.051326068	7.9	40-49	male	Hippocampus
2601	GTEX-ZUA1	GTEX_ZUA1_0011_R3a_SM_4YCEE	male_Anterior_cingulate_cortex	63668980	1.123602728	6.6	40-49	male	Anterior_cingulate_cortex
2602	GTEX-ZUA1	GTEX_ZUA1_0011_R5b_SM_51MTG	male_Caudate	56192497	1.098824065	8.4	40-49	male	Caudate
2603	GTEX-ZUA1	GTEX_ZUA1_0011_R6b_SM_4YCDD	male_Nucleus_accumbens	74000884	1.133938173	7.3	40-49	male	Nucleus_accumbens
2604	GTEX-ZUA1	GTEX_ZUA1_0011_R7b_SM_4YCDP	male_Putamen	74651893	1.151551384	8.9	40-49	male	Putamen
2605	GTEX-ZUA1	GTEX_ZUA1_0011_R8b_SM_51MST	male_Hypothalamus	51953381	1.04766051	7.8	40-49	male	Hypothalamus
2606	GTEX-ZUA1	GTEX_ZUA1_2926_SM_59HL3	male_Cerebellum	54513538	1.330022636	7.4	40-49	male	Cerebellum
2607	GTEX-ZUA1	GTEX_ZUA1_3026_SM_59HJC	male_Cortex	58279817	1.148083931	7.5	40-49	male	Cortex
2608	GTEX-ZV68	GTEX_ZV68_0011_R10a_SM_51MT7	female_Cortex	69041129	0.709116623	6.7	50-59	female	Cortex
2609	GTEX-ZV68	GTEX_ZV68_0011_R2a_SM_4YCDK	female_Substantia_nigra	73989638	0.577517779	6.1	50-59	female	Substantia_nigra
2610	GTEX-ZV68	GTEX_ZV68_0011_R5a_SM_4YCDW	female_Caudate	49624789	0.681180711	7	50-59	female	Caudate
2611	GTEX-ZV68	GTEX_ZV68_0011_R6a_SM_51MSR	female_Nucleus_accumbens	56244265	0.497100417	5.9	50-59	female	Nucleus_accumbens
2612	GTEX-ZV68	GTEX_ZV68_0011_R7a_SM_51MT4	female_Putamen	53995730	0.485788001	6.3	50-59	female	Putamen
2613	GTEX-ZVT3	GTEX_ZVT3_0011_R10b_SM_57WB6	female_Cortex	45928112	1.035962676	6.6	60-69	female	Cortex
2614	GTEX-ZVT3	GTEX_ZVT3_0011_R11b_SM_57WBI	female_Cerebellum	42561787	1.208764377	7.2	60-69	female	Cerebellum
2615	GTEX-ZVT3	GTEX_ZVT3_0011_R3b_SM_51MTJ	female_Anterior_cingulate_cortex	63729137	0.708542111	6.4	60-69	female	Anterior_cingulate_cortex
2616	GTEX-ZVT3	GTEX_ZVT3_0011_R5a_SM_51MSI	female_Caudate	64936166	0.744283442	7.8	60-69	female	Caudate
2617	GTEX-ZVT3	GTEX_ZVT3_0011_R6a_SM_51MSU	female_Nucleus_accumbens	58571504	0.640810476	7.5	60-69	female	Nucleus_accumbens
2618	GTEX-ZVT3	GTEX_ZVT3_0011_R7a_SM_57WCO	female_Putamen	60592462	0.458963907	6.9	60-69	female	Putamen
2619	GTEX-ZVT3	GTEX_ZVT3_0011_R8b_SM_57WDJ	female_Hypothalamus	51930839	1.042575553	6.6	60-69	female	Hypothalamus
2620	GTEX-ZVT3	GTEX_ZVT3_2926_SM_5GU6M	female_Cerebellum	48463813	1.251106962	6.1	60-69	female	Cerebellum
2621	GTEX-ZVT3	GTEX_ZVT3_3026_SM_5E43N	female_Cortex	68130825	1.206114729	6.9	60-69	female	Cortex
2622	GTEX-ZVZQ	GTEX_ZVZQ_0011_R10b_SM_51MRT	female_Cortex	73163592	1.121974539	8.6	60-69	female	Cortex
2623	GTEX-ZVZQ	GTEX_ZVZQ_0011_R11a_SM_51MS6	female_Cerebellum	73977566	1.300561127	8.8	60-69	female	Cerebellum
2624	GTEX-ZVZQ	GTEX_ZVZQ_0011_R1a_SM_57WBU	female_Hippocampus	40565391	0.54605514	6.2	60-69	female	Hippocampus
2625	GTEX-ZVZQ	GTEX_ZVZQ_0011_R3a_SM_57WC7	female_Anterior_cingulate_cortex	51981238	0.934445074	5.8	60-69	female	Anterior_cingulate_cortex
2626	GTEX-ZVZQ	GTEX_ZVZQ_0011_R4b_SM_57WCZ	female_Amygdala	48159523	0.982208833	7.9	60-69	female	Amygdala
2627	GTEX-ZVZQ	GTEX_ZVZQ_0011_R5b_SM_57WDC	female_Caudate	58349124	0.894212709	7.9	60-69	female	Caudate
2628	GTEX-ZVZQ	GTEX_ZVZQ_0011_R6b_SM_57WAY	female_Nucleus_accumbens	50080221	1.051356915	7.6	60-69	female	Nucleus_accumbens
2629	GTEX-ZVZQ	GTEX_ZVZQ_0011_R7b_SM_57WBB	female_Putamen	75124733	0.961842727	7.1	60-69	female	Putamen
2630	GTEX-ZVZQ	GTEX_ZVZQ_0011_R8a_SM_51MR5	female_Hypothalamus	69357515	0.913805549	7.5	60-69	female	Hypothalamus
2631	GTEX-ZVZQ	GTEX_ZVZQ_0011_R9a_SM_51MRH	female_Spinal_cord	70875842	0.987577793	8.1	60-69	female	Spinal_cord
2637	GTEX-ZYFD	GTEX_ZYFD_2926_SM_5GID9	male_Cerebellum	75145836	1.194989931	6.5	50-59	male	Cerebellum
2638	GTEX-ZYFD	GTEX_ZYFD_3026_SM_5E44C	male_Cortex	67471668	1.150079558	6.7	50-59	male	Cortex
2639	GTEX-ZYY3	GTEX_ZYY3_3026_SM_5GIEJ	female_Cerebellum	55810220	1.339725892	5.9	60-69	female	Cerebellum
2640	GTEX-ZYY3	GTEX_ZYY3_3126_SM_5SI9L	female_Cortex	54060703	1.275717248	6.8	60-69	female	Cortex
2641	GTEX-ZZPT	GTEX_ZZPT_2926_SM_5EQ5S	male_Cerebellum	43886388	1.229307271	6.8	50-59	male	Cerebellum
2642	GTEX-ZZPT	GTEX_ZZPT_3026_SM_5GZXH	male_Cortex	61301767	1.165901142	6.2	50-59	male	Cortex
