# Supplementary material for: Relationship between sex biases in gene expression and sex biases in autism and Alzheimer’s disease
Source: Biol Sex Differ. 2024 Jun 7;15:47. doi: 10.1186/s13293-024-00622-2 (PMC11157820; doi:10.1186/s13293-024-00622-2)
Supplement: Supplementary file 9 — Supplementary Material 9. Supplemental Table 8. Design matrix with SVA adjustment variables. The design matrix used in limma analysis with all values used for surrogate variable analysis adjustments. [file 13293_2024_622_MOESM9_ESM.csv]

	groupfemale_Amygdala	groupfemale_Anterior_cingulate_cortex	groupfemale_Caudate	groupfemale_Cerebellum	groupfemale_Cortex	groupfemale_Hippocampus	groupfemale_Hypothalamus	groupfemale_Nucleus_accumbens	groupfemale_Putamen	groupfemale_Spinal_cord	groupfemale_Substantia_nigra	groupmale_Amygdala	groupmale_Anterior_cingulate_cortex	groupmale_Caudate	groupmale_Cerebellum	groupmale_Cortex	groupmale_Hippocampus	groupmale_Hypothalamus	groupmale_Nucleus_accumbens	groupmale_Putamen	groupmale_Spinal_cord	groupmale_Substantia_nigra	SV_1	SV_2	SV_3	SV_4	SV_5	SV_6	SV_7	SV_8	SV_9	SV_10	SV_11	SV_12	SV_13	SV_14	SV_15	SV_16	SV_17	SV_18	SV_19	SV_20	SV_21	SV_22	SV_23	SV_24	SV_25	SV_26	SV_27
GTEX_111FC_3126_SM_5GZZ2	0	0	0	0	0	0	0	0	0	0	0	0	0	0	0	1	0	0	0	0	0	0	-0.02365136476922	-0.00952651488168432	-0.0163046384581958	0.0197648640426033	-0.00932237731487655	0.00237034083921044	-0.0141471046129988	0	0	-0.0424117036607988	0	-0.0619781950196983	0	0	0	0	0	0	0	0	0	0	0	0	0	0	0
GTEX_111FC_3326_SM_5GZYV	0	0	0	0	0	0	0	0	0	0	0	0	0	0	1	0	0	0	0	0	0	0	-0.0448701732473685	-0.0447604875703184	-0.0141206188020636	-0.0119223306338357	-0.0108284756637731	0.000468502097282443	-0.0078563821675154	-0.0289438622386059	-0.00309987831619072	-0.0632047648999281	-0.0430777541740066	-0.0571869907874187	-0.0544122272924979	0.0139061702009986	0.00536809671784979	-0.0567792073923693	0.0126478046606237	0.00960134003297365	-0.03110895563293	0.0249721594804518	-0.0121149237995372	-0.0280850976948929	-0.00267143614482174	0.000599662720175507	0.0573967132066935	0.0432730946865953	-0.0235606077808983
GTEX_117XS_3026_SM_5N9CA	0	0	0	0	0	0	0	0	0	0	0	0	0	0	0	1	0	0	0	0	0	0	0.0331893510512799	-0.00115255124693558	0.0287246797352334	-0.0193946207994014	0.0111000936589547	-0.0049243825229878	0.0160596366282842	-0.00344312767888317	0.00389460227831018	0.0592571743715368	0.00145954282133494	0.0448066493523874	-0.0108035799008388	-0.0233503626576034	-0.0135406607021515	-0.0139931068749595	-0.0034174186900474	-0.0335500789381854	0.0323164532679905	-0.0151043226449143	0.000633471463516329	0.0551489675583438	0.0164342608416342	-0.00300491863320691	-0.0093305640956292	-0.0200178585545569	0.00151711667349059
GTEX_117XS_3126_SM_5GIDP	0	0	0	0	0	0	0	0	0	0	0	0	0	0	1	0	0	0	0	0	0	0	0.00253150974270825	0.00605273279373209	0.0378505112804739	-0.0234552335556726	0.0045734083753179	-0.00165416085560929	0.0142701644517497	-0.00763869169842666	0.0116921651869897	0.0140441756624629	0.000753682065848568	0.0176020942840536	0.00828110142485046	-0.00779535238301013	0.000461766828363986	-0.0140673048879246	-0.0118330527367023	-0.00266468015166782	-0.00523681839016274	0.00339333372467475	-0.0382468859779491	0.00124524962034813	0.00386282602331659	-0.0230171449061875	-0.00865645500321205	0.0405947778652006	-0.00631325286278041
GTEX_11DXW_0011_R1a_SM_DNZZD	0	0	0	0	0	0	0	0	0	0	0	0	0	0	0	0	1	0	0	0	0	0	0.0209622107019246	0.01270428567149	0.0295097329521935	0.0199783326907056	0.00266927669672036	2.94710329765014e-05	0.00266842245491122	0.0167371226577771	0.00142121427662502	0.0325188677986855	0.0142209548608115	0.0309498194285433	0.014784059072222	-0.0260068267972884	0.00127425122286866	0.0203503914823981	-0.0164127730543201	-0.0286210431121056	0.0117929194242925	-0.0230286023152247	0.0127688251088531	0.0297176539651381	0.0227799806162618	-0.00784962768249391	-0.00481467979615785	-0.0102153043351174	0.0217713382025435
GTEX_11DXW_0011_R3b_SM_DNZZE	0	0	0	0	0	0	0	0	0	0	0	0	1	0	0	0	0	0	0	0	0	0	0.0255380523143845	0.00902585823376958	0.0181781271262883	-0.00285713291818685	0.00721026212440656	-0.00180200657780061	0.00811900068759114	0.00764200633497354	-0.00166738304301954	0.0436784275732878	0.00232097184470093	0.054856426293811	0.0019127455772751	-0.00961928105525278	-0.00162536227096777	0.0087604091763064	-0.00621275235539371	-0.0124733308061418	-0.0019030754976387	-0.00885745681349366	0.0132649746325574	0.0102675835302763	0.00803976997054894	-0.00296894349784818	0.00223415658613178	-0.00967968027108131	0.0111839835530087
GTEX_11DXW_0011_R5b_SM_DO11D	0	0	0	0	0	0	0	0	0	0	0	0	0	1	0	0	0	0	0	0	0	0	-0.0051074685705165	-0.0433912914768943	0.0322475303541935	-0.00318466909571045	-0.00220428450675403	-0.00294577021095007	0.0037127483517851	-0.017575395886541	-0.000972524703674123	0.00391143510658776	-0.0356187391909037	-0.00307951992035638	-0.0589417155035971	-0.0225664235747869	-0.0179803935491514	-0.0492123069418851	-0.0165608787705283	-0.0377018831850433	0.00496487609786931	-0.00138400497200621	0.0144663371906531	0.0428411292364608	0.0464879598468397	0.00149818613204713	0.0527698487812415	0.0163357666645104	-0.00364368476761943
GTEX_11DXW_0011_R6a_SM_DO11N	0	0	0	0	0	0	0	0	0	0	0	0	0	0	0	0	0	0	1	0	0	0	0.0288912481846792	-0.010600069570447	0.0287722739979367	-0.001050101237685	0.00706150393574481	-0.00351016883587713	0.00918521703677178	0.00224875501483308	-0.00328293526578774	0.0517697193580955	-0.00907097128557462	0.0502359362831788	-0.0189880207841508	-0.0210554102785876	-0.0259733218673107	-0.00249370969565024	-0.0235078503475172	-0.0281696631669398	0.0165412652847255	-0.0139344264638976	0.0244695108513682	0.0363406136765347	0.0283836458707983	-0.00450686508217234	0.0166468182902775	-0.0168235964664798	0.0133629085077198
GTEX_11DXW_0011_R7b_SM_DO119	0	0	0	0	0	0	0	0	0	0	0	0	0	0	0	0	0	0	0	1	0	0	-0.0015584933734811	-0.0524117213011965	0.0313658819699866	-0.00136324877260274	-0.00186623556922135	-0.00382285649022795	0.00282475699913048	-0.0189190024029056	-0.00643972805415797	0.0113661160526926	-0.0448321462682762	0.00775271252794535	-0.0708385847743364	-0.0284660488560019	-0.0199452349406041	-0.0531102240101232	-0.0164156531586246	-0.0441617186143109	0.00190459045608959	-0.00921191961270662	0.0180684636994661	0.0375008741331838	0.0396818766915053	-0.0056973673506825	0.0735282939024448	0.0121486015671127	0.00112498406695011
GTEX_11DXW_1026_SM_5H11K	0	0	0	0	0	0	0	0	0	0	0	0	0	0	1	0	0	0	0	0	0	0	0.00553271414297089	0.0102379968387886	0.0194646221040128	-0.0177296824061917	0.00448517466620874	-0.00102717545496811	0.0102293560435933	-0.00313140295026357	0.00834286042579113	0.0135697455315533	0.00494709830605429	0.0166390677474898	0.00905296751369261	-0.00133858925840161	0.00554597654497087	-0.00705476598725393	0.00024108947295145	-0.000620141820620198	-0.00276775506713717	0.00555900864580572	-0.0191562375652103	0.00511304761682981	0.00115400729771099	-0.00853380335797647	-0.0150753542991823	0.0191463327760469	-0.00525489420430486
GTEX_11DXW_1126_SM_5H12Q	0	0	0	0	0	0	0	0	0	0	0	0	0	0	0	1	0	0	0	0	0	0	0.0304709533090323	0.00236365852627172	0.0262070097956957	-0.0174774426960074	0.0102672349376498	-0.00358015044458176	0.0155385355788118	-1.85390925391587e-05	0.00472661739016798	0.0525997232547044	0.000511966612153135	0.0464091245064935	-0.00484691684104909	-0.0176900984268431	-0.0135166989242202	-0.00721557415748773	-0.00667773182204472	-0.0266480942062622	0.0197292795783119	-0.00386121620480058	0.0126194657458643	0.0420022218220599	0.00871236298522515	-0.0202144190295192	-0.00812563278496611	-0.00988857462936811	0.0100845530754262
GTEX_11DXY_0011_R10b_SM_DO12C	0	0	0	0	0	0	0	0	0	0	0	0	0	0	0	1	0	0	0	0	0	0	0.0458601889927844	0.0274930047623055	-0.00665407875562161	0.0168986829814594	0.00985050290206449	-0.00124024137813574	0.00120203133485217	0.0266030984069272	-0.0119901165423619	0.0660796222729295	0.0229498882690224	0.0756072515853246	0.0302369432211911	-0.00379363651011026	-0.0167268488920014	0.0580430757334011	-0.0145000895486169	0.0027639068229694	0.0148773039391955	-0.027333866108721	0.0313170287537163	-0.00359278860539913	-0.0061017592623073	0.0111457487429566	-0.0195114558511005	-0.0589347608252974	0.0246857012859684
GTEX_11DXY_0011_R11a_SM_DNZZN	0	0	0	0	0	0	0	0	0	0	0	0	0	0	1	0	0	0	0	0	0	0	0.0314428669702585	0.000849950026328709	-0.028773856864089	-0.00917862308953568	0.00918060307666982	-0.00321222685483496	0.00233864019400452	0.00323839381774262	-0.0139253369480846	0.0475011208757879	-0.00392441459695614	0.0544864872630121	-0.0126769948265607	0.00987461982507947	-0.0121835709742978	0.0110991675701898	0.0143875022287772	0.00457091228122449	0.00846263586807304	-0.00586751877496538	0.0337411657186314	-0.000367541880065467	-0.0160977898862633	0.0225758559852125	0.00353407011973572	-0.0557033305573796	0.00206593112282196
GTEX_11DXY_0011_R5b_SM_DNZZL	0	0	0	0	0	0	0	0	0	0	0	0	0	1	0	0	0	0	0	0	0	0	0.017836828017315	-0.0157885216271671	-0.0155163874076015	0.00955654171977647	0.00240004275391647	-0.0016875562581178	-0.00353324679826064	0.00358698548159123	-0.0140427653487068	0.0262222794191822	-0.0148186088620909	0.0297904091134166	-0.0254351157936958	-0.005033975752904	-0.0158424540206619	0.00371748926846294	-0.000689222136727461	-0.012562785531191	0.00484141830644313	-0.00928132973022847	0.0435279935125533	0.00683655528843676	-0.00196226640105498	0.00212615123249098	0.0306048804996718	-0.0378693669486707	0.0145385389709214
GTEX_11DXY_0011_R6a_SM_DNZZF	0	0	0	0	0	0	0	0	0	0	0	0	0	0	0	0	0	0	1	0	0	0	0.0280596732152866	-0.0238749287917616	-0.0205310804254727	-0.00427171921780417	0.00671850390614937	-0.00468459889749955	0.000558202469923677	-0.00418039356964489	-0.0169932310270705	0.0450791725858876	-0.0175961168794134	0.0359077184085731	-0.0331221869429954	-0.00500051130583122	-0.0376221750318084	-0.000498625444099783	-0.00485812853913098	-0.00993275231338974	0.0276739314982482	-0.017239783872455	0.0320550643753552	0.0147833349014018	-0.00739015827974436	0.00966360530185479	0.0257586065677249	-0.0574145035747357	0.00521071250928992
GTEX_11DXY_0011_R7a_SM_DO11L	0	0	0	0	0	0	0	0	0	0	0	0	0	0	0	0	0	0	0	1	0	0	0.0135646268048081	0.000758885430476031	-0.0236100617684344	0.0380651280113609	-0.00254024426787525	0.00150488170841236	-0.0135267679379318	0.0194490430341702	-0.0121393063516961	0.00945017792436666	0.00973328947986252	0.00111657010043736	0.00147931766249865	-0.00234402759120719	-0.0163954194246984	0.0349916229871621	-0.009557631951488	-0.00791672551521284	0.0216389424272337	-0.0146501985857176	0.0571351028732815	0.0220459342707421	0.0219884625467896	0.0310502883120649	-0.0024011254565904	-0.0589814768036313	0.018368271719899
GTEX_11DXY_0011_R8a_SM_DO11M	0	0	0	0	0	0	0	0	0	0	0	0	0	0	0	0	0	1	0	0	0	0	0.0398153253338643	0.00605559590480808	-0.0213849350705612	0.0114421632020168	0.00843713082946398	-0.00214194452868461	-0.00141850302444889	0.0169882737774808	-0.0197562076542355	0.0584811668792263	0.000231428931212068	0.0735596607241775	0.00314537417081329	-0.00208507018148333	-0.0194207873724659	0.0399129611182126	-0.00586047524374297	0.0020538034426429	0.00297165094061062	-0.0236444283247777	0.0393828891624438	-0.0213220078036285	-0.0279117769738725	-0.00612364568445937	0.0168495580387068	-0.0567877192008887	0.0263867725589163
GTEX_11DXY_3126_SM_5N9BT	0	0	0	0	0	0	0	0	0	0	0	0	0	0	1	0	0	0	0	0	0	0	0.0165963179022771	-0.0159982519228575	-0.0235107030045165	-0.0130289467530278	0.0054647925716164	-0.00340733952002079	0.00167977660926817	-0.00727209319142966	-0.0119277338631761	0.0270305426210981	-0.0160847053645239	0.0253134954454032	-0.0249408078284755	-0.000470216719599134	-0.011976807938879	-0.00961938425945363	0.0146752004648678	-0.00467015881959509	0.0090260942529648	-0.00781152583564494	0.0138578127753599	-0.0032910652027328	-0.0305233299716036	-0.00761975171338678	0.0232708091760478	-0.0330281242028701	0.00196720173748417
GTEX_11DXY_3226_SM_5GIDE	0	0	0	0	0	0	0	0	0	0	0	0	0	0	0	1	0	0	0	0	0	0	0.0225927582025141	0.00605425645947149	-0.0104007871258016	-0.0124935619081951	0.00761160603066037	-0.00227441774770128	0.006140623220157	0.00139771577459997	-0.00265416127216235	0.0342129240889791	0.00331759104937882	0.0322676043064461	-0.00200917557890746	0.00224616160969762	-0.00451428718835007	0.00271555402391512	0.0122336166974313	-0.00412465214035765	0.0128312793244511	-0.000279790185741911	0.017467397546924	0.01621885511345	-0.00895563484544552	0.00629732996647269	-0.0121612838850063	-0.0307371282924691	0.00115473726113542
GTEX_11DYG_0011_R10b_SM_DNZZO	0	0	0	0	0	0	0	0	0	0	0	0	0	0	0	1	0	0	0	0	0	0	-0.00895657360285682	0.0173238424041411	-0.0346565737199809	0.0117585130338356	-0.00351965274835425	0.00276346504086952	-0.0104537498821213	0.00851809863984891	-0.00337551554889634	-0.023664312978783	0.0167062509057659	-0.0221955293708725	0.0235454161847942	0.0179268935245132	0.0171880158134265	0.0233373029117396	0.0192681631151731	0.0235683585051691	-0.00440345624921568	0.000922660277079377	-0.00174796477424544	-0.0258670921384449	-0.0217443544239221	0.0202918907480062	-0.0219881756846936	-0.0180999420130676	-0.00423704392050321
GTEX_11DYG_0011_R11a_SM_DNZZP	0	0	0	0	0	0	0	0	0	0	0	0	0	0	1	0	0	0	0	0	0	0	-0.0346391852774049	-0.01652445222617	-0.0574635883548725	0.00535334381078068	-0.0104078102322622	0.00220089842623614	-0.0168883483707474	-0.0119259859690908	-0.0026129841188975	-0.0665003738262567	-0.000116379834830517	-0.0985101370146388	-0.00505374266534539	0.0187639080818537	-0.00324376583594087	-0.00905577108468917	0.0244224113973787	0.0198969921163528	0.0238695399308943	0.00984969813226401	-0.00796841488771298	-0.00641511682851049	-0.0305458687932912	0.0115487553710096	-0.0128508776188535	-0.0205439747585071	-0.0180179017476965
GTEX_11DYG_0011_R5a_SM_DO928	0	0	0	0	0	0	0	0	0	0	0	0	0	1	0	0	0	0	0	0	0	0	-0.0357513841311828	0.018225247255567	-0.0208919979755956	0.0575455853443153	-0.0171159524338921	0.00773578529484064	-0.0261630657126689	0.0222848376419314	0.00122620901354237	-0.07377532139615	0.0347716753395353	-0.0935812323128404	0.0548287706960737	0.00202663491975141	0.00330596676844203	0.0552198643222155	-0.0210682329367814	0.0223442458547947	0.0126199569222143	-0.0165463989967156	-0.0166234252512734	-0.0266278463848625	-0.000905937558303804	0.00415407188773756	-0.0324320244155099	-0.000322564090076494	0.0115608609876251
GTEX_11DYG_0011_R6a_SM_DO936	0	0	0	0	0	0	0	0	0	0	0	0	0	0	0	0	0	0	1	0	0	0	-0.0372961171444476	-0.0244652891965948	-0.0126075096658691	0.003297666472484	-0.0105501785226477	0.00202190659984124	-0.0103618438691686	-0.0142325878865276	-0.00229308543679563	-0.0564630202138691	-0.0224780731163888	-0.0508462213160192	-0.0249203894544459	0.0118738027959405	0.00749794587792143	-0.0260335518042656	0.00470063515690594	0.0137973689721304	-0.0250910676436174	0.01453773782818	-0.011907667997092	-0.0305927881574025	-0.00147183464924403	0.00368532726218051	0.0341959371173389	0.0322799077517045	-0.013958017240542
GTEX_11DYG_0011_R7b_SM_EXUS6	0	0	0	0	0	0	0	0	0	0	0	0	0	0	0	0	0	0	0	1	0	0	-0.0442216649106537	-0.0484079545380069	-0.0284194218623639	-0.00696100670776954	-0.0115565873772395	0.000634975796973657	-0.0120587912610527	-0.0275023029997529	-0.00887536162236335	-0.0644088578273341	-0.0466120534402973	-0.0553434819767319	-0.059863318909214	0.020720191605395	0.000282577269760783	-0.0512198942416875	0.0136232348350822	0.0163694566409996	-0.0330286308667831	0.0258027578478563	0.00186246803703611	-0.0362849600023566	-0.00467740780512548	0.010900143449826	0.063941784246502	0.0292596978607041	-0.0229081164004909
GTEX_11DYG_0011_R8a_SM_DO93F	0	0	0	0	0	0	0	0	0	0	0	0	0	0	0	0	0	1	0	0	0	0	-0.052347432000714	-0.023018231430995	-0.0379056625773865	0.00442935154314951	-0.0146540816689157	0.00358899909514437	-0.0165270843712972	-0.0168587579917239	0.00100504877704888	-0.0881075869885399	-0.0125322604191772	-0.102504485027203	-0.0122158451042733	0.0240317306249486	0.00048653110962898	-0.0205728877806684	0.010233929747526	0.0291657454573293	-0.00642849746853863	0.0238400748392815	-0.017854352185205	-0.0293875948009144	-0.0143441815871547	0.0064780186327158	0.00705238421973091	0.023295626447338	-0.0220007887681888
GTEX_11DYG_2926_SM_5H132	0	0	0	0	0	0	0	0	0	0	0	0	0	0	1	0	0	0	0	0	0	0	-0.0460868294671229	0.00203583348958818	-0.05330443298579	-0.00420542641658372	-0.01105984906257	0.00449664097757787	-0.0137504191122008	-0.0106670688254433	0.00536286399179985	-0.0841124899517159	0.00594846408778329	-0.09681770863961	0.0149567684446259	0.0312937637249877	0.0241375115004	-0.00858151905921956	0.0365273162912908	0.0366760454177462	-0.00861758275781095	0.0286412880578576	-0.0247914255889572	-0.0370195185760794	-0.0472820771108957	-0.00449212674853228	-0.0237734381248606	0.0169442324232335	-0.0202190539905972
GTEX_11EMC_0011_R10a_SM_DNZZJ	0	0	0	0	1	0	0	0	0	0	0	0	0	0	0	0	0	0	0	0	0	0	0.0237090121987198	0.0123687731977877	0.0186682087852148	0.0264623058316753	0.00232326085574303	0.000344744339739033	-0.000704618538164506	0.0204561362391557	-0.00285508600678777	0.0337434300550951	0.0145877190267471	0.0325146474768166	0.0157949123517769	-0.0239178660782596	-0.00320564677026069	0.0297537114595799	-0.0168724243230693	-0.0257483724365968	0.0134258794809787	-0.0252982585992056	0.0243998894077233	0.0243929517376897	0.0163737441350839	-0.00816553226907023	-0.00238830103874188	-0.0231312794239382	0.0272133357051531
GTEX_11EMC_0011_R11b_SM_DNZZK	0	0	0	1	0	0	0	0	0	0	0	0	0	0	0	0	0	0	0	0	0	0	0.00273887807952291	-0.00191670049047221	0.00270510028084878	-0.0127198580468569	0.00253348758361409	-0.00120383080517316	0.0048524939238153	-0.00562162315754048	0.0020787315519221	0.0069369768257991	-0.0034515997593475	0.00607976157430566	-0.00564296701382553	0.000931173977212481	-0.000441900256347824	-0.010899208382813	0.00476293164400292	-0.00134162360544672	0.00134098678072093	0.00459307099843556	-0.0049192427309727	0.00524280058558636	-0.0026579773273876	-0.00228910865850813	-0.00151454022143174	0.00332110196557558	-0.00523425771940167
GTEX_11EMC_0011_R2b_SM_DO114	0	0	0	0	0	0	0	0	0	0	1	0	0	0	0	0	0	0	0	0	0	0	-0.0124801110104958	-0.0476449514754538	0.0534733966085341	9.46495978671885e-05	-0.00467502330883105	-0.00262831022557525	0.00517232825005468	-0.0199623323323986	0.00395461863733537	-0.00419016805153798	-0.0389934478346971	-0.0141128979777358	-0.0629017178030266	-0.0469301891573494	0.00690573041410789	-0.0680779355199025	-0.00653863952419976	-0.0659571853964215	-0.000677209755185057	-0.0139039787930988	-0.00637378636788692	0.0528251395390736	0.0379437423934781	-0.0309054097137	0.0711357416552813	0.0428131445254149	0.00415462242992514
GTEX_11EMC_0011_R8b_SM_DO91Z	0	0	0	0	0	0	1	0	0	0	0	0	0	0	0	0	0	0	0	0	0	0	-0.00512025554125008	-0.0374983674644427	0.0507330572648848	0.0279857050137194	-0.00664456544947152	-0.000624723205536833	-0.00253994006126963	-0.00177862741126529	-0.00162729592433461	0.000668933318038345	-0.0251282637265816	-0.0072685422117709	-0.0390949421091952	-0.0405742791290181	-0.0233090305592576	-0.0212200791888013	-0.0439396812143496	-0.0481924674857282	0.00736787534202622	-0.0204484366015531	0.0179775699987646	0.0411030495508879	0.0582117653646665	-0.0175451664032063	0.0570947043267558	0.0218894607900729	0.0190419254278048
GTEX_11EMC_0011_R9b_SM_DO921	0	0	0	0	0	0	0	0	0	1	0	0	0	0	0	0	0	0	0	0	0	0	0.0249782404105054	-0.0136409489469785	0.0318860442582821	0.0483692714988477	-0.00150307665516192	-0.00117582529326879	-0.00757050138893219	0.0191671747133505	-0.0116682216995515	0.0398843739804886	0.00249399198993098	0.0259774397230978	-0.0123223128665712	-0.0421653780410295	-0.0283855318315086	0.0251436341401258	-0.0429433185116402	-0.0459989614449075	0.0347172861414457	-0.050797473149149	0.0334326209383849	0.0504387368763539	0.0593843525178683	0.0221243102377549	0.027272603089935	-0.0434095018608505	0.0266576400328925
GTEX_11EMC_3226_SM_5EGKW	0	0	0	0	1	0	0	0	0	0	0	0	0	0	0	0	0	0	0	0	0	0	0.00107793103811067	-0.0301355956831417	0.0138795472675601	-0.00854904547811177	0.00056284874143432	-0.00240882247804305	0.00427354229987304	-0.0125378802129828	-0.0026130694299463	0.00878773158017929	-0.0278366801589252	0.00759837305890203	-0.0400061485148734	-0.00989771508321791	-0.0200286538613369	-0.0300256482265641	-0.0116688942788511	-0.0187445686842309	0.000546104281167034	0.00540694933905867	0.0178437784060081	0.0184246722770323	0.0157026224508411	-0.0139187130059914	0.0377185831635126	0.00839368506358226	0.00226601364624113
GTEX_11EMC_3326_SM_5P9JH	0	0	0	1	0	0	0	0	0	0	0	0	0	0	0	0	0	0	0	0	0	0	0.00907841971509193	-0.0162533883546054	0.00752823818009365	-0.00613248233167745	-0.00956486456117868	-0.0100649822510207	0.0101624878673867	0.00784052472369327	0.0215744724211399	-0.00834711989429008	0.00304463042220001	0.0200801715410871	-0.000895121890813269	-0.00264737664224497	-0.000859024805480287	-0.00652676732326958	0.00726746520359191	-0.00125483447208188	-0.0101443985550552	0.0176955134376238	0.00335689499000095	0.0185921933939354	-0.0151921728666928	0.00648387341963073	-0.00366532500875118	-0.0102474552035114	-0.00306591675777891
GTEX_11GS4_0011_R1a_SM_DO129	0	0	0	0	0	0	0	0	0	0	0	0	0	0	0	0	1	0	0	0	0	0	-0.0184728679917755	0.0176140644170366	-0.0351751686467482	-0.0160917177952604	-0.000922672285676089	0.0294840241096221	-0.0301162359199374	0.0107945865314762	-0.0148124460851027	0.00387074537547351	-0.0238368227668267	0.0246862627702333	0.0490152850674549	-0.0235514192804716	0.00681233367807804	-0.0152006654060244	-0.0086694356582068	-0.00425754234836299	-0.0181934828221277	-3.4500486620659e-05	-0.013687974633914	0.0126800191998411	-0.0417957230601565	0.016830237194874	-0.0271938042434947	-0.00366929480452704	0.0341184006364169
GTEX_11GS4_0011_R2a_SM_DO942	0	0	0	0	0	0	0	0	0	0	0	0	0	0	0	0	0	0	0	0	0	1	0.00356854270551829	0.0100469584217693	-0.03762033725301	0.0394699516299706	0.00356039229085394	-0.00536756488436904	0.0133378780288282	-0.00790519752919327	0.00378928840970391	0.0111437218866111	-0.0198214347688288	-0.0191833045580355	0.0147175132146068	-0.0141077819926341	0.0217992259631947	0.00459043418601117	0.0133885317604231	0.0222393419402029	-0.0207643018327629	0.0171780016376995	0.0291693941757572	0.0140068236578805	-0.003149128707749	0.0060211889369246	0.0206468756942729	-0.0100009866234965	-0.0256990598236324
GTEX_11GS4_3126_SM_5A5LH	0	0	0	0	0	0	0	0	0	0	0	0	0	0	0	1	0	0	0	0	0	0	-0.00535426615209132	0.0126503563001921	-0.0261284279632686	-0.00158406210643029	0.00740371378079292	0.00197959711742033	0.0183076231654267	-0.0149890880834709	-0.0180590304609846	-0.0164826536287926	-0.0128959860315714	0.000328177684776967	0.0141497325149556	-0.00310634961434924	-0.00891467146780296	-0.0025097039275204	-0.019225798026927	0.0101455457236379	-0.00188164186807215	0.0069851659753583	-0.0168020120655933	-0.000471486820728047	-0.0166346423439858	-0.00416781201205685	0.00818164415508802	0.0118686939318353	0.00968649114391757
GTEX_11GSO_0011_R1b_SM_57WD3	0	0	0	0	0	0	0	0	0	0	0	0	0	0	0	0	1	0	0	0	0	0	-0.00298378519089403	0.00238444431679862	0.0381606142295646	0.0230003787927963	-0.00160188774709075	0.010629183877345	0.00050231608140426	0.00106043462432062	-0.00750357850787205	0.00156761047563753	-0.00668081360653952	-0.00300150748475402	-0.0161297024028376	0.00230945751055393	0.0203737620193389	-0.00283889754304513	-0.00107865756893471	0.00925340572435647	0.00338925100795818	-0.0178270041598614	-0.0228468967852678	-0.0057440754917737	-0.00045785797815171	0.0243502002443797	0.0126853947485853	-0.0150822142230175	0.0169392659487955
GTEX_11GSO_0011_R2a_SM_57WDF	0	0	0	0	0	0	0	0	0	0	0	0	0	0	0	0	0	0	0	0	0	1	0.00540737344969093	0.00761863093521371	0.0366977206139008	0.02315880096816	-0.0196740299844327	0.0203686514130053	-0.00339945981309015	0.00679999027901414	-0.00127601640609542	-0.0162088038441225	0.0121418445829016	0.00704777035591234	-0.00566328153370181	0.00589379912123402	0.0205373532053176	-0.0263520451244942	0.0469926809050507	-0.037528674880109	-0.0192535034067008	0.0033583001822593	-0.0356084161254746	0.0035064056077238	0.0322777418738376	0.0240265947914795	-0.0416067552858705	0.00716278732152362	0.015051116159108
GTEX_11GSO_0011_R3b_SM_57WB2	0	0	0	0	0	0	0	0	0	0	0	0	1	0	0	0	0	0	0	0	0	0	0.0268596566774479	0.0344321209578528	0.0467882060139777	0.00186915563296717	-0.000211215496330704	0.0265419413683455	-0.00755383806432648	-0.0729012153450595	0.00800497830102456	0.0451392124637961	-0.0251812846130916	0.0321213994712932	-0.0281805553777199	-0.00610916023132795	0.0030694726928926	-0.0369640242566446	0.00761433775631109	0.04369400769808	0.0216973922761477	-0.00240929754090028	0.0271984964401684	0.0119290599374744	-0.0192808360296703	-0.023822279224042	-0.00992017959077067	-0.0119087917827821	-0.0287829872982956
GTEX_11GSO_2926_SM_5HL73	0	0	0	0	0	0	0	0	0	0	0	0	0	0	0	1	0	0	0	0	0	0	0.00816421002938474	0.0116935244892769	0.0500845302709351	-0.00282387076038379	-0.00928232233126946	-0.00541346683519597	-0.0277065140059934	0.000136365362672743	0.00838730868335018	0.0203624659129051	-0.00676531499174922	-0.0101943831408786	0.0123752954279099	0.0105668016435354	-0.0109983724530725	0.0178278459190828	-0.0129788359198222	0.0351614621639492	-0.00129081657608974	0.00615491047879807	-0.0113389765469125	-0.00298363396471941	-0.0303207246323147	-0.00767784606328447	-0.0265827438337178	0.0133251127930956	-0.00378982583012466
GTEX_11GSO_3026_SM_5Q5AL	0	0	0	0	0	0	0	0	0	0	0	0	0	0	1	0	0	0	0	0	0	0	0.00312484872264001	-0.00638646418147968	0.0256439732593725	0.00834141530459201	0.00292370667228145	0.00151417687772811	-0.00976135217398617	-0.0022557484074716	0.0139053623054735	-0.00358030308502202	0.0075798876791633	-0.00297381440788939	0.0148442708719573	0.00592202664013689	0.0171433914857	0.00173239469112156	0.0105994993341322	-0.0151240623667795	-0.0127645803180636	0.0215525070929659	0.0130703303314745	0.00665560196241666	-0.0262117251690482	-0.0121349417499051	-0.0239405632957499	0.0214762322984152	0.00491739206368286
GTEX_11GSP_0011_R10a_SM_5NQ7J	0	0	0	0	1	0	0	0	0	0	0	0	0	0	0	0	0	0	0	0	0	0	-0.00243529927828337	0.0286516421506358	-0.00100248009673287	0.000130980018797347	-0.00828660006516631	-0.00554778532441547	0.000260333213302208	0.00169496321936315	0.00475442427831123	0.00901723973103111	0.0143901804217609	-0.0108931633831105	-0.0281409999965017	0.0106330201446737	0.0287106980802681	-0.0103900518151321	0.00992527991222828	-0.0111895775918784	0.00329480038450633	0.0193235954130177	0.0294869741571149	0.00879100280467801	-0.030802814857379	-0.0204775787580005	-0.0106037153588079	0.022459411608183	-0.0177637500301047
GTEX_11GSP_0011_R11b_SM_5NQ7V	0	0	0	1	0	0	0	0	0	0	0	0	0	0	0	0	0	0	0	0	0	0	0.00263047293261356	0.0230707282340965	0.00643670803391296	-0.0358606163790111	-0.00892631099918111	0.0245664900984265	-0.0198051142953629	0.0193431835299422	0.0115227826720206	-0.0103333539732204	0.00995449843887055	0.00596278365245971	0.0225765830014103	0.0177781104909459	-0.0187684076932471	0.00582944528957136	-0.0136902359702552	-0.00723790829723195	-0.0146657792110513	0.00781214860513192	0.00248130402394902	-0.0261238824502235	0.0108117373924607	0.00302277840170793	-0.0349998341767395	6.85026588559123e-05	-0.0211157796277938
GTEX_11GSP_0011_R1a_SM_9QEJ3	0	0	0	0	0	1	0	0	0	0	0	0	0	0	0	0	0	0	0	0	0	0	0.0027422492816326	0.00252707130326593	-0.010644840033079	-0.025277097827761	0.00247209251242226	0.00763102698497347	-0.00789906407463289	0.0129712515381237	0.00350149522968906	-0.00546567542641609	0.00467117046036314	-0.00766235169116326	-0.00649581742457664	0.00596916293276638	0.00439084811010767	-0.00649979674776259	0.00198921646027238	0.00226853829738639	-0.000314448050232915	0.00874250208084162	0.00560053834076038	0.00313977995562872	-0.00111500029980026	0.000367877780699857	0.00607604159229863	-0.00809154325721188	-0.00922174102484808
GTEX_11GSP_0011_R2b_SM_9QEGE	0	0	0	0	0	0	0	0	0	0	1	0	0	0	0	0	0	0	0	0	0	0	0.032842411523706	0.0153006948884517	0.0136765044245283	0.0282817586640998	0.033695431526285	-0.01302046502806	-0.0406099679686076	0.012922986889156	0.0237921722691807	-0.0164495163655187	0.0275665040469969	-0.0336687131902242	-0.0184024636813476	-0.0105318618106842	-0.0120506094288525	0.0141257585073528	0.00333157661289811	0.011172975248241	0.0160524961331528	0.0115657884286283	0.0242879150020524	-0.00640140553523014	0.0172161317056814	0.0185460242272129	0.0333229767622072	0.0304335169895966	-0.00272763620404455
GTEX_11GSP_0011_R3a_SM_9QEGF	0	1	0	0	0	0	0	0	0	0	0	0	0	0	0	0	0	0	0	0	0	0	-0.00937615920330502	0.0390976688550049	-0.00296368394201756	0.0325878158824343	0.00168591658595348	0.0247503210267834	-0.0179620673178216	0.0243247504147074	0.0136146345999375	0.0156460115176018	-0.00122461808814991	-0.00211551372135188	0.00491816689518641	0.00544411351072403	0.0398635686876319	-0.0420442004978652	-0.0229456527978658	-0.00487876781417629	-0.00812331180757223	-0.0363441869865671	0.00263584585544519	0.0177275626119691	-0.00834885425694329	-0.000585566374344962	0.0142289913993864	-0.0118458929196515	0.00926725251041934
GTEX_11GSP_0011_R5a_SM_57WBE	0	0	1	0	0	0	0	0	0	0	0	0	0	0	0	0	0	0	0	0	0	0	-0.00369575783988066	0.00366547720593694	0.0150971682227086	-0.00164473957830799	-0.00322707707121609	-0.000136485777410808	-0.00238734018595739	-0.0018188130130334	0.000769679518744197	0.00223264488944032	0.00412588347998152	0.000658677272717526	0.00597262612358623	0.022204423590778	-0.00308925719148478	0.00603182603198274	0.00139202528968619	0.00816751775800617	-0.00502887072967671	0.0143801846650978	0.0163210609493548	0.00436824188232245	-0.011865792463537	-0.00446208799828669	0.000197484836197495	-0.00816733991690226	-0.0129500039653836
GTEX_11GSP_0011_R6b_SM_57WBQ	0	0	0	0	0	0	0	1	0	0	0	0	0	0	0	0	0	0	0	0	0	0	0.00628820276465528	-0.000518683857621671	-0.00434638955073009	-0.0150831691333487	0.00215974925108251	-0.0040039581811421	-0.000706273901533431	-0.00583569883569508	0.00199073471742325	0.00604887214853812	-0.00468808719840177	-0.00188669237983265	0.000811981442438596	0.00576582044047629	4.52934193381298e-05	-0.00488349627654939	-0.00255322981101529	-0.000419261006057699	0.00264997314133566	0.0124568381601113	-0.00925169066238226	0.000715904270113406	0.0014854292107055	-0.00182423435748559	0.0013855165627286	0.0022206352426873	-0.00778676571795952
GTEX_11GSP_0011_R7b_SM_57WC3	0	0	0	0	0	0	0	0	1	0	0	0	0	0	0	0	0	0	0	0	0	0	-0.000844818997991324	0.000850418244783775	0.0150774326738682	-0.0018773807706017	-0.00376639231671093	-0.00163613177379651	-0.00486873849623123	0.00473422584421761	0.00135570937392024	0.00473722852658734	0.000721440723871265	-0.00389633231827276	0.00420798461774557	0.00961277767849729	-0.00379131215929516	0.00756673495344795	-0.0107835153018675	0.0165905540808929	-0.00323592412990903	0.0017985724297608	0.00851460930758377	0.00105062613631203	-0.00897652142059813	-0.00453739749629231	-0.000516365777236753	0.00619276974042969	-0.00679370276950597
GTEX_11GSP_0011_R8b_SM_5NQ79	0	0	0	0	0	0	1	0	0	0	0	0	0	0	0	0	0	0	0	0	0	0	0.0176158679188204	-0.0197155733220924	0.0124842969363134	-0.00856856981681541	-0.0218264423119088	-0.0184767307791544	0.0123737094323634	0.0367115458307314	0.00907334528800098	-0.0491219538747241	0.0401167651526491	0.00270250735292106	0.00456996030910497	-0.00803459582579923	0.030769296132728	0.0200336382868884	-0.00103432712805483	-0.00400987359604919	0.0150323316113968	-0.00166103903474788	-0.033975498285252	-0.00860802683023385	0.0200241175945038	-0.00747288409359671	0.00157374999932986	-0.0180840631896223	0.0116366072418899
GTEX_11GSP_0011_R9b_SM_5NQ77	0	0	0	0	0	0	0	0	0	1	0	0	0	0	0	0	0	0	0	0	0	0	0.00528746195017421	0.0261078662741833	0.00228045250869319	0.0076251514811148	-0.00598808005419558	-0.018341989122298	-0.0119576936113587	-0.00306116509037707	0.00288875716437842	0.0102375906697291	0.0154104689449918	0.0147576085312831	0.00992008873321968	0.00868789060614203	0.0317224919339805	-0.0223673257882533	-0.020615987728276	-0.00334910355234346	-0.00190653665585546	0.00342312616659663	-0.0167122337228944	-0.00414250722712141	0.00609337762414538	-0.0043524033946177	-0.0293486982787332	-0.00215977001270736	0.00254056164715198
GTEX_11GSP_3126_SM_5A5LL	0	0	0	1	0	0	0	0	0	0	0	0	0	0	0	0	0	0	0	0	0	0	0.0111233156814974	0.00390674013325483	-0.00452251427389666	-0.0430328024987711	0.0056580202563478	-0.00546608048232162	0.0197686076239966	-0.0148802406504313	0.0188034685339847	0.00319550099234235	0.00296421342840808	-0.00672008139526697	-0.00255089823021608	-0.00621926627170658	-0.00736273549796889	-0.00811940756546474	-0.00609473111170194	-0.00540322528750484	-0.00466404132711646	0.0201695891298831	-0.0353430886590911	-0.014285384150883	-0.00044850726319648	0.00184347731059121	0.0179408098615411	0.00678235741175842	-0.00567451359082875
GTEX_11GSP_3226_SM_5986O	0	0	0	0	1	0	0	0	0	0	0	0	0	0	0	0	0	0	0	0	0	0	-0.00583806059513503	-0.00289990735106898	-0.00212541036862104	-0.0138085697541178	-0.00367136357645408	0.00179152553353156	-0.00211320529222796	-0.00168100612558439	-0.000861917307791415	-0.00496283610060065	0.000201749903080741	0.00798697076096745	-0.00201112293119685	-0.00912206192694978	-0.00496679214203361	0.0025839775805763	-0.00959480609531923	-0.00475914431644738	-0.00209128900352362	-0.00128941617158721	-0.00125174432802126	0.00541588530505476	0.00745486382195572	-0.00325835883273547	0.00763136195692882	-0.00221147728452185	0.00820126644429845
GTEX_11H98_0011_R10b_SM_5NQ98	0	0	0	0	0	0	0	0	0	0	0	0	0	0	0	1	0	0	0	0	0	0	0.0188876572716197	0.0268986433004425	0.024845514386345	0.051447859236518	-0.00689216024346263	0.0168508992833658	-0.0118793175005645	0.00390757805806174	-0.040864497807831	0.000147860875907124	0.0131132638762021	0.0127832780683991	-0.0267776956980833	0.0146667304474465	-0.0151753072667329	-0.0186619046346837	-0.0322843022548416	0.00864715137575636	0.0253760066160498	-0.0133685315828776	0.00583492308118751	0.00731375043776589	-0.00717825851876443	0.0248573772586727	-0.0196945736363963	0.0340220018310331	-0.00586269573378483
GTEX_11H98_0011_R11b_SM_5NQ6U	0	0	0	0	0	0	0	0	0	0	0	0	0	0	1	0	0	0	0	0	0	0	0.0182197704014311	-0.00405541909650664	0.0172354260369743	0.00929994957237162	-0.00157776135582403	0.0205720523121817	-0.00777986806228948	0.0162833534099062	0.0212908176278345	-0.00750822332759135	0.02152514217208	0.00514577803407158	-0.0407957313630179	0.0159475349634734	0.00081026609199968	0.0185558629400064	0.0260640748539938	0.00869036995128596	-0.0134422836902058	-0.00160525039031488	-0.00070621372729704	-0.0190015462278674	-0.00130370620194367	0.00695249086447818	0.0368215564300722	0.00443342303608263	0.00929565216529238
GTEX_11H98_0011_R5b_SM_57WCF	0	0	0	0	0	0	0	0	0	0	0	0	0	1	0	0	0	0	0	0	0	0	0.00767711250652267	-0.014104338192401	0.028726035836581	0.0514961358739536	-0.0175362294893434	-0.00872956080883632	0.0156188226819973	-0.0057982109681864	-0.0138965209534437	-0.00642713207712598	-0.025934034173546	-0.0207174101186931	0.00145456922294924	-0.0177265133128702	0.0072431113576825	0.0215736868942393	0.00682477484940599	-0.0220817976043202	-0.00126880820384018	-0.00394262564682911	0.0326147334125564	0.00991538146726993	0.0143073333170614	-0.00677280706548229	0.0198553475016807	0.0269969509839416	0.0268259655575424
GTEX_11H98_0011_R8a_SM_5NQ8V	0	0	0	0	0	0	0	0	0	0	0	0	0	0	0	0	0	1	0	0	0	0	0.0162770611175465	-0.0325560067745658	0.0436922930666288	0.0346108764072335	0.00810922022455899	-0.0650371084502286	0.0337554395792023	-0.0302335172417168	-0.029921334692742	-0.018240198600431	-0.0323889117470239	0.0164818294796256	-0.0256909103616548	-0.026924431762315	-0.0248654093537725	0.0152835898475466	0.030403720632483	0.00395201809596563	-0.0337952572748388	-0.0291961526990167	-0.0405306586337306	-0.0129279389773667	-0.012211348274113	-0.011588573244806	0.0116579122389573	-0.0221403554655537	0.0129622402388602
GTEX_11NV4_0011_R5a_SM_5NQ88	0	0	0	0	0	0	0	0	0	0	0	0	0	1	0	0	0	0	0	0	0	0	0.00295539368713246	0.010657751865036	-0.00754021294980552	0.00775736092420689	-1.60082506191742e-05	-0.00333015633442125	0.0054965201545272	0.00677247450411271	-0.00177482059381846	0.00381251394459054	0.000443245222483817	-0.0030058555395256	0.00606753790388004	0.00426334961860051	-0.00117471657806232	-0.00991691948716058	-0.00607845204524036	0.00643972323307088	-0.000994407111392032	0.00499323428017495	0.0106073869000106	-0.00357463639791864	-0.0120856003050824	0.00591763374119807	0.0024822618389253	0.00810016998788708	0.00123410565361669
GTEX_11NV4_0011_R6a_SM_57WD5	0	0	0	0	0	0	0	0	0	0	0	0	0	0	0	0	0	0	1	0	0	0	0.00903056928166633	0.0263518840775932	-0.0095330711458464	-0.00647978810801625	-0.00586251260500686	0.00944324654517903	0.00357947955761953	-0.00539984770431268	-0.0197725101708909	0.0139856447905813	-0.0167413982123395	0.0151312414151501	0.0196726179317092	-0.0105090458071036	-0.0338549751775831	0.0100088522541246	-0.0223985179440958	0.0205485909027069	-0.000618199314977697	-0.0349584804524329	0.0106093323879403	0.00588997914505421	0.0153020935069973	0.0191105979793527	-0.00796228657357576	-0.00972300706959592	0.0259557246985668
GTEX_11NV4_0011_R7a_SM_57WDH	0	0	0	0	0	0	0	0	0	0	0	0	0	0	0	0	0	0	0	1	0	0	0.00234963479537921	-0.00898781516842327	-0.00801386704558576	-0.00283615186838701	0.00446244741340124	0.00415337871980494	-0.00386333669550307	0.00550094603877233	0.00018981804333361	0.00159337334870621	-0.000498644185220514	0.00368068058603783	0.00191350394480925	0.00719051233200788	-0.00685652338976905	0.00551838167278676	-0.0011379325044797	0.0100179553382015	0.0113217034243227	-0.00125178221871251	0.00306083222270084	-0.00212025495031765	-0.00742671384941393	-0.00927013266769563	0.00549351747891825	0.00112619956793802	-0.0109821873220835
GTEX_11NV4_2126_SM_5N9DS	0	0	0	0	0	0	0	0	0	0	0	0	0	0	0	1	0	0	0	0	0	0	0.00147522179398418	0.0420326215648255	0.000103638484404413	0.0156781812340875	-0.00616064083581458	0.0467020141122537	-0.010311401826162	-0.00865343369570582	-0.0061399994044911	0.0147586672444225	0.0122719192829912	0.00167383039784691	0.0129787962718117	-0.0134081126513587	0.0311527736440189	-0.0479635332469918	0.0155527810977364	-0.0327442778230728	-0.016713866139218	-0.0372301224282269	0.0205684936242111	0.0229832386684155	-0.030447500074677	0.00520860063500751	0.0159607747942357	0.0140822128378828	0.0559623301604572
GTEX_11NV4_2226_SM_5BC4T	0	0	0	0	0	0	0	0	0	0	0	0	0	0	1	0	0	0	0	0	0	0	0.00983153651536309	-0.00330946162828666	-0.0128942947779397	-0.0174162892379689	-0.00996144864113926	-0.00160785030997112	0.0126068066539957	-0.00160541146371641	0.00500535729898802	-0.00838566576107911	0.0109729649835951	-0.0011220498238052	0.000885876820888097	-0.00451426581671451	0.0049851097763315	0.00798409926902009	0.0162939400711542	-0.0146094722204582	0.0068130763729109	-0.0159372826576139	0.00141816913040608	0.00628278388069507	0.00441106771212705	0.00874222491131019	0.00150424451735224	0.00193683377757081	0.021098074794277
GTEX_11OF3_0011_R11a_SM_57WCR	0	0	0	0	0	0	0	0	0	0	0	0	0	0	1	0	0	0	0	0	0	0	-6.24988197654022e-05	0.0214963857188422	-0.0167446834757822	0.0202497684236206	-0.0103356928690597	0.00226815606688227	0.00593756991888494	-0.0038799161503383	0.00443287490270534	0.00689319714665417	0.00725546655447954	6.96247700293726e-05	0.00421313792842755	-0.00493859682081854	-0.0102802072517597	-0.0222538242229156	0.018517882245842	0.0141296462526007	0.00747523726338336	0.0189161377836091	0.03171886072533	0.011093934390562	-0.0241434713615388	0.00503408236064645	-0.0136491230515995	0.0110355407934074	-0.00176171852488152
GTEX_11OF3_0011_R5a_SM_57WB4	0	0	0	0	0	0	0	0	0	0	0	0	0	1	0	0	0	0	0	0	0	0	-0.011281743697439	0.013804360972652	-0.00323593713013221	0.00333885934319926	-0.019619201340219	0.00769959853371068	0.0209360164285113	-0.00557069545237232	-0.020541371564028	0.00197725080714467	0.0132712103065518	-0.00733535479385869	-0.0220153382589071	-0.010073308768156	0.0115737315795373	0.0107617819328166	0.00801690896767888	0.00039064346412404	0.00873129096854505	0.0308612203342336	0.0106895402374322	-0.00910462075161023	6.6853625963462e-05	-0.0158543742298953	0.00286499896404702	-0.00313807821604104	0.00894777703415519
GTEX_11OF3_0011_R6b_SM_57WBG	0	0	0	0	0	0	0	0	0	0	0	0	0	0	0	0	0	0	1	0	0	0	-0.0107067529812633	0.0136819277750432	-0.0170788944062173	-0.00638799745998011	-0.00831306353498389	0.0213859926407154	0.0121116602598254	-0.00924488345654368	-0.00811925480456641	0.00479758376065608	0.0129358048699026	-0.0104854997498112	0.00831874082338731	-0.0156370165275199	0.00743698288190641	-0.0111561174095295	0.0166226604443413	-0.00840649320481193	0.00824908972543177	0.0224082550798493	-0.00697183921591493	-0.0123501060376179	-0.00531683372286092	-0.0167355100934086	0.00388645529491717	0.0160988984821522	0.0159866975271901
GTEX_11OF3_0011_R7a_SM_57WCG	0	0	0	0	0	0	0	0	0	0	0	0	0	0	0	0	0	0	0	1	0	0	-0.0292168404988528	-0.00639147042537866	-0.0145435207980877	0.00426077172749665	0.00204891118983765	0.0455573699321865	0.0301179591168588	0.0317610535326284	0.0346394270084572	-0.00282005271310822	0.0174726159326889	-0.000921650464643509	-0.02709318614343	0.00524860994019617	-0.0219604349086528	-0.0115217010516583	-0.00210671787868887	-0.000185339781655181	0.0110724497790802	-0.0283293386643068	-0.0112512498809999	0.00535071383925251	0.00819844762328447	0.00301876907907019	-0.00966877728977088	-0.00587438253180674	-0.00520202491077168
GTEX_11OF3_0011_R8b_SM_57WCS	0	0	0	0	0	0	0	0	0	0	0	0	0	0	0	0	0	1	0	0	0	0	0.00184676281141224	0.00420203446190665	-0.0182483179101758	-0.00365345289098039	-0.000189799605553816	0.00650224067319873	0.00202546019797069	-0.00540519953526192	0.00389051023672205	-0.0055438402979993	0.00193062075797106	0.00624436869313956	-0.00542835651418124	0.00262015555617397	-0.00223987786417718	0.00830009284627442	-0.0214029903089538	-0.0230122720639729	-0.00488319688876689	0.0108015655894051	-0.0125226119600341	0.00582951669316523	0.00884170558849831	0.00230645767999588	0.00310782838042268	-0.000281270510859945	-0.00508056270162542
GTEX_11OF3_2926_SM_5HL78	0	0	0	0	0	0	0	0	0	0	0	0	0	0	0	1	0	0	0	0	0	0	-0.00739639454232953	3.04730452044559e-05	-0.0104420695542961	-0.00944407276328865	-0.00147409501498773	0.0106291488788616	0.00165719795333034	-0.00771913217319374	-0.000412769422639017	-0.00849068070309324	-0.00553070029456088	-0.0119821278370714	0.010362598964378	0.00591382400984164	0.00175524749493309	0.00584126630889839	0.0126965460406413	0.0189085824569735	0.00723307836679024	-0.00309968498185417	0.0108510414443404	0.00769143835850516	0.00746223576833819	-0.00338494575308865	-0.00945919111386063	-0.000523086319695274	-0.00912767526495805
GTEX_11ONC_0011_R1a_SM_57WD4	0	0	0	0	0	0	0	0	0	0	0	0	0	0	0	0	1	0	0	0	0	0	-0.0214447064405141	0.0156886316730504	-0.00242124759608799	-0.0143367461532124	-0.0122887186895641	0.00515867104917463	-0.0335849880547326	0.041247735177081	0.0300248363529341	-0.00192824673138715	-0.0274018130255508	-0.0107333661268946	-0.00318538288385905	0.00278351041491688	-0.0466551077983451	0.0107509261250899	0.0140533474763688	-0.0309465408277653	-0.00295336902467844	0.000796211633107508	-0.0273479271892904	-0.0139077948244179	-0.0197901428573007	0.00791153209457659	0.00682659970988257	0.00825577039656332	-0.0112543130761737
GTEX_11ONC_0011_R4b_SM_DO93H	0	0	0	0	0	0	0	0	0	0	0	1	0	0	0	0	0	0	0	0	0	0	-0.0165668567593055	0.00880752342435593	-0.0136277181034857	-0.00707253374888217	-0.0194974940867059	-0.000340105371338023	-0.0119310046004815	0.005304002096591	0.00132658898842699	-0.00843761540512081	0.0129839643445478	0.0027326146149294	-0.0150032323257086	-0.0050931429491554	0.00511477448941039	-0.0057752939440844	0.00706573962128476	0.0156342435094455	-0.00432663075041616	-0.00150662979236463	-0.00415047003129887	-0.0217949511329751	-0.0039026248207506	-0.0195780242723642	-0.0152483662936185	0.0244534740062357	0.0136605952930868
GTEX_11ONC_0011_R5b_SM_DO93I	0	0	0	0	0	0	0	0	0	0	0	0	0	1	0	0	0	0	0	0	0	0	0.0106753175596222	-0.00511964341491443	-0.0122890498286042	0.00336247847726212	0.00338599340150768	0.00944701864947946	0.0109130909922775	0.00260057060486223	0.00662141961644727	0.0208403511957784	0.000201219118324358	-0.0140198744603812	0.00164408748703038	0.00918085096147468	-0.0114015554944291	-0.00236583277016978	0.00270019557942905	-0.00343469070496	0.0055099314710631	0.00100430906649707	-0.0120445518496535	-0.00475499512925197	-0.0098944881246058	-0.0120787229862699	0.00585949194965095	0.00633760467332427	0.00584553595185032
GTEX_11ONC_0011_R6a_SM_DO12A	0	0	0	0	0	0	0	0	0	0	0	0	0	0	0	0	0	0	1	0	0	0	-6.61588668826843e-05	-0.0261580878565723	-0.0108408624992741	-0.00611201861658577	-0.00220419760275149	0.00633593260849061	0.0104111825962419	-0.00842754992791302	-0.00788756389167767	0.0147295486057692	-0.00401066225202764	-0.00739168138574364	0.00138613837157216	0.00451150793469005	0.00308759468514911	-0.0023645025355071	0.0156593021711141	0.00129112721672339	0.0144043940172921	-0.00528351503240469	-0.0116275886862392	-0.00984062397323905	0.0211576177868062	-0.000617796252243953	0.0112118332493747	0.00389844339890118	-0.0309460939014826
GTEX_11ONC_0011_R7b_SM_DO93J	0	0	0	0	0	0	0	0	0	0	0	0	0	0	0	0	0	0	0	1	0	0	0.00857765876118268	0.00180429624438	-0.0187776054266156	0.0200919177273852	-0.00348890356591014	-0.000584722858986094	-0.00828897643525434	-0.0104554967861971	-0.00965959092627444	0.0050710784460834	0.00357056068550771	0.00538231131394101	0.00419806593746832	-0.0199188690211245	-0.0108129304396681	0.00595363777398157	0.00621390863650537	-0.0267109698055661	-0.0214458801130558	0.00924968493650714	0.00763610959443617	0.00992137118542195	0.0319028781888909	0.0188347455276493	-0.0146762395062058	0.00517197613718516	0.00041502042507136
GTEX_11ONC_0011_R8b_SM_5NQ87	0	0	0	0	0	0	0	0	0	0	0	0	0	0	0	0	0	1	0	0	0	0	-0.00574206957338197	0.00993565322061283	-0.0220353241433012	-0.00956232003277251	0.00528178135679542	-0.00924535949223227	0.0284010885820681	-0.0152130301838031	0.0013291915289473	0.00702979815775079	-0.0139021485235649	0.00352969101607986	0.00981121522195922	0.00765157457022098	-0.0070446494202094	-0.00412556365938169	-0.0138621537511608	0.00594650553493671	0.0151084520350002	0.0234540742538485	-0.0039693260160991	0.0191938306718175	0.0244385827804937	0.00830857492517058	-0.00527765901052086	0.0147755346990519	-0.00420246470145649
GTEX_11ONC_0011_R9b_SM_5NQ8J	0	0	0	0	0	0	0	0	0	0	0	0	0	0	0	0	0	0	0	0	1	0	0.000728137312968566	0.0286893692201326	-0.00274496400175633	0.0464325445131819	-0.00221904982957301	-0.0116339000576522	-0.0231807673835704	-0.000661986246207348	-0.000148676062295246	-0.00490662224732565	-0.00181717300945952	-0.0021608677364034	-0.00947110514147334	-0.0093207365615885	0.000373241341986764	0.0111064364154742	0.0187796727334111	0.0385671264917339	0.017777459456851	0.00151081169836341	0.0179695157453499	0.0337226174023323	0.0141302059759055	0.0230559474626681	0.00139588587335334	-0.0219212469150451	0.0150484041058068
GTEX_11ONC_2926_SM_5P9JM	0	0	0	0	0	0	0	0	0	0	0	0	0	0	0	1	0	0	0	0	0	0	0.0284158527630426	-0.0598401507310829	-0.010500535624708	-0.0128142448260657	0.0130264539836258	0.0407632159808484	-0.0409315144715832	0.0442227315708841	0.00728478277451373	-0.0370934874791204	0.00976760682753462	-0.00498819715172381	0.0513291363419175	0.0041490880101671	0.000344579726929649	0.0119795050243372	-0.0703683100446687	0.0633519235524043	0.00833812794531058	-0.0548906523165853	-0.000438002786491808	-0.00741858099605219	0.0193624643738094	0.0232671464160673	0.0102388313196056	-0.0137602210134588	0.033550094810592
GTEX_11ONC_3026_SM_5985W	0	0	0	0	0	0	0	0	0	0	0	0	0	0	1	0	0	0	0	0	0	0	0.00333040120175305	-0.00223434687058197	-0.0130290787516211	-0.0220250893620894	0.00340522523354925	0.00264689551843664	-0.0125475507669445	-0.00135735063116894	0.00205565924455329	0.0090662823220437	0.0117739456737759	-0.0124586295598727	-0.0137688833945461	0.00442608687219722	0.00341291729004949	0.0225145005542448	-0.0055344828673893	0.0109728873084967	0.00218682034455599	0.00328670162869697	-0.00512187000571438	0.00148896258157592	-0.0141677340766049	-0.00491248964938117	0.00229106781630054	-0.0102077326538701	-0.0108786887732063
GTEX_11PRG_0011_R10b_SM_DO93G	0	0	0	0	0	0	0	0	0	0	0	0	0	0	0	1	0	0	0	0	0	0	0.0284399711054435	0.0298097477147058	-0.00215362952340971	0.00899955392012997	-0.0549896365472312	0.0272162203878467	0.0507710224690235	0.0178054836358873	0.0161874730006747	-0.00550681159921019	-0.0473646484837928	-0.0126386577974134	0.012654886515905	0.0220194789282458	-0.048777046028024	-0.000303708154610555	-0.00641108842324949	0.00889030895824179	0.00242334214789923	0.0336243820717615	0.00142744337763336	-0.0318872337691367	0.0348684749691276	-0.0327560922053939	0.00134151380786959	0.00571319816195808	0.0210308970610522
GTEX_11PRG_0011_R11b_SM_DNZZY	0	0	0	0	0	0	0	0	0	0	0	0	0	0	1	0	0	0	0	0	0	0	0.0288256950712832	0.00794328191141958	-0.0283253710933057	0.0302502147911142	-0.00487651186152557	-0.0223966609822868	0.00187881226837618	-0.0186674469565201	0.0395420858441249	0.019655468540712	-0.0504214024504885	-0.0643482555857931	0.0503804760324087	-0.0100930666053579	0.0686140180436577	-0.0193741104369122	-0.0267680508873226	0.0222598051030035	-0.0590073260603397	-0.00320064428030286	0.0252789742234097	-0.0097893080983765	-0.0527305903660736	0.0300976377857059	-0.0335199468989602	-0.0198094931959335	-0.00522681288160639
GTEX_11PRG_0011_R2a_SM_69LQ5	0	0	0	0	0	0	0	0	0	0	0	0	0	0	0	0	0	0	0	0	0	1	-0.00532350438246257	-0.000203024339796963	-0.000426986277553072	0.00905533514869193	0.00115277366387653	0.00262783412907238	0.00983375174692293	0.00876150653169421	0.00637830617302612	0.0100108705880514	0.00207900416227698	-0.00236273099741059	0.00066151632243408	-0.00425056044159514	-0.0036251468322964	-0.00245443166922488	0.0088386595177505	-0.0068513235192132	0.0019515915428095	0.0048803001956146	-0.00529274451294667	-0.00185013030330846	2.07042930025969e-06	-0.00297069955979549	0.00571608074101249	-0.00210289200768767	-0.000241003990077615
GTEX_11PRG_0011_R4a_SM_DNZZR	0	0	0	0	0	0	0	0	0	0	0	1	0	0	0	0	0	0	0	0	0	0	0.0260728604147246	-0.0103622029306494	-0.0169228452494021	-0.00138826415303759	-0.0162848788204776	0.00870869358272198	-0.00243354445138233	-0.0184778158130974	-0.011386000664585	0.00459117226682269	-0.00558993821771783	-0.00552837974084372	0.00809400710904325	0.0157325600536974	0.0269932708534485	-0.0376516637231518	-0.00289416360067757	0.00779702753962755	9.32955320476122e-05	0.0303747518693458	-0.00738086684341258	0.0160866316349785	0.0196284797074202	0.0420203685425754	0.00861615782426692	-0.00864589541946746	0.00618850471684175
GTEX_11PRG_0011_R5b_SM_DNZZS	0	0	0	0	0	0	0	0	0	0	0	0	0	1	0	0	0	0	0	0	0	0	0.00771084586533995	-0.0025110214091768	-0.0207580605496575	-0.000457108000356091	0.00977611636232107	-0.00867145833416254	0.0012763227329085	-0.00102663543372524	-0.00269683442338918	-0.00569558150881792	-0.00824525452309112	-0.010892323061317	-0.00790501116834498	-0.0143862987770808	0.0227429146446246	-0.0154928276374683	-0.00370861713502281	-0.00131132946913633	0.00127903757591388	0.00296985435346175	0.00106878067863961	0.000982919990363817	0.00716548983494599	0.032304153766856	-0.0291789591994907	0.0158826034022302	0.0140189296594335
GTEX_11PRG_0011_R6b_SM_DO923	0	0	0	0	0	0	0	0	0	0	0	0	0	0	0	0	0	0	1	0	0	0	0.0180030899682302	-0.029685862656676	-0.00839150820985631	-0.0101289591383472	-0.0189602209702335	0.000355392938843457	0.00394221798071231	0.0135875574939013	0.0168801764721187	0.00694022182347032	-0.0128193721964394	-0.000109374122812293	0.00858790083515271	0.0034623027283709	0.0181657399977183	-0.0234160114463953	0.0140335038730746	0.0124053331886792	0.0311147958823823	-0.00498411978830125	-0.0180254332734729	0.0207586687198578	0.0276668298130008	-0.00890933065588975	-0.00823421983211202	0.0230852696401669	0.0231060659498896
GTEX_11PRG_0011_R7a_SM_DNZZT	0	0	0	0	0	0	0	0	0	0	0	0	0	0	0	0	0	0	0	1	0	0	0.0221495980033364	0.00156221940684921	-0.0136363579756081	0.0277407625854737	0.0336663739546359	0.0159470449433873	0.0183696214356813	0.00786817610435161	0.0177101183085473	-0.00334828410151459	-0.00741748726179503	-0.00583454895917671	0.0158690733799102	-0.0328648611173072	0.0124289207226755	-0.000996854968442178	0.0298017447107354	-0.00554881325267473	-0.0504972919873772	0.00284427443552007	0.0159159190881507	-0.0196923405117499	0.0147098093489071	-0.00353675527200615	-0.0415597075073722	-0.0187078346686224	0.0227986652151958
GTEX_11PRG_2826_SM_5BC54	0	0	0	0	0	0	0	0	0	0	0	0	0	0	1	0	0	0	0	0	0	0	0.00671829056209413	-0.0562059581964849	0.00258270342613533	-0.0238302725765213	0.0148367822154816	0.00363284453831767	0.0283748457384675	-0.0163290213177746	-0.0330288599166982	0.00980506552667646	-0.0210474428842439	-0.0104341514797446	0.0488789772655087	-0.0520596042158642	-0.0252960583975631	-0.0166509321232103	0.02657007795523	0.00105491893139093	0.0306727038437375	-0.0184915270854011	0.0494834797445276	-0.0513072837148877	0.0451169130146871	0.0100544213180095	-0.00577435917605229	0.0430309152926088	-0.0534075032352816
GTEX_11PRG_2926_SM_5987A	0	0	0	0	0	0	0	0	0	0	0	0	0	0	0	1	0	0	0	0	0	0	0.020802392599272	-0.0215352761481864	0.00348707460270268	-0.0240392528421976	0.0322517036992238	0.0140911400840839	-0.0166181746601965	0.0200435708805657	0.0303684049454491	-0.0359626317968742	-0.0155671577239599	-0.00331080738107149	-0.0136359755863757	0.0094196828230001	-0.020188663109592	-0.0231582103003203	-0.0262640255321187	0.00688276123950611	0.0285928637405544	-0.0340309367275525	0.0525684577940234	0.000668620364524109	0.0327508996678711	-0.0204573709718898	-0.024282490860908	-0.0140002829922438	-0.0130755735316662
GTEX_11UD1_0011_R1b_SM_5BC7D	0	0	0	0	0	1	0	0	0	0	0	0	0	0	0	0	0	0	0	0	0	0	-0.0285449921218697	-0.0347319741037916	-0.00823270157872221	0.00425489435215919	-0.0298864518471291	-0.0656285676878243	-0.0269578537072138	0.00221942657470949	0.0424748156194257	0.0218886936752169	-0.00196712629548854	-0.0538384017332956	-0.00650480937694265	-0.00923645774106929	-0.0126440729336213	-0.00196147777451388	-0.00674049416667302	-0.0210532308106491	-0.00315765788544272	-0.00384710539600358	-0.0172168740901841	0.00274975082716555	0.0114043645392253	0.00630901811071799	-0.0109397801979762	-0.0144956296279297	-0.0651916994408991
GTEX_11UD1_0011_R2b_SM_5BC6O	0	0	0	0	0	0	0	0	0	0	1	0	0	0	0	0	0	0	0	0	0	0	-0.0223524919194598	-0.0200110893600821	0.00214589438451072	0.0089546740941485	-0.0139741837996938	0.0166354048885584	-0.00178860577882073	-0.00745451254824838	-0.0551422871693662	0.018899685476563	0.0129766642764326	0.00044333325863045	-0.0221359467324936	0.0151568603441374	0.0255457172006549	0.0265514287249396	0.00530401708364806	0.000850763424121815	0.00594391280835713	0.0287668238344681	-0.0182058231049053	0.00936422012648969	-0.0103678364027272	0.00832258829280963	0.0126988656559324	-0.00633285003546045	-0.0219628191890625
GTEX_11UD1_0011_R3a_SM_5BC6S	0	1	0	0	0	0	0	0	0	0	0	0	0	0	0	0	0	0	0	0	0	0	-0.0326368111191565	0.0158237689387815	-0.0146559421958586	0.00527038165702638	0.0742210610776249	-0.0102458013669091	0.013365594251809	-0.0266650673233289	0.00379801764773499	-0.0270584951508565	0.0294355362456066	-0.0147702950960164	-0.00591941699174894	-0.0386341574435983	0.0175976182888235	0.0087950468682632	-0.024679465066016	-0.00512035846850219	0.0224251283884413	0.0404124135492513	0.0286563650221604	0.0156599371642704	-0.0021679770188369	0.0012531631194892	-0.0400058842016298	0.0213279419328249	-0.0213854585973663
GTEX_11UD1_0011_R5b_SM_5P9FP	0	0	1	0	0	0	0	0	0	0	0	0	0	0	0	0	0	0	0	0	0	0	-0.0241626182484147	-0.0288151170394123	-0.0274176941924444	0.0399863128517539	0.00844158634612869	-0.00312404855940019	0.0017308603110507	0.0286107661133003	-0.0205178994987909	0.022444047134887	0.0323004226943957	0.00595562718819751	-0.0102384140691586	0.019295622757192	0.00285014599996755	0.0124359180986797	-0.0530512280411116	-0.0170108898557042	-0.0268533073210548	0.000316002860157921	-0.0118490831251598	-0.00686853798697406	0.00876570932961464	0.00480825319778888	-0.0280623675532296	-0.0282827246707571	0.0141470465463539
GTEX_11WQC_0011_R10a_SM_57WCT	0	0	0	0	0	0	0	0	0	0	0	0	0	0	0	1	0	0	0	0	0	0	0.00061190487956346	0.056195541138079	-0.022418878413831	0.00104565702062806	-0.0212970456529641	0.0375629857061582	-0.0418159874448909	0.02867957669831	0.0404646444853036	0.0254916530364043	0.0104854816477218	-0.0183670382694105	-0.0481056905875151	-0.00229106531197714	0.00975672939274045	0.0139517149439413	-0.0407116591048714	0.0174896865405985	-0.0239779940642987	0.0434558043104595	-0.000260669064750554	0.00454221617818758	0.0285674205973668	-0.0246387386598791	-0.00775797061194394	0.0408462931065124	-0.00686239132239886
GTEX_11WQC_0011_R11b_SM_57WD6	0	0	0	0	0	0	0	0	0	0	0	0	0	0	1	0	0	0	0	0	0	0	0.00125337099188184	0.0222715074796235	-0.0434317055267444	-0.00697126172099425	-0.00195866284279307	0.0336470052938887	-0.0204133982261721	0.000750979949203946	0.0152825639335863	0.0177971671344784	0.00912715817151999	0.0195137175884827	0.00915949615783183	-0.0139998134711346	0.00372586051491642	-0.0465579562394844	0.00296543712255236	0.0255097041238679	-0.0283147286814198	-0.00412381625499142	-0.040075605618017	0.0136547707076217	-0.0288390287146603	-0.0407764473958743	0.024150187068733	-0.00254929987629894	0.00252154201708805
GTEX_11WQC_0011_R1b_SM_DO932	0	0	0	0	0	0	0	0	0	0	0	0	0	0	0	0	1	0	0	0	0	0	0.00638151591607717	0.00575707233055858	-0.0297791626172151	0.0377006859234634	0.00153666934421611	0.00180014138194425	-0.00260782084136196	0.000294159462749063	-0.00801216670875391	-0.008904293829666	0.00586331199630954	0.0039253574632512	-0.0136255132127359	-0.0262712938643615	0.00234524733070205	0.00515886777323319	0.00895854019137058	-0.0232619343894626	0.012131673150241	-0.00969176931460623	0.00262879610900928	0.00132081882924403	0.0162956198948791	0.0269378882156437	-0.00724962506727673	-0.00929711731798731	0.0209260342188655
GTEX_11WQC_0011_R2a_SM_DO927	0	0	0	0	0	0	0	0	0	0	0	0	0	0	0	0	0	0	0	0	0	1	-0.00443629890341775	-0.0164038500592964	-0.00175356608691139	0.0108657229740469	-0.000608463012655043	0.00876655635786911	0.00270867466832076	-0.00191581867505736	0.0107567555708378	0.00461551389890563	-0.000136300108180011	0.0105358375257848	0.000479526964020332	0.0140136171542001	-0.0103986557070672	0.0124017694522108	0.00908216806402099	0.0131125595004992	-0.00938212581746514	0.000798944285422506	0.0128948666819856	0.0089179534603182	0.00654218013408387	-0.00544834631227623	-0.0112771267647128	0.00255033780290435	0.00355145265483024
GTEX_11WQC_0011_R3a_SM_DO11T	0	0	0	0	0	0	0	0	0	0	0	0	1	0	0	0	0	0	0	0	0	0	-0.024909077844681	0.0224101476279388	-0.0154380420723275	-0.00430010649920091	0.0432355312041537	-0.023162511063921	-0.0467965342310605	-0.0112643027699301	0.00850753587769045	-0.00933175991022657	-0.00721019649157343	-0.0144323955849424	-0.026884254695646	-0.0221889397394764	-0.00473501746630607	-0.00721749394424017	0.00257631410733384	-0.0028426870481076	0.0231309072668297	-0.0219022698994014	0.0310516495299066	0.00323623614531287	0.0204636418948526	-0.0155711027365116	0.0481875047183131	0.00299649701182165	0.0562682069592894
GTEX_11WQC_0011_R5a_SM_5BC74	0	0	0	0	0	0	0	0	0	0	0	0	0	1	0	0	0	0	0	0	0	0	-0.016636804394266	0.0171944127539495	-0.0152244691573707	0.00634140215573131	0.0176361486879952	0.000246062308802711	-0.0282356387661406	0.00187928197038176	0.00474479106081081	0.0413144435357411	-0.013869162066684	-0.0152219819267884	0.000365629921417446	0.00937733834576889	-0.00682381282767512	-0.0360327959079528	0.0297164876314128	0.0176790862810335	-0.0245920617254951	-0.0136627709328207	0.000711280769868657	-0.0139233194640069	0.044820104790986	-0.0350440723570661	-0.0340522527177318	0.00475200276454819	0.0147571114916492
GTEX_11WQC_0011_R6a_SM_5BC77	0	0	0	0	0	0	0	0	0	0	0	0	0	0	0	0	0	0	1	0	0	0	-0.0264656915216359	0.00612381722995674	-0.0137794898522135	-0.00562727021634984	-0.0375698603244998	-0.00065876598436726	0.0186823459356706	0.0177836015391976	0.0179851844842264	0.00341448219137296	0.0323630525966169	0.0136605175312845	-0.00710020130549775	-0.0290351045744843	0.000925635466221137	0.00601124528116189	0.0110367724833174	0.0238816212718519	-0.0356169274554676	0.0142747090992428	-0.00708125994207518	-0.0068304933467619	-0.0100522179887932	0.0086395691970461	0.0220496350771546	0.0100325373295858	0.00210866840281251
GTEX_11WQC_0011_R7b_SM_5BC7A	0	0	0	0	0	0	0	0	0	0	0	0	0	0	0	0	0	0	0	1	0	0	-0.0271888331686318	-2.6881583475344e-05	-0.00296255731987405	0.00746279712962306	0.0297066463683004	0.00431533592624944	0.00824834313424272	-0.0141430636855368	0.0263010675317152	-0.00648301687083149	0.0170855656504836	0.0285962086544313	0.00370887205532762	0.00204485470348464	0.0148469082215844	-0.000118009173753951	-0.00613155553016171	0.0131731988109222	0.00437331261419846	-0.00250661363716421	-0.00726459708373339	-0.025160498394563	-0.0176383474107463	0.0121683663176825	-0.00877682065143907	-0.0230554835512411	0.0156756946102138
GTEX_11WQC_0011_R8b_SM_57WCH	0	0	0	0	0	0	0	0	0	0	0	0	0	0	0	0	0	1	0	0	0	0	-0.000510584310629072	0.0429690670531066	-0.0339801396122569	0.0160704001698891	-0.0103101845272501	-0.0351668591203994	0.0243538329353737	-0.0181709456796803	-0.0239211470383427	-0.0098537366860486	-0.0168409970300279	-0.0192101493811372	-0.0122499855234574	-0.0092375513943301	0.0242368225640787	-0.00540704486747118	0.0121704592491229	-0.0432965484965146	-0.0115210511947534	-0.0448539142433287	-0.00962970096397031	0.00268031837331277	0.0333696424163378	0.0233322610214576	0.0289710421103338	0.0200861339329916	0.0154068975330547
GTEX_11WQK_0011_R10a_SM_5BC6R	0	0	0	0	0	0	0	0	0	0	0	0	0	0	0	1	0	0	0	0	0	0	-0.0113928378154592	0.0255598948973374	0.0914884700039177	-0.0500035486389212	-0.0174033841946493	-0.0277792748148012	-0.00196743766888654	-0.0204018698797164	0.0083151144429777	-0.0164240605808079	0.0152924610881636	0.015228794993201	0.0043214367304449	0.019632698377977	-0.0151073606014961	-0.0204442287802435	0.0561124353278767	-0.0750663400382352	-0.0332397142893542	0.00641729920012653	-0.0266280967698419	-0.039381033538657	-0.0373523923490312	0.00996680796416064	0.000436933763981369	-0.030788036816859	-0.0310794774463685
GTEX_11WQK_0011_R3b_SM_DO93K	0	0	0	0	0	0	0	0	0	0	0	0	1	0	0	0	0	0	0	0	0	0	-0.00491904115150093	0.0182755470327132	0.0614725279767473	-0.00944954065019663	-0.0179981032017852	-0.0118296936741505	-0.000540688463589388	0.0168823820086224	0.00179774735700558	0.0115414909599957	0.0121338593195336	-0.0027765481026464	-0.00327632990780146	0.00509212979398107	0.00374283098591365	0.0209144727552473	-0.0258765842577149	0.0178728384751316	0.015414870496487	0.00703954759117727	0.0478787258542002	0.0476465168221607	0.0219802239402514	-0.00641894878370769	0.00551362499708318	0.0166116635407159	0.0220561744158049
GTEX_11WQK_0011_R8a_SM_5BC7C	0	0	0	0	0	0	0	0	0	0	0	0	0	0	0	0	0	1	0	0	0	0	-0.0378364408313451	0.0224684425855093	0.0500022118659779	-0.0443321350021682	0.00973051878024956	0.0742187553765098	0.0156046516874437	-0.0167849302142997	-0.0544226718694079	0.0226220371974294	0.00997262348612164	-0.00299724395287852	-0.044379195616092	0.0266387944172315	-0.0298509903792835	-0.029037977717086	0.0420509384331927	-0.032554297981258	0.0216096855307267	-0.0272548281007184	0.072387928216686	0.0551707544274214	0.0353189859909085	-0.0117769126950867	-0.00414736283219474	-0.0574752884186713	-0.00153689775965718
GTEX_11WQK_0011_R9b_SM_5BC6N	0	0	0	0	0	0	0	0	0	0	0	0	0	0	0	0	0	0	0	0	1	0	-0.00310520925743806	0.00779754790000228	0.102066726815444	0.0103622044762561	-0.0205286455346522	-0.0353918003456124	-0.0324280066688808	0.00986908810442763	0.000944884405573247	0.023131944671178	0.0305210439702208	-0.0164211154315557	-0.032982002220455	0.0222515681926198	0.0192904554098679	-0.0502732927926983	0.0337164432817311	0.0581149586793448	0.0115864401458193	-0.00369303693695815	0.065951783383229	0.00176142585996208	-0.0224538404163899	0.0262924684244924	-0.0303800002927249	0.0070398472386816	-0.0359973992735683
GTEX_11WQK_3026_SM_5EQL6	0	0	0	0	0	0	0	0	0	0	0	0	0	0	0	1	0	0	0	0	0	0	-0.00498421553396769	-0.00889288186356471	0.0742174488211746	-0.0689436062681724	-0.00807092931055218	-0.0418882124948537	-0.0447407703761965	0.00310240892142651	0.00457154474429947	-0.00114757797517761	0.00710630864516015	-0.00231210849630721	-0.0217987715270306	0.021403889794551	-0.0215345560259409	-0.00752668362937046	0.0278325320582023	0.0160583575225341	0.00921711312074825	0.00273192793900025	0.0557278068490442	-0.00241639825177444	-0.0189617040674351	0.00367287581302991	-0.0256200523600721	-0.0142682487696657	0.0677121516572149
GTEX_11ZU8_0011_R4a_SM_5BC6Y	0	0	0	0	0	0	0	0	0	0	0	1	0	0	0	0	0	0	0	0	0	0	-0.0370369202613098	0.0683310136203498	0.0655497776210109	-0.0274584113339806	-0.0126852352929297	-0.0159138671987942	-0.0212128726739139	-0.0676163738431897	-0.0418019281135484	0.0369578558584629	0.0218618150328387	-0.0331517428132536	0.0543800165293032	0.0243823091012399	-0.0476261419751557	0.0220532538435578	0.00245929495409134	0.0566233337798703	-0.0574027571666056	0.019128813590723	0.015800302144822	-0.0641379180695192	-0.0278783811850403	-0.0283277010897058	0.055577319827539	0.0316678354410811	-0.0286815631075839
GTEX_11ZUS_0011_R11b_SM_5BC7B	0	0	0	0	0	0	0	0	0	0	0	0	0	0	1	0	0	0	0	0	0	0	0.0179182430908804	0.031514875096035	0.0240919811668596	-0.0166147193760773	0.00223128014565998	0.0145177145791568	-0.0191475463628566	0.0258520411814974	0.0134001039265842	0.0238313100444467	0.0113595738170651	-0.0208812110934739	0.026021952740172	0.0324946248280892	-0.00125298625108852	-0.0139829446745163	-0.0260481231633173	-0.000288025582456683	-0.0066495288408246	-0.0163038682397933	0.0347778800632414	-0.0218390399870093	0.0106260858637551	-0.0118481817522312	-0.041223052364507	-0.0331314897556944	0.012030919050557
GTEX_11ZUS_0011_R8a_SM_5BC73	0	0	0	0	0	0	0	0	0	0	0	0	0	0	0	0	0	1	0	0	0	0	0.0259179818387345	0.00992169229522832	0.0411829445934177	-0.00820841695486238	-0.0357908857300061	-0.00299359910621419	-0.0475891864653607	-0.0335136857321265	-0.00413728596539365	-0.010731142616548	-0.00813273428406469	-0.00107098454742133	-0.0158987413769469	0.00226309248432752	-0.00836443901551662	0.0190870263999915	0.0102578652650451	0.00483669353603094	-0.0222422488278116	0.0151554608901375	0.00765783317567384	-0.0243459312680823	0.00905202404122203	0.00634951820496756	0.0371814068676214	-0.00511593592787737	0.0158467702507738
GTEX_11ZUS_0011_R9b_SM_5BC76	0	0	0	0	0	0	0	0	0	0	0	0	0	0	0	0	0	0	0	0	1	0	0.0279844105723843	0.0358730061509178	0.035863077086222	0.0547107825103024	-0.011331165539365	0.0479231896390447	-0.0108641164105395	0.000769665704632492	0.00610255957653814	-0.0238322976993005	0.00369512882335147	0.003304053209182	-0.0221883890718097	0.0183290332288458	-0.0415200306715502	0.036796736101252	-0.0257311445884951	0.0710764730429067	-0.0255715162013854	-0.0198571565961121	-0.00391805948290527	0.0254951151871416	-0.00888393512957642	-0.0321626901881676	-0.0264048938558317	0.00345624223739242	0.0525270757492877
GTEX_11ZUS_2826_SM_5EQKW	0	0	0	0	0	0	0	0	0	0	0	0	0	0	1	0	0	0	0	0	0	0	0.0262781951958676	-0.0124295900183796	-0.009666435195445	-0.00652251590145891	-0.0113093434313283	-0.0111254754150439	0.0097533374306778	-0.0176065986231383	-0.0167398019985457	-0.0058478316866759	0.0395161995639768	-0.00997974420129111	0.0123707116166097	0.00219699345635895	0.0237957644868037	-0.00738202272994398	-0.0175711012724778	0.0321289496206158	0.0235546882797841	-0.0154566369792298	-0.0158808234095349	-0.00450877139467527	-0.033701506733137	-0.0255264995509495	0.0447881176147949	-0.000128660633021777	0.0336848356046866
GTEX_11ZUS_2926_SM_5FQSL	0	0	0	0	0	0	0	0	0	0	0	0	0	0	0	1	0	0	0	0	0	0	0.0289001776859685	0.0235906543810464	0.0208605375253485	0.0088217494492665	0.0176487147996834	0.0139848109972458	-0.0209406689193838	-0.0025300121167637	0.0182198044354352	0.0120985868577579	0.0212683523963704	-0.0577746800185745	-0.000547858460825794	-0.0392370298112618	-0.0209772981769212	0.000159864538624391	0.0342012912859294	0.0147723395326207	-0.0017248904533746	0.0242299993106718	-0.0210590277431895	-0.00105212069369927	0.0139021978863208	0.00536945418222693	0.00237982908405205	0.0189352615184639	0.0108759627239117
GTEX_11ZVC_0011_R1b_SM_5BC6M	0	0	0	0	0	1	0	0	0	0	0	0	0	0	0	0	0	0	0	0	0	0	-0.0219472102534849	0.0108524169150544	0.0101786390503189	0.0110130060789512	-0.0244621761227746	0.000165024942095849	-0.0286605870727548	0.0146423598708755	-0.0103101674596498	0.0102552557722875	-0.0181829563021967	0.0510000915872508	0.0379890921899792	0.0246953449943732	0.00916310030182534	0.0281154258775935	0.00432561411739392	0.0263154940776508	-0.0155322561901799	0.022586639344075	-0.0213865198158534	0.0122951162221975	0.015361205051313	0.00347234450661235	0.000387628616250448	0.00850675447184337	0.00472556106095888
GTEX_11ZVC_0011_R3a_SM_5BC6V	0	1	0	0	0	0	0	0	0	0	0	0	0	0	0	0	0	0	0	0	0	0	0.00539421203850492	-0.00976960588112142	-0.0151275953161311	-0.0125961145550029	0.00116405342564906	-0.00123442474260355	-0.000860932746750235	0.006969179546508	-0.00166572774538681	0.00421768306972561	-0.00786295320918382	0.00257844555171036	-0.00201657598897133	-0.00148224128972806	0.0018401382514893	0.00192668637896328	0.00981027334013572	-0.00517636593867972	0.0105220797478067	0.012192609145887	-0.0100595707369416	0.00212524382294615	0.00942621349309433	0.0358515088388143	-0.0217512819466053	-0.00390926840904839	0.0111722420698086
GTEX_11ZVC_0011_R4a_SM_5BC6Z	1	0	0	0	0	0	0	0	0	0	0	0	0	0	0	0	0	0	0	0	0	0	-0.0154382398355674	0.020905729184824	-0.0191328346446254	-0.0125222049654917	-0.00177952194163552	0.00972831864089249	0.0043174927589208	0.0146576955389446	0.000367857631115114	0.000805619344876009	0.0338164696399643	0.0100960206786618	-0.0250298409513476	0.00106263275350191	0.000102435476417101	-0.0322667278132408	0.00604631842591402	0.0196457587451433	0.020037399186859	-0.0288914495188537	-0.0104227251778204	0.0336663832080497	0.0263962199576204	-0.0236191929404622	0.00625467102542918	-0.00214975518727189	0.0163010857683822
GTEX_11ZVC_0011_R9a_SM_57WC5	0	0	0	0	0	0	0	0	0	1	0	0	0	0	0	0	0	0	0	0	0	0	0.00758196671670991	0.018756322715064	-9.32714063176e-05	0.0499824140786907	-0.00223276384915541	0.0238037177602409	0.0139530819033341	-0.00985959238047206	0.00228242419840607	-0.0266190595797077	-0.00629779565696498	-0.00374479032982837	0.00167325091914295	0.00809091012726304	-0.00898358162776979	-0.0151845010756468	-0.00886341142948796	-0.0187648319836765	-0.0209029674636141	0.0132096951896903	0.00611564058084411	0.0133952820559493	0.0138459493653615	-0.00913314138097456	0.0239472081750657	-0.0337013639188815	0.0171848082569399
GTEX_11ZVC_3026_SM_59HJM	0	0	0	1	0	0	0	0	0	0	0	0	0	0	0	0	0	0	0	0	0	0	0.00893860397482367	-0.00846821565649744	-0.0363754285722931	0.00901430396771931	0.0106152041740178	-0.00832518728413585	0.00609456140723844	0.00384332027740265	0.00383311651309344	0.000753297066317764	0.00871385491084963	-0.00295659089099191	0.0163088420298008	0.0106602224930324	-0.000953293561734428	0.00323495561411967	-0.0025057848791404	0.00247150286495201	-0.00202641137925036	-0.00731941846153898	-0.0431911909177351	-0.0108518703482003	-0.0203517296488974	0.00491208610031305	-0.00702455077986668	-0.00395636200151188	-0.0256748894357919
GTEX_12126_0011_R10b_SM_5BC6T	0	0	0	0	0	0	0	0	0	0	0	0	0	0	0	1	0	0	0	0	0	0	0.0167650104836716	0.0511254812935315	-0.0260545819544818	-0.0016412962149745	-0.0151289388942158	0.0360185874017492	-0.0289897087122471	-0.00438328677388125	-0.0286174273031669	0.00405677356400576	-0.0139740425765567	0.000650935776218189	0.0024989591984185	0.0319844912227104	0.0578897543401156	0.0246554623194877	0.0139640342241563	-0.00386870182482074	-0.0230863529155505	-0.0457148840742673	0.00678331349810827	0.00234026162499216	-0.00569979320825206	-0.0354902012762846	-0.00823752070245167	-0.0435094876117983	0.0280300816429645
GTEX_12126_0011_R11a_SM_5BC6X	0	0	0	0	0	0	0	0	0	0	0	0	0	0	1	0	0	0	0	0	0	0	0.00224496774813542	0.0227084315203133	-0.0351019286470748	-0.00658151889388259	-0.01261836889299	0.0107038850213592	-0.0228540768580075	0.0019934748535631	-0.00903555372113789	0.0249095146336505	0.017312659667341	0.00396267136193344	0.00386478300971225	-0.011345366185774	-0.0181982142735235	-0.0342215389661625	0.0197656992409001	0.0324063944324913	-0.00818059071835718	-0.0365189703024769	-0.00936969964120798	-0.0126929534700025	-0.0112991500864115	0.02672474421815	0.00137785481177184	-0.0135214092522448	-0.0183150087894644
GTEX_12126_0011_R9b_SM_5BC6P	0	0	0	0	0	0	0	0	0	0	0	0	0	0	0	0	0	0	0	0	1	0	0.026370167580199	0.00639228873977692	-0.0112010977054461	0.047969038782585	-0.00461615036161199	0.0147932246460835	0.0186988360352129	0.0292466674355614	0.0138218138505629	-0.000640518241890692	0.0184743672527671	0.00968357754385911	-0.0223547549326266	-0.0102006671081722	-0.00832828459223625	0.019921517706766	-0.00215697475926022	-0.013225618662709	0.00363171548658257	-0.0192955317510378	-0.00464212129751972	-0.00604440122370728	0.00272774863495937	0.00346923386453827	0.00317454175144751	0.0148611635003443	-0.0846701203122665
GTEX_12126_0926_SM_5FQTW	0	0	0	0	0	0	0	0	0	0	0	0	0	0	1	0	0	0	0	0	0	0	0.00412112488310275	0.00321706943702623	-0.0433104957755249	-0.0149558625541205	0.010739830958689	0.0214404143092236	-0.0104106693609429	-0.00210166496241378	0.00117646464581233	-0.00964026750782875	0.0047801097301534	0.0118609017208523	0.0178401205152503	-0.00841377767445302	-7.33981095106097e-05	0.0126218740489683	0.00985774446297976	-0.0475253060548999	-0.0171166638161961	0.0272039668109211	0.0255092746390813	0.0376317499751249	-0.00173030428972604	-0.0226022716895715	0.00986581798347014	0.0163686948790995	0.00598973196639973
GTEX_12126_1026_SM_5P9JJ	0	0	0	0	0	0	0	0	0	0	0	0	0	0	0	1	0	0	0	0	0	0	0.0379172031995557	-0.0482506496329629	-0.0323596080480946	-0.0186742049612224	-0.0342722561785978	0.0525365406986476	-0.00525895649249528	-0.00297189062709895	0.0136527987413196	-0.00677242376641788	-0.00912454589457741	-0.0581134421328476	-0.0132071395503763	-0.00609985277402474	-0.00938656491230719	-0.0268684938998544	0.0303029914404224	0.042208895807658	-0.0293603090724536	0.0427724489155464	-0.0484035834704572	-0.022797723433656	0.0149345442968078	0.0704488133867278	0.0162303856777955	0.0121220522537896	0.0312145072897714
GTEX_1212Z_0011_R1b_SM_5BC72	0	0	0	0	0	0	0	0	0	0	0	0	0	0	0	0	1	0	0	0	0	0	-0.0197117956961843	-0.00374488368221863	0.00814080651270157	-0.0227665579591191	-0.00918561551050439	-0.00395483298600869	-0.018818875691261	0.0170227248812041	0.00260425764946674	0.00449828794504783	-0.0223712065232832	-0.0174940795106038	0.0135223075972068	-0.0067326470535632	0.0169996206523977	-0.00801165149229096	-0.0174582556333555	0.0114970435934479	-0.00198866867645059	-0.00411971346228027	0.00949285279684075	-0.00482647292799763	0.00536395662071307	-0.0292690599238801	-0.00581534418103013	0.017145906319243	-0.000405513665256259
GTEX_12584_0011_R6a_SM_5NQ7C	0	0	0	0	0	0	0	0	0	0	0	0	0	0	0	0	0	0	1	0	0	0	-0.0616306796172426	0.0262580513400312	-0.0413894217548971	0.00798359612248305	0.064935999388476	-0.0450175109061085	0.0600032150103755	0.048481063851118	0.109001566587258	0.11064555230186	0.0226390640463061	-0.0288605364526337	-0.0387825665869076	-0.0298981799918474	-0.0372369459590033	0.00574275005203967	0.0163818410954413	-0.0123837307809153	0.0808704754771499	-0.00942793055413085	0.0144807761307799	-0.0106476317783964	-0.0285603268442974	0.0187127151190796	-0.0136087009329197	-0.051672956325766	0.0299951010753804
GTEX_1269C_3126_SM_5EGI6	0	0	0	1	0	0	0	0	0	0	0	0	0	0	0	0	0	0	0	0	0	0	-0.0144422568243355	-0.0779305656041256	-0.0165105159400131	-0.00219333695639176	0.0103331489847751	0.0363158537505569	0.0121686944890519	-0.034009808181103	-0.0812874649572562	-0.00118561642337717	0.000636743736004385	-0.0196832558110954	-0.0240982196797092	0.0160361488536572	0.00390210445597316	-0.0225704927117653	0.0233256627077443	0.012732811528622	0.0428707555098478	-0.0827411422816433	-0.000417384788874283	0.0310328879474848	-0.0644644782559505	0.0835211381195268	-0.00422018516814514	0.0110108644392676	-0.0322586564409835
GTEX_12WSC_0011_R10a_SM_5GU57	0	0	0	0	0	0	0	0	0	0	0	0	0	0	0	1	0	0	0	0	0	0	0.0202592923616488	0.0317913727538465	0.0283546914551258	-0.00582780088965388	0.00305047171472914	-0.014133591739788	0.0318454744271661	-0.0467036774061034	0.0128103214979134	0.0214895388817613	-0.0162656023120577	0.00772463678399734	0.0158440665089744	0.00509884973940835	-0.0270344651750515	-0.0277621101177371	-0.00922779366803432	0.00192766616274395	0.00128644722036793	0.0209691323672001	0.0314211578544373	0.0070561533161458	0.0117566936243991	0.0171171230274712	-0.044348705833149	0.0259326389513171	0.0214146760134632
GTEX_12WSC_0011_R11a_SM_5GU5J	0	0	0	0	0	0	0	0	0	0	0	0	0	0	1	0	0	0	0	0	0	0	0.0134463491343578	0.0409938535302422	0.0380785278035614	-0.0198138173024154	-0.032022126550059	-0.00789001534590741	-0.0336326515267328	-0.00147032726862818	0.0251425034298804	-0.0178777768308351	0.0303110849092619	0.0290283266212019	0.0359980506251958	0.0403088238581792	-0.0340319255886281	-0.00820773984644876	0.00150377690333573	-0.0355466403204381	-0.00598695455342088	-0.0189773134545208	0.0206806843168607	0.0112217896169066	0.0196664911528451	0.0442270895451919	0.00844031602847901	-0.0436791321736795	0.0376320507057439
GTEX_12WSC_0011_R3a_SM_5P9F1	0	0	0	0	0	0	0	0	0	0	0	0	1	0	0	0	0	0	0	0	0	0	0.0457047647315	0.0153067979671192	0.00112633186462742	0.0127254479679761	-0.00219461972681621	-0.0393586921921508	-0.0468889999767475	0.0162605881398127	0.00794163606088723	-0.0415788908824173	-0.026979583575966	-0.0305546184181902	-0.0230965624909062	-0.0113282464485377	-0.0589091047518927	-0.00911562031865478	-0.0601938717412901	0.0548285693242427	-0.0170193415750495	-0.0288305419146998	-0.0136050648700153	0.0316354467086893	-0.0281382766214413	-0.00418622561627065	-0.00632877214927523	-0.0551671254064438	0.00675538805155215
GTEX_12WSC_0011_R5b_SM_5CVNS	0	0	0	0	0	0	0	0	0	0	0	0	0	1	0	0	0	0	0	0	0	0	0.00329510286994764	0.00287172079442161	0.0225158221538585	-0.0105847885977703	-0.00401272631666508	-0.00406007216291763	0.0050051493335848	-0.003785973361502	-0.000469236013322246	0.00401734881686469	0.00145135309315034	-0.0049061611275025	-0.00411668695956383	0.0049690394900908	-0.00131455398310457	0.00497090083588281	-0.00226113594961907	0.0112308969953812	0.00249593592711793	-0.00299576923107094	-0.0102337436520628	-0.00844255528472365	-0.0227155651972498	-0.00872774919223471	-0.00426101638187258	-0.00812810738752626	-0.00563665078771708
GTEX_12WSC_0011_R6b_SM_5LU99	0	0	0	0	0	0	0	0	0	0	0	0	0	0	0	0	0	0	1	0	0	0	0.00505152744665869	0.0127772755468482	0.0168955157788643	-0.0156450755260177	0.000448820250628157	0.0133044627236289	-0.00886227211332705	-0.0111835712559962	-0.0165591274641258	-0.00928140280777436	0.0104024026582489	0.0127289191645959	0.00399839742449595	-0.00938532657789895	-0.0215430160379599	0.0072384973154337	-0.00203139415325535	0.00166429927066087	0.00428512454126421	-0.0121170213766396	-0.00171512379266621	0.00377435947233835	-0.0168187439450872	-0.00040017871428915	-0.0105491426149328	0.0105687111615735	-0.00059870834448103
GTEX_12WSC_0011_R7b_SM_5LU9L	0	0	0	0	0	0	0	0	0	0	0	0	0	0	0	0	0	0	0	1	0	0	-0.00347895911031947	0.021848485108061	0.0226145043165549	-0.0128224939221816	-0.01226280688797	-0.00871364286148084	-0.00898173823976709	0.0158531965487155	0.00519327327409053	0.00449628801500762	0.0157296896721343	0.00463848349909318	0.0137230977080939	0.00104387320518239	0.0138356330733473	-0.00249228476259516	0.00278892215530088	-0.0161107885105354	-0.000413224867704865	-0.00226373581908766	0.00746336280245145	-0.0208440768974588	-0.0350773041642974	0.00427539467453452	-0.0166324446366142	0.0143138433943638	0.00956320792509437
GTEX_12WSC_0011_R9a_SM_5GU4U	0	0	0	0	0	0	0	0	0	0	0	0	0	0	0	0	0	0	0	0	1	0	0.0161694459772705	-0.0409036679754858	0.0343101380442744	-0.00974578600859449	0.0154859823355699	0.00534882028646264	-0.00560620923040582	-0.0163136977168877	0.0301868688950204	-0.000425477474553157	0.0198251256844347	0.0177193147228269	-0.0328190172613112	0.0355692580019301	0.00467420745237696	0.00829151747768253	-0.0119406880625298	-0.0316251071149087	0.0415422005041355	0.0349447444654795	-0.0467788271221396	0.00627614416842405	0.0228603374674373	0.0231717263727359	-0.0255080488883876	-0.0114966904897596	-0.027511406671161
GTEX_12WSC_2926_SM_5BC5Z	0	0	0	0	0	0	0	0	0	0	0	0	0	0	1	0	0	0	0	0	0	0	0.0123192315740953	0.00771037260844739	0.0173248659582638	-0.0095631548255169	-0.00329273421008663	-0.000223212284418755	-0.00531551265438389	-0.0188414053475016	0.00581675704334186	-0.00238802833719389	-0.010178377865861	0.0151469119361706	0.00275158732406513	0.00435968956812381	-0.00232345702631877	0.0102130323716822	-0.000685923652638374	-0.00548524605263086	0.00173212983205423	-0.0107248039702682	0.00608220815450115	0.00303949135451672	-0.001154524500099	-0.00914334738060276	-0.0053123726095746	-0.00368874969108038	-0.000584714213045542
GTEX_12WSC_3026_SM_5GCNF	0	0	0	0	0	0	0	0	0	0	0	0	0	0	0	1	0	0	0	0	0	0	0.0263400044096114	-0.0153765640975497	0.0216177494840419	-0.0245515907332586	-0.020146563412922	0.0243828019761409	-0.00918812350671239	-0.0114062649376412	-0.0457643033742818	0.00998621813648028	-0.00047950742466257	0.0163907669940834	0.0194333728578759	0.0224003195976205	0.0200039302446194	-0.0271896681511115	-0.00469338240458669	-0.00410844245235014	0.0464148667607198	0.00811955230992893	-0.00142680590079003	0.0182153382982122	-0.0127368408470742	0.00954372005816643	-0.0214525323282666	-0.0057416093746837	-0.00769329018691374
GTEX_12WSD_0011_R11a_SM_9OSVC	0	0	0	1	0	0	0	0	0	0	0	0	0	0	0	0	0	0	0	0	0	0	-0.0193536776677517	0.00401399891372019	-0.0865049211839383	-0.00988099163016624	-0.00408891536695599	-0.00355076395672957	0.0613647444605185	-0.0607122355458529	-0.0405139020099104	0.0214263124568306	0.00208798016734568	-0.0083366044426449	0.0199125500551776	-0.00286024550870468	0.00885022486836499	0.0287639706102781	-0.0160462017295056	0.0417630997065121	0.0350698655617775	-0.0225758962784689	0.00174792345773589	-0.0760733145951144	-0.0505600519174589	0.0121382931073665	0.00577654213404637	0.00633830658589042	-0.00648685627588664
GTEX_12WSD_0011_R1b_SM_5LZVY	0	0	0	0	0	1	0	0	0	0	0	0	0	0	0	0	0	0	0	0	0	0	-0.0195494822327984	0.0253941651399588	-0.0567232857954434	0.0147434337690711	0.0178371773010224	-0.010578924070709	0.0249690232886568	-0.0542203421047923	-0.0644968565568544	0.0214243559996328	-0.0176030186686163	0.0224766065136284	-0.00493359431676377	0.032278369307856	-0.0256878961376812	-0.0195246391087927	-0.0203277639590416	0.0431055954463197	-0.035570086059034	-0.0444119187044197	-0.0136379305687947	-0.00956475449723393	0.0244333092223236	-0.0212590732931421	-0.00180256693819549	0.00805724534885645	0.0323202738069828
GTEX_12WSD_0011_R2a_SM_5LZWB	0	0	0	0	0	0	0	0	0	0	1	0	0	0	0	0	0	0	0	0	0	0	-0.0312427648774956	0.00941258790042196	-0.0279237386157723	0.0167937322119993	0.0661290488284025	0.0164820627939306	-0.00632211713349583	0.0151923317034554	-0.0413424309347911	0.0115249164521443	0.00229194741893793	-0.00216441303373778	0.00882876698090181	-0.0113420008718042	0.00463495066803591	-0.0533837940727337	-0.0122878022006864	-0.00678535935146666	0.00497522273110675	0.0103163789932925	-0.0133768201464514	0.0317917161077708	-0.000662334456333275	-0.00045671839367267	-0.0174010858874343	-0.0178372223919863	0.0101150302487741
GTEX_12WSD_0011_R3b_SM_5LZWN	0	1	0	0	0	0	0	0	0	0	0	0	0	0	0	0	0	0	0	0	0	0	-0.0333127485646471	0.0313800373858949	-0.0655429032672124	0.0177931840888072	0.0492266289862149	-0.0399155302515209	-0.0957320222344556	-0.0190701937649655	-0.0239288161955072	-0.0705629458658494	-0.120004400097148	-0.00481850618266692	0.0122955944979555	-0.00197205940374137	0.0165322735733261	-0.000530161146753459	0.0204190297848373	0.00957510896612452	-0.00605401079941709	-0.041293531635768	0.0483114162189721	0.029480991973376	-0.0109733584808813	0.0271183856140974	-0.0490002594259884	0.00777937837252945	-0.045247228164164
GTEX_12WSD_0011_R4b_SM_5LZUA	1	0	0	0	0	0	0	0	0	0	0	0	0	0	0	0	0	0	0	0	0	0	-0.0161845135328277	0.0300545034409641	-0.0570472623854666	0.00681355106698985	0.0163723275847206	-0.0137278805862868	0.00462846283324076	-0.0235047960254804	0.00473556125426218	0.0354406223650338	-0.00873784870367477	-0.0403388330285753	-0.00237852392311496	-0.0131022147433702	0.0214426791658678	0.00521586711942942	0.015886939049371	-0.0167924639978686	-0.0146888699625848	0.0689238092237953	0.0473861466991099	0.0115724108313888	-0.0571960357163547	-0.058275157345818	0.0368423010971853	-0.0146413544098013	0.0351036768495593
GTEX_12WSD_0011_R5b_SM_5CVNG	0	0	1	0	0	0	0	0	0	0	0	0	0	0	0	0	0	0	0	0	0	0	-0.0232726502691517	-0.0125564420734085	-0.0319426912161605	-0.0159881871286752	0.00185374444731179	0.0337463132350227	0.0258205982991855	0.0340901003881946	-0.0295844164287869	-0.011123137785985	0.0157202458959322	0.0351427052115476	-0.00847193761285258	-0.0162600694131665	0.0474418607673961	0.0119579998715245	0.0202402751025403	0.00943633629856248	-0.0235415608304688	0.0117447256460203	0.00742207058609157	0.00294987575895398	-0.0032207765243029	-0.0078799292001666	-0.00449762265040055	0.0163986574764206	-0.0250551562495796
GTEX_12WSD_0011_R6b_SM_5P9JU	0	0	0	0	0	0	0	1	0	0	0	0	0	0	0	0	0	0	0	0	0	0	0.00986439421006143	-0.00870829417571878	-0.0613640486184862	-0.0319728129359421	0.0108694243480367	0.0105952121036957	0.0171713161913073	-0.00716418690439229	0.0129960817019012	-0.00394326322231749	0.00763431369772917	-0.00654162546126538	0.0175709330915323	-0.00680794760797209	-0.0174207148793084	-0.0043293461218782	-0.0518179767213486	0.0335930902865403	0.0425758054292789	0.0152280438633591	-0.000377254559065911	-0.0108831720666996	-0.0414245770270237	-0.0754996858986027	0.030744798363213	0.0367169136225156	0.00922472289369687
GTEX_12WSD_0011_R7b_SM_5PNWE	0	0	0	0	0	0	0	0	1	0	0	0	0	0	0	0	0	0	0	0	0	0	-0.0329286315584088	0.00472377382220394	-0.0347672270520648	-0.00888717289118475	-0.0457844804596668	-0.0113806750521823	-0.00674535468994765	-0.00594758873682613	-0.0225553107265325	-0.0406080852101279	-0.0164901085203687	-0.0315225493683392	-0.0253895018486041	-0.0179284275139795	-0.0216561889990704	-0.0107068212113302	-0.00610226537946942	0.0137869532721825	-0.0197330073554014	-0.0526422290107392	-0.0349951928785951	-0.00490012151654451	-0.00375297451767133	-0.000285509372211566	-0.00971181343962098	-0.0258947402970506	0.0155071151212459
GTEX_12WSD_0011_R9a_SM_5GU6W	0	0	0	0	0	0	0	0	0	1	0	0	0	0	0	0	0	0	0	0	0	0	-0.0120043041795947	0.0183470281974954	-0.027330063443427	0.0226417705908092	-0.00590555700076526	0.0190723500694479	-0.00178519137463002	-0.0186776475684823	-0.0157812005557209	-0.000763411021138239	0.00164624079547305	-0.0134629499951169	0.00426454814794087	0.0137900235340213	-0.0029142432659267	-0.0114962438443835	-0.0221190368751502	0.0150409786769672	-0.0172462258684355	-0.00999063985813665	0.00703629645208993	-0.00780046407123581	0.0142285487179697	-0.00758195076870967	-0.00375779753962895	0.00177069818735881	0.010917960701866
GTEX_12WSD_3026_SM_5LZU7	0	0	0	1	0	0	0	0	0	0	0	0	0	0	0	0	0	0	0	0	0	0	0.00218674997894724	0.00593532051171285	-0.0575843086203703	-0.02530445739493	0.0147707531747093	0.0108393473522166	0.0162596120811758	-0.00681087950173915	0.00589010928716774	0.00524320836408536	-0.0196007817625013	-0.00642997623645549	0.0144713901734543	-0.0194561924324813	0.0130864999002828	0.0130476249305634	-0.0208711851698455	-0.0195494848886268	-0.00391989784630536	-0.00125830462841606	-0.0278201301410763	0.00887472010573039	0.042628466437242	-0.0100154503682256	0.0137723085460389	0.0269584942217742	0.00319668027971154
GTEX_12WSD_3126_SM_5HL7P	0	0	0	0	1	0	0	0	0	0	0	0	0	0	0	0	0	0	0	0	0	0	-0.0177322417757872	0.0132591493779169	-0.0509567185965532	-0.00264251556137548	-0.0343396732392883	-0.00225790713086248	-0.0143852283369749	-0.0101381915161643	-0.0230857141844777	0.0109530446369954	0.0175154029045875	-0.00279212628041921	0.00572925499781081	0.00651674639606476	0.0156577232528734	-0.000775339308372203	0.0248081191068862	0.0319248888862759	0.0125507241946832	-0.00847383520443748	0.0177401075255539	0.00304187296694765	0.0147807100461266	-0.0280884862178874	0.0195287354449686	-0.0159253103450095	0.00899316766448189
GTEX_12WSE_0011_R10b_SM_5P9JV	0	0	0	0	0	0	0	0	0	0	0	0	0	0	0	1	0	0	0	0	0	0	0.050470558927734	0.0458112648277071	0.0250078855821141	-0.00519785214628883	-0.0441592227729845	0.0221635400911301	0.00373335717213922	-0.0201121924959758	0.0542186093906976	-0.0274674467112989	-0.061730509399274	0.0214248359060546	0.00585575683179316	-0.0449930593785893	-0.0304121716728937	0.036991365211172	0.0196831394977717	-0.00296940397695974	0.0303803336182066	0.0414618418371511	-0.0103187965671726	0.0418759025642597	0.0601574411519115	-0.012754919543312	-0.0643652443677645	0.0450399496606079	-0.00480744793500949
GTEX_12WSE_0011_R11b_SM_5P9JW	0	0	0	0	0	0	0	0	0	0	0	0	0	0	1	0	0	0	0	0	0	0	0.0348260971548702	0.0187037162842704	0.00517072068942698	-0.00478117943799714	0.0337323405442868	0.035749071911032	-0.00756278733068911	-0.0578770279919085	0.0604310737402893	0.00591766875532081	-0.0114188558239644	0.0274186419851232	0.038044104128116	0.00120098087658323	0.00561545223447362	0.0460842753756462	0.00329510366688868	-0.0419284451788608	0.03510367606762	0.0129935010093781	0.0187727374792509	-0.0441093003490142	0.0462884848684361	-0.0150967359272363	0.0247118283571137	-0.00962692271548034	-0.0146414012588794
GTEX_12WSE_0011_R1b_SM_5GU4V	0	0	0	0	0	0	0	0	0	0	0	0	0	0	0	0	1	0	0	0	0	0	0.0142846933585818	0.00791651524502077	0.00766558696086917	-0.0282476036491297	0.000880714485194799	-0.0197131991116409	-0.0120616451045685	0.0064536751056172	0.009422357527539	6.73990203582144e-05	0.00328722357831367	-0.0145560695658162	0.00512943164207371	-0.00127016215321199	0.00810893229527166	0.00938537302142316	0.0195373506307915	-0.00368917610081897	-0.0120401586757644	-0.0136083734971214	-0.0137351250023003	-0.00747240664421134	0.00138459623389374	-0.00824202441084019	0.00944536193807621	0.00273814944870608	-0.0100057285514027
GTEX_12WSE_0011_R6b_SM_5LZV5	0	0	0	0	0	0	0	0	0	0	0	0	0	0	0	0	0	0	1	0	0	0	-0.0170679682089437	0.00735982134394267	0.00587751021975437	-0.0280891926477506	0.0146352314796799	0.0284884608006439	-0.00116684890996482	0.0123161683193022	0.0105689338088107	-0.00258440554295105	0.00783400924178574	0.02823219075864	-0.0045692015255504	0.000420644350412384	-0.00941031354496534	-0.0183722470239249	0.0149537971445177	-0.00215921645306402	0.0187603558576519	0.0184918360659508	0.00445724245576468	0.0108570978337609	0.0192258679961829	-0.0136829750581851	0.00750184649130237	-0.0130202370923156	0.0228530070578813
GTEX_12WSE_0011_R7a_SM_5PNWF	0	0	0	0	0	0	0	0	0	0	0	0	0	0	0	0	0	0	0	1	0	0	-0.0440673696416781	0.0236891795374395	0.0659594451960383	0.0259175769709252	-0.0174275252641078	0.0410521434285655	-0.0383635502140945	-0.0556092019693952	0.0389665683100516	-0.027944671159926	-0.00456473382418224	-0.0140290910092693	0.0452880157119175	-0.0068217560663817	-0.0911362607355162	-0.00373620036855482	-0.0446959170428284	-0.043108984510903	0.025043070077433	-0.0739300477247507	-0.0836983673680222	-0.00832229626355767	-0.0607311132674832	-0.111930646984818	-0.0328965759450057	-0.0571335234175558	-0.131930350531893
GTEX_12WSE_2926_SM_5RQJ9	0	0	0	0	0	0	0	0	0	0	0	0	0	0	1	0	0	0	0	0	0	0	0.0110273426122343	0.0298456819841754	0.023534766964674	-0.0189722972621263	0.0154458146112377	-0.0172093076299756	-0.00985791131901072	0.00704598009274207	-0.00306891461557709	0.00388417962733634	0.0314926176345927	-0.0315314331036158	0.0284049359577977	-0.0159172508764726	-0.0202476316698039	-0.000181627410646066	-0.0164255628276745	0.00977265795624953	-0.000116281857925293	-0.00461352839154121	0.00373367122910883	0.00216245111457613	0.0130365504138723	-0.00329713465342449	0.00588566749932975	-0.0059329340509413	0.00785363033168746
GTEX_12WSH_0011_R10a_SM_5LZUS	0	0	0	0	0	0	0	0	0	0	0	0	0	0	0	1	0	0	0	0	0	0	-0.00672891158452711	0.01509215361708	0.000447224390849049	-0.0215066007830908	-0.00232476144438146	0.0125407004394119	0.0061708345589709	-0.0116173479902587	0.0168935664030753	0.0195884748550647	0.00135031211266759	0.0114253278311138	0.0105097862890864	-0.0253200697628176	-0.0125660533781328	-0.00764374829255671	0.00289233457392399	0.00221394786353072	-0.000306507134393466	0.00800112309024864	-0.00670748688178665	0.00255251902345254	0.0197031664382894	0.00763399169893534	0.000928199771136366	-0.00436754272609346	0.00880015473977198
GTEX_12WSH_0011_R11a_SM_5LZVM	0	0	0	0	0	0	0	0	0	0	0	0	0	0	1	0	0	0	0	0	0	0	-0.0393658865997343	0.0156220606148149	-0.0140254130319242	-0.0554929587711994	-0.0583138060192235	-0.0176929199028282	0.000305619612065522	-0.0109688472272311	0.0622356398576455	-0.0265264258335769	-0.0235887214896265	0.029332901998831	0.0288754588387003	0.0402035926871187	0.019759207403518	0.00398184251186093	-0.018485705657079	-0.00264858858030079	0.0233546596630804	0.00603987403401175	0.00716883556152714	-0.00201256689819847	-0.00824311759967827	0.00923384639983418	0.0104804939769993	0.0365584383653511	-0.01829675580528
GTEX_12WSH_0011_R1a_SM_5GU5V	0	0	0	0	0	0	0	0	0	0	0	0	0	0	0	0	1	0	0	0	0	0	-0.0239003109477822	0.0313341347099585	0.00339758617745456	0.000837224582042634	0.00184750375101328	0.00102757725201709	0.035652072808288	-0.0254757742365683	-0.0354225264677274	-0.0214223360208492	0.0235567350046906	0.00825933161626051	-0.0462613235913977	-0.0261165726142658	-0.0472861041939567	0.00807224013292913	0.0101001572974723	0.0574600028657497	0.0427706156266191	-0.00275224563516442	0.000854820452624198	0.0472498005085793	0.0500623709821951	-0.0016417026686569	0.00467929811116087	-0.00901818342800407	-0.0348626580404951
GTEX_12WSH_0011_R2a_SM_5GU68	0	0	0	0	0	0	0	0	0	0	0	0	0	0	0	0	0	0	0	0	0	1	-0.027574540499678	0.0124558567368674	0.0284013247690371	0.0119435236500539	0.0137975319078015	0.0273658043870547	-0.0195771320373984	-0.0146685045281849	-0.0206161307405026	0.0217576942439327	0.00834943724705177	-0.00775997533612787	0.0338746262587906	-0.0148826359671211	-0.0315683487932766	0.0314909571649754	0.0113510484396451	-0.0404358294098269	0.0148589744887682	0.0160731211363499	0.0113053067722447	0.00100162083050557	0.0193401384285413	-0.0455525381149901	0.0434297678987174	0.0400248500436119	-0.0161045671739125
GTEX_12WSH_0011_R4a_SM_5GU6K	0	0	0	0	0	0	0	0	0	0	0	1	0	0	0	0	0	0	0	0	0	0	-0.0247120277179492	0.0599079796631556	0.00215066609756633	-0.00236880639136158	0.00533736419938517	0.0848784913517683	-0.0379957446094902	-0.0540498305404804	-0.0738727772185887	-0.00438227557583344	-0.0212591790804415	0.0264822008670853	-0.025499062882339	-0.0150468454091977	-0.0898995549816733	0.0556581122229671	-0.057659913567489	0.00357463013632965	-0.0219183788723435	-0.0121640849694815	-0.0314642414098271	-0.103415891039143	0.020605445895279	-0.00670762824829524	-0.0509710710716014	0.068470948704156	-0.0196759782179497
GTEX_12WSH_0011_R5b_SM_5P9F3	0	0	0	0	0	0	0	0	0	0	0	0	0	1	0	0	0	0	0	0	0	0	-0.0298737891268286	0.019935457384724	-0.0181984528549511	-0.00956875511704098	0.000422929513072016	0.0182016986106847	-0.02240724744237	0.0126328589378094	-0.0155655056768089	0.0463215438683499	0.0165694885312848	-0.0229188850799691	-0.0468621562028151	-0.0146217916363092	-0.0155262555917477	0.0352498177442746	0.0334858120720445	0.0124707833452105	-0.0353565096289915	-0.00022970741343195	0.0253562610158554	0.0365792754673295	-0.00837185197761688	-0.0124511512794219	-0.0151588105828414	0.0115870215681321	0.0365706911573071
GTEX_12WSH_0011_R6b_SM_5P9F4	0	0	0	0	0	0	0	0	0	0	0	0	0	0	0	0	0	0	1	0	0	0	-0.0179359787653048	-0.0134565600735905	-0.0249747509818962	-0.0380330885471143	-0.0164435278879455	-0.0119156892561966	0.0132644345244678	0.014604490640566	-0.00787415834847761	0.0214898776671999	-0.0130862973298264	-0.00351927059428086	-0.00596252702986388	-0.0146168037279371	-0.00824927181184801	-0.00108579726940839	-0.0269302439701719	-0.0170583417877668	-0.0063668898961835	0.0243716000279741	0.0251423795959888	-0.00839544755500715	-0.0417265609432405	-0.0145966359617163	-0.0101344659226378	0.00697492471429686	0.0188175272232732
GTEX_12WSH_0011_R9b_SM_5LZUG	0	0	0	0	0	0	0	0	0	0	0	0	0	0	0	0	0	0	0	0	1	0	-0.00883677347170065	-0.00452993358310971	0.0123008895784026	0.0420369968000938	-0.0123002171558299	0.00306172833487369	0.00102659909880966	0.0300805305288232	0.009591585846828	0.017218928292856	0.0130757177623697	0.00567467971896012	0.00293474944450055	-0.0133465025940927	0.00947378245454468	-0.0101620096512848	0.0183922566547191	-0.00239555435864918	0.00576432122742677	0.0164091878320116	-0.000539504970332364	0.0161544487450128	0.0169827969709317	0.0199941399078058	0.0163166406218057	0.00390846481917696	-0.00556267522782153
GTEX_12WSH_3026_SM_5CVNI	0	0	0	0	0	0	0	0	0	0	0	0	0	0	0	1	0	0	0	0	0	0	-0.0133041402046546	0.00898770999061817	-0.00605070415680211	-0.0305506630038422	-0.00485703622648917	-0.0110597210471237	-0.000142430844007627	-0.00267093571961036	-0.0340309132764592	0.0190481311386639	-0.025432813667167	-0.0105468603231401	-0.000974599398979655	0.00801143453271494	-0.0216908769535674	-0.0154212753155406	-0.00604570580173454	0.00575869448835823	-0.00209250302262092	0.0158100394874125	-0.00136518279065555	0.00571242157184861	-0.000763161515748032	0.00376622457632189	0.0037875092569543	-0.0188836704127063	-0.0119448620506961
GTEX_12WSH_3126_SM_5LZW8	0	0	0	0	0	0	0	0	0	0	0	0	0	0	1	0	0	0	0	0	0	0	-0.0309389700851799	0.00968905523579811	-0.000230891784918707	-0.0445925962056969	0.0277841734826474	0.00825392703927133	-0.0295455362415906	0.00630499711579744	0.00370226414542564	-0.0078693150432643	0.00640054224467765	-0.0140296251504398	-0.00522436500453674	-0.00402997239656725	0.00662376176471055	-0.0376213191805848	0.0294051500582497	0.0333554022331357	-0.0247868228142168	0.00102145758535036	0.0229888900041162	-0.00394980549718188	0.0255978344900096	0.00502420780318501	-0.00246603872338387	-0.0526289467757856	0.0413072136244673
GTEX_12WSI_0011_R11b_SM_5P9EZ	0	0	0	0	0	0	0	0	0	0	0	0	0	0	1	0	0	0	0	0	0	0	0.0298264643607839	0.00121850363581332	-0.0198885366827825	0.00938682360106431	-0.0222693740209298	-0.00531009671207303	-0.00738898297012124	0.0302144158924965	0.00569436010582321	-0.0146099558882296	-0.0673747076578241	-0.0119804028071512	-0.00371703860590604	-0.047448727269781	0.038255411004891	0.028309441032071	0.00763228138748047	-0.0198909796490494	-0.00527179168872703	0.00577196513189029	-0.0156331869098914	-0.000144292517844711	0.0169139036573772	0.0109997010429812	0.0461035844792115	0.0219001963275534	-0.00705058214768633
GTEX_12WSI_0011_R7b_SM_5GU78	0	0	0	0	0	0	0	0	0	0	0	0	0	0	0	0	0	0	0	1	0	0	-0.0137383884776073	0.00125009925901895	-0.00512635720520903	-0.0115806592555417	-0.00658773939880535	0.0143251192255882	0.00670817814221397	0.0186558157677517	-0.00112739016307092	-0.0155114016217179	0.000131333861508522	0.0103391900946057	0.00410413552445162	-0.0150229440592607	0.0191514855647822	0.00359869513059126	-0.0186991481940255	-0.00986910352726296	-0.00164419884631533	-0.0135675029944713	0.00884672721539209	0.00237036406154429	0.00067250909847965	-0.0101226598373251	-0.00980626521499034	-0.00622156753502049	-0.00611497034238521
GTEX_12ZZW_0011_R10b_SM_5HL9X	0	0	0	0	0	0	0	0	0	0	0	0	0	0	0	1	0	0	0	0	0	0	-0.00173046050103087	0.0139856473636434	0.00135775930439481	0.00645941336264045	-0.0096405092110362	-0.00674287463423019	-0.00652400513457286	0.00760662656414707	0.00396523884568373	0.0100784009522009	0.0338145393240626	-0.0108315747403737	0.0010950140497911	-0.00482100928111375	0.0241805148690997	-0.0233778694036135	-0.000307064490659934	-0.0036603682610285	0.0111831384977143	-0.0128009740892122	0.00424620544133998	-0.0147928686398725	0.00717537315260769	0.00111801537755401	2.79364144618612e-05	-0.00711166804604545	-0.00517237186006033
GTEX_12ZZW_0011_R3a_SM_5DUWW	0	0	0	0	0	0	0	0	0	0	0	0	1	0	0	0	0	0	0	0	0	0	-0.0352005435179185	-0.00692833462915681	7.02727784261921e-05	0.00813054651337649	-0.0269930504409431	0.0249718265589849	-0.00865697039354893	0.00493773375082333	-0.0615243065457825	-0.00539064685239098	-0.0185104155214422	-0.0298728419580006	0.0230884049525173	-0.00803238282379645	-0.00962132364748977	-0.0302564893829914	0.0142888034411486	-0.0412406713813501	0.0408081965197052	0.0534051782912974	-0.0185917619529777	-0.0216763130182426	0.00774403399837937	0.0117677876421127	-0.00172577843126842	-0.0146001683647474	-0.00505413191555052
GTEX_12ZZW_0011_R4a_SM_5DUX9	0	0	0	0	0	0	0	0	0	0	0	1	0	0	0	0	0	0	0	0	0	0	-0.032199617860518	0.0142445968995924	0.0141413510572436	-0.00153475714365388	0.0349250282664987	-0.0227178563473775	0.00873179805431129	0.0328210361516205	0.0217090203190961	-0.014302636335957	-0.0292891515049325	0.010835092255134	0.0267302263974342	-0.00461948500185622	-0.00954648164326354	0.0271084146551034	-0.0291531409485575	-0.0130777432905493	-0.0266516536699028	-0.00365210241080532	-0.050516803169494	0.0192616427129508	0.0166368230661247	0.0178776654546099	0.00597708593456832	-0.0148110927429667	-0.0395610556214852
GTEX_12ZZW_0011_R5a_SM_5DUVN	0	0	0	0	0	0	0	0	0	0	0	0	0	1	0	0	0	0	0	0	0	0	-0.0292191348229484	0.00933203544827723	-0.00804548152508565	0.0386414312576635	0.0264971171821168	-0.0225576532505451	0.0157013047902716	0.0103247708678232	0.0139500163909404	0.00713054325521384	0.0300565590148612	-0.0313550355944075	0.00830698181113018	-0.0430271547968727	0.0208657856525366	0.00167885741555038	-0.0034714804156998	0.00635258268881822	-0.0185649003952071	0.0240851571432532	-0.0106300532876599	-0.0479648824027362	-0.0191143394738961	0.00676452394206654	0.0175772775991043	-0.00539911582938592	-0.00736371174479829
GTEX_12ZZW_0011_R6a_SM_5DUVZ	0	0	0	0	0	0	0	0	0	0	0	0	0	0	0	0	0	0	1	0	0	0	-0.0379728142291858	0.0108419655418538	-0.0127572211725672	0.0292358949681047	-0.0510251819368239	0.00148746260710771	-0.0328347717098657	0.0165661806796582	-0.0507616588538135	-0.0227218987837138	0.00869610094052596	0.030291865541817	0.003462588969584	-0.019064657724108	0.0528268842930379	-0.00679907132130271	0.0563482933185317	-0.00450107367699386	-0.0359106102334774	0.0308180620391309	-0.0329259243519268	-0.0204592811179582	-0.0151725874132704	0.0360357387119572	0.00545148879839298	0.0061354881567696	0.0206969844934425
GTEX_12ZZW_0011_R7a_SM_5DUWC	0	0	0	0	0	0	0	0	0	0	0	0	0	0	0	0	0	0	0	1	0	0	-0.0250534739766427	0.023164671671411	-0.01117916788746	0.0418221403702942	0.0155210419550478	0.00381214758359978	0.0129030963499373	-0.035052620967314	0.0493040575953232	0.031649830703824	0.0269199527166802	-0.010415014823076	-0.0107036566787652	0.0121790599485925	-0.00798424273854482	0.0034722789008366	0.00857999306977888	0.0213761264225123	-0.0263728329921621	0.0258553253173231	-0.0240152427682858	-0.0115897618909336	0.0404394310480333	-0.0483687100604423	-0.0170363085112117	-0.0479989631942581	0.0145388951663907
GTEX_12ZZW_2926_SM_5LZUP	0	0	0	0	0	0	0	0	0	0	0	0	0	0	0	1	0	0	0	0	0	0	0.00858958281421721	-0.00077285898063519	-0.0141131642109495	0.0076957270248589	0.00238175313697241	0.00678884935305884	-0.00878712026714399	-0.00361330699742406	-0.00505771565209736	0.0115661646827057	0.0081678985968998	-0.0137317790516405	0.000475270348488771	0.0132425617069444	0.00468675822347034	-0.0024703826556659	0.00692660849830173	-0.00329517061830932	0.0063898509645824	0.013752928582134	0.000728350499487219	-0.003847663166781	-0.0172255668929629	0.000947996393423829	-0.00355076785295128	-0.00155392543773603	0.00283124658837312
GTEX_12ZZX_0011_R10b_SM_5DUWK	0	0	0	0	1	0	0	0	0	0	0	0	0	0	0	0	0	0	0	0	0	0	0.031464310801517	0.0203150614493045	0.00843488830638477	0.00268397704537517	0.0455709223987233	0.0116521290255773	8.07854194409758e-05	0.0317272128759026	-0.0383393620181877	-0.0268676166121326	-0.0304669483771132	0.0319506195557041	-0.00114695302602722	-0.0214037829087143	0.025896773095629	-0.031504385056233	0.0171901495621385	0.0208554575034449	-0.00683719248411159	0.029688676234415	0.00246365191817587	-0.0480416796820103	0.0134857962524045	0.00150610271997966	-0.00630566208343174	-0.00690432978860483	-0.0318928333063225
GTEX_12ZZX_0011_R11a_SM_5DUVJ	0	0	0	1	0	0	0	0	0	0	0	0	0	0	0	0	0	0	0	0	0	0	0.0178876078430668	0.0168058353547163	-0.00286530302832194	-0.0075537204364152	0.000336852569189858	0.00731968591294668	0.014910659541751	-0.00698221830959343	0.00736623814037051	-0.0205989885266435	-0.0136497145455442	0.0103080925229384	0.0159629172758299	-0.00182743444221048	-0.00692257717640876	0.00871505495969685	0.0366501757291146	-0.0101843449301932	-0.00659558144300791	0.0122177941033204	0.0126502635973829	-0.0202917467531626	0.00656080739303901	-0.00069952857059963	0.00494650302925919	-0.00501499925442337	0.0349249227294871
GTEX_12ZZX_0011_R1a_SM_5EQ6B	0	0	0	0	0	1	0	0	0	0	0	0	0	0	0	0	0	0	0	0	0	0	0.0173995809147449	0.0233852086844473	-0.00685737132863109	0.00765381863352574	-0.0122600091135883	0.0176621416405037	0.0206829150652453	0.00383617216275185	0.00221583107503538	-0.0205002550730324	-0.00742933714361771	-0.00782009765987547	0.0115804748275056	-0.0024622669105854	-0.0014488157379038	0.00193910963540927	0.021380668625049	0.00208166152410881	-0.00877634378654552	0.0299862734547533	0.00381466625192378	0.0046016808999287	0.00203372530676142	-0.00402068758431171	0.00474833550302667	0.0410364095169668	0.00580079284966934
GTEX_12ZZX_0011_R2a_SM_5EGLG	0	0	0	0	0	0	0	0	0	0	1	0	0	0	0	0	0	0	0	0	0	0	0.025099990809645	0.0165243401833536	0.00800125257967907	0.0035904423389695	0.000685261950422549	-8.98123648346294e-06	-0.0350483699719573	-0.00376621477137151	0.0133237181672617	0.00322028662706185	-0.0200672285072788	-0.0257723441822337	-0.0123104941151939	0.0209719599183714	0.00195216842338898	0.00111851878153251	-0.0196025721141695	-0.00749929921861497	-0.0243553068933371	-0.0119480955045613	0.0173489851725831	-0.00245974833057664	0.0105489843261634	0.00873030691375536	0.0270132236085766	0.0189112912064298	-0.0026566021383379
GTEX_12ZZX_0011_R3b_SM_5EGLH	0	1	0	0	0	0	0	0	0	0	0	0	0	0	0	0	0	0	0	0	0	0	0.0154613976416801	-0.00570102128400669	-0.00867015401593278	0.00696772412894848	-0.0138293061156018	-0.00401370811267973	-0.000308886192810896	-0.0333683227343285	-0.0130564390962808	-0.00445443398362734	0.0102131916325562	0.0285946205373677	-0.0194099978045029	-0.00399608314167944	0.00294581457102657	0.00616951438882336	-0.0086748338722257	-0.00663106807384627	0.0221245703433795	0.0088944735252983	-0.00163282159891129	0.010745498177521	0.00791944762814365	-0.0216513291484923	0.00950844221952182	0.000752363776938146	-0.00366634261984898
GTEX_12ZZX_0011_R5a_SM_5HL89	0	0	1	0	0	0	0	0	0	0	0	0	0	0	0	0	0	0	0	0	0	0	-0.0115360185955151	-0.0203373062004129	-0.00479773207237721	-0.00508964850636915	0.0198703849370005	-0.00108711474799774	-0.0193847781510551	-0.00126080455329926	0.010832002001158	0.0161266216675894	0.00795488516409714	-0.0125491791261896	-0.0209426341702333	0.000644404622174061	0.00441165017726878	-0.000390059961052426	-0.00927047727164452	-0.0045558474214435	-0.0236745526817916	-0.00241280018875464	0.00445880413606157	0.00834951631914947	0.00772210589180619	-0.00593153147327487	0.000665997839144379	-0.0114170261883224	-0.0204682731836967
GTEX_12ZZX_0011_R6a_SM_5HL8L	0	0	0	0	0	0	0	1	0	0	0	0	0	0	0	0	0	0	0	0	0	0	0.00166950647691043	-0.0242949266944812	-0.00154806994285108	-0.00184240701195509	-0.00376009302147638	0.000830044410850415	0.000769813711828109	0.00316035964258144	0.00622445958738366	-0.000179584680082665	-0.0034163721198554	0.0151976124469061	0.0283887112853583	0.0048392661947921	-0.0224081098424532	-0.00213683895327326	0.0260912317630675	0.0125384089869824	0.00847331868901642	0.0175756936638349	0.0154822651100404	0.00511273477218778	0.0133805280548727	-0.00075881152723242	-0.0150684103385856	0.0241650937093911	-0.00843997684808007
GTEX_12ZZX_0011_R7b_SM_5DUVV	0	0	0	0	0	0	0	0	1	0	0	0	0	0	0	0	0	0	0	0	0	0	-0.0108164998455628	-0.0238859985761451	0.0020076457453977	0.00778861964875263	0.0140289735082544	0.018175944266095	-0.0190760683429174	0.0262370157301604	0.0198789970976646	0.00718418248784139	0.0189604988561032	0.00521894191319679	0.00486053688221638	-0.0120947994970533	-0.010979271732273	-0.0206416653618789	0.018133612772623	0.0150931760292809	0.00220030263216042	-0.0216358530050191	-0.00470114250201053	0.0233290732287764	-0.00244686439208671	0.0147417485041318	-0.00340644016542803	-0.00563288869376048	-0.031102081874074
GTEX_12ZZX_0011_R8a_SM_5DUW8	0	0	0	0	0	0	1	0	0	0	0	0	0	0	0	0	0	0	0	0	0	0	0.0131363448266529	-0.00522286124383712	0.0022083222154406	-0.0116727525854518	0.0122984083458954	0.0178451133166419	-0.0153002859090458	-0.00676640601045671	-0.00448455809139455	0.00940630960143822	-0.00482339929332016	-0.00330085123131425	0.0174950211705162	0.00353834398159402	-0.00536052204031797	-0.0109757110700358	-0.00869410074515383	-0.00569783077330877	0.0068525932979972	0.0241906890525359	-0.0073057706966642	-0.000489735831105593	0.00517621629802224	-4.39094544702791e-05	0.0109756421599441	-0.000740648649610007	-0.0068182462109715
GTEX_12ZZX_2826_SM_5BC6K	0	0	0	1	0	0	0	0	0	0	0	0	0	0	0	0	0	0	0	0	0	0	0.0157616091049971	0.0107154392010993	-0.00806564400230664	-0.00400946380497659	0.00133590372290189	0.00211178880901482	0.00365248840872501	-0.0055709119896422	-0.0232659532617998	-0.0131054633332272	-0.00944219596786196	0.0258355870496087	-0.00360662380410144	0.0133441147250003	-0.000537628309114351	-0.000218310712992567	-0.00363748352092155	0.00744649589698007	-0.0244019757414923	0.000930851900532096	0.00759999441697262	-0.0119671374636982	0.00655973260139088	-0.00219214781503153	-0.00659091936717867	0.00416918650560739	-0.00555753201036107
GTEX_12ZZX_2926_SM_5GCOQ	0	0	0	0	1	0	0	0	0	0	0	0	0	0	0	0	0	0	0	0	0	0	0.0238684061904911	0.00538283851460985	0.00904868415781214	0.00690576671141773	-0.0187616590702894	-0.0134880063573776	-0.00139477452296033	-0.0108684763904806	-0.0256779905639739	0.00287738710267567	0.00946704925684278	-0.0302829913127159	0.00597125490910474	0.0217677767606147	-0.00526746426088764	-0.00804360577904669	-0.00465022847709718	-0.0189450237011444	0.00449171893287638	-0.0107256969351554	-0.00236357648897685	0.00521314365328285	0.00541617152162732	-0.00502177614856787	-0.0205710455310845	0.0130939139549352	0.0200191175155434
GTEX_12ZZY_0011_R10b_SM_5HL7W	0	0	0	0	0	0	0	0	0	0	0	0	0	0	0	1	0	0	0	0	0	0	0.023007208515307	0.0490149808964525	0.00722582706694891	-0.026162042638244	-0.0275454855405301	-0.0108664790035601	0.0112430207044712	0.0192680908025565	0.00571815557151618	-0.0541955158641064	-0.0353094402535994	-0.0177624730992559	0.030128199166426	0.0412107977902664	0.0172254373143856	-0.002010762909108	0.00920357402638965	-0.00334490531283826	0.0290591361265416	-0.021977411634649	-0.0276711384926645	0.0409527793758416	-0.00873656739125552	0.0258901283969335	0.00398236425284228	0.00556298310492273	-0.00816095547971624
GTEX_12ZZY_0011_R5a_SM_5EGL9	0	0	0	0	0	0	0	0	0	0	0	0	0	1	0	0	0	0	0	0	0	0	0.00458984697168294	0.00137817807125567	0.00324288235301681	-0.0249502763324964	0.00607734919095111	-0.000916199273498438	-0.000661175431814926	0.00406405536261027	0.00250271915393579	-0.00554040106214083	-0.000833559348203637	0.00756959225048237	-0.00693648780789178	0.015927258338823	-0.00242024322161835	-0.00539241057968551	-0.00571214702374761	-0.00112623014709723	0.0102938501153528	-0.000287128477994235	-0.00337238218835888	-0.00123100754009541	-0.00788574241738992	-0.00138044059990988	-0.00536759087412936	-0.00165932501732692	0.00824128332236278
GTEX_12ZZY_0011_R6b_SM_5EGLA	0	0	0	0	0	0	0	0	0	0	0	0	0	0	0	0	0	0	1	0	0	0	0.0068741805661293	-0.0243093572865555	-0.00324641357999261	-0.027929705148252	0.00611552033899308	0.0239761130104156	0.00390128713320644	0.00896446161733077	0.00318722999950179	0.0158949626481049	0.00433958808609618	-0.00375250176696131	0.00263915566106293	-0.012458565605781	-0.0108751602890508	-0.00165303905524129	0.0149894082621298	0.00154449128364411	0.00173387278507533	0.0243635982023273	0.0320202316034518	-0.00596946050756073	0.0305413120875822	-0.0285954430564481	-0.0225014527943326	0.015402955785485	-0.0292040518066176
GTEX_12ZZY_0011_R7a_SM_5EGLB	0	0	0	0	0	0	0	0	0	0	0	0	0	0	0	0	0	0	0	1	0	0	-0.00399926655233119	0.00841536370411061	0.00637226466484378	-0.0108258675039086	-0.00400700305835701	-0.00388850161452982	0.0047672057800759	0.00142765934145764	0.00360539403546354	-0.00551086091105972	0.00505186768436882	0.000239498139360622	0.00389895756439266	0.0207985792592097	-0.00845689252640953	0.0125595443054445	-0.00301746371963494	-0.00603750419856561	0.00329444867436621	0.0131161063990263	-0.0134613504001176	-0.00558346092831565	0.00605190798870851	0.0074571680261772	-0.00402874592173175	-0.00746301091658446	0.001945613127745
GTEX_12ZZY_2926_SM_5DUXO	0	0	0	0	0	0	0	0	0	0	0	0	0	0	1	0	0	0	0	0	0	0	0.00800015327104229	0.0215138814797474	-0.00503502876251885	-0.00126049995565567	-0.016101812178967	0.00368940305318919	0.00889624106576346	-0.00540697607366075	-0.0119890379078858	-0.00317079620784046	-0.0153868560481453	-0.0052175532385638	0.00514108661312845	-0.00766166920560981	0.0115805749547369	0.013110938374449	0.0190051084956813	-0.0144938200095631	-0.00927662661619399	-0.00671163144812032	0.00596923218134521	-0.00832342546905599	0.000777508825495039	0.00127139117152591	0.0235084890147296	0.00641828084917029	0.029586439042351
GTEX_12ZZY_3026_SM_5GCOU	0	0	0	0	0	0	0	0	0	0	0	0	0	0	0	1	0	0	0	0	0	0	0.00783663521493451	0.00497328158449623	-0.000638196909097329	0.0015539638680467	0.0134062324209603	-0.00226094920239767	0.00370539339544797	0.00570624520517143	-0.0106635006712317	0.00866281113872539	-0.000790042649932177	0.00965110494251252	0.000691542775189858	-0.00514560041315215	0.0115160421040246	0.016072965835216	-0.00603624530871686	0.00920305246029609	0.00599288274063228	0.00962051206760908	0.00121374629822671	-0.00991060874739705	-0.00612580998185029	0.00180943984991668	0.00890265277843574	-0.00388051887504101	0.000606651274122908
GTEX_13112_0011_R1b_SM_5HL7K	0	0	0	0	0	0	0	0	0	0	0	0	0	0	0	0	1	0	0	0	0	0	0.00225696065587942	0.0213551223616615	-0.0101243358690218	-0.0111847735461844	-0.00389959618948476	-0.0137490036803831	-0.00755978568370428	-0.00448043362688921	-0.00111329549709653	-0.00751100069749905	-0.00142042641346418	0.00622230932210684	-0.00181519384268814	-0.0176157718458811	0.0168286599991151	0.010551120352223	0.0258237387707977	-0.00893649323599871	-0.00615500125427321	-0.0136625898634892	-0.0283800482527285	0.0100026279841303	0.00752134913095235	0.0181015474190311	0.00111763797770028	0.00271507903320197	-0.0135513737401796
GTEX_13112_0011_R3b_SM_5HL9L	0	0	0	0	0	0	0	0	0	0	0	0	1	0	0	0	0	0	0	0	0	0	0.00556230779358205	0.0117718660937442	0.00181874925002881	-0.00980197119533872	-0.00065244738566858	0.00300425129998797	0.00451082011816004	0.0086204343036507	-0.0022904816134888	-0.00833606401922302	-0.00312069083797409	0.000979515456661933	-0.00266473299081304	-0.0057673759317073	0.015654523266569	-0.0201191943514186	-0.0122622598508728	-0.00762872008287449	0.00459084985531259	0.0133397371512253	-0.00413402018508447	0.000478358575061899	-0.00230772787078333	0.000453266219347851	-0.00552476661175879	0.0101059741788402	-0.00249700044148782
GTEX_13112_0011_R4b_SM_5DUXL	0	0	0	0	0	0	0	0	0	0	0	1	0	0	0	0	0	0	0	0	0	0	0.0103164736219663	-0.00877590944628345	0.00384622254572131	-0.0188454271839439	0.0105989615944255	0.00885896330984294	-0.006799601332682	-0.00193104125247228	-0.00463891132902906	-0.0116983520246791	-0.00290491400114775	-0.0115714828651907	0.00891037256436463	0.00621332584118557	-0.00453538988212956	-0.014451946251074	-0.0046059677298708	-0.00311241111935739	0.00565857036568967	-0.0127491082835525	0.00232505397847325	0.00536915105367142	-0.0111120643035496	0.00380247158260284	0.0126432418535397	0.00938055010260126	-0.008483659973175
GTEX_13112_0011_R5b_SM_5DUV8	0	0	0	0	0	0	0	0	0	0	0	0	0	1	0	0	0	0	0	0	0	0	-0.0223936001859045	-0.00564329971324058	0.012726001621777	-0.0274282154498979	-0.0308502926998243	0.00117918962998099	0.0101003021962949	-0.00887987698238694	-0.0386260619173803	0.0296182400943205	0.00348542202857653	0.0319561720900711	-0.00817509055770701	-0.00274496798320946	-0.0101593102100027	-0.0107257947831247	0.0158690353131196	-0.0417342418566143	0.0043070907528288	0.0124524459916434	-0.0125404570332835	-0.00390436515593404	-0.0272266915057344	-0.0212649770716251	0.0188882184791976	0.0224540370025148	0.0264740028780087
GTEX_13112_0011_R6b_SM_5DUVK	0	0	0	0	0	0	0	0	0	0	0	0	0	0	0	0	0	0	1	0	0	0	-0.0101082785076301	0.00665029205914943	-0.00706272632449004	-0.0426000401661313	0.0025138096582553	-0.00104832152953008	0.000144525790002362	-0.00776825190821457	-0.0121911638935672	-0.0275009461794257	4.69060377767151e-05	0.0131833902761068	0.00133348300056336	0.0314822222938808	-0.00221859373672531	0.0158524915973443	0.0240088845215893	0.00960487333651707	0.0026548258467708	-0.0156531753568187	-0.0119145757445636	0.00627241906317943	-0.00483237059698082	0.0114342437148474	0.0162753668026337	0.00668279072626115	-0.0045666383291287
GTEX_13112_0011_R7b_SM_5DUVW	0	0	0	0	0	0	0	0	0	0	0	0	0	0	0	0	0	0	0	1	0	0	-0.00175560535200342	0.00184383206129145	-0.00777544447856347	-0.0362345525946159	0.00293132010348686	-0.00555236889434002	0.028376341667207	-0.00989670959124984	0.00550577122513541	0.00935870785338571	-0.00639025334440977	-0.00402590679674489	-0.00280859882490267	-0.0131055904825252	0.0109861861265039	0.00544115042194284	-0.0186106517591919	-0.0119446014187514	0.0116384082234947	0.00635700605367345	0.00555878071674215	-0.00378486553436805	-0.0213147216891161	0.00435916768971673	0.000141144237387028	0.0170654992291602	-0.00109929856036833
GTEX_13112_0011_R8b_SM_664OV	0	0	0	0	0	0	0	0	0	0	0	0	0	0	0	0	0	1	0	0	0	0	-0.00269591455631451	-0.0201564484080433	0.0164431899223585	-0.0257140753610214	0.00785739562094368	-0.0216719846893676	0.0113683487945039	-0.00109608346958958	0.00231360886353857	-0.00383050232541181	-0.00345694563918472	0.00016998020500297	-0.0150790456545517	0.022605430323705	-0.00199646648167803	0.0313770311396281	0.0126099099122229	0.00764709698829685	0.0125469319416385	0.00452164480969694	-0.0128197338451643	0.00785784108122376	0.0176801817145514	-0.00909735742774227	-0.000453957215795865	-0.000819044153262096	-0.00457763110135131
GTEX_13112_2926_SM_5DUWT	0	0	0	0	0	0	0	0	0	0	0	0	0	0	1	0	0	0	0	0	0	0	0.00432675742519132	0.0166264397012581	-0.00554876712571465	-0.048410423741254	0.000335773884598936	0.00922458827999131	-0.0131013148570891	0.0190286502636821	0.00141323825751791	0.011645634848676	0.023613623251949	0.00461258736256329	0.00409576491967052	-0.012278184508837	-0.0150725112416063	0.0090502975474211	-0.0122120123554086	-0.00513755817348277	0.0157960413974539	-0.0181311875811133	-0.00708421135327612	-0.00657553787875873	-0.00852530332759309	-0.00661858223879796	-0.0292738965795333	-0.00546733401796507	-0.0477193881830476
GTEX_1313W_0011_R10b_SM_5DUXA	0	0	0	0	1	0	0	0	0	0	0	0	0	0	0	0	0	0	0	0	0	0	0.0327018757676011	0.0400904442115038	0.00154634341990134	-0.012155337234392	0.0295141790682934	0.0567764362027353	0.0522787704040491	0.0383259617612295	-0.0222634190666417	0.00787829003421467	0.00391986739390492	-0.0124851416712399	0.031294752761921	0.0247152977702263	-0.0254001350543072	-0.0350800402773697	-0.0110113631718275	0.0308084563556099	0.0463402978159845	-0.00653793065302203	-0.0150366493445541	0.00946073599759943	0.0636856222894935	0.0114075521106566	0.0302018550748358	0.0256166302302726	0.0277903506151432
GTEX_1313W_0011_R11a_SM_5DUXN	0	0	0	1	0	0	0	0	0	0	0	0	0	0	0	0	0	0	0	0	0	0	0.00565966076002534	0.0118350561664475	-0.0153304853854977	-0.00623966145167308	-0.000472049298528379	0.00409331948890335	-0.000763599137126311	0.00167520619630603	-0.0020435615917296	-0.0122854073517157	0.0173678532664761	0.000531784244029671	-0.00163357699118797	-0.0141372770165325	-0.00227938652033583	-0.0195175608279133	0.00657596442179255	-0.0202912435619523	0.0050562351653003	0.00208692261077145	-0.0173308221863001	-0.0133613120967221	-0.0023150713363032	-0.00116032094294263	-0.001053341983694	0.000176335878767648	-0.00211026868163907
GTEX_1313W_0011_R1b_SM_5EQ4A	0	0	0	0	0	1	0	0	0	0	0	0	0	0	0	0	0	0	0	0	0	0	0.0277983887939632	0.0237654301140956	0.00208766650155784	0.00623134932995501	-0.028069333467322	0.0173582166168655	-0.0141817960017445	0.0200326330355416	0.00471098949065793	-0.00429727559233403	-0.047682875282684	-0.00850613930380528	0.0261851865092607	-0.0396814203409464	0.0007948752331817	0.00396511694238438	0.0256414086376168	-0.00105412899268125	0.0233617253934201	0.027432735425847	-0.00474256221292368	0.00748476770268455	-0.00508330683117397	0.010291052276777	0.000267001724835673	-0.0262926970143715	-0.0111018563945096
GTEX_1313W_0011_R2a_SM_5EGLF	0	0	0	0	0	0	0	0	0	0	1	0	0	0	0	0	0	0	0	0	0	0	0.0478746427908562	0.0118057222066627	0.0153263698872821	-0.00138913833460251	-0.000767634317020882	0.0228419701188327	-0.0495347825205877	-0.0417956294489205	0.0456063899315143	0.0525504378013817	-0.0696598337803436	-0.00943292915635839	0.0128352375286889	0.0160332367419294	-0.000146993407623367	0.0121833813347509	0.0227252152407088	-0.015515398311175	0.0708658533642228	0.032454462401098	-0.00105713539026535	0.0437549086814123	0.00615875487819526	-0.0542305204922265	-0.0267630449472418	0.00142100919659977	0.0461511500288006
GTEX_1313W_0011_R3a_SM_5EGLI	0	1	0	0	0	0	0	0	0	0	0	0	0	0	0	0	0	0	0	0	0	0	0.0343355817413397	0.0239854066824644	0.00630561692293217	-0.0121054519367575	0.0873072277927483	-0.00255478614415323	-0.0234338435293127	0.0260687051032061	0.0453781416783152	-0.0343825262383744	0.0076703517034731	-0.0276419067157821	0.0318471968512454	-0.0398930166591845	-0.00932213282385771	0.0226770371960338	0.0664446747443882	0.0468597374185962	0.013574809356754	-0.00709468735162793	0.0121466979531559	-0.0139061103835824	0.00949318325269597	-0.0106220354412621	0.0283730735823669	0.0058009674435599	0.000350330648684269
GTEX_1313W_0011_R4b_SM_5KLZV	1	0	0	0	0	0	0	0	0	0	0	0	0	0	0	0	0	0	0	0	0	0	0.0193680468093076	0.0086802260196822	-0.0149848825685001	-0.0194249924904461	0.0110135093912528	-0.00342741211522937	0.0296298290110641	-0.010356229789989	0.00826411150862181	0.0303624670695268	-0.0111027250637908	-0.0143459538653036	-0.00521991638874604	0.0199840394660628	-0.0093792091596015	0.000773347542903064	0.0138304226212236	-0.00291895231669349	-0.00236104320440732	0.0190040596945352	0.0186835135958305	-0.039767191541503	-0.0146178519617999	0.00964741045035408	0.0140048795807124	-0.0100380285431029	-0.00525622894154862
GTEX_1313W_0011_R5b_SM_5L3EP	0	0	1	0	0	0	0	0	0	0	0	0	0	0	0	0	0	0	0	0	0	0	0.000502552012991982	0.0203228790591117	0.00943654824430367	-0.00938218836952831	-0.00716707908325161	-0.00864001739504145	0.0095718880206073	0.000689130530812881	0.00778665445681505	0.008438321726823	0.00135460865382929	0.0222242043562382	0.0124626195608159	0.00680946879918013	-0.0179547668392785	-0.0141375225098575	-0.0185110692155971	-0.0021595174476971	-0.00532618806294233	0.0136214927972318	0.00285838661526121	-0.010084235724361	-0.007861798846282	-0.0186685665907226	0.0153084284387908	0.00785463377782893	-0.00695989947858905
GTEX_1313W_0011_R6a_SM_5K7XO	0	0	0	0	0	0	0	1	0	0	0	0	0	0	0	0	0	0	0	0	0	0	-0.00100230122182281	0.015251425090037	-0.00162681721267443	-0.0307005946347808	0.00260601923928325	0.000366096934761234	-0.0123182346405834	0.00828888727081914	0.00724248581285662	-0.00223894266186201	-0.00394129784929198	0.0121112610800462	0.0152118759438556	-0.00856870375781198	-0.00639163365493633	-0.0129633197628131	0.00287081538304372	-0.0115443862252141	-0.0142823059851771	0.00358174734077899	0.0113558479429702	-0.00737544469614443	0.00788131621912295	-0.0259688580732153	0.00611403752509746	-0.00546962653300901	-0.0186987637180566
GTEX_1313W_0011_R7b_SM_5DUWL	0	0	0	0	0	0	0	0	1	0	0	0	0	0	0	0	0	0	0	0	0	0	-0.00608164058781684	0.0346812680056025	0.00900046409768078	-0.00813726319636944	-0.00649629285989713	-0.0211546805368417	-0.00252300652322593	0.00729524772804798	-0.00864157539207202	0.018143091251909	0.0227292804182126	-0.0255618102963828	-0.0110506400089813	0.0216929925758024	0.0439248210413099	0.0089656104366881	0.0147669740603537	-0.0110967317318082	0.00689408957738724	-0.0327584861470159	-0.0092129381451762	-0.0158626558918624	-0.023089683988255	-0.0391680870752073	0.0496917828469495	-0.0553777463744145	0.0111584680556531
GTEX_1313W_0011_R8a_SM_5DUVM	0	0	0	0	0	0	1	0	0	0	0	0	0	0	0	0	0	0	0	0	0	0	0.0169144088236434	-0.00730436147949879	0.0001090801829528	-0.0212050441756676	-0.00892366974044107	0.02516024713038	-0.0109233438116459	0.0195708835837447	0.00244102974740703	0.0392150195228381	-0.00651807875545437	0.00906699907213736	0.00785637443527928	0.0172481180942245	0.00333488203411165	-0.0211915202556087	0.0223619306374119	-0.0367434137983621	0.0205595283128291	0.0181387302971416	0.00564366365705662	-0.00888614454181821	0.0138431977963961	-0.013491137318747	-0.00444610596742412	0.00626142758077433	0.0150018177629406
GTEX_1313W_3026_SM_5LZUZ	0	0	0	1	0	0	0	0	0	0	0	0	0	0	0	0	0	0	0	0	0	0	0.00917103437250095	0.00661834645968465	-0.00470592630624127	-0.0149194723269871	-0.00938665642951344	0.0109464358845056	0.0105098759986154	0.00186347640677309	0.0053214133206859	0.00201200567338774	-0.00913248928993368	0.00653340450438249	-0.0099773206225973	0.00176141226720536	0.0042390832917931	0.00816069660070319	0.00392420582040282	-0.00160303632768204	0.000702874918542	-0.00108239113524351	0.00870534863155264	0.00306492632651285	0.00316660290758632	-0.0061285124944379	0.00500236502652905	-0.00208173798235383	0.00245998536168909
GTEX_1313W_3126_SM_5LZUI	0	0	0	0	1	0	0	0	0	0	0	0	0	0	0	0	0	0	0	0	0	0	0.019316314853194	0.0333480153427269	-0.00376330995221526	0.011658187394306	-0.0296776771958711	0.0164127233727278	0.0280906636707853	0.0369925311100783	-0.0157216653172945	-0.0121341997558961	0.036249835419203	-0.038876384448813	-0.0062710679293398	-0.0385613907651321	0.008022466470809	-0.012408251791786	0.0353612185080995	-0.0170334124734604	0.00355244046257323	-0.0531438123153925	0.0105810158788909	0.00249921556128431	0.0255711699739283	-0.0206905049919819	-0.0304955339112313	0.00466861977986589	-0.031926545446507
GTEX_131XH_0011_R10a_SM_5EGLJ	0	0	0	0	0	0	0	0	0	0	0	0	0	0	0	1	0	0	0	0	0	0	0.0172085770635294	-0.0109704901272396	0.0104952020603755	-0.021129670533584	-0.0100231443318097	0.00760451233916721	0.00707784644827133	0.0154736196472628	-0.00137278944671951	-0.0178494813223146	-0.00758551894653604	-0.00913998655969664	0.0324411998853311	0.00341786083134758	-0.0028428039722005	0.00181007375650748	-0.0113495619156312	-0.00227938041296192	0.0209029743231314	0.00297356834144079	-0.0192476268823657	-0.00483312891745861	0.00284866778901858	0.0149034955500711	-0.0148967704450516	-0.0081942394976979	0.00123017455592586
GTEX_131XH_0011_R11a_SM_5EGLN	0	0	0	0	0	0	0	0	0	0	0	0	0	0	1	0	0	0	0	0	0	0	0.00874358566417819	0.0174886955831162	-0.00395841140571149	-0.0470262098267071	0.00592421040681678	-0.0081479617611234	-0.00867522583700537	-0.00614315239444457	-0.00401737355462469	-0.00370840852612435	0.00260171190599189	0.00261261095447145	0.018848513749238	0.00248978445139665	-0.0121610934252633	0.00390444528343233	-0.0173857768170264	-0.00712900213269673	-0.0153990286855772	0.0375434902782295	-0.0236934976640905	0.0216183083939007	-0.0188498751039717	0.00832977462519174	-0.0157877708255164	-0.00256214123862232	-0.0253423105848201
GTEX_131XH_0011_R1a_SM_5DUWA	0	0	0	0	0	0	0	0	0	0	0	0	0	0	0	0	1	0	0	0	0	0	-0.00401859142652395	0.0136554975398866	-0.0045180335026373	-0.0468499975336832	0.0101983306151673	0.00465720834764669	0.00840769153848748	0.0152199563123908	-0.0105656143967879	0.00613168357355735	-0.00799858572120513	0.0104017458812975	0.020233982911108	-0.00863104099628047	0.0151115489397078	0.0025643511295228	0.016384826435454	0.00388691455740535	-0.00609019587129541	-0.0309786529008765	-0.00923093798526396	-0.0070015376941523	-0.00162810861716011	-0.0174923720117602	0.0229760164410565	-0.00871283898663838	-0.00565133897923184
GTEX_131XH_0011_R2b_SM_5DUVY	0	0	0	0	0	0	0	0	0	0	0	0	0	0	0	0	0	0	0	0	0	1	-0.00980228493319109	-0.0123939731914972	0.0116414846901848	-0.00782890984349838	-0.00161928656883365	-0.012052787982867	-0.00649245877441953	0.0115851758326775	0.0110806696140337	0.00791049238497102	-0.0150233003257653	0.00795339794011313	-0.00306741634372199	-0.000556880057637247	-0.00341583722605923	0.00189282817712137	-0.00233132947093237	0.00810014199561907	-0.00178604211368153	-0.0119959326027194	0.00923960969944152	0.0119758649104702	-0.00721353599313713	0.00983599810202281	-0.000224437398375978	-0.00613021007579975	0.00461821396659485
GTEX_131XH_0011_R3b_SM_5DUWM	0	0	0	0	0	0	0	0	0	0	0	0	1	0	0	0	0	0	0	0	0	0	0.000374419413801052	0.0290287845961423	0.0185384480045531	-0.0249534916674609	-0.00213241670118027	-0.00319440588776566	-0.000641953805443884	-0.00921631451947508	-0.000116513682407371	-0.00903255523787016	0.00612820429848851	-0.00685643366176268	-0.0164675032837736	-0.00949896680698473	-0.0237492654569009	-0.00397159735438197	-0.0279932104926341	0.0015856323121117	0.0131241859479596	-0.00295171027743919	0.00708082246427803	-0.0572648612423565	-0.00196558716778051	-0.00551900661394583	-0.0299087998157612	-0.00450963568202797	0.00322823491332245
GTEX_131XH_0011_R4b_SM_5DUWB	0	0	0	0	0	0	0	0	0	0	0	1	0	0	0	0	0	0	0	0	0	0	-0.00800429579340759	0.0118056782014708	0.00592206618753221	-0.0194656922790622	0.0125873813969949	-0.0133162546662369	0.014047267799373	-0.0151652080468562	-0.0153515995535549	-0.00272237578351062	-0.00871216738412017	0.00309811664358108	-0.00584581859940207	-0.00438713177917253	0.00183534083673007	-0.00888312484834735	0.00884674730269808	-0.00370044022951957	-0.00137549745220758	-0.00639818052458435	0.0148221830363758	0.00584655888959451	0.0133309202657224	0.020311646288792	0.00308110386859843	0.00520414675036983	0.00809750394988972
GTEX_131XH_0011_R6a_SM_5KM2G	0	0	0	0	0	0	0	0	0	0	0	0	0	0	0	0	0	0	1	0	0	0	0.0049934449705744	-0.00463268322443317	-0.00221044703280891	-0.0556227661013083	-0.00323494763986325	-0.0312339557773796	0.0171172882764134	-0.00726180103392987	0.00290411830629393	0.00826071107018673	0.0171130107657947	0.000639250664090018	0.0172006297726547	-0.00314918353793918	-0.0314143097621454	0.0136031464034596	0.00898709767529745	0.0241791499677351	0.0140778843528877	-0.00119751872561766	-0.0308955993219173	-0.00650915754161976	0.0132731151819488	0.0212067820016779	-0.00592542890249718	0.0309073200518465	-0.0299042426502038
GTEX_131XH_0011_R8a_SM_5EGLL	0	0	0	0	0	0	0	0	0	0	0	0	0	0	0	0	0	1	0	0	0	0	0.009685794942672	0.00950067930082719	0.00292944418773643	-0.014395302102984	-0.00318431517083899	0.0033860643212258	0.00344981195423149	-0.00123500341212449	0.0143633256627928	-0.00893317240731897	0.00425158167298678	-0.00717995955528216	0.00159162279655011	-0.00516874402241374	-0.00725133313906626	-0.00683400892347491	0.00861081048517026	0.00286229251699572	0.000840801577397094	-0.00938483905042505	0.0101015716441029	-0.00663079397113444	-0.00018074508918946	-0.00947990410623404	-0.00706065423557177	-0.00549131137132186	0.00369133826285483
GTEX_131XH_2926_SM_5LZU4	0	0	0	0	0	0	0	0	0	0	0	0	0	0	1	0	0	0	0	0	0	0	-0.00297599078320283	0.0138087640782265	-0.00928905273504727	-0.0667440689408903	0.00473293793643819	0.0111009198457709	0.0610131325320413	-0.0206861980880721	0.0502324874297103	0.0113730842369029	-0.0226581232803036	-0.00749503646658277	-0.00432175415712655	-0.016200472750729	0.0371859913947247	-0.00676364578755114	-0.0377089348259472	0.00489957565830686	0.0345943993599973	0.0457976511151832	-0.0480750304932444	0.0081274707295112	-0.0178274738881983	0.0238453053699574	-0.0266783190792682	0.0374949302348438	-0.00822490143636186
GTEX_131XW_0011_R10a_SM_5DUVA	0	0	0	0	1	0	0	0	0	0	0	0	0	0	0	0	0	0	0	0	0	0	-0.0459764974902609	0.0462854645803439	-0.0269830525392875	-0.00899291488132934	0.00697957577104123	0.0256793429166581	-0.0605845364838993	-0.0649268593201167	-0.040899504607429	-0.00763277146793643	-0.0677065526723393	0.0357522935644799	0.00896507024490161	0.00325946338707277	0.00157982627300268	-0.0317053355951214	-0.0131359729846257	-0.0222529667089692	0.00135534285226838	-0.0460530332479772	-0.0133724916413191	0.0734512281057501	-0.0977700469847367	0.0261399075149648	-0.00173544189312547	0.0522271237504591	0.0371192253598547
GTEX_131XW_0011_R11a_SM_5DUV9	0	0	0	1	0	0	0	0	0	0	0	0	0	0	0	0	0	0	0	0	0	0	-0.05166936529947	0.0403312878168587	-0.0263527992789461	-0.00354317549382485	0.0218238429723344	0.0804166879012198	0.00537387567071154	-0.0978185545308884	0.0568431070397236	0.0807958077641314	0.0533056180665615	-0.0578169527413559	0.000857283767558691	-0.00239680890520974	0.0186902154350356	0.0386603023498897	0.023123790770619	-0.0255732024308493	0.0291488412193286	-0.0486371119864453	-0.00643617590521749	-0.0155537844251555	-0.0144961056984264	0.0236320601356064	-0.0907818349596703	0.0473306032736146	-0.000760547515748257
GTEX_131XW_0011_R6b_SM_5K7XY	0	0	0	0	0	0	0	1	0	0	0	0	0	0	0	0	0	0	0	0	0	0	-0.0666726700721817	0.0394007606011841	0.0026018156190624	-0.0264055113632045	0.105882206835654	-0.00787448786122228	0.0500223536045567	0.00681168357707455	0.00828610666929817	0.0080608335745453	-0.05617868730867	-0.00981432149196843	-0.0419850968964149	0.0394006925451258	-0.0350952903623584	0.0548882601739828	0.0539560185305567	-0.0568844899710338	-0.0327424453237185	0.00430406465462121	-0.0209954963798554	0.121164987913612	-0.0538725459191557	0.0149749862928686	0.0095766433267325	-0.0311486200367609	0.0109296866075229
GTEX_131XW_0011_R8a_SM_5DUWY	0	0	0	0	0	0	1	0	0	0	0	0	0	0	0	0	0	0	0	0	0	0	-0.0462885990739041	0.0225717894337681	-0.0118732957552792	-0.0227803528431187	-0.0104610928225132	-0.0471784113274895	-0.043315693144149	-0.0319898231317996	0.0381211656818203	-0.044512634186699	-0.0642560532754055	0.054792543698571	-0.0485935393949316	-0.00013273402365413	0.0152655269052153	0.0270535116222917	-0.045489367943795	0.0578292130512595	0.0154618354777999	-0.0549397121498449	0.0237090770890638	-0.0819420707149583	0.0163325303438928	-0.00507795704439952	-0.0237725309991339	0.0104743471351941	-0.000553499928498563
GTEX_131XW_0011_R9a_SM_5N9EO	0	0	0	0	0	0	0	0	0	1	0	0	0	0	0	0	0	0	0	0	0	0	0.0252462332702368	-0.0399061010680359	-0.00218679706977026	0.0334691503109663	-0.0182745945198321	-0.0396660345887602	0.0181163318437703	-0.00245607857300568	0.0453409811620743	-0.0323172854143655	-0.013662676410931	0.0112486852306752	-0.0095542741810736	-0.0856994908455911	-0.0235131911570718	0.0362047657366024	-0.0279592091237037	-0.00220414877998463	-0.00581442961525603	0.00492030175022705	-0.00673317058737825	-0.0718230676824488	-0.00504819258888798	-0.0144151610194795	-0.0439452047533673	-0.0303403722283466	-0.00822496549231865
GTEX_131XW_3126_SM_5LZUC	0	0	0	0	1	0	0	0	0	0	0	0	0	0	0	0	0	0	0	0	0	0	-0.00441060240724571	0.0270553240276897	-0.0183210272278811	-0.0173858172030649	-0.00413030713270453	0.0317898285458491	-0.00962975348640281	0.0182315994341417	0.030408802511261	-0.00163567609842267	0.00124629492927989	0.0228055452498491	0.0236576524015392	0.00675756981500333	-0.0103999059285966	-0.0374776571142229	-0.013587556251047	0.0164319832749529	-0.0225764804661479	0.00587787713409208	-0.0294627654449479	0.0171482079972492	0.0250791305827114	0.00615865315447228	0.0256027222664203	-0.0262734437762154	-0.00853716951955394
GTEX_131YS_0011_R10b_SM_5EQ5N	0	0	0	0	1	0	0	0	0	0	0	0	0	0	0	0	0	0	0	0	0	0	0.0238613171395644	0.0195494737341654	0.00768072090080412	-0.0248112352531355	-0.0147262870946892	-0.0115284985750026	0.0127067685567844	-0.0292114538943678	-0.0059202138721613	0.0124734484644967	0.0063883637006259	-0.00489795191358063	0.03450168213482	-0.0272067773471381	0.0116615596453851	-0.00175890837295751	-0.0125621414723534	-0.0130999043875986	0.0258911386146947	0.0198216189896251	0.0125800242946	0.00688231446630852	-0.0280186105737061	0.00958854246901462	-0.0068856001200519	0.0128468071138589	0.033841375141082
GTEX_131YS_0011_R11b_SM_5EGLM	0	0	0	1	0	0	0	0	0	0	0	0	0	0	0	0	0	0	0	0	0	0	0.0206137644830691	0.0163653840471933	-0.00854306359908933	-0.00973764829368245	-0.00118007346262204	0.00929082635760732	0.00242167526299797	0.000971883136505702	0.00756699935648651	-0.0124680206800739	-0.020805769201207	-0.00750543994951869	0.0301855569465483	-0.0122078520571401	-0.0205705953335487	-0.00817225495572903	0.0300155533827435	0.000915924773740187	-0.0248560811826788	0.00621120428087226	0.0146630902062378	-0.0179668905153533	-0.00710138276023585	-0.00654797635719737	0.00513279304061267	0.00247507941238493	0.010653255284258
GTEX_131YS_0011_R1a_SM_5DUXC	0	0	0	0	0	1	0	0	0	0	0	0	0	0	0	0	0	0	0	0	0	0	0.00198214173005102	0.00377229013054917	0.00862389490071233	-0.0271649050105686	-0.00291767200733443	-0.00142178190931868	-0.00858264884585229	0.0114979012363068	-0.00837060473586356	0.00175626070852439	0.000594489619175429	-0.00326223508257371	-0.00954462462702189	-0.0104185631235802	-0.00948773169182333	0.00185131657746014	0.00214122315341297	-0.00122758280272861	-0.00307252409356738	-0.0108293238735959	-0.00462184751736045	-0.01593666220559	-0.00424204238916088	0.00790292887327699	-0.00216156190991198	-0.00945877807260147	0.00309035941444721
GTEX_131YS_0011_R3b_SM_5DUXB	0	1	0	0	0	0	0	0	0	0	0	0	0	0	0	0	0	0	0	0	0	0	0.0179264342900001	0.0243479647549643	-0.00273504971742989	0.00850077175652568	0.0145158908399616	0.0418988044072106	0.0235109820024915	-0.00895724591354076	-0.00854101102700324	0.0129274556426001	-0.0186482282554952	0.0388606323852964	-0.0211005048758825	0.00417421790060823	-0.0251026291588499	-0.0469547012084423	-0.00750194400523562	-0.0412024537845535	0.0148518213958963	0.0309251427161706	0.00977669063263383	-0.0363418157945231	-0.0239317606130507	0.00674674998534602	0.0431995368369715	0.0240496593029952	-0.0106278555035687
GTEX_131YS_0011_R4a_SM_5DUVL	1	0	0	0	0	0	0	0	0	0	0	0	0	0	0	0	0	0	0	0	0	0	-1.23737239467427e-05	0.0270921235600988	-0.0110019082068858	-0.027603361336557	0.00235712504444053	-0.000320005048195239	-0.0656916356915478	0.00315153707571148	0.0244411252982006	-0.000707832952572266	0.0245571008489164	0.0235809598087085	-0.0103230416559295	-0.0191748340222108	0.011839465595474	-0.0329913791216513	0.000931206656750574	-0.0100086358507435	-0.0267424711971126	-0.0133419390321651	-0.0630235547518485	-0.0164619789063878	0.0128463621636466	0.0173607300905749	-0.0180191846478596	-0.0212060698130426	-0.00416214649579284
GTEX_131YS_0011_R5b_SM_5K7YB	0	0	1	0	0	0	0	0	0	0	0	0	0	0	0	0	0	0	0	0	0	0	-0.00736030530359522	0.0202974608350252	0.0111216369571556	-0.0181083631107152	-0.0148020827187972	-0.0157701199044729	-0.00919749261291275	-0.0153784679511908	-0.011361269642471	-0.00515865993768653	0.0180203048356701	0.00233176750947338	0.00047735154391088	-0.0052104571836863	-0.0404129818359962	-0.00903198868455997	-0.0041943989963204	-0.0248631044546986	-0.00968002075763818	0.0140724845543308	0.0273255199200439	-0.0370323414666287	0.00567781798510837	-0.0196513762396803	0.0251282790532052	-0.0393523100721044	-0.00928613107971704
GTEX_131YS_0011_R7a_SM_5IJDA	0	0	0	0	0	0	0	0	1	0	0	0	0	0	0	0	0	0	0	0	0	0	0.00609769048702736	0.00496501111962228	-0.00246821513790897	-0.021298406007245	-0.0102460031580197	-0.00785158216147046	0.0115390773742784	-0.00491291366297753	0.00460972930253423	-0.0118544787864431	-0.00201701693269368	0.0106431910932087	-0.000362600396954866	-0.000971370939533228	0.00179743961382351	-0.0065474632874974	-0.00185841066152131	0.00669098886337205	0.000960291094944136	0.00926898062181352	0.00376716685330852	0.0142843814321204	-0.00403191733062825	0.00076074057950441	-0.00251971733015776	0.00404483148403085	-0.00707202871936021
GTEX_131YS_0011_R9b_SM_5EQLY	0	0	0	0	0	0	0	0	0	1	0	0	0	0	0	0	0	0	0	0	0	0	0.0227670390802747	-0.0142121026522532	0.0215865748928409	0.00558499756513461	-0.00535969038701708	-0.0102756573889155	-0.0102905072746007	-0.0148473815360719	0.00938562953788611	0.0152803375585356	0.0110786221605965	0.0126098573693858	-0.00515609767670182	0.0013119490699048	0.00221585390990801	-0.0331844759268803	-0.00946497192819327	-0.00367685066782043	0.00923503022359167	-0.0171468895769001	0.00629062467905438	0.00810266614022582	-0.00462107921211046	-0.0242472438264376	0.007830195148721	0.0164830454723622	0.0228678100397535
GTEX_131YS_3026_SM_5EGHY	0	0	0	1	0	0	0	0	0	0	0	0	0	0	0	0	0	0	0	0	0	0	0.0248065481712352	0.0210186293488049	-0.00942869604948157	-0.021951021910036	-0.0480420120217515	-0.0020902361408274	-0.0126789194871905	-0.0133739638117095	0.0192167978761342	-0.00490220896639045	0.00506626419665708	-0.0347039297613278	0.00296889260736981	-0.0145628110200956	0.00280502170428571	0.0203853366769893	0.0363306210036648	0.029527299437589	0.00114966454132703	-0.0107009452958014	0.0111451934486526	-0.0279978352418216	-0.00128454358946331	0.017136012944395	0.0194329561828032	-0.0103916044975653	-0.0101558583055457
GTEX_131YS_3126_SM_5KLYT	0	0	0	0	1	0	0	0	0	0	0	0	0	0	0	0	0	0	0	0	0	0	0.0282829251854536	0.0322372065868603	-0.00892692365648623	0.00341782059852338	-0.0293706656022745	-0.010213833791993	0.00905934916547789	0.0103959536457721	0.0421331493567953	0.019482345634004	-0.0311206039860635	0.00250353092434215	0.0199329970342378	-0.0444633832607279	-0.0775690899851791	-0.0221382155594183	-0.0380514215880291	0.0238834363400521	-0.0328321949468381	-0.034187169390016	-0.00643232739440756	-0.0170278255802663	0.0432777774886553	-0.0145750058288216	-0.0162976774736728	0.00347552700183562	0.0411271114611461
GTEX_1399T_0011_R11a_SM_5J2O1	0	0	0	0	0	0	0	0	0	0	0	0	0	0	1	0	0	0	0	0	0	0	0.017528158977283	0.009448110199521	-0.0319646001122647	-0.00281614795957665	-0.00199147110784666	0.0121841637997187	0.0130343707680515	-0.00312423253266442	-0.0272188126808087	0.0108578267328617	-0.0105339156198586	3.74846341907455e-06	-0.021401385821359	0.0137644691753717	-0.00239973928192647	0.000715811580395787	-0.0046336470124653	-0.0177836085839899	-0.000874568222240763	0.00523134728162728	-0.0251763279540688	-0.00771239879797383	-0.00579546701029728	0.0341016662744998	-0.0082311495285764	0.00572449412881658	-0.0135641678888986
GTEX_1399T_0011_R1b_SM_5DUWN	0	0	0	0	0	0	0	0	0	0	0	0	0	0	0	0	1	0	0	0	0	0	-0.00318239121629831	-0.0237676879971658	-0.0241851459960755	0.00922789379202283	-0.00141887278836916	0.0105072286862253	-0.011162400513264	0.0041046573928146	0.0159455960351881	0.00194563617023109	0.00330669557109039	0.0047578215247183	-0.0143369312191705	-0.0283315858403752	0.0143229414914282	0.00559031923979871	-0.00319099207469915	-0.0102297987787825	0.00134699892008392	-0.0169489194068584	-0.0144617283672215	-0.0195302828856834	-0.0277827962992397	-0.0168430920827131	0.00636789674529008	0.0445536152219466	0.0244829627835875
GTEX_1399T_0011_R2b_SM_5DUXM	0	0	0	0	0	0	0	0	0	0	0	0	0	0	0	0	0	0	0	0	0	1	0.0275133736137972	-0.00174910397179446	-0.00346667834969407	0.000929572580433927	0.0092273065721346	-0.00576137456950667	0.00637653586790263	-0.0196707245381455	0.0136523379045428	0.00571529001911414	-0.0120495370639071	0.0136275603947145	0.0118889503782281	-0.00313568263356464	0.0411596203369457	-0.00195541500332211	-0.00325037547878182	-0.000628389771052243	-0.0128916295712714	-0.0429920754181419	0.00239200462465775	0.030091896055223	0.016305398702296	-0.013357074920209	-0.011620139127467	0.00502180563412653	-0.0149577972552655
GTEX_1399T_0011_R4b_SM_5DUVX	0	0	0	0	0	0	0	0	0	0	0	1	0	0	0	0	0	0	0	0	0	0	-0.00124865706415267	0.00751578722417631	-0.0140462043507648	0.0180634814715562	0.000528453540187943	0.00244977414308509	-0.00810115402478291	-0.00297886792913745	0.00059237516602207	-0.00200102099506802	0.00366823587738034	-0.00123732816082859	0.00105835874426644	-0.00598502754529242	0.00598332986469841	-0.0138612924137904	-0.00395725095450919	-0.010204823640764	-0.0122035918444788	0.000217469042181469	-0.00507119996920908	-0.0104641666142607	-0.00475178787625308	-0.00628134430795764	-0.0152031756137337	-0.00509416234861194	-0.00306737283659361
GTEX_1399T_0011_R5b_SM_5IJDK	0	0	0	0	0	0	0	0	0	0	0	0	0	1	0	0	0	0	0	0	0	0	0.00856181241907869	-0.0283124324790171	-0.0168924219869543	-0.0107299990420835	0.00221639545747646	0.0465011775178998	0.0275330762562867	0.0102863535043764	-0.00244949434276956	-0.0230219436209606	-0.00195643675441749	0.00348451039692343	0.00395663113396272	0.0147145095092664	-0.00280365168845266	0.00507754762654564	-0.0193058666465858	-0.026910626805941	-0.00828405510349655	0.0280239879126747	0.0119011111636501	-0.0141195663077845	0.0272304465195015	0.00859873949262117	-0.0220850336480225	0.0127230312162231	0.0493796553416854
GTEX_1399T_0011_R6b_SM_5K7YL	0	0	0	0	0	0	0	0	0	0	0	0	0	0	0	0	0	0	1	0	0	0	-0.00349703514360432	-0.0204328470530219	-0.0256062195333088	-0.00938665527604933	0.00113583103601983	-0.00908785847158307	-0.00930985643708646	-0.00969930444146791	0.00224401069404843	0.000941506215212921	-0.0067386527009041	0.00687162421001376	0.00299482846634822	-0.0210229328860069	0.0073938634446109	0.0210320631439019	0.0111385815295928	-0.0224933544833441	-0.0200444427833573	-0.00564360181209218	-0.0229570109586736	0.0167549683135228	-0.0140117599781591	-0.00258787767284432	0.00742578245770913	0.00620167965766605	-0.00396356065613608
GTEX_1399T_0011_R8b_SM_5IJD8	0	0	0	0	0	0	0	0	0	0	0	0	0	0	0	0	0	1	0	0	0	0	0.01776195396882	-0.00834158872700509	-0.0210566352824023	-0.00996383361579515	-0.0175185981334442	0.0064110824692025	0.0176962513030726	0.00436871531414149	-0.00636378954601772	0.0109555812630216	0.00108734949550121	-0.00540609779196198	-0.0220551343788973	0.0131506234767632	0.0139055695219933	-0.0140880874462653	0.0195529407377455	0.0108716494514088	0.00483649195345234	-0.013187304794908	-0.0256442654005035	-0.0248193325791959	-0.0272972507531894	-0.00220329757039539	0.0288603490050246	-0.000546610315558959	0.0249969498886657
GTEX_1399T_3026_SM_5KLZC	0	0	0	0	0	0	0	0	0	0	0	0	0	0	0	1	0	0	0	0	0	0	0.0261695098798218	-0.045533920864703	-0.0335938851662306	-0.0168093801932718	-0.0109381264956481	-0.0325815866683299	-0.0418808492191743	-0.00862669038806359	0.0059269670789738	-0.0424049709437579	0.0233517056823994	0.0219203488693406	-0.0400745093116912	0.0106224552985135	0.00278184857208431	-0.0132363115439924	0.0139660245244271	0.018306614651045	-0.0516084150691865	0.10748358592547	0.0180685021637657	0.014892578428407	0.0295806436888059	0.00822568567612242	-0.0365821482272605	-0.0331832045952384	0.00789429536201689
GTEX_1399T_3126_SM_5IJFS	0	0	0	0	0	0	0	0	0	0	0	0	0	0	1	0	0	0	0	0	0	0	0.0132509329525325	0.00412365572820881	-0.0408544574924194	-0.00274327754403055	0.00942288707194894	-0.00360125067965272	-0.0234159600588837	-0.0021030094294759	-0.0006636184952991	-0.00224232628482469	-0.0111149408780196	-0.0180164947386332	-0.00115982272005716	-0.000701098807585862	-0.0116372780080973	0.00576584410757205	-0.0023370972237555	-0.00879555234104624	-0.00257741263375529	-0.0120499397357019	0.00445473177750017	-0.000862177066187607	0.0267557374605482	0.0356594845048465	-0.00561904415476717	-0.0119166071152534	-0.0172314604063185
GTEX_139T8_0011_R1a_SM_5HL75	0	0	0	0	0	0	0	0	0	0	0	0	0	0	0	0	1	0	0	0	0	0	-0.0477095012542732	-0.00487331979117693	-0.0163840485447391	0.00657248966649732	-0.0193790774130479	0.0184618443387805	0.0617892086410163	0.0303844480409741	-0.0257954886407337	0.00190657973072108	0.0279640088301442	-0.0244617324234822	0.0527934443269291	-0.0381237726143638	-0.00862029667475704	0.00149210134285752	-0.0709938135682201	-0.0319061869675449	-0.0490649249090896	0.0270501649270325	-0.00342130089008881	-0.0428746682069833	-0.034878446651532	0.0586177123768544	0.00563487479167954	-0.0271821397005014	-0.0385761218403285
GTEX_139T8_0011_R3b_SM_5HL4R	0	0	0	0	0	0	0	0	0	0	0	0	1	0	0	0	0	0	0	0	0	0	-0.0149193672908992	-0.00115477677502363	-0.00311005443088449	0.0184603579591618	0.00843420694098619	-0.0213811914550075	0.00525147928289475	0.00311834966922903	-0.0222799996585087	-0.00263183378725175	-0.00543322269902713	0.00479895793482764	-0.00467642829301923	-0.012700163634151	0.00367802137039389	0.00662878951926715	-0.0116744347636215	0.00225785580027403	0.0145743564668847	0.0278298035687001	-0.0103863111101204	0.0173995584710992	-0.00339698757666803	-0.0099251824732141	-0.00418203869272697	-0.00390521696926177	-0.0113974360836691
GTEX_139T8_0011_R4a_SM_5HL54	0	0	0	0	0	0	0	0	0	0	0	1	0	0	0	0	0	0	0	0	0	0	-0.0225167995719131	0.00219004330474602	-0.0142442961300276	0.00729596116988449	-0.00410525962973576	0.0133846707307541	0.0178553103247039	0.0219324553512765	-0.0148548078947862	-0.00134529284572338	0.0174040202323674	-0.000198613187247888	-0.000173157105829517	-0.0242004950687434	0.0167229183116556	0.0187548680433777	0.00734581542153803	-0.000553436606944999	0.00547117283356	0.0350589785240345	-0.00843291103295317	0.00488742482201136	0.00223159995097993	0.00151781419527582	-0.0149758221031682	-0.0221701542364043	-0.00140037766635613
GTEX_139T8_0011_R5b_SM_5J1MO	0	0	0	0	0	0	0	0	0	0	0	0	0	1	0	0	0	0	0	0	0	0	-0.0398235308989639	-0.0106177767483155	-0.0334601580821105	0.0189834528523466	-0.0685971889519835	0.0195401991546706	-0.0131718955059149	-0.0355915329312751	0.0208705515804809	0.0589675625926744	-0.00788855214226422	0.00462470923246553	0.00890097307436689	0.0280256400558672	-0.0229191675246423	0.0132337187584882	-0.0205187987326336	-0.0644721621816056	0.0382220219249325	0.0416110394085062	-0.0341804546326251	-0.0250631367214245	0.0161455416102484	0.0141421147253635	0.013179149548184	-0.0139454791712116	0.00194714990811309
GTEX_139T8_1026_SM_5J2MC	0	0	0	0	0	0	0	0	0	0	0	0	0	0	0	1	0	0	0	0	0	0	-0.00852748990754471	-0.011774149865889	-0.0161783147413192	0.000303300025592977	0.0196349620215624	-0.000272561925113811	-0.00830322785572994	-0.0069199779975007	-0.00314213407510488	-0.00226387925519812	0.00530125096062424	0.00487989181705608	-0.0174280388939201	-0.0264552389819315	-0.00385476805953355	-0.00268763950478699	-0.00644518560842084	0.0187315969999083	0.0211556787827721	0.00742401281442164	-0.00944519857770894	0.00822671384831161	0.0089263357332644	-0.0194729965665941	-0.011720581959247	0.0147529935137336	-0.0108326912926564
GTEX_139TS_0011_R10a_SM_5K7TU	0	0	0	0	0	0	0	0	0	0	0	0	0	0	0	1	0	0	0	0	0	0	0.0232692963089998	0.0329239923269893	-0.0118661100006515	-0.0212826390083942	-0.0466250842520107	-0.0281377098453165	0.00562072742014818	-0.0295273418860381	-0.00129558435945902	-0.0316747557802712	-0.0323355747850908	0.0281718968445055	-0.0224033461195267	-0.028034970293096	0.0142562202843586	-0.0358408819043589	0.01318149404717	-0.00232542835215483	0.0113264831309631	-0.0134811234891367	0.0217215498297387	-0.0316867978194277	-0.0354745132943035	-0.0157339487594448	-0.00233217503714599	0.0320504817575573	-0.0368572636595751
GTEX_139TS_0011_R2b_SM_5J1MX	0	0	0	0	0	0	0	0	0	0	0	0	0	0	0	0	0	0	0	0	0	1	0.0190615108395763	-0.0361978197668505	-0.0141842025353804	0.0401931701947685	0.0206431089537768	0.0386902164548253	-0.0193606031538581	0.0146159394898689	0.0312651675282993	0.0283102836955559	-0.00817491574776135	-0.00245929840557732	0.0482015880173196	-0.0473127926901426	0.0504351840614813	-0.0128562952634511	-0.0213898370544372	0.0135990869332973	-0.0210171119785724	0.0126326943520878	-0.00537364907547609	0.0365567218636549	-0.0328514029936648	0.0273407854224854	-0.000904885364223001	0.0241784859354844	0.0183269614222414
GTEX_139TS_0011_R5b_SM_5J2MZ	0	0	0	0	0	0	0	0	0	0	0	0	0	1	0	0	0	0	0	0	0	0	-0.00317965970075118	0.00173170656921943	-0.00673915537095765	0.0290275378677642	-0.0013201948448544	0.00665498156287555	-0.00691498462325614	0.0157898732106256	-0.00392042744000261	0.0063659076076561	0.0145603833720819	-0.00633352481649722	0.00601744109213736	0.00199014916395081	0.00180495638365589	0.0173285740202104	-0.0102195536179224	-0.00747330482203345	0.000769598374382704	-0.00563134245062921	-0.000586002274927082	-0.00123278758227132	-0.0018844385134817	0.0122435463913179	0.00247849037694017	-0.00105668028584888	-0.000887148628750012
GTEX_139TS_0011_R6a_SM_5J2OB	0	0	0	0	0	0	0	0	0	0	0	0	0	0	0	0	0	0	1	0	0	0	-0.0333797501998378	-0.0191276654632756	-0.0131426824069217	0.0394512994823877	-0.0998098635039545	0.0212863181755792	-0.0273008765801284	0.0317682049419072	-0.0634643301804806	-0.0406868886836586	-0.0214595755086234	0.0533611351328371	-0.0183107295156768	0.0350746458084821	0.0420531231530846	0.00773219838001792	-0.00814069437388908	0.00868395476288302	0.011289039406783	0.0209346231171687	-0.00242425592521632	0.00322860438804723	0.00675190309874626	-0.0245067576954831	-0.0158866646408636	-0.00499930684565722	-0.0118938879990171
GTEX_139TS_0011_R7a_SM_5K7X7	0	0	0	0	0	0	0	0	0	0	0	0	0	0	0	0	0	0	0	1	0	0	-0.0436045400809611	-0.000936313643653348	0.00531240026762481	0.0254280884789572	-0.0345702032995245	0.0312471575443459	0.00244099250079277	0.00106246489567882	-0.0597328051371489	0.00769053318306749	0.00447461252372163	0.0157339896384347	0.0138327557751075	-0.0156098182801425	-0.0286117534536983	0.018901339921362	0.00466017890672489	-0.010740061275463	-0.0656163733161185	0.0148263445734898	0.0153016510212802	0.00269968608823786	0.0271833306909283	0.0447709324836141	0.0097219071108916	0.0548690250216054	0.0148855550896887
GTEX_139TS_0011_R8a_SM_5J1NP	0	0	0	0	0	0	0	0	0	0	0	0	0	0	0	0	0	1	0	0	0	0	-0.00248959683881515	0.0271843472116341	-0.0172506482392867	0.00290867991739821	-0.00687857084126426	0.0249149831792597	0.0206731822553995	-0.00980966990882798	-0.00852974934756551	0.00603336327448859	-0.00182896378008408	-0.0133056289775318	0.00812509810821355	-0.00267735095785798	-0.00581073192634916	0.0213324861188438	-0.0172705377224585	0.0136069002685837	0.00438945520985955	-0.0144050353666872	-0.00908096895782595	-0.00670791226866017	0.0302840777280652	0.0102867911625043	0.00159353789761316	0.00380476785540529	-0.00139126916469021
GTEX_139TS_3126_SM_5LZWX	0	0	0	0	0	0	0	0	0	0	0	0	0	0	1	0	0	0	0	0	0	0	0.00808700498054805	0.0128714385669147	-0.0256006218055621	-0.00819508989035147	0.00611403894940878	0.0112261445114285	-0.00247616830621934	-0.0219150805674843	-0.00278011798614338	0.00790247023250069	-0.0013985967888293	0.0108998033595596	-0.00634041451609465	-0.00614236198142358	0.0181910851376694	-0.019447840811687	-0.00927393479813898	0.000867032679594729	0.0038430819885742	0.016131074142316	0.021403773526677	0.00320478694061274	-0.0115654919873515	-0.0155246212134004	0.0042304576355982	0.00597165502584767	-0.0262597549927065
GTEX_139TT_0011_R11b_SM_5LZV1	0	0	0	0	0	0	0	0	0	0	0	0	0	0	1	0	0	0	0	0	0	0	0.00738551376895964	0.00623286117807669	-0.00785206772170415	-0.00563050901890935	-0.0121007098055461	0.003991003552139	0.00739321307176883	-0.00897119307661224	0.00368882479278888	0.00385139343752835	0.000815243724642304	0.0013367332681509	-0.00425749471343267	-0.000627604094083319	-0.00450248913729149	-0.00193034349720522	-0.0113808459554352	0.00859194250980484	-0.0124044418543034	0.00667904756720245	-0.00212760211284861	-0.00342201477374079	-0.00367527504847855	-0.00370105980409472	0.000786733005575776	0.00259789745943251	0.0122127347002262
GTEX_139TT_0011_R1a_SM_5LZVD	0	0	0	0	0	0	0	0	0	0	0	0	0	0	0	0	1	0	0	0	0	0	0.0117030937853351	0.0197103289979548	-0.00367827155556993	-0.0137765686163483	-0.000894267207434755	0.00488449764455193	-0.0152935164291096	0.0228925258191524	0.000777963625898295	-0.00984470166551177	-0.00410104800225213	-0.00712409313858748	0.00108056968884745	-0.00810619109430582	0.00595874994040493	-0.00483160353220379	-0.0162917169079379	-0.00534990109632446	0.0116499377346996	-0.00235736969799418	0.0014272676272646	-0.00860695567052451	0.00930286853101226	0.0042632828298053	0.027576413790894	0.0241384002878602	-0.00112090087290196
GTEX_139TT_0011_R3b_SM_5K7VL	0	0	0	0	0	0	0	0	0	0	0	0	1	0	0	0	0	0	0	0	0	0	0.0291199893428639	0.0225933104239587	0.0101184840133514	-0.00422926736452812	0.0386527665117072	-0.009592237720574	-0.0175067841768888	0.0188248323628876	0.00701210248011903	-0.0348014402175085	0.00386065361832745	0.00215179854853523	-0.0087921566666379	-0.0155608227567575	-0.0171058253019661	0.0254548291138402	0.0295369375450798	0.034323310676597	0.00964357444876748	-0.0280789725169614	0.0251937478613018	-0.0114136879534465	-0.0164865684440067	0.0110385113703623	0.0419068787470949	0.0170153363043373	0.00624084184035665
GTEX_139TT_0011_R5b_SM_5K7W8	0	0	0	0	0	0	0	0	0	0	0	0	0	1	0	0	0	0	0	0	0	0	0.0329309075144592	0.0114151160363886	0.0103843879583444	0.00114767076156348	0.069029096471957	0.0263073152656308	0.0166101166653872	-0.0173458919965002	-0.042380924347851	-0.0106522025680732	-1.74606280371392e-05	0.0246010840043342	-0.0119909770520087	0.000334760772277714	-0.00425691345154061	-0.00874832026325529	-0.0240580047955264	0.00342162799069362	-0.00801530995337828	0.0163406624451296	-0.0154499589475426	0.0462544593314159	0.0282681590000996	-0.0341393821379859	-0.040282546710158	-0.0200977012736139	0.0305215550869123
GTEX_139TT_0011_R6b_SM_5J2ON	0	0	0	0	0	0	0	0	0	0	0	0	0	0	0	0	0	0	1	0	0	0	0.0217076296328123	-0.0248987562455844	0.00282580915188588	-0.036070942261613	0.0183434236346481	-0.0279877754353567	-0.012156802747864	-0.0209230756246809	0.00533850744074246	-0.0109649287581392	-0.0426962191413	0.00027981379991395	-0.0302717113111179	-0.0385782207602853	-0.0146312382401218	0.0137147200477773	0.00579593443270314	-0.0260545637811711	-0.00668402548009504	0.00369301894715173	0.0529222405894759	-0.00934705664704919	0.0113906689221401	0.00526817777450181	0.00373183982508587	-0.00113556028531064	-0.0285505345176203
GTEX_139TT_0011_R7b_SM_5J2MN	0	0	0	0	0	0	0	0	0	0	0	0	0	0	0	0	0	0	0	1	0	0	0.00602617017767101	-0.00986530264799041	0.00626107371880291	-0.023242563580951	0.00239999975429751	-0.0157274030646559	0.00562170617298702	0.00100526765231893	-0.0154258617277005	-0.00388470756629579	0.0216931175514386	-0.00267285252479733	0.00227325866831002	-0.00655353951169953	0.00578532024553427	0.0198640110126938	0.0183283706408663	0.0106018812103427	0.0325991473650062	0.00881208533604162	-0.00482024658689289	-0.00568813616539041	0.00332504795053531	-0.000293550567127034	0.0173764300009266	-0.0129922086843848	-0.00888993724564013
GTEX_139TT_2626_SM_5LZUB	0	0	0	0	0	0	0	0	0	0	0	0	0	0	1	0	0	0	0	0	0	0	0.0218902750279046	-0.0514909333920037	0.00982212550628879	-0.0127062090978423	-0.0188612441821053	0.00147634181229779	-0.00609639287556862	0.0362584809798677	0.0259320255143551	-0.00412905627067683	0.0552681574564171	0.00924199110867249	0.0231115588136909	0.0302270255473373	-0.00354549679074379	-0.0332630954916254	0.0164856102776163	0.0339874994055241	0.0353834544828562	-0.00780558151154973	0.00016196764871231	-0.0128843929895397	-0.0203010797041407	0.00539195020060356	0.0217353241160796	-0.00315064654628236	0.0374197801941824
GTEX_139TU_0011_R5b_SM_5L3E1	0	0	0	0	0	0	0	0	0	0	0	0	0	1	0	0	0	0	0	0	0	0	-0.0133467950130005	-0.0344434304185371	-0.0129074311025506	0.0312506271030603	0.0105342293927815	-0.00327516174288423	0.00177286981183747	-0.0140287577833662	-0.0231410011859196	0.000341624721637035	-0.0210937770440883	0.028671076920356	0.0170088168637174	-0.0277689266242746	0.0260086085948017	-0.0528243385194834	0.0164593137323312	0.000969298447867577	0.013793562668352	0.0282518108987377	0.0246631220720482	0.00233974091162944	-0.0114383520201652	-0.0116495964635938	-0.00336787525102727	-0.0034596478548357	0.00868654241783036
GTEX_13CF2_0011_R11b_SM_5LZXO	0	0	0	0	0	0	0	0	0	0	0	0	0	0	1	0	0	0	0	0	0	0	-0.00542874903403427	0.0151121216895008	0.0134331980904326	-0.0126885310695486	0.00148654975189454	0.0049446298326259	0.00350148088455737	-0.0103602201512109	-0.0113662478646623	-0.00781057572009024	0.00358572487899955	0.0097020271289203	0.00556922674505	0.0484253968361802	-0.00691100894948319	0.00735087350184895	0.0145519751622092	-0.00150378801436029	-0.0176179156593759	0.0258963208594895	-0.00469894912462187	0.00333852605408439	-0.0120345751133877	-0.00212930849638446	0.0276659402135333	-0.0296691989216251	0.0131852855576871
GTEX_13CF2_0011_R1a_SM_5LZY1	0	0	0	0	0	0	0	0	0	0	0	0	0	0	0	0	1	0	0	0	0	0	-0.0608918778489579	0.0446046948255565	0.0301720131316849	0.0230052668007313	0.0336390507403996	-0.0538146868165752	0.0387756167197242	0.0457941561028057	0.0743590251794034	-0.022650868229164	0.0863995743281497	0.0296583728672622	-0.0303317570257874	-0.110963298849685	-0.0532048107325935	-0.025768405506855	-0.00635967798634846	0.0410023403273854	-0.0372035574619897	0.040999343735624	0.0125166421582212	0.0319183106413923	0.0861004012510391	-0.0694696177834154	0.0202508700610895	0.0346926997568025	-0.0885653160731796
GTEX_13CF2_0011_R2a_SM_5L3DC	0	0	0	0	0	0	0	0	0	0	0	0	0	0	0	0	0	0	0	0	0	1	-0.0293870467346995	-0.00954221396977797	0.0360486835267047	0.0122302458967269	0.00758226727644311	0.0206267674537571	-0.00541717793188394	0.0193162406074858	0.00646082524476826	-0.0163941704348495	0.0177011704267417	-0.00805648294981813	0.0392865729274169	0.00254227431001647	0.00526968412002923	0.0559108711519264	0.0218742928299263	-0.020661600320326	-0.0785788763058811	-0.0140366541199529	0.0229872428479491	0.0351224765648398	0.00566550058157271	0.000933306093838878	-0.0168318641110635	0.0263376337598832	-0.0351440967129347
GTEX_13CF2_0011_R3b_SM_5LZZ6	0	0	0	0	0	0	0	0	0	0	0	0	1	0	0	0	0	0	0	0	0	0	-0.0178925403591982	0.0143027918511551	0.0192287678438899	-0.0379575491838362	0.00652208439273703	0.0255913885923222	-0.0281211511180174	0.0162836369126209	0.00434844325074615	0.00802757806932247	0.0251774112174833	-0.0309184211149782	-0.0290721297093508	-0.00837208563008025	0.0378981556437266	-0.0199426760757583	-0.0227376476853747	0.0546939290954017	0.0164275979082027	-0.0218933185597888	0.0146459429598343	-0.0236592923900755	0.0181385184332913	-0.0150653011781451	-0.0248584265431453	0.0149837942447338	0.0551229672794744
GTEX_13CF2_0011_R5a_SM_5LZWS	0	0	0	0	0	0	0	0	0	0	0	0	0	1	0	0	0	0	0	0	0	0	-0.0471726857481488	-0.00610830367265546	0.0320876684245945	0.0113412231482871	-0.0268494667323503	0.0308652145793514	-0.00915488364299981	-0.0278567230580473	0.002429950272376	0.0479975020645589	0.033666403272801	-0.0222488776273372	0.0431892968498503	-0.0546398798153926	-0.0433760901499753	-0.0194935677654559	-0.0409558655403368	0.0847375831822452	0.0205949940241558	0.0352730541010425	0.00389580361488554	0.021166573168575	-0.0251830139008788	-0.0146176071471044	0.0572768412377845	-0.0513518421094929	0.0191703986783208
GTEX_13CF2_0011_R7b_SM_5K7UV	0	0	0	0	0	0	0	0	0	0	0	0	0	0	0	0	0	0	0	1	0	0	-0.0211245691224627	0.017582650395203	0.0266678600257398	-0.00145825877597818	0.017364540374859	0.0248689840834815	-0.00823479546533298	0.00568508835067234	0.0153474808008608	-0.0252093234880957	0.0154481456386547	-0.0057999826900456	-0.0112747128168172	-0.0393603043594516	0.000918650305267032	0.0121189856925113	-0.0112381686590984	-0.00266337834468712	0.0221404092904753	0.0152825803746771	0.0648112271091688	-0.00038890017840655	0.0135623079137241	0.00220323700162442	-0.000759610143069319	-0.0185892629753752	0.0151147997445384
GTEX_13CF2_0011_R8b_SM_5IJCX	0	0	0	0	0	0	0	0	0	0	0	0	0	0	0	0	0	1	0	0	0	0	-0.0175094470978361	-0.00366118709332231	0.0304761385049159	-0.0207600960331447	0.0108402161218839	0.000957800916581892	0.0183474557399656	0.0192360944524062	-0.0364940581803214	-0.0139601998723487	-0.00616916282915919	0.00448738006784251	0.0108011243381725	-0.0291592775082177	0.00290070275444037	0.0337783972716416	-0.0156984917100086	-0.0165073905149784	-0.00421801710080353	-0.013765170544736	-0.0211120743216887	-0.00950428836044401	0.0197513929975387	-0.0345245572201162	0.00570962001269651	-0.0188432401000684	-0.0140687267100014
GTEX_13CF2_3026_SM_5IFFX	0	0	0	0	0	0	0	0	0	0	0	0	0	0	1	0	0	0	0	0	0	0	-0.00367438872465263	0.00875806001551012	0.00821969750078771	-0.00751332810665494	-0.00782886717811014	-0.00976843729985338	0.00761292272082484	0.000269212375467956	-0.00658811386687973	0.000943044902745535	0.00488324211945135	0.000175538546709281	-0.00335558369348103	0.0129956942705981	-0.00165702451339425	-0.000893040383595407	0.0162255272606133	-0.0134437332852721	0.00103747389312506	0.00508732148313039	0.0128064872831479	0.00507356601159336	0.00098164816600066	0.00982188693050204	-9.67365477804048e-05	-0.00798371412881353	-0.00180939400084511
GTEX_13FHO_0011_R10b_SM_5J2MM	0	0	0	0	0	0	0	0	0	0	0	0	0	0	0	1	0	0	0	0	0	0	0.0301842399767884	0.00677783003306976	0.0168398365503353	-0.010183279145819	0.0162688320972869	-0.0588989079442622	0.00939833116407181	-0.0234264146762716	-0.0271869047482196	0.0380316277554229	0.0250834620268172	0.0299414139802094	-0.0163533145567013	0.0060367841297442	0.0301252992226911	-0.00323483406900806	-0.0418504908158299	-0.0234736651032964	-0.0306424928645538	0.0111621973125546	0.00192338588948103	-0.00923704040183153	0.0183569075168649	0.00565560325770277	0.0136419592196893	0.00252003864252931	0.0168622436771882
GTEX_13FHO_0011_R11b_SM_5LZYQ	0	0	0	0	0	0	0	0	0	0	0	0	0	0	1	0	0	0	0	0	0	0	-0.00534811954808384	0.0381810359825329	-0.000690534212125787	-0.0226021643308831	-0.00365233089616436	-0.022386613361572	0.00122236216767205	0.015545839726592	0.0190071577955854	0.00419246518124779	0.0137996266549953	0.00502497211093548	0.00349498169455005	0.0819846426127722	0.029810485308805	0.0279284421729202	0.0110823854820829	0.00382400260923187	0.00218795276459408	0.0122680048426454	-0.044990084242282	0.0593254121571452	-0.00927507962731818	0.00143764520929614	0.0358161697410074	-0.0104372221314743	0.00427516740490114
GTEX_13FHO_0011_R1b_SM_5KLZG	0	0	0	0	0	0	0	0	0	0	0	0	0	0	0	0	1	0	0	0	0	0	-0.00142042734009456	0.00724472672624433	-0.00389729436395758	-0.00500050950578926	-0.00195103479090901	0.00948625080569641	-0.00188560681232008	-0.00122747207735738	0.00447274673991573	0.0023345473664629	0.00475410413002506	0.00611115395978959	0.00430138731872822	-0.00249670489710316	0.00129474769960938	-0.0201519038262318	0.00753037246985991	-0.00391089806442024	-0.00277929581229938	0.00259305074287987	-6.57486086436716e-05	-9.00550548560202e-05	-0.0106396281176611	-0.000583819752079024	-0.00410837615029115	0.00159553115721298	0.000565272149044683
GTEX_13FHO_0011_R3b_SM_5K7YA	0	0	0	0	0	0	0	0	0	0	0	0	1	0	0	0	0	0	0	0	0	0	-0.00106996217058088	0.0120775338735207	0.0160128687514785	-0.00182571342407026	-0.00389848165538242	0.0032537918400041	0.0045661757373726	-0.00291614985674052	0.00156567566508841	-0.00820151289462817	0.00279768325092389	5.26035112294694e-05	0.00216298759340785	-0.0022494465729457	0.00249401626184896	-0.0126282443318507	-0.00377367018885408	-0.015195041202033	-0.0084008926612	-0.00467913449584009	-0.000762579580627218	-0.01764663129315	-0.0304238408042315	0.0129749082973251	-0.0144374779574929	-0.00288952053186825	-0.0133673871517006
GTEX_13FHO_0011_R5b_SM_5LZZ3	0	0	0	0	0	0	0	0	0	0	0	0	0	1	0	0	0	0	0	0	0	0	-0.0202244587590884	0.0222242894852328	0.0148689977781709	0.000478687651875432	0.00129520301378853	-0.0211457465341844	0.0054660582122604	-0.000118550905063314	0.00833263374129882	0.0182596133968822	-0.0047163737289932	-0.00926197743373836	-0.0373336891446481	-0.0264881355527203	0.00476275464617006	-0.00842760004677887	-0.01768683523679	-0.00849522174107827	0.022014053283896	0.00303002482985645	0.000298582884276157	0.0420649480627428	-0.0172997391052404	0.0334542375896789	-0.0341189970598806	-0.0401323238559455	-0.0466783865649359
GTEX_13FHO_0011_R6b_SM_5LZX1	0	0	0	0	0	0	0	0	0	0	0	0	0	0	0	0	0	0	1	0	0	0	-0.0109213906695982	-0.00746169957511921	0.00589544258604236	-0.00357225839198855	0.00541722965015244	-0.0153290887339104	-0.0163797244091213	-0.00610219286895981	-0.00285999709031766	-0.0106976967061347	0.00785738180208966	-0.0166270544927853	-0.00333609638187563	0.000823615331349799	-0.00342744712827458	-0.00375167030104598	-0.0103951189519702	0.00250667959445219	-0.0101944100910989	-0.00682259212648309	0.000486604834851743	-0.00542529400969013	-0.0049550028823707	0.0121103917447006	0.00694732584679532	-0.00240995807595503	-0.0122851964370774
GTEX_13FHO_0011_R7b_SM_5LZXD	0	0	0	0	0	0	0	0	0	0	0	0	0	0	0	0	0	0	0	1	0	0	-0.0271365181893868	-0.00208351732271233	0.00867054628692721	0.0186783938827669	0.00751386222670682	0.00113923956555166	-0.00185042514766908	0.00350842557320873	-0.00127747222574251	-0.0183859063511961	0.0210493013511063	0.0185404841344383	0.0195206544543375	0.0114083000898604	-0.0214136032840212	-0.0373084511558511	0.00830450380220896	0.00444280405201603	-0.0223881383721058	-0.00487582136369415	0.00495561519464953	-0.0116272302719819	-0.00811607525555601	0.0166321664563656	-0.012866505749538	0.0249640159892728	0.0109417929477659
GTEX_13FHO_2926_SM_5L3ES	0	0	0	0	0	0	0	0	0	0	0	0	0	0	1	0	0	0	0	0	0	0	-0.00567411818588917	0.012730241900887	0.00760213100735111	-0.0328442694126956	-0.00687264775992104	0.00258597699806967	0.001138461907208	-0.00396817953058404	0.00510607362793688	-0.00415609978202809	0.00613974352303194	-0.00392114914387709	-0.00938939243146844	-0.00404230271160797	-0.01968649713249	-0.0003047417664378	-0.00584624940366437	-0.00989470186828587	0.0149526331580491	0.0035923520471037	0.0212436613602516	0.00187930351884334	-0.0167324672235594	-0.0292966718685291	0.00738847265467666	0.0148494668931008	0.035550102705312
GTEX_13FHO_3026_SM_5J1O9	0	0	0	0	0	0	0	0	0	0	0	0	0	0	0	1	0	0	0	0	0	0	0.0195667450895905	0.00292444558341736	0.00654202108313086	-0.0203800352952782	0.00725786877027756	-0.0082508156893638	0.0102765153636594	0.0272636478535582	-0.00354127002254643	-0.00404289181030597	0.0117028051172741	-0.0230122881486159	0.0128333778274657	-0.0225755506609627	0.00484290917208419	0.00181047915381464	0.00667730477660826	0.0147742829004454	-0.0125240093328617	-0.0190317391013281	0.0160119455495717	-0.0250766461739304	-0.0134238323919603	0.0118185930312115	0.0418090996021658	0.00454750576475508	-0.0015066952638595
GTEX_13FHP_0011_R11b_SM_5LZXP	0	0	0	0	0	0	0	0	0	0	0	0	0	0	1	0	0	0	0	0	0	0	-0.029291788539476	0.0198352618432391	-0.0475328245171354	-0.0272909012347553	0.0141378668111054	-0.00844181420958335	0.00648308434173207	0.0228870157991288	-0.0134585789352975	0.0361048575064456	0.0203687670448861	-0.0262844738222424	0.00467798954802501	0.0121831219719673	-0.0197373231448587	-0.0248182394172564	-0.00981200395001595	0.0144984344763032	-0.0129954869967217	-0.0203823081789076	0.0291886231450362	0.0290377701665841	0.0286931872946026	0.000360248032281718	0.0131359928258965	-0.0105093114687609	0.0026930872518244
GTEX_13FHP_0011_R1b_SM_5K7XL	0	0	0	0	0	0	0	0	0	0	0	0	0	0	0	0	1	0	0	0	0	0	-0.0648572379761231	0.0254178644721938	-0.0294669933820327	-0.00390454627664739	0.12292339260538	-0.0418395676499977	0.0100017087025458	0.0660367935940698	-0.0135813376817776	0.125893158917376	-0.0674601311314731	0.0264459817438514	0.0182334238084492	-0.0386112604433265	0.00660704404132881	0.054946550798332	0.0361051473777221	-0.0813069430509156	0.0216347380102875	-0.0473711733423001	-0.0410378990200076	-0.0663329190347965	0.0275589557270042	-0.0102332895890025	0.0538950236907254	-0.0603440142529866	0.0581039356149588
GTEX_13FHP_0011_R5b_SM_5LZY2	0	0	0	0	0	0	0	0	0	0	0	0	0	1	0	0	0	0	0	0	0	0	-0.0624675972165762	0.0206309264814383	-0.0252459038354563	0.0148510061970568	0.0843253529274445	-0.0358956154773254	-0.0306306521873773	0.0208750599533865	0.117387850093968	0.0878221056992916	-0.0165734188154263	-0.0528621569834121	-0.030361389228264	0.0120068209872845	-0.0522880303362891	-0.0166412256167049	0.0598243019343054	0.00724112395896721	-0.0566822313366817	-0.00401001360225323	-0.0504657698154389	-0.0278242426535918	-0.0271876086602789	0.0603147975932609	0.0764178070118551	0.0426784628766152	0.045727371101977
GTEX_13FHP_0011_R6b_SM_5LZY6	0	0	0	0	0	0	0	0	0	0	0	0	0	0	0	0	0	0	1	0	0	0	-0.0561916455214144	0.0198403071936701	-0.0371453904776467	-0.0277798941021718	0.0685934653020611	0.0244563394336255	0.0921596819291449	0.0262420557188143	0.0026620993714445	0.0423583470259276	-0.0356544405687696	-0.0869494101603995	0.0374220275990425	-0.0868264720057515	0.0263078023378413	0.0218752854831607	-0.0100823382383339	0.0626221758752646	-0.0292963210355619	-0.0266553945874273	0.00455655481905941	-0.0253398730332643	0.0301833516397621	-0.0218925394729706	-0.025944606721433	-0.00417346758436495	0.00734341605195782
GTEX_13FHP_0011_R7b_SM_5LZYI	0	0	0	0	0	0	0	0	0	0	0	0	0	0	0	0	0	0	0	1	0	0	-0.0684485282676617	0.0114864863000882	-0.0154618625852075	-0.00446497143251742	0.0207512564086675	-0.0207946250786034	-0.00210229040253561	-0.0220013686869862	0.0134721011343154	-0.102545446008354	-0.0049448304123124	-0.00121816743785766	0.132017842774529	-0.0619696190242948	0.0843606781519659	0.0406925659047762	0.013681159694254	-0.00699783120094743	-0.0101405270396956	0.0927726063848874	0.019931948857353	0.0460833788840468	0.00918397476784543	-0.0303899518380572	0.0143223196511354	-0.0825454053622917	-0.0599627994975187
GTEX_13FHP_2926_SM_5IJG9	0	0	0	0	0	0	0	0	0	0	0	0	0	0	1	0	0	0	0	0	0	0	-0.0282904162699564	-0.0317226967016316	-0.0539086042108254	-0.0276006139139805	-0.023851169387087	-0.046805141981884	0.00707791466706804	0.00435466325935119	0.00104599294594718	0.00453916198585009	0.064590613159144	-0.0510941420514619	0.0424461703646424	0.000745717282655079	-0.060984541018457	0.0643919062513843	-0.0281263067788125	-0.00727015245687186	-0.0015037379192333	0.00545088003995539	-0.0115214486260066	0.00836255056737287	0.0342411827249688	-0.00494265769390386	-0.0152655132812709	-0.0068540020207537	-0.00530711449100857
GTEX_13FHP_3026_SM_5IJBS	0	0	0	0	0	0	0	0	0	0	0	0	0	0	0	1	0	0	0	0	0	0	-0.00592780136753594	-0.00248631833565868	-0.0395663691649637	-0.00609071945444856	0.00537998375490971	0.000588185581874399	-0.00110001768010034	0.0121397917358117	0.00386662218581137	0.00323786795268725	-0.00188275563552831	-0.00635376296613461	0.00675590610672418	-0.00508318394222845	-0.00769634564216651	0.0053847400321119	-0.0238045376451434	-0.00157576249640081	-0.0112773951194707	0.0153446822230745	0.0388411635052042	0.0238094544135412	0.00575631296225473	-0.0118190299765063	-0.00388349695144001	0.0130701460375167	0.00919059863174845
GTEX_13FTY_0011_R11a_SM_5IJEA	0	0	0	1	0	0	0	0	0	0	0	0	0	0	0	0	0	0	0	0	0	0	0.0209376395864129	0.000643231621234617	-0.00278580796790698	-0.0100522557777612	0.021790348137208	0.00472756153158013	0.00793632693382449	0.0232812501101472	0.0171591245698293	0.000803363531914529	0.0154563681987059	-0.0141145015880213	-0.0139423949345354	0.00676548341348727	-0.00547227089102719	-0.00616071474209484	-0.00441016944696215	0.0045775488259044	-0.0096680677473115	0.0094000312832953	0.00057979925661042	-0.0149582662633352	-0.0118586312962989	0.000544160966194421	0.0186103261583185	-0.00980142306623821	-0.0154750399055477
GTEX_13FTY_0011_R1a_SM_5LZXE	0	0	0	0	0	1	0	0	0	0	0	0	0	0	0	0	0	0	0	0	0	0	-0.0241108321538551	0.0376221516396972	-0.00193699023647275	0.0267353439249692	-0.021962921036166	-0.00462959632998175	0.0652192024214703	0.0009732107261265	-0.0121559057163929	0.000419661717314085	-0.0356596966034689	-0.0183725508978616	-0.0143064272957471	-0.0118837465367555	-0.00505674307790678	0.0284671806892925	-0.0268757133645323	0.0286804906473817	0.0222546290361603	0.00432042977573312	-0.0164814086616181	0.0437701700497819	0.00147797865906447	0.0200617516685947	-0.0212536050682267	-0.0238380145227332	0.00558329067130652
GTEX_13FTY_0011_R9b_SM_5KM2U	0	0	0	0	0	0	0	0	0	1	0	0	0	0	0	0	0	0	0	0	0	0	0.0213088771895842	0.0335382660122781	0.0403664876351898	0.0484606942311742	0.00311355855395156	0.0319336867644256	0.0208242129761962	0.0351965553492212	-0.0183600414784002	0.00166399988168121	-0.0144863367845948	-0.0379378972349755	0.0250971985550057	-0.0380246242391446	0.0679528240111744	-0.0581747088225444	0.0105194071642406	-0.012905232004167	0.0394657497891884	-0.0221813141119022	-0.0228112409624204	0.0181238847220978	0.00843645560365347	0.0147864926640237	0.0618572745255048	-0.00673806263745019	-0.00839111211738494
GTEX_13FXS_0011_R10a_SM_5J2MA	0	0	0	0	0	0	0	0	0	0	0	0	0	0	0	1	0	0	0	0	0	0	0.0112881046312656	0.0147713905095533	-0.0556852014719106	0.00234857365947483	-0.00239525404385788	0.0268276385400326	-0.0461942826906423	0.00769703836574746	-0.0228991621949525	0.00971504216630222	0.0208354829301727	0.0259565165646277	0.0130593125440276	-0.022981592007052	-0.0449031572955048	0.0384665280945065	-0.0344308608368644	-0.0359696640424296	-0.00600912675043985	-0.0306536040931764	0.0114254330021085	0.0177505277744732	0.0326259735235101	-0.0290165194096266	0.0153906750564392	-0.0101282044005019	0.017128466264116
GTEX_13FXS_0011_R11a_SM_5L3DM	0	0	0	0	0	0	0	0	0	0	0	0	0	0	1	0	0	0	0	0	0	0	-0.00508632733815737	0.00587442463335349	-0.0502058649927234	0.00318605332126469	0.0135716079972034	-0.0012307552478118	-0.000375882095842244	0.00338627606939663	-0.00229112460756519	0.0179083628897318	-0.00617073410872538	-0.00303526720004575	0.0196309966979965	-0.00918307693364198	0.00977167410583994	-0.0223519971743242	0.0106500432236946	0.0322197939104354	-0.00558964706632282	-0.00891411593290745	0.00356279065599932	-0.00198150074687218	-0.0267863541116431	0.0130712616518689	0.00481846289739355	-0.0348827263644166	-0.00455951732893468
GTEX_13FXS_0011_R1a_SM_5K7U6	0	0	0	0	0	0	0	0	0	0	0	0	0	0	0	0	1	0	0	0	0	0	0.00934519173736892	0.0143323450936245	-0.0773336093428759	0.00958303942602591	0.00865858660463808	0.0270060254389424	0.00766431146395081	0.0064198843976394	0.00528657265466648	0.004990198992251	0.0217607800294438	-0.00760362495491905	0.0158099476382752	-0.000669690786434593	-0.018844648627887	-0.0338886400016128	0.00981778958637487	0.0140598716752919	0.00378197791036525	0.0131071916768499	-0.0453740923753645	-0.0540502834020942	-0.0648685456093346	0.0131207153492159	0.00883810244140245	-0.0374130894926562	-0.0295326312654513
GTEX_13FXS_0011_R2b_SM_5K7XX	0	0	0	0	0	0	0	0	0	0	0	0	0	0	0	0	0	0	0	0	0	1	0.0133725871281705	-0.0102342082160774	-0.0471878448259978	0.0174498047551478	-0.00118936818744705	-0.00471191613338215	-0.000909660444056143	-0.00550417393086822	-0.000867117773161397	0.0128294107421968	-0.0229988126882347	0.0115000876161668	-0.00686516027552203	-0.0393247380630071	0.00411864160406201	-0.0333592959652889	0.00434426061632463	0.0161812940289517	0.000928316827978394	-0.000475802805669147	0.0465690706946577	-0.0309012786184813	-0.0414605018141879	-0.0450712706591805	-0.0560985030343711	0.00402899508243079	0.00861087407974675
GTEX_13FXS_0011_R5b_SM_5LZYE	0	0	0	0	0	0	0	0	0	0	0	0	0	1	0	0	0	0	0	0	0	0	-0.0226606012261048	0.00987569698313805	-0.0409261523982402	0.0171991691578205	0.00681257885581414	-0.00736352508813767	0.0117613943583091	0.0148486849605831	-0.0111211131918485	-0.00612081611095264	-0.0266824309659477	0.00962683816791844	0.0530919017685755	0.0161847982427192	0.0166751595041016	-0.0127147529733475	-0.0054107705951261	0.0200106353772574	0.0283029623708354	0.00129212677268968	0.0277058740993352	0.0331298282536935	-0.0239162392740474	0.00132790730765193	-0.03015455533875	-0.00608511592301829	-0.016073929844316
GTEX_13FXS_0011_R6b_SM_5L3F7	0	0	0	0	0	0	0	0	0	0	0	0	0	0	0	0	0	0	1	0	0	0	-0.00122505638679989	0.00460518142119795	-0.0350044806311767	0.000826733325153289	0.011165230283095	0.00763225418776462	0.0070060211470056	-0.0104143599520776	-0.00782717254737415	-0.0128252190791022	0.000438491691744917	0.00784669487413219	-0.00636329515851391	-0.00843175098017987	-0.00361692346223678	-0.0194600247296375	0.0165060685639934	-0.0183997262654905	0.0140334654505814	-0.0108092005579413	-0.00201880253091194	-0.0240038962614052	-0.0381667791797817	0.00769847436057311	0.0112880372028034	-0.045049263005414	-0.000550198677646748
GTEX_13FXS_0011_R7a_SM_5L3FC	0	0	0	0	0	0	0	0	0	0	0	0	0	0	0	0	0	0	0	1	0	0	-0.0245750578703311	-0.00761916175202797	-0.0317236740289501	0.00506379959706933	0.00697172189855464	0.0117684188044511	0.0531231277575383	-0.0191444580063861	0.0319787673559339	0.0157030714682295	0.00843217392795434	-0.00974206949123626	0.0109295769235678	0.00847429731182998	-0.00793159348809098	0.00954043473859765	0.0046903695326251	0.00995155469922072	-0.00657209152352756	-0.00451252868473172	0.037094790721391	0.0242067356709751	-0.0069872163869465	-0.010151748468029	-0.0177341296703393	0.000967191781827341	0.00514811027334944
GTEX_13FXS_0011_R8a_SM_5J1MN	0	0	0	0	0	0	0	0	0	0	0	0	0	0	0	0	0	1	0	0	0	0	0.00719951080252374	-0.0242596338989456	-0.0677515268808973	0.0117202361906384	0.0200614545417349	0.0152039720640832	0.00689727542925701	0.00721872070032908	0.0146317354346989	-0.00754377699285827	0.011907190363276	0.00617299188445052	-0.0224187509786886	-0.00129816932999693	0.00856219472746128	-0.00557940353174205	-0.0295585861428044	-0.00706107466307451	0.0394394835085051	-0.000336146156707482	-0.0260148595290588	-0.022682727933444	0.028563735899511	-0.0158324966824264	-0.0264121720843857	-0.00219921800924417	0.0156658571586284
GTEX_13FXS_0011_R9a_SM_5K7UI	0	0	0	0	0	0	0	0	0	0	0	0	0	0	0	0	0	0	0	0	1	0	0.0259598314990936	-0.00585279757009198	-0.0337825983687526	0.0372344177932768	0.0185894655187021	0.0146633448722828	0.0178576260944145	-0.0103152933885324	0.00612898228421601	-0.0193208186590258	0.0386540790441229	-0.00215656967749265	3.50652539959709e-05	0.0153830374815024	-0.00359413680963521	-0.00948714098226666	-0.00201377396276683	-0.00331425522630715	-0.0235320217400459	0.00375471320884219	-0.0202657992917026	-0.0106454696087059	0.0241561639069674	0.0481039623589067	-0.0302159777420843	-0.0325096338942764	-0.0123773205850602
GTEX_13FXS_3026_SM_5LZYO	0	0	0	0	0	0	0	0	0	0	0	0	0	0	1	0	0	0	0	0	0	0	-0.00960946530881726	0.0141291610199286	-0.0439094025833944	0.00277322261114267	0.00797544129266519	0.0210039345461299	0.0132040372918992	-0.0168819410290333	-0.0151166362474492	-0.00178993449179281	-0.0103046987551561	0.00474481658797722	-0.00964714020211555	-0.0104994493283897	0.00346838213435899	0.00518830020955919	0.00464908948321571	-0.0115660056532979	0.00451352436095571	0.0033379675459997	0.0158656433463713	-0.0279921382519578	-0.00131328015848308	-0.00176192775140461	-0.000456221130123331	-0.0170428120888926	-0.0175016361687666
GTEX_13FXS_3126_SM_5J2NN	0	0	0	0	0	0	0	0	0	0	0	0	0	0	0	1	0	0	0	0	0	0	0.0169054243359845	-0.00169306452766626	-0.0501094626966506	-0.0113350337261482	-0.00870951294995432	0.00650359701081112	-0.0176109432577072	-0.0117081360535044	0.00438164550163083	-0.00575298840345042	0.00884905634517676	0.0177865147550794	0.015236964697954	0.0171810483763794	-0.0294097602891917	4.76112612649601e-06	-0.00122415822947917	-0.0269741416799736	-0.00637564777981942	0.0262674381582389	-0.00431405987761679	-0.0120769346600416	-0.00532143207126746	-0.00230753343718889	0.0283843760197433	-0.0524322254506709	-0.0094045656544406
GTEX_13IVO_0011_R10a_SM_5LZY3	0	0	0	0	0	0	0	0	0	0	0	0	0	0	0	1	0	0	0	0	0	0	-0.0456160406412168	0.031724003975675	0.0188179809543665	-0.0374857922254541	-0.0400583166776317	0.0340119436738374	0.0374792462813388	0.0209870831082536	-0.0230828034696973	-0.0213281885402689	-0.0522302226556991	-0.0354487090514551	0.0114109719411925	0.0151363617366555	0.0392772276976522	-0.0175341151713652	0.0568791748794461	0.00534841712014397	-0.0553892985862711	-0.0985832148770373	-0.00796562098468635	0.0307986845393929	0.0662412512258549	0.0327416647213405	-0.0267867991899317	0.0217423024184422	0.0577496888074193
GTEX_13IVO_0011_R3b_SM_5IJBJ	0	0	0	0	0	0	0	0	0	0	0	0	1	0	0	0	0	0	0	0	0	0	-0.0482000651488743	0.0122717553998213	0.0439109939006683	-0.0108621492717514	-0.0159494563950523	0.0323061507456201	-0.08433055174994	0.035974033692188	-0.06097410207026	-0.00459005666228023	0.0437827484578691	0.0366801722828876	-0.0508861832331008	0.0505551554999313	0.0129290393333845	0.0209139428384108	0.070729637866934	0.0171634493820649	0.00221968499682139	-0.0210348676209378	0.00521591085050141	-0.046581373502325	0.0744144122906787	0.0345734269646521	0.044140427122861	-0.0185335579679079	-0.0110995838245162
GTEX_13IVO_0011_R6b_SM_5K7X9	0	0	0	0	0	0	0	0	0	0	0	0	0	0	0	0	0	0	1	0	0	0	-0.0543393914977069	-0.00122136506273321	0.0223944744938645	-0.038359350593807	-0.0403926815207497	-0.0343478890358892	0.0427260053497621	-0.00762783108675746	0.0235232456390912	-0.014920113557221	0.0606279685470689	0.0481504246145041	-0.0436091676499603	-0.0737215179763635	0.0106943184815066	-0.0517082947864401	-0.0737203135835328	-0.000650758210492898	-0.0211201894239289	-0.023656158658257	-0.00954286254029124	0.0126232629678369	-0.00158542019988636	0.0237660384457022	-0.0208208734524992	-0.0657492920489066	0.0324187372872582
GTEX_13IVO_0011_R8a_SM_5L3DY	0	0	0	0	0	0	0	0	0	0	0	0	0	0	0	0	0	1	0	0	0	0	-0.0276102170546265	-0.0263597687673377	0.0285761314849395	-0.0242240506154343	0.0415582370965938	-0.00185110057935741	-0.0093625938375012	-0.00349090039322123	0.0172003304843328	0.0308902982754771	0.0696115176454465	-0.00417995609725743	0.0194379924555507	0.0456893949030274	-0.00752266669252231	0.0254155554012895	-0.0629721032916562	0.010080115531326	-0.0301955496164231	-0.0346827817100817	-0.0279645571875006	0.00778184372773522	0.00876732647569014	-0.00331704392846234	-0.0196256257266191	-0.0278745562214955	-0.0139271521333619
GTEX_13IVO_2926_SM_5L3CZ	0	0	0	0	0	0	0	0	0	0	0	0	0	0	0	1	0	0	0	0	0	0	-0.0321301051887419	0.00603745701671868	0.0183199510685816	-0.0224267333426248	0.0376748422325926	0.02234323795735	-0.0222834511633226	-0.0106484993444458	-0.0164169169312142	-0.0167407675055098	0.0252484743801192	0.00573966077582072	-0.00345276722754619	-0.00170011675366027	-0.0346535244755263	-0.0160129176893514	0.00964271741170592	0.00597427602414971	-0.00390994567058208	-0.010154811311945	0.0654076822604224	0.00227701215466099	-0.0142113416574954	-0.0248588068775974	-0.000870147328934598	-0.032744646224355	0.0189758607689767
GTEX_13N1W_0011_R10b_SM_5MR4H	0	0	0	0	0	0	0	0	0	0	0	0	0	0	0	1	0	0	0	0	0	0	0.0181678831072876	0.00563585588560849	0.0592130802436554	-0.0498674781146067	0.0104400196696035	-0.00689159940342994	0.00429803493126877	-0.0186965815057029	0.0197016693439699	0.0157832853641761	-0.0133374842873704	-0.0135674975433915	0.0010332032104577	0.00316779973369303	0.0284007041324857	-0.0342774365791057	0.0246872863316476	0.0290313763217221	-0.0353052180347734	-0.00861628325521378	-0.0106583827351448	0.0151326405141372	0.00103877331881786	-0.0109417770194638	0.0201545606290865	0.0145355655816239	0.0263543515779483
GTEX_13N1W_0011_R1b_SM_5MR4T	0	0	0	0	0	0	0	0	0	0	0	0	0	0	0	0	1	0	0	0	0	0	0.00188082264722182	-0.00857470732210137	0.0491086912490189	-0.019989669684872	-0.01276706976603	-0.0133933636971583	-0.0129368805828275	0.0138300195354995	-0.00511547195938697	0.00143425164552496	0.00887390349526869	0.0217196683884211	0.000194896229051455	-0.0251161897785856	-0.00279741890880916	0.0223919332336959	0.00687404310212556	-0.0364550271635312	0.00400098245198991	-0.015169357699171	-0.0185750656211013	0.0104039325989926	-0.0177858086570569	0.0190124772149651	-0.047724661199696	0.0667146733799684	0.0306371453356939
GTEX_13N1W_0011_R3a_SM_5MR5E	0	0	0	0	0	0	0	0	0	0	0	0	1	0	0	0	0	0	0	0	0	0	0.0314502555209274	-0.00420383533276701	0.0535029193493849	-0.0559943329082458	0.0603351300199471	-0.00283161079206106	0.0459266524846115	0.0699044703226235	-0.0507154880624604	0.0126829237766286	-0.0308867166805472	-0.0261660286834872	-0.024356761304315	-0.0123313525533599	-0.00161489218125968	-0.0159711616380749	-0.0210604780490028	0.0391106973224047	0.0110054975053395	-0.0264684200742132	0.00515762763960591	0.03304657037951	-0.0443900968350475	0.00105366822604513	-0.0438058833395623	0.025939536488857	0.00716051867811761
GTEX_13N1W_0011_R4a_SM_5MR52	0	0	0	0	0	0	0	0	0	0	0	1	0	0	0	0	0	0	0	0	0	0	0.00289941731613421	-0.005689937927481	0.0459235116952232	-0.0260471826661852	-0.0127631280342368	-0.0113693928518789	-0.0176974332311876	0.017183319808101	-2.7299825142626e-05	0.001060718111903	0.0136363432066821	0.011308039474989	0.0126500670707559	0.0064784978886316	-0.00160982590550273	0.0219644679158194	0.00398806288127327	-0.00135939163701199	-0.00537996240575288	-0.00694446670731267	-0.0159921237668469	0.00974416275832048	-0.0136633606053968	-0.00762249398773041	-0.0176885194623207	0.0295340270311843	0.000313711257613113
GTEX_13N1W_0011_R5b_SM_5MR5Q	0	0	0	0	0	0	0	0	0	0	0	0	0	1	0	0	0	0	0	0	0	0	-0.00540492859700218	-0.00265372644628041	0.0531775229420286	-0.0486275490306573	-0.0118056574997323	-0.0248413619731611	-0.0137326525568742	-0.0125413336871059	-0.013082095077989	-0.0140286171980632	0.0241057624156116	0.0305821925570312	-0.0146725590288812	0.0233201207098843	-0.0217893590407062	-0.00784466572267114	0.06078954086767	-0.0422933738636985	0.00397597828869397	-0.000642317708262402	-0.000565640865676812	0.0281399538048216	0.0122325118762214	0.00659346152500518	0.0146325587398677	0.0350352441360482	0.0270536312852227
GTEX_13N1W_0011_R6a_SM_5MR43	0	0	0	0	0	0	0	0	0	0	0	0	0	0	0	0	0	0	1	0	0	0	0.00568943118135166	-0.00448215614013896	0.071604866772996	-0.00574635212010366	0.00419270221262296	-0.0147529197311552	-0.00317211509271324	-0.0044465766472308	0.00212823883366299	0.00180532147738152	0.0127005580446761	0.00699065156913715	-0.0141097000731235	-0.0362147787337416	-0.0150633156794483	0.025872978578169	-0.0230152039526413	0.00467575881337575	0.0147731220855367	-0.0150206602573625	-0.0222668600903678	-0.00843859906981142	0.0331668344688645	0.020723782052831	-0.0100779626925777	-0.0190342569440473	0.00869896897382337
GTEX_13N1W_0011_R7b_SM_5MR4F	0	0	0	0	0	0	0	0	0	0	0	0	0	0	0	0	0	0	0	1	0	0	0.000541143717482063	-0.0310122523685276	0.0704195681507835	-0.0187917975060418	0.0113062105665463	-0.0255790427430308	0.0228213059322329	0.0164224982896279	0.0231979098286663	0.00817221333007074	-0.0304253530183534	-0.0484229753052995	-0.00934396331769288	0.0384561095826209	0.056049961612979	0.0257816749464059	-0.0095203315945511	0.0609595448947464	0.0319386811089048	0.0114887387063459	-0.000681900264107812	0.0196425873250606	0.0633946674710566	-0.00784098112396676	0.00228122284195645	0.0229380482197501	-0.0163895061379253
GTEX_13N1W_0011_R8a_SM_5MR56	0	0	0	0	0	0	0	0	0	0	0	0	0	0	0	0	0	1	0	0	0	0	0.0221353998708482	0.00114310679942397	0.0592505187977228	-0.0266406848216797	-0.0186800797437577	-0.0338723749350607	0.0103648212310804	-0.029171590169183	-0.0206736175332542	0.0130531758555109	-0.00736990974170648	0.0207423957045409	-0.00669812332324052	-0.00705175155008281	-0.00138172661100337	-0.023236327149867	0.00221409662256086	0.0118123443470056	0.00994879986473805	-0.00675553216208909	-0.0499762159294995	-0.0238936874725525	0.000164356383150603	0.0112044932902155	-0.0250664663494507	0.0155129654968927	-0.00941883484935914
GTEX_13N1W_0011_R9b_SM_5MR4R	0	0	0	0	0	0	0	0	0	0	0	0	0	0	0	0	0	0	0	0	1	0	0.0256831703414801	-0.0180511694815311	0.0814030081605452	0.0357489942578125	-0.0132720495212073	-0.0453586065755426	-0.0267373927164582	0.00694368447567708	-0.0606021688037449	0.0240758003571078	-0.0150240137353251	-0.0220239536602087	0.0385885146692607	-0.077261063365711	-0.0497647055609366	0.0439704060749305	0.00426453637425759	0.0146326058264525	0.0443847959195422	-0.0233885149727802	-0.0211502957750281	-0.0255959650154368	-0.00355190606039227	-0.0419151899413213	0.0348291591205593	-0.0128403999642173	0.0149566394790907
GTEX_13NYB_0011_R10a_SM_5KM43	0	0	0	0	0	0	0	0	0	0	0	0	0	0	0	1	0	0	0	0	0	0	0.0153780444575257	0.0375237404715587	0.019881162194393	-0.00701143046545812	-0.0448921369146572	-0.0210269687495766	0.0146177423584521	0.0332243833484798	0.0168794859859567	0.00117324715012782	0.0122998652704517	-0.0412471926343602	0.00358414392785049	0.0336407945566649	0.0289167627541306	-0.0379939372101133	0.0177226050682887	-0.0155302054083591	0.0425437305532328	-0.00508666391741617	-0.00800029997306501	-0.00723194934863462	-0.000470273753143492	0.00792492299066787	-0.0017621819427018	-0.0143957319823553	-0.0159513534143373
GTEX_13NYB_0011_R11a_SM_5KM3Q	0	0	0	0	0	0	0	0	0	0	0	0	0	0	1	0	0	0	0	0	0	0	0.0116897218462752	0.0239299313844682	0.0161286016859756	-0.0192959566946491	-0.00418238954360951	0.0222370853858533	-0.0121850119980776	-0.0260304633527557	0.0160022765493265	-0.0144983306234223	0.00187193070018458	-0.00785604096441929	0.00191139826824584	-0.00407013419342249	-0.0295552675481606	-0.0112443363324795	0.00244458620031659	0.00667813958302284	-0.0256254556901787	-0.0104163745671093	-0.0128768859786758	0.0105353855190628	0.0115588813987906	0.00986735725212895	-0.000566537027419511	-0.00092494197337846	0.0193718629279547
GTEX_13NYB_0011_R1b_SM_5KM4F	0	0	0	0	0	0	0	0	0	0	0	0	0	0	0	0	1	0	0	0	0	0	-0.00271444965082489	0.0105539347207275	0.0286856137358426	-0.00950069494593082	-0.00899236445606451	-0.0105527875332376	0.00263844068833073	-0.00617293124162816	0.00121446735120473	0.00263695821841159	-0.0133345970601381	-0.00600373755476938	0.0182590684889686	0.00219367677411198	-0.0196319894087859	-0.0041764296251763	-0.00436835046481045	0.0222304100268247	-0.0208832489738056	-0.00110073919904376	-0.00812101821016969	-0.0143383538025152	-0.0180787830893993	-0.0200193677495323	0.0354041685756523	-0.0312737563584458	-0.0261051123097931
GTEX_13NYB_0011_R2a_SM_5MR3C	0	0	0	0	0	0	0	0	0	0	0	0	0	0	0	0	0	0	0	0	0	1	0.0326406891964812	-0.00696886724485997	0.0319552733812021	0.0319061214321516	0.0375885087520769	0.0154842678784037	-0.0281616567756605	0.00198448614554965	0.0108322871485049	0.0150204818951195	0.014930470325836	0.0145988989777696	-0.0190414462901066	0.00215728872731847	-0.00433011375815449	0.0281935357005177	0.0408774545010418	-0.0247328343176224	-0.0165817451846266	0.0107466727793899	-0.0444199376321896	0.0175846430839467	-0.00984499639931013	-0.024355379990689	0.0335810461924109	0.0303289107992398	-0.026826009244702
GTEX_13NYB_0011_R3b_SM_A9SM4	0	0	0	0	0	0	0	0	0	0	0	0	1	0	0	0	0	0	0	0	0	0	0.0127120168161824	0.00983469444927492	0.0274052589861612	-0.0111892667381432	0.0300009432574037	0.00359672081332961	0.000291037767472968	0.0136287278545384	-0.00299877419715384	0.00530070459251476	-0.0146371636078942	3.886608770695e-05	0.00921882331220138	-0.0065867066949429	-0.00153770047013082	-0.0130236141244405	0.00767173056034057	0.00205707260016604	0.00931204945969012	0.0208443046775393	-0.00603823698978126	-0.0225624285703988	-0.00783620014217046	0.0136318909626716	0.0101824791038668	0.0273074977730199	-0.00566372434161432
GTEX_13NYB_0011_R4b_SM_9QEGJ	0	0	0	0	0	0	0	0	0	0	0	1	0	0	0	0	0	0	0	0	0	0	-0.00867723096197976	0.021838875838515	0.0284103438722169	0.00375659612949958	-0.00156950018774024	-0.00825759084601195	-0.0104375215479029	0.0100685752058298	0.00396830649395574	0.00914828163233012	0.00331201528446797	0.00484621366911107	-0.0341085193056299	-0.0214714922382442	0.00576413694920901	0.00264095792998608	-0.048196767527125	-0.000276324248161649	0.00812479451196374	0.000712645523340642	0.00874401882163257	-0.0319584080766109	0.0060913508527873	0.000418709627174982	-0.0152751472766791	-0.0107046604540276	-0.0438787891930359
GTEX_13NYB_0011_R5a_SM_5MR45	0	0	0	0	0	0	0	0	0	0	0	0	0	1	0	0	0	0	0	0	0	0	-0.00211790485301011	-0.0230725874304523	0.0127291227673947	0.0127165054888715	0.00349380030906378	0.0366931659253694	-0.00683413938412002	-0.0263097442386515	-0.0143154728600437	-0.0112712918961892	-0.00833127864259451	-0.00632905373309658	-0.0328058772283265	-0.0105159085857574	-0.0410813076396357	0.0201942523092888	-0.0448306709217809	-1.77795695689653e-05	-0.0148266367401539	-0.0063317848698495	0.00852924595094564	-0.0130760623344503	-0.00826066768192756	0.0140763828991638	-0.0111455078167329	0.00747279115140775	0.00777441771192071
GTEX_13NYB_0011_R6b_SM_5MR51	0	0	0	0	0	0	0	0	0	0	0	0	0	0	0	0	0	0	1	0	0	0	0.00102643030705636	-0.0143368727561419	0.0198692997495587	-0.00538309419431197	0.00163374986291068	0.0209648075676372	0.011426876107699	-0.0131285647931719	0.00229096286782094	-0.00881317398164088	-0.017551139965393	0.00265003468345274	-0.00265380699982177	-0.000457261894102673	-0.0166075534756429	0.0139835554954247	-0.00301082343284431	-0.0058211234720055	0.00042240467564488	0.00637277473940596	-0.00705683646565856	0.0204021566161348	-0.00503850286345146	0.0179609250295059	0.0137929492049947	0.0108067557959427	-0.0081968723205312
GTEX_13NYB_0011_R7a_SM_5MR5D	0	0	0	0	0	0	0	0	0	0	0	0	0	0	0	0	0	0	0	1	0	0	0.00378787874478317	-0.0190703122207319	0.0255626754284195	0.00276191009583454	0.00653414492682273	0.0227127435345956	0.00460816060478444	-0.00765763999217414	0.0191808736325639	-0.0130738068964454	-0.0100178796283632	0.0180646944813977	-0.00958397052779133	-0.0328289796163903	-0.0203126635485723	0.00386877550248839	-0.0134160468353614	-0.0067359784799291	0.0051901813966543	0.0298809792349781	-0.0208875825232474	-0.00769853490788416	-0.0247208025765641	0.00488597828722071	-0.0122685308081947	0.00299421918870482	-0.0179196415468232
GTEX_13NYB_0011_R8a_SM_5KM4R	0	0	0	0	0	0	0	0	0	0	0	0	0	0	0	0	0	1	0	0	0	0	0.0235156438942964	-0.00164882646096234	0.0330799955075588	-0.0109764465295621	-0.000944634236564336	-0.0380220808419483	-0.0131551790742048	-0.0266729594778777	-0.030762901164567	-0.00590548047855554	-0.00735890349320657	-0.0111856719124364	-0.0129991422694925	0.0116158141679587	0.00442893757606332	0.0159803201441752	0.0266032179204487	-0.0175228649856284	-0.00171681747650426	0.0253992612730934	0.0211721542741358	-0.0378023308307346	-0.0302163600632261	-0.000509509711009039	0.0241915752508535	0.0264729456948902	0.0281966755404282
GTEX_13NYB_0011_R9b_SM_5MR5P	0	0	0	0	0	0	0	0	0	0	0	0	0	0	0	0	0	0	0	0	1	0	0.00843169966602775	0.00417576171046227	0.0290455066473146	0.0136479044366535	-0.00470080272887185	-0.00539382712792496	0.0240608136651323	0.000188664158599371	0.00545249206742212	-0.0182772690095351	0.0087762198614558	-0.0155685069219953	0.00476130058373293	0.00185449065392547	-0.0156810528174363	0.00980535364514357	-0.0155551498557535	-0.0262883052768977	0.00708100687019937	0.0130273752840862	-0.000721800424406225	-0.0108237067459657	-0.0103517768070604	-0.00738091390423125	0.00461340128322564	0.00835512553866549	-0.00696304464129005
GTEX_13NYB_3026_SM_5IJD7	0	0	0	0	0	0	0	0	0	0	0	0	0	0	0	1	0	0	0	0	0	0	0.0203561508893781	0.00802969878213648	0.0219171209127913	-0.00526916818926618	-0.00913230514213971	0.00296358064243797	0.028044891301565	-0.00385042313176083	-0.00851503740718184	0.0061592032175119	-0.00196267892846547	0.0139626011076662	0.000104558065271895	0.0187809336793857	-0.0117617918252418	-0.000539815376405738	0.00984620058230431	0.0429051028126234	-0.0392169969364137	-0.0153091377856642	-0.000166962106038078	0.0210649045367189	-0.0041955107724296	-0.0168273667081519	-0.0298648635982663	-0.0226839933646689	0.0144883159189024
GTEX_13NYB_3226_SM_5J2ND	0	0	0	0	0	0	0	0	0	0	0	0	0	0	1	0	0	0	0	0	0	0	0.00897087351519114	0.0044516563742217	0.0155737398405891	-0.0316244849458352	-0.00226872838682656	-0.00604065891307471	-0.00756873137984027	0.000337453807397739	-0.00922935878006237	0.0123706276618481	0.00308350183140938	0.00233161394323371	-0.00252080974691523	-0.00364720703552465	-0.0125678238148741	0.00165303523653166	-0.0103467109719015	-0.00047835813554907	-0.0125577126337756	0.000693496828174005	-0.00888282353685155	0.0175300567903653	0.0140377946421905	-0.0118594792281691	-0.0103727837660035	-0.00859652712412637	-0.00173855053739017
GTEX_13O1R_0011_R9b_SM_5KM33	0	0	0	0	0	0	0	0	0	0	0	0	0	0	0	0	0	0	0	0	1	0	-0.0146951342463972	0.00315759133907972	0.0298340681626004	0.0113743155302498	-0.0137039794256234	-0.00365985705898319	-0.00930595351016788	0.024918227595061	0.00751575193344233	-0.0159629766077902	-0.0151953118754891	-0.00446879587139932	0.0103675890145396	-0.00528413835813486	-6.85374166714868e-05	0.0291563129407818	0.00429243206552278	0.000155896999246011	-0.0154189682172887	-0.00710881750144127	0.0212898433423057	0.00870300322580449	-0.0153601630643464	0.00764102045107651	-0.017307989655989	-0.0190211594962958	-0.013094768935649
GTEX_13O3O_0011_R10a_SM_5LUA9	0	0	0	0	1	0	0	0	0	0	0	0	0	0	0	0	0	0	0	0	0	0	0.01542777982175	0.031141701153482	-0.0230776010032315	0.0167953013620132	0.00601068565059799	0.0120818428643425	0.0212832724780993	0.00096047644263628	-0.0207393593151458	-0.0137144716838588	0.0260002461825409	-0.0360037640727792	-0.0168995657993015	0.0152588704646195	-0.0563441962101526	-0.00468557307092133	-0.0284470795224565	0.0285798097751616	-0.00530153288554457	0.0274840576644818	0.00296701412384759	0.00362110275406841	-0.0247943048247623	0.0159617312652067	0.0129115160225614	0.00123295598486138	-0.0162340760527662
GTEX_13O3O_0011_R11b_SM_5KM4G	0	0	0	1	0	0	0	0	0	0	0	0	0	0	0	0	0	0	0	0	0	0	0.0079488885667075	0.0172426482908464	-0.0103925048104008	-0.000251056182596379	-0.00365396027989618	0.0035336871597102	0.00640254345115687	0.00675911895501201	-0.00972476029416936	-0.0111412974562748	0.0145477934944202	0.00590928299965638	0.0077209723209853	-0.00285275921517428	0.0223091949070693	0.00271514026757915	0.0384561250837181	-0.00273279645948038	0.0119876191980804	-0.0125554265566683	-0.0018830511382413	-0.0153699287435181	0.0128911419740251	-0.0133421143751848	0.0110578052902157	-0.00310511910306683	-0.00678639337320552
GTEX_13O3O_0011_R1b_SM_5KM2K	0	0	0	0	0	1	0	0	0	0	0	0	0	0	0	0	0	0	0	0	0	0	0.0126846057583134	0.0425615500053758	-0.0146789608223644	-0.00751218577154244	-0.00950252099774268	-0.0693368214780415	0.0468779471576133	0.00560799610112959	-0.0199205882899598	0.00567896803344142	0.0192309049035326	-0.00617549678904624	-0.0271443527562774	-0.00579858001836554	0.00628940122920465	-0.00699704267927213	0.0238632898665705	0.00656415424337461	0.0170790708672333	0.0557434913193987	-0.0386845349834506	-0.056674660832542	0.0509570754433457	-0.0174816452371045	-0.012185665399968	-0.0257866398323101	-0.00131234726921925
GTEX_13O3O_0011_R2b_SM_5P9H1	0	0	0	0	0	0	0	0	0	0	1	0	0	0	0	0	0	0	0	0	0	0	0.0241690927349653	-0.0184054650021619	-0.00601612137141135	0.0253738222450206	0.0144824220335751	-0.0171504468363838	-0.0136768044197379	0.000348261288688465	-0.00650962251374082	-0.0299334136660021	0.0343476344342514	0.0414842176980627	-0.00801528667240142	0.00825900355231524	-0.00987486746567437	-0.00282178056296839	0.0334906697702018	0.019675544725357	0.00326773006881735	0.00599689299589539	-0.0276328629671595	0.00388100341365531	-0.0226948714712073	-0.0416031945526889	0.0103239638036668	0.0137795452021232	-0.00414095104623699
GTEX_13O3O_0011_R3b_SM_5KM3R	0	1	0	0	0	0	0	0	0	0	0	0	0	0	0	0	0	0	0	0	0	0	0.0109516198654459	-7.5277109391264e-05	-0.00819158761116901	-0.0268472667669824	0.00288926682665626	-0.00339500494723417	-0.00226304373827002	-0.010822997986698	-0.0028838856259807	-0.0105218172950623	0.00993407110963471	-0.00208132923055692	-0.00079647618000266	0.0015107118248924	0.00614740849920161	0.0126433863755748	-0.0179342194297629	-0.00365762385009732	0.00984284514139761	-0.0103407230795756	-0.0166805042547968	-0.010481901614512	-0.00934417962719256	-0.0116497289269762	0.0004873397093665	-0.0139636127897359	-0.009041369761021
GTEX_13O3O_0011_R4b_SM_5KM3F	1	0	0	0	0	0	0	0	0	0	0	0	0	0	0	0	0	0	0	0	0	0	0.00242968380136244	0.011253178768721	-0.00650902156109678	-0.0163827066521185	-0.00552618048455147	0.00959235702209613	-0.00229412247759499	0.00712624161398872	-0.00224695303388372	-0.000802027997924192	0.00901836706027423	0.00425908176498738	-0.00252184034437376	0.00158625738992809	-0.00112705186271969	-0.00802349989919843	-0.00487723343232279	0.00265503316580309	0.00597151411584248	0.01262811863355	-0.00831600841204889	0.00446794700708158	-0.0216150071135192	0.00150196203251089	-0.0171367063002789	-0.00609423595335217	0.0120342399875866
GTEX_13O3O_0011_R5b_SM_5KM44	0	0	1	0	0	0	0	0	0	0	0	0	0	0	0	0	0	0	0	0	0	0	0.0032054522797457	0.00175713651007577	-0.00907197678649189	-0.00182793410692505	-0.00243867857489914	-0.0018723137314207	-0.0041558978540564	0.00214543320354738	-0.000419896908211482	-0.00108904000131428	-0.0011395782803034	0.00145548152685229	-0.00268394744460053	0.00146850933415683	0.000159803882693137	0.000153607493141252	8.08131812986489e-05	0.000893129819672212	-0.000431647946311774	-0.00350190292614484	0.0103694405768021	0.00242447100233791	0.00423071934858674	0.00283214284205825	0.00157784621489102	0.00175374926700001	0.000516247483229644
GTEX_13O3O_0011_R6b_SM_5P9GY	0	0	0	0	0	0	0	1	0	0	0	0	0	0	0	0	0	0	0	0	0	0	0.0115263172082142	-0.0164418662082549	-0.0241749828754125	-0.0106537333634167	0.00950330379005825	-0.00980617372144078	0.00457455829431298	0.00308768703426045	0.00358798702866993	-0.0163768462467433	-0.00448985087802228	0.00452935487297978	-0.00502327623381342	0.0064793730286838	-0.0113105207215111	0.0166643771068115	0.0141039737704995	0.013510369120919	0.00924479171962443	0.0194865110557791	0.0113449252081985	0.0208002903680806	0.0309761373416859	-0.0115215750222891	-0.0179674669608345	0.0014213954886131	-0.0178318378035217
GTEX_13O3O_0011_R7b_SM_5P9GZ	0	0	0	0	0	0	0	0	1	0	0	0	0	0	0	0	0	0	0	0	0	0	0.0122752746819616	-0.0242909472971622	-0.0174568332896962	0.00984353225921258	-0.00530767040160235	-0.00171617280735149	-0.000782187082212365	0.00984066487613717	0.00887953314955827	0.0111005423703821	0.00768203082570903	0.00219617938658607	-0.0238168523185746	-0.0202618456586556	0.00354171442428484	0.0211258848789944	0.00273187373923409	0.0104594588277322	-0.014418157491701	0.0150857721958107	-0.00999893913906529	0.0114430189417231	0.0201293879989691	0.00698208221542924	-0.0263280758077064	0.0106110204987662	0.00854474267148314
GTEX_13O3O_0011_R8b_SM_5LUAL	0	0	0	0	0	0	1	0	0	0	0	0	0	0	0	0	0	0	0	0	0	0	0.00537521256076334	-0.0212294841690066	-0.00886534554375582	0.000180186621000425	0.00972929106145845	0.00214375664644785	-0.0171746585049362	0.0129989598158718	0.0147699872262165	-0.00594766161652412	0.000411708315604694	0.0148860609543817	0.0104488698803739	0.00789690963665838	-0.0218562597749448	-0.00186636152325328	0.00296588498383414	0.0213966430613608	0.00955983694293827	0.00731116077165621	0.011055779204748	0.000813738714482097	-0.00797481796996384	-0.0135394123570492	-0.0103084019492876	-0.00528949928659872	0.00795637282261029
GTEX_13O3O_3026_SM_5KM42	0	0	0	1	0	0	0	0	0	0	0	0	0	0	0	0	0	0	0	0	0	0	0.00821356390691266	0.00280023239548058	-0.00597682517319118	-0.014950459682043	-0.0128905664415793	-0.00449228953187458	0.014175380140026	0.0107663884757594	0.000605417719235578	-0.0122180478696844	0.00775801544517507	-0.019189583990885	-0.01527664777342	-0.00867074249939517	-0.00171858626629751	0.00261384795426781	0.00342464333685949	0.00222410335749108	-0.000642224789844238	-0.00592556900450618	0.000815264056028775	0.00244795220129933	0.00246820333901828	-0.0035512447453621	-0.0125528365501506	0.000502700604993363	0.00508993227290048
GTEX_13O3O_3126_SM_5KM3H	0	0	0	0	1	0	0	0	0	0	0	0	0	0	0	0	0	0	0	0	0	0	0.0159583361541098	0.0284532913083357	-0.00774440107323269	0.0138256917322296	0.0172899033585148	0.0466930212029412	-0.00533767018545628	-0.0477782950593093	0.0153214201255946	-0.0177158440980629	-0.0126644462418864	-0.0548694833465878	0.0354196889833697	-0.0148415751877424	0.0014691239836377	-0.0210082156811155	0.00325638263871489	0.00209887713110303	0.0105082544369344	-0.028888893250056	0.00183814353400722	-0.00326067408593702	-0.0217272893609299	-0.00595480449420869	0.0284930979643546	0.0297239493791701	0.0315448284888016
GTEX_13O3Q_0011_R10b_SM_5KM39	0	0	0	0	0	0	0	0	0	0	0	0	0	0	0	1	0	0	0	0	0	0	0.0225907421914308	0.0285335577419325	-0.0201742100450223	0.01366720573026	0.00361999356969732	0.0266469131950767	0.00453717177035453	-0.0363085314195781	-0.0551167663150118	0.0113276117763975	-0.0192164446001529	0.0425924901677276	0.0198583911387698	0.0284984141208963	-0.0209493226519556	-0.0289431822791093	-0.0152434793294158	-0.0347957116427509	-0.0167147901003822	0.0182013715126234	0.00183086171320297	-0.0171688624038198	0.0191081884917136	-0.0485210436114308	-0.00251273540679542	-0.0521090362392573	0.0147203375106243
GTEX_13O3Q_0011_R11b_SM_5KM2W	0	0	0	0	0	0	0	0	0	0	0	0	0	0	1	0	0	0	0	0	0	0	0.00230898268288452	0.00426700406154312	-0.0184709277999028	-0.00767993232678836	0.00659605051486114	0.00407973536377269	0.00316592455950586	6.98208036844926e-05	-0.00148008510808274	-0.00266555777535111	-0.00208051358808254	0.00465937092285858	-0.006142901757385	0.0026982705758768	-0.00450702705453112	-0.00113639792970361	-0.0125405573524009	0.00054305524163943	0.00428048688874322	-0.000678437105589007	-0.012764227793234	-0.0187136056223847	-0.0142086290718008	-0.0107687382756055	-0.00535980685985552	-0.00500281474644022	-0.010431019537743
GTEX_13O3Q_0011_R1b_SM_5KM3L	0	0	0	0	0	0	0	0	0	0	0	0	0	0	0	0	1	0	0	0	0	0	0.0124557873754428	-0.00121879166463868	-0.0623147764969169	-0.00499817736495779	-0.00287311907622299	0.0212403035220391	-0.0285867314989867	0.019247027139119	-0.0214824990368386	0.00397073909969526	0.000176046491008412	0.00952363591066813	-0.0327414923999751	-0.0169963210076997	-0.00587718127374772	-0.0203152755461571	0.016746510625039	-0.00549759763426511	-0.00524052034085183	-0.0375010443339658	-0.00478726861498224	-0.0302777033423752	-0.0301594704480368	-0.033006742816209	-0.0455386355632383	-0.0255769549247367	-0.00575460680623609
GTEX_13O3Q_0011_R2b_SM_5KM3K	0	0	0	0	0	0	0	0	0	0	0	0	0	0	0	0	0	0	0	0	0	1	0.023626118203541	0.00839059256231942	-0.00308066273831871	0.0206718241613342	-0.00680004202999662	-0.0067979931441266	-0.014839639893309	0.0194451974372441	-0.0143917403648038	0.0147980778425622	0.00166639555851044	0.0390189489357001	-0.0116554986967249	0.0363059342280313	0.00161665369729491	-0.0362398781550907	0.0101042090077852	-0.0279227108756654	0.0118020866186588	-0.00531679705638704	-0.00262934730139372	0.00330823252161504	0.0147879056526287	-0.0328105948479124	-0.0281245147611617	0.0102260374246616	0.0205658616838677
GTEX_13O3Q_0011_R3a_SM_5P9H3	0	0	0	0	0	0	0	0	0	0	0	0	1	0	0	0	0	0	0	0	0	0	0.0470588968208695	-0.0279293677778692	-0.0466576544894332	0.0111786925224256	0.0552611421597246	-0.012639001194726	-0.00285946884136505	-0.0665463124491151	0.0539297112587625	0.0443622487827191	0.0462737116320707	0.00975055679881828	0.024292901097387	0.0892716063523469	0.0101348656643967	-0.0485161409961422	0.0194660053707141	0.0172004999152537	0.0488783364432633	-0.0236880125748557	-0.0338331049383364	-0.00267997984431867	-0.0876416914306774	-0.0747483484752439	-0.0498578300127756	0.0718174571875252	-0.034677380924858
GTEX_13O3Q_0011_R4a_SM_5P9H2	0	0	0	0	0	0	0	0	0	0	0	1	0	0	0	0	0	0	0	0	0	0	0.00314692321440611	0.0080792683050452	-0.0388566075356591	0.0118728643081971	0.00391438131625327	0.00959071915886014	-0.0086336633630884	0.0130807134342352	-0.0122773027157255	-0.00555924256452626	0.0124808391144393	0.0154377098153221	0.00539239250323151	0.00665496106205842	-0.00618007527060661	0.00394459615494423	0.00615049253637562	-0.0304550374588095	0.0110150289101302	-0.0116565448882211	0.00216283199719103	-0.000562347019780153	0.00600838119800689	0.035191303839257	-0.0334407533397285	0.00187573550276451	0.0135367005295919
GTEX_13O3Q_0011_R5b_SM_5P9H4	0	0	0	0	0	0	0	0	0	0	0	0	0	1	0	0	0	0	0	0	0	0	0.00541212837460021	-0.0345605133333923	-0.0277441877548042	-0.00276859203380488	0.0270169665632664	0.00611441286539873	0.0052689543794604	-0.00213881580899834	0.0071749606558065	-0.00798717902932693	-0.0481247126314931	0.0030285183441043	0.00690036745921028	-0.0305765311211284	0.0117190499166428	0.0139673878284894	0.0362369996933397	0.00490041062212197	-0.041277071512934	0.00274014007303524	-0.0345043095733418	0.0111413021426819	0.0352885845144155	0.0129149499133227	-0.0160524821143451	0.00700798410090687	0.0292612541536647
GTEX_13O3Q_0011_R6a_SM_5KM2V	0	0	0	0	0	0	0	0	0	0	0	0	0	0	0	0	0	0	1	0	0	0	-0.0158061092866778	0.00862038157606114	-0.0197011514143593	-0.0217335326075849	-0.0158568335190805	0.0268351585347485	0.0332326308273873	0.0220836981715916	-0.000508184254153212	0.0156908180487025	-0.0433463174652999	-0.00692544607329227	0.00642832324825491	-0.000175488366969945	0.0252242525068986	0.0132806438179743	-0.00634827117976163	-0.00867400654701084	0.0125645046183446	0.0267367113297278	0.0331636387675458	0.0133274029067646	-0.00240227011464023	-0.00666036285188436	-0.00432865256374717	0.0203012644367787	-0.0170143091605522
GTEX_13O3Q_0011_R7a_SM_5KM38	0	0	0	0	0	0	0	0	0	0	0	0	0	0	0	0	0	0	0	1	0	0	-0.0252230389087611	0.0132616638197651	-0.0104095832483034	0.0091077689396274	0.0186293208505958	0.0193085606979545	0.00810273471080295	0.00275713667381503	0.0113822125566868	0.0128318210773838	0.0161257185620314	-0.0240576536025427	0.0121482257737813	-0.00648446016834615	-0.00550015065855021	0.00840312965482701	0.0310819482397315	0.00623984724932633	0.0241352335552182	0.00426208529408582	0.00939922148755259	-0.00154729413195865	0.0200622971799979	0.0382802677249763	0.0099370328709613	-0.0211974469461114	0.00730373419047319
GTEX_13O3Q_0011_R8b_SM_5KM2J	0	0	0	0	0	0	0	0	0	0	0	0	0	0	0	0	0	1	0	0	0	0	0.00295877248267998	0.00678163520751276	-0.0340661039207838	-0.00854687564315757	0.00200682654069711	0.00645328888543019	-0.0181357691879074	0.00446948833925272	-0.00158161012879928	-0.00337588002110217	0.0145732651521394	-0.000394516299091943	-0.00787849519679121	-0.000945057403809917	-0.0199651026935311	0.00791425008394688	-0.00400757911564263	-0.00143753950490549	0.00545873478095558	0.00300638057713804	0.0224002770801777	0.0113177708839511	-0.00562334264415999	0.013674792881626	-0.0028189796502526	-0.0170509207675	0.000608318567767102
GTEX_13O3Q_2926_SM_5KM45	0	0	0	0	0	0	0	0	0	0	0	0	0	0	0	1	0	0	0	0	0	0	0.00757759270963554	0.0208615227923881	-0.0149517888698449	0.000478392952812682	0.00910299025532785	-0.0158775066922978	-0.0189193805485086	-0.022612551140351	-0.0305521094795256	0.00398344382017774	0.00342377946111889	0.0113726492334605	-0.0174064771002529	-0.0202417121220288	0.00366360441296222	-0.0112022337584008	0.0100616956969173	0.0109825567173744	0.00532728722410678	-0.013784878008181	-0.0061349004948981	-0.0184869698903438	0.0107229638191313	-0.0064037182431797	-0.0176261636336277	-0.0222721253330065	-0.0204794066153046
GTEX_13O3Q_3026_SM_5IJGD	0	0	0	0	0	0	0	0	0	0	0	0	0	0	1	0	0	0	0	0	0	0	0.00357747811211068	-0.00565143262028983	-0.0253109850837869	0.000336879282690107	0.00175360231268511	-0.00175471989306569	0.00279494929182779	0.00367876193691768	-0.00115438418589918	0.003027385906409	0.00748460901611854	0.00918140031613831	-0.0133255219570716	-0.0147368611940105	0.00199466464925827	-0.00123268879712236	0.000325765453491432	-0.0249429738298998	0.0122420023084129	-0.00483952984114287	-0.00671009218615222	0.00891945840596401	0.0080430886836657	-0.00741919904886546	0.00526448619005154	0.0170659478451566	0.00447046913262414
GTEX_13OVH_0011_R11b_SM_5KM4X	0	0	0	0	0	0	0	0	0	0	0	0	0	0	1	0	0	0	0	0	0	0	0.00710085349295876	0.00982139196091987	-0.0189867702558051	-0.00665002194971966	-0.00237181669062713	0.0120262900486311	-0.00324099021602521	0.00376863299551095	-0.0101220758299816	-0.00312084250593297	-0.00110192605238843	-0.00881566784684586	-0.00252114518969252	0.00761978875274161	0.00495082856324006	-0.00209880022473607	0.00844943875379641	-0.00330243326128648	-0.0165145120728424	-0.0109120923757152	0.00645416286833281	-0.0101735258542108	-0.0102319427630088	-0.0131089074458744	0.0203403943482011	-0.0015637526772013	-0.0010213189546023
GTEX_13OVH_0011_R3a_SM_5KM49	0	0	0	0	0	0	0	0	0	0	0	0	1	0	0	0	0	0	0	0	0	0	-0.000232799308916282	0.0343793267128581	-0.017579025724744	0.0222313421509251	0.00826946705824214	-0.00228894274766016	-0.00682485638105801	-0.00255149832872391	0.0178102556555716	-0.00929916551976408	0.0422183629767786	0.0013583591822774	-0.027736715309983	-0.0230852847314418	0.00662372771922131	-0.0345846168041696	-0.0132931919625361	0.0215381627282164	0.0300480904694733	-0.0190409164380016	-0.00156307195356383	-0.00834364938702848	0.0303007053742105	-0.0257229835047478	0.00976770897568863	0.000112204060505851	-0.0298668109403973
GTEX_13OVH_0011_R4a_SM_5KM3W	0	0	0	0	0	0	0	0	0	0	0	1	0	0	0	0	0	0	0	0	0	0	-0.0239644631368238	0.0231116658493824	-0.0238915551859633	0.0303084805138289	-0.0167428824301024	0.0138822091773016	0.0200344407862069	0.0378577327461837	-0.0201706251799279	0.0727321293895392	-0.0209722167241793	0.017416228823254	-0.00178406797063217	-0.0140215883956356	0.0142061022814893	-0.0110310273838327	0.0203192668883391	-0.0290001034862664	-0.00548836980458342	0.0452580018369676	-0.018910997158978	0.0140351385088113	0.00524941213670941	-0.038174293026866	-0.0413482485436829	-0.0089626363786611	0.0237189707789315
GTEX_13OVH_0011_R5b_SM_5KM4L	0	0	0	0	0	0	0	0	0	0	0	0	0	1	0	0	0	0	0	0	0	0	-0.0169832030717013	-0.00450031633159209	-0.018309923176778	0.0280866717750845	-0.0140841426098661	0.0208038590756351	-0.0308768458962041	-0.02125281729778	-0.00763100237340712	0.0190745654179304	-0.0133125047077123	0.0166253716606239	0.00662523833925474	-0.0100764869615535	0.00452247751643179	0.016385564554242	0.0176818899501028	-0.00973103824358111	0.0199144991423022	0.0176927805342885	0.00396690171149298	-0.0150045982984941	0.0101612856826794	0.00141324170808959	-0.00778106725946436	-0.000112761059962841	0.00351228927145467
GTEX_13OVH_0011_R6b_SM_5LUAX	0	0	0	0	0	0	0	0	0	0	0	0	0	0	0	0	0	0	1	0	0	0	-0.0160746592031119	0.00134339411538087	-0.0278038226812392	0.00688828677464283	-0.00837229261856204	-0.00666420192533331	0.00145364730642445	0.0101390497149318	-0.00992859088337254	-0.0314919193486504	-0.00522020825618851	0.0176700271012264	-0.00438076629196798	-0.00421761416253312	0.0213935260311329	0.00354560597043875	0.00254548808011124	-0.00405486391890399	0.0112148406131929	-0.00249824204415496	0.0174528601329159	0.0130510026442798	0.00262895193391592	-0.0168001878937129	-0.019710223494495	-0.00209181439427059	-0.0117381965999906
GTEX_13OVH_0011_R8b_SM_5MR35	0	0	0	0	0	0	0	0	0	0	0	0	0	0	0	0	0	1	0	0	0	0	0.0230975252556575	-0.0132311676714596	-0.0442575352748261	0.0226711453306213	0.00418095366544882	-0.0054687567776393	0.0261520387114746	-0.000115499796701083	0.016185428564053	0.0305478270669437	0.00686339253223446	0.006096573637015	-0.0142812253352723	0.0471105412961474	-0.000567549021100651	-0.0339419117771174	-0.0328812724043268	0.0542289682043765	0.00319014835677166	-0.00191178489793473	-0.000180397768286835	-0.00195059836440395	-0.0035674626714916	-0.00990867607497586	0.0427974296836996	-0.0319958231761094	-0.0421076094338027
GTEX_13OVH_2926_SM_5IJFH	0	0	0	0	0	0	0	0	0	0	0	0	0	0	1	0	0	0	0	0	0	0	0.00565399048611985	0.00534862699750589	-0.0227243182022073	-0.00457756046490269	0.00604785601405629	0.00614151995971019	0.00232471948054079	0.00104726212448646	-0.00408733442580844	-0.00908566996186067	-0.0063592354567521	0.00988349934201438	-0.00112319602874418	-0.0095393253843826	-0.0108430788276347	0.0019627370451317	0.0120393639217428	-0.02094071017815	0.00193274964862328	-0.00500031762786672	0.00793187794420069	-0.0170237597187731	-0.00691551519753871	0.0111751795896138	-0.018904027953008	-0.00792153979159025	-0.0149450309065919
GTEX_13OVH_3026_SM_5MR4N	0	0	0	0	0	0	0	0	0	0	0	0	0	0	0	1	0	0	0	0	0	0	0.0208651138112407	0.0117029050793122	-0.0177324261423096	0.0348538522685625	0.0156913577149134	-0.00212601641220454	-0.00356208780174543	-0.0219364176367467	-0.00683978541403679	-0.0187028505060864	0.0159506387159337	0.00835094729947175	0.0312451307828839	-0.00917468689849807	0.0359051364372622	0.0198543745954444	-0.0190936399366016	-0.0497906504859036	0.00582690011147802	-0.0113028189950383	-0.00219354086859428	0.0211503394098807	0.0180085148243446	-0.00785338471843959	-0.0308615247607093	-6.81012520279902e-05	0.0191660221700413
GTEX_13OVJ_0011_R10b_SM_5L3HT	0	0	0	0	1	0	0	0	0	0	0	0	0	0	0	0	0	0	0	0	0	0	-0.0153073819968332	0.00519962978293014	-0.00364383746824678	-0.00816358243590672	0.0364996900364402	0.00829056527353152	0.0129833083659885	0.0143706353762707	0.000925697437774016	-0.00616620883544868	0.0180605369180307	0.0122870494757499	0.00417190175440076	-0.0101351955275222	0.0125761391398857	-0.0040530673775938	0.00562494635192415	-0.00202255239700301	-0.0137762185443637	-0.0106057077105145	-0.013252468670113	0.00921338136953338	0.00376146809246662	0.0106754725941925	0.000952615296662312	0.00276018308916373	-0.00311419514438375
GTEX_13OVJ_0011_R11a_SM_5P9H8	0	0	0	1	0	0	0	0	0	0	0	0	0	0	0	0	0	0	0	0	0	0	0.00515331613160711	-0.0290398319345169	-0.0272037078964631	-0.0343847490987792	0.0029609630200463	-0.0507034754301459	-0.00224107279942002	0.0167895129923046	0.00625748451120714	0.0246935669271309	0.0125256401516338	0.00267599389610714	-0.00480051863387888	0.00126960147337854	0.0234567103918853	0.0118382745502943	-0.040208097612541	-0.0782494326211394	-0.0322978852603445	-0.0108616571967248	-0.00445914247722224	-0.00575005762230326	-0.0010661063667308	0.0133406330593662	-0.0346710610297811	0.00421828663562449	0.0232653883876656
GTEX_13OVJ_0011_R1b_SM_5L3I6	0	0	0	0	0	1	0	0	0	0	0	0	0	0	0	0	0	0	0	0	0	0	-0.0326824762410557	-0.00867991318896416	-0.0147899755609099	0.0226333291972859	-0.0301935560534856	0.00791986551259388	0.0224482459030066	0.0336107392837087	0.017186774462815	-0.0573943953691917	-0.00887266638542813	-0.0195221231505748	-0.00684225579759555	-0.00472705672229013	0.00889373949306948	0.0273146853307228	0.0258175704725554	0.0197972670931465	0.0102761103420984	0.0330502087866587	-0.0111180446926251	-0.0258383716753318	-0.0134761907668873	0.0264819676083985	-1.49611578274811e-05	0.0175273995516361	-0.00799339650705515
GTEX_13OVJ_0011_R2b_SM_5L3GP	0	0	0	0	0	0	0	0	0	0	1	0	0	0	0	0	0	0	0	0	0	0	-0.0286528535412063	-0.0216456793420265	0.0083114546388076	0.0429636701104018	0.00080818939180202	0.0337970340323571	0.0465870359657018	0.0187906007276551	0.0135593461445353	0.0172554301246905	0.000813159459203582	0.0382132475042387	-0.0350090331398763	0.0288236805144661	-0.0164760685554121	0.0090301464435064	0.0398737192605459	0.0574566349192171	-0.0244349357910135	-0.022866366324216	0.0393256564514319	0.0177458501618932	-0.0174652262029683	-0.0200562524245091	-0.00995075704975203	-0.0244749166021505	0.0169307267238613
GTEX_13OVJ_0011_R4b_SM_5P9H5	1	0	0	0	0	0	0	0	0	0	0	0	0	0	0	0	0	0	0	0	0	0	-0.0202070885041578	-0.0492975469064223	-0.0260352449187497	0.0152187210826405	0.0563088847638815	-0.038949444610583	-0.0250227806186512	-0.00121608198926141	0.0305447224794125	0.00811328178700614	-0.0421381900805825	-0.0033916612850587	-0.041100162261962	0.0297434401952073	-0.00406171234060169	-0.00879313741435172	-0.0199099554156992	-0.0300423296877808	0.0317084476602994	0.0123369201193345	0.028713462649329	0.00731046390203302	0.0632576029481753	0.00664292497600026	-0.034044349340776	-0.00706300495294388	-0.0195419750572514
GTEX_13OVJ_0011_R5a_SM_5P9H7	0	0	1	0	0	0	0	0	0	0	0	0	0	0	0	0	0	0	0	0	0	0	-0.0240886747706379	-0.0464601802969496	-0.0203434402450658	0.0376081448056224	-0.00967338622760217	-0.067046683486578	-0.0549005493408557	-0.021456653843956	0.0262225134459372	0.0570869258340018	-0.00269255472065116	0.0181830679236916	0.00313996012923948	0.00357504139126089	0.06375591205268	0.0222790555665959	0.0206551424639138	-0.0162518820363115	0.0117472761274292	0.00498654694207616	-0.00145119540126528	-0.0281542699388605	-0.0160429462143536	0.0215003328914758	-0.0117037167575843	0.0349773809212837	-0.0386943904373587
GTEX_13OVJ_0011_R6b_SM_5L3GH	0	0	0	0	0	0	0	1	0	0	0	0	0	0	0	0	0	0	0	0	0	0	-0.0314673596791757	-0.0414010236212664	0.00062160107586507	0.0114761728812898	-0.0639509263669438	-0.047225050226519	-0.023345396996488	0.0323974774855639	0.0114651794019049	0.0558763492734943	-0.0484041845635386	0.0784367901715802	-0.0289466100827519	0.0223209295013884	-0.0179916376713752	-0.00898067754376019	-0.0498009051011517	0.00993828097811177	-0.0707973979266511	-0.026896286092598	-0.0355665180816185	0.0183442621742529	-0.0163077175511251	0.00860294262250192	-0.00762975302719504	-0.000270317731867227	-0.0112110873533155
GTEX_13OVJ_0011_R7a_SM_5L3G1	0	0	0	0	0	0	0	0	1	0	0	0	0	0	0	0	0	0	0	0	0	0	-0.0300148359467827	-0.0369293171871126	-0.00430436892982141	0.0284122822225389	-0.0410757658442117	-0.0282686807037267	0.059583806370827	-0.0104197163435489	-0.0817917907652781	-0.000962866934150392	-0.0206615968963734	0.0723286417973528	-0.0255270546575962	0.00913705042093647	-0.00206861669462319	-0.0364539543819561	-0.0191278699995301	0.0142956630891031	-0.0225778140237438	-0.0188287660043343	0.00854009451493651	0.00183703270807382	-0.0284556518711742	-0.0201237608414386	-0.0340621459130488	-0.0282955502209251	0.00833998073713935
GTEX_13OVJ_0011_R8b_SM_5L3FS	0	0	0	0	0	0	1	0	0	0	0	0	0	0	0	0	0	0	0	0	0	0	-0.0343233112396446	-0.0351044627953493	-0.00556203577547391	0.0335415444148798	-0.00818668300615688	-0.0203591983130318	-0.0340585924312334	0.0359938412836761	-0.0968587810698922	0.0226171857468448	-0.0183362373606469	0.00532778600701613	-0.021348866286521	-0.0353093196962515	-0.0186504742999021	-0.0177278722800571	0.0323742796734456	0.0138161295503552	-0.00472418683711596	-0.0219407103514237	-0.00607073182344987	0.00381965292328653	-0.00489764964512951	0.00636992042061278	0.0353366461698695	-0.00310381566348668	-0.0174887284677162
GTEX_13OVJ_0011_R9b_SM_5L3GD	0	0	0	0	0	0	0	0	0	1	0	0	0	0	0	0	0	0	0	0	0	0	-0.0193088218208261	-0.0262051677294248	-0.00965964404995868	0.0309514206187815	0.0264864072587023	-0.000286496754532536	0.0110034893845565	0.013681077587821	0.0082117183367693	-0.00110079846074272	-0.0167770299282589	-0.0203672447491745	-0.0097881633492202	-0.004641990936699	-0.0238134024916995	0.0148131323131977	0.011752469052369	0.0221420075467917	0.00483732854973461	-0.00347106394608236	-0.0281307560825888	0.00696687698478472	-0.000159350881241449	0.00941981231857472	0.00302976638951606	0.01846070220848	-0.00696242459451032
GTEX_13OVJ_2726_SM_5IJG6	0	0	0	1	0	0	0	0	0	0	0	0	0	0	0	0	0	0	0	0	0	0	-0.0028338577310729	-0.0325058305671751	-0.0186196778675676	-0.024533769754292	-0.00992792760294822	-0.00363214156656547	0.0337144107347776	-0.000916998891627906	-0.02131369694047	-0.00886704194274962	-0.0300000569376428	-0.00147861990721156	0.0467874148281456	0.0130004182357587	-0.0258937195795488	-0.0193783980404104	0.0237813102626999	0.00540629405398114	-0.0280027234755455	-0.00657221594843836	0.0224900764197823	0.00205611854152671	0.0257923362795173	-0.00920682111729403	0.018391579638581	0.00938501406031794	0.0139702972127797
GTEX_13OVJ_2826_SM_5L3GW	0	0	0	0	1	0	0	0	0	0	0	0	0	0	0	0	0	0	0	0	0	0	-0.0210805155797954	-0.0191054059504933	-0.010826423259677	0.0156567555818879	1.86289997331697e-05	0.00674260228999863	-0.00355335207038648	0.0120176497188908	-0.00358179504826035	-0.002214549372114	-0.00400143156455818	0.0197313762514047	0.00487453439684483	0.0187929068353692	0.00532409624620498	-0.00898759225415141	-0.0116587372721152	-0.0127324440055718	0.0148341012653798	-0.00147407335258043	-0.00677949017215329	-0.0153807826226211	0.00680326972098946	0.020017757013676	0.0168894539683175	0.0164651754664894	-0.0319891293624744
GTEX_13OVL_0011_R10a_SM_5L3GS	0	0	0	0	0	0	0	0	0	0	0	0	0	0	0	1	0	0	0	0	0	0	0.0175389119869135	0.0340359884876592	0.0246298739950933	-0.027076607715846	-0.014771245495148	-0.00740145716354982	0.0338050486272908	-0.0339750551294131	-0.00968324328418361	0.0257209777039428	0.0141120888740191	0.0146363535438126	0.00857649796635926	-0.0202588267310772	-0.0500339920565352	-0.0358085497522169	-0.0181632145456463	-0.0290646888629691	0.00192946978293078	-0.0207297377332392	0.0141804803431751	0.0170563867578399	0.0173335649566037	-0.0189756399622642	-0.0538315695561078	-0.00143931804699732	4.2262255239649e-06
GTEX_13OVL_0011_R11b_SM_5L3G7	0	0	0	0	0	0	0	0	0	0	0	0	0	0	1	0	0	0	0	0	0	0	0.0233911461200665	0.0295042839226029	0.0212131399311156	-0.00723571551184326	-0.039213374212613	-0.0294781271282487	0.000694532974840584	-0.007641516772763	0.0072648245073627	0.0101538880707284	-0.00871241954846946	0.0171871872123827	0.0312485285810071	-0.0165131530833271	-0.0259247625386746	-0.0144142074513021	0.00382404678035757	0.0123892739205911	0.0140401237017861	-0.0293490284397581	0.0346874532214849	-0.0138132563096783	0.0132560365292174	0.00551229799810621	-0.0260495886783109	-0.0228436797599293	-0.00255987208252171
GTEX_13OVL_0011_R1a_SM_5L3H5	0	0	0	0	0	0	0	0	0	0	0	0	0	0	0	0	1	0	0	0	0	0	-0.0034575387998027	0.0144179888195001	0.0296872248535292	0.0399268982213759	-0.0113839419695341	0.0437322458640668	-0.0204386185868533	-0.0112748926130235	-0.0178760593329765	0.000496155958805299	0.00283037730753392	-0.00768155153741845	-0.0249196629094129	-0.0153645475846294	0.0038297446622983	-0.0186481457544904	0.0226685711916362	0.0035766944285191	-0.00963744138824204	-0.00545855623344246	0.0355890718985367	0.0134257880056044	-0.00776808888763505	0.00243621807560537	0.0041030265867725	-0.0055196028282853	-0.00893839782537511
GTEX_13OVL_0011_R3b_SM_5L3I8	0	0	0	0	0	0	0	0	0	0	0	0	1	0	0	0	0	0	0	0	0	0	0.0132527290214701	0.0232065267083538	0.0222723620231407	0.00185462479498567	-0.00290186470809274	-0.00594404676427691	-0.0104934176917096	0.0112697701893048	-0.000387141347394889	-0.00681729151921845	0.0199272176377792	-0.0145802634170235	0.0182002227873669	0.0141158059005696	0.00347542269986629	-0.0184652066809402	0.00633719864004872	-0.0286983963184961	-0.00973179695676144	0.000978699680145095	-0.00521052568600707	-0.00473583746626691	0.0231849505651007	0.0156856826604801	-0.018893890552419	-0.019163796159265	0.00240026219335437
GTEX_13OVL_0011_R4b_SM_5L3HV	0	0	0	0	0	0	0	0	0	0	0	1	0	0	0	0	0	0	0	0	0	0	-0.0312468983521569	0.0071208646697007	0.0354437706433757	-0.016700942733012	-0.00427672602315854	0.00673467589153563	0.00358466531073998	0.0492288649194106	0.00821947792317009	-0.0225302612246474	0.0238454249754826	0.00820226849560259	-0.013356529767275	0.00690189794383658	-0.0579167579817413	0.00493410324399338	-0.0291824921371481	-0.0125309691722476	-0.00510405630238295	0.00360154216792557	0.014872275651469	0.0246960702327699	0.0321797818566984	-0.0423242823972708	0.0607343430156812	-0.0437207082896387	-0.0173044938396915
GTEX_13OVL_0011_R5b_SM_5L3FU	0	0	0	0	0	0	0	0	0	0	0	0	0	1	0	0	0	0	0	0	0	0	-0.00368918428334234	0.0153367349785	0.0303135140179374	-0.00864123695211836	-0.000330994234452741	0.0126956393170812	0.013649173450432	-0.0150253481160986	0.0023912747806712	-0.0107880196108435	-0.0189666304438728	9.78446554323956e-05	-0.00647957074119681	-0.0016353382661972	-0.00683842242499337	0.01493696205406	0.00988656193605355	0.00790946032874178	-0.0253753813688105	0.0140790784945464	0.00328631402654206	0.0113485109760047	-0.0173609785947873	0.0388799495110204	-0.0204473976499454	-0.0185861639242036	-0.0357637987936548
GTEX_13OVL_0011_R6a_SM_5L3G4	0	0	0	0	0	0	0	0	0	0	0	0	0	0	0	0	0	0	1	0	0	0	0.00597427369462377	0.011361482629184	0.0353183260425901	-0.0338501199936721	0.00900338067161785	0.00791928787965342	-0.00741639955587665	0.00649213036704857	-0.00201599449167291	-0.00272685079795908	-0.0175946669001444	0.00305189345237097	0.00605707035101205	0.00272809388582868	0.0124282156524671	0.0081101220791943	0.0134424966843018	0.00984655479751822	-0.00762373640734153	-0.00790437233621539	-0.00814006864365716	-0.0240144711550994	-0.0184632409820933	0.0405015783664891	-0.0328977082574354	-0.00145619166946426	-0.00899716291878049
GTEX_13OVL_0011_R7a_SM_5P9GW	0	0	0	0	0	0	0	0	0	0	0	0	0	0	0	0	0	0	0	1	0	0	-0.0326941919207436	-0.00273102634741639	0.0255601843911836	0.00446267667195596	0.0454594932803348	-0.0162518950108502	0.0123648701480745	0.0212327878484338	0.0186196212568747	-0.0484997828326113	-0.0277587669193072	0.00603118615138218	0.0385442570259881	-0.0282168578628932	-0.013052374158852	0.00293733809374831	-0.00409840266499693	0.0117366913664146	-0.0232434826163996	-0.00585305637610226	0.00146703287408537	-0.0144097501110006	-0.0279352397521983	-0.00411811505457592	0.0392310338294915	0.00941795892291375	-0.0058824187476817
GTEX_13OVL_0011_R8a_SM_5L3HH	0	0	0	0	0	0	0	0	0	0	0	0	0	0	0	0	0	1	0	0	0	0	-0.00160713718326217	0.0165628777706528	0.0326701430632872	-0.0220320133075662	-0.0140284667816797	-0.00750106580131559	-0.0223774477844001	0.0213338924158938	0.0148273527250061	0.0216788418609883	0.000381407961892725	0.00243164124307968	0.000419190251727433	0.00196796042849984	0.0105690454880152	-0.00527919373832656	-0.00798064123208438	0.0383732920189247	-0.0126319613972596	-0.00458500519325925	0.0223189073309821	0.0250496710835202	0.0097655783852359	0.010120190792211	0.0220498729391186	-0.0247317468466074	-0.0311843911517843
GTEX_13OVL_0011_R9a_SM_5P9GX	0	0	0	0	0	0	0	0	0	0	0	0	0	0	0	0	0	0	0	0	1	0	0.0298477116173178	0.0136223909188729	0.0438468679456688	0.0570201888588269	-0.000250669488267859	-0.0260698775639337	-0.0313512663522234	-0.0208716664184147	-0.0216054270891523	-0.0334668920177183	0.0528842969749182	0.0211902638850411	-0.0490755431051457	0.0249195899178005	0.017210111815244	-0.0514652991536499	0.0154273552072097	-0.0524955750966559	-0.0416801387833901	-0.0469760087267841	-0.0228352126443646	-0.060049949862982	-0.0233008147827962	-0.025544477674259	-0.0171197617423412	-0.0078449246606718	0.0290668377005176
GTEX_13OVL_3026_SM_5IJF1	0	0	0	0	0	0	0	0	0	0	0	0	0	0	1	0	0	0	0	0	0	0	0.0211665176052361	0.0109840135234019	0.0192734067427388	0.000471146139073718	0.00136218818051328	-0.00365012873866434	-0.0176738539537605	0.00575253035825158	0.0138526187656712	-0.0304874148384532	-0.027454332185836	0.00869197485308256	-0.0125742643323797	0.00582693754880657	0.00720890904350374	-0.0063470398173724	0.0017612160765489	0.0172302418975282	-0.0132165579148726	-0.0146752483364945	-0.00652634714953212	0.01972065556849	-0.00339994584729596	-0.024736107692853	-0.0178240630124204	-0.00556509065714247	0.00819994506628436
GTEX_13OW6_0011_R10a_SM_5L3HE	0	0	0	0	0	0	0	0	0	0	0	0	0	0	0	1	0	0	0	0	0	0	0.015470659235682	0.0105149368167272	0.00241088551155999	0.00712513674350996	0.0325257690989889	0.00846241498547122	-0.000556226217664517	-0.00885222181521806	0.0128431846114955	-0.0220688012410512	-0.0215167087467577	0.0183420227842981	-0.00589405174700224	0.0166743930923852	0.0129060260281635	0.00303514236141688	-0.0064030442854802	0.00321409181985048	-0.00144664044574345	0.00816753358024554	0.0103956851434575	-0.0214608303899503	0.012405601946972	-0.0109145588211417	0.002884195337257	-0.00702823087697807	0.00335624504581051
GTEX_13OW6_0011_R11a_SM_5L3H2	0	0	0	0	0	0	0	0	0	0	0	0	0	0	1	0	0	0	0	0	0	0	0.000489272879972724	0.00172603795537947	0.00884651905055039	-0.00798944996926275	-0.000959066690088917	-0.000622603373081267	0.00421777998142867	0.000645723305957303	0.00159804196231334	0.00334863523716726	0.000383426283740955	-0.00287334332597023	-0.0016150416257131	-0.00319116958169479	0.00489435747271061	3.31658311843875e-05	-0.00200324632317934	0.00181776756976531	0.00431128896112253	-0.00454816845035513	-0.0069254708122267	-0.00333677703121612	-0.000928474150871403	0.0029451972851373	-0.00286994837146048	0.00275783802410411	0.00664552032511591
GTEX_13OW6_0011_R1a_SM_5L3HQ	0	0	0	0	0	0	0	0	0	0	0	0	0	0	0	0	1	0	0	0	0	0	-0.010068884125379	0.0038904775206522	0.0198542132420984	0.00384115329889034	0.013780353161112	-0.00545741193977547	-0.0123801506645294	0.00214826082575107	-0.0115124739773952	-0.00328463744976847	-0.0113627071693197	-0.000984337473658224	0.0239826550906104	-0.00865429754551557	0.0237940963867896	-0.00706303949471443	0.00280565861676287	0.0221277314826414	-0.0152476618474761	0.00354778337365794	0.0242791504764334	0.0247869282184941	-0.00424826745144874	-0.00301744424043482	-0.00289622306556528	-0.00410596553590871	-0.00714456231150617
GTEX_13OW6_0011_R2a_SM_5L3HG	0	0	0	0	0	0	0	0	0	0	0	0	0	0	0	0	0	0	0	0	0	1	0.00478998730399758	0.0165880126028228	0.0321505179467749	0.0157759058257264	0.0133114132988542	0.0236487950691026	-0.000194073795964783	0.00803129948714078	0.0070576539681111	-0.0217347961243713	-0.0175734816719078	-0.00534183232149638	0.00323811017506374	0.00868001621808881	0.00634566739064826	-0.0131616002675589	-0.0103606627560833	0.000951877491956891	-0.0176322019275344	0.024389104097282	0.0178578679514336	-0.0107773921436877	0.00806168929265071	0.0110827128811209	-0.00420720592787667	-0.0185719487542438	0.025488506749623
GTEX_13OW6_0011_R4a_SM_5O9DX	0	0	0	0	0	0	0	0	0	0	0	1	0	0	0	0	0	0	0	0	0	0	-0.0113219787558013	-0.0287921875791874	0.0170023162404105	-0.0171748693929495	0.00721564339753879	-0.0211153686301525	0.0430444260391482	-0.00927913995077769	0.0148370219466649	0.00503236694252985	0.00221344726677797	-0.00819302138193749	-0.020799060365917	0.0240773106120258	0.0195256575163992	0.00110636158541943	0.0309639471133344	-0.0234112539492065	-0.00146533309144201	0.00718411274290767	-0.016945571559306	0.0197399123550559	-0.0592819620409056	-0.00214594395584669	0.0207612609932444	-0.00982367714866702	0.00210337448897664
GTEX_13OW6_0011_R5a_SM_5O9BK	0	0	0	0	0	0	0	0	0	0	0	0	0	1	0	0	0	0	0	0	0	0	0.00859798935091959	-0.0346794856007244	0.0085334474119832	-0.0172105142332653	0.00630375420615611	-0.00410750863145401	-0.00194044598589054	-0.00129193336356323	0.0115619436586922	-0.0213010065315027	0.00111926548675503	0.00619144186460036	-0.0055109902692675	-0.00262067546171096	-0.00476577793997581	-0.0148199377114666	-0.0142175595087646	-0.0150357134223746	-0.00745650328773269	-0.0215142466907917	-0.0210504705923351	-0.0097162706478475	-0.00899761741531101	0.0180969192106822	-0.0224881586468694	0.00956588657863975	-0.0201605417361608
GTEX_13OW6_0011_R6b_SM_5L3GR	0	0	0	0	0	0	0	0	0	0	0	0	0	0	0	0	0	0	1	0	0	0	-0.0141717241202027	-0.000286149801181258	0.0184374263013826	-0.0284653115397008	-0.0147901374267624	-0.00922913382791505	-0.023728151330893	-0.00279119411253767	-0.00765101943798033	0.00928459921826691	0.00758412386104518	0.0201109071883998	-0.0160387710507081	-0.00415947410341827	0.00303573222953646	0.0160029931891441	-0.0153331520154831	0.0153637714935122	0.0397405729165387	0.0013010163367917	-0.00300518972402725	-0.00958155636783779	-0.0189766938818152	-0.00814185456727032	0.0110213227409278	0.00498926063939291	0.0134012165454642
GTEX_13OW6_0011_R7b_SM_5L3H4	0	0	0	0	0	0	0	0	0	0	0	0	0	0	0	0	0	0	0	1	0	0	-0.0273022988220481	0.00406246614191762	0.0188006039878223	-0.00367739850289633	-0.00909518986915876	0.00250380715272022	0.0354502137608632	0.0157872737529608	-0.00942381292330281	-0.0212677607884558	0.0328110476190144	0.0221752559509819	0.00270462046616041	0.0128718097061937	-0.0301524025864467	0.00226042396142876	-0.0101806332363034	-0.0134380316260127	0.00280246421945562	-0.0141488925608023	0.0156110875300626	0.0347294931534986	0.0148203588578083	-0.0208405820105263	0.00225907093176797	-0.000180976584134955	-0.0331182568079528
GTEX_13OW6_0011_R8a_SM_5L3GF	0	0	0	0	0	0	0	0	0	0	0	0	0	0	0	0	0	1	0	0	0	0	0.00801723201067126	0.00483717001880833	0.0220322571773732	-0.0223533335628499	0.00188978947390389	-0.00468693848968868	0.00261715769780335	-0.00732976437444624	-0.00215741955284761	0.00229104142377534	-0.0167288320994448	0.00166108809589031	0.00477250205453459	-0.00492044610196858	0.00439006420181242	-0.00790869458637769	-0.0109104820546353	0.00491092789921361	0.0118311419170261	-0.00241328392754121	0.00208303457304592	0.0137631249648508	-0.0136612522053545	-0.0125878076916196	-0.0138881459648402	0.0222262832490752	-0.00993438962295047
GTEX_13OW6_2926_SM_5KM29	0	0	0	0	0	0	0	0	0	0	0	0	0	0	1	0	0	0	0	0	0	0	-0.00977754831856784	-5.45725030223299e-05	0.0125293319576925	-0.00849385948986931	-0.00034625682409788	-0.0192979698644498	-0.0112531688279622	-0.0134225528454668	-0.0158779594545631	-0.00313057588406151	0.0106929836787169	0.0139476098127161	-0.0109115804500787	-0.00487791270396399	0.00690274731593836	-0.00291655456300304	-0.0141056299303028	0.0026955943653357	-0.00433651308381744	0.0152494609334654	0.0109419694427004	-0.00514989742898455	-0.00592742919434558	-0.0132857953925595	0.00941277887745244	0.0021093006589025	0.00767763499134112
GTEX_13OW6_3026_SM_5J2MI	0	0	0	0	0	0	0	0	0	0	0	0	0	0	0	1	0	0	0	0	0	0	0.00651841461062228	0.00803156321014905	0.0209615094783749	-0.0106538391637551	0.0213600251904724	-0.00531977197675007	-0.00194141293701816	-0.00955427958972737	0.00829602491863029	0.00231583124616129	-0.00542113144777808	-0.00163543697341555	0.00706065825328919	0.00459328553610018	0.00451122559013107	-0.00476925045370898	-0.00274968566973138	0.0228096105278865	-0.00294585361145106	0.000495774149920372	0.00137645154222613	-0.00873783418646071	-0.0124680470423521	-0.0129849811913096	0.00044875531859557	-0.00414937295324826	-0.01585094476251
GTEX_13OW8_0011_R10a_SM_5L3H6	0	0	0	0	0	0	0	0	0	0	0	0	0	0	0	1	0	0	0	0	0	0	-0.0114701166196137	0.00834692540032545	-0.00787250020109113	0.0114460791538516	-0.0164165669903998	0.0267884084690574	0.000916128337535522	0.00154604099506256	0.0142970395022954	0.0147974782094115	-0.0112938430619596	0.0107665573269551	0.00070323087612923	0.00382086025008089	0.00648104851693777	0.0100259464264242	0.0103844341758781	-0.00414070622821861	-0.00291319767580606	0.00228646234497738	-0.0187763370774844	-0.00477808363966933	0.00968282769419005	-0.00814740714924854	-0.00521785270361483	-0.0126932026588723	0.00511482533002241
GTEX_13OW8_0011_R11a_SM_5L3GT	0	0	0	0	0	0	0	0	0	0	0	0	0	0	1	0	0	0	0	0	0	0	-0.020701804335332	-0.00885681182086284	-0.0142434498640945	-0.00405739759387073	0.00434084164811009	-0.0094067929138036	0.000147877968276664	-0.0367642556713886	-0.03984796051971	0.0126576562423967	0.00209596623379127	0.00713293925576735	0.0151572084239835	0.0169075570492601	-0.00896179482833094	-0.0162220901664254	-0.022460929510906	0.000777211460429752	-0.00116332526865035	0.000798451368054869	-0.0096929645759573	0.00210143251310818	-0.0125717906576513	0.0137684308033	0.0268669862892565	0.0115704333407986	0.00370217263560182
GTEX_13OW8_0011_R1a_SM_5L3HI	0	0	0	0	0	0	0	0	0	0	0	0	0	0	0	0	1	0	0	0	0	0	-0.0390935947676494	-0.0378008188101578	0.0117204758446919	0.038297208001943	0.0139962237774404	-0.00737595524699962	0.010481747096786	0.0270039324681061	0.0321268288121498	-0.00311480513456551	-0.0342041422462569	-0.0204989210956091	-0.00545302862204703	0.0365528022895972	-0.00430951362617275	-0.0463139644115145	-0.0406929081300297	-0.0482102995443948	0.019504625913719	0.0441635226163339	-0.0216342431594433	0.0211576458419423	0.00973424153702291	-0.0154378150908894	0.0270297166612369	0.0290097089476469	-0.0159318242732631
GTEX_13OW8_0011_R2a_SM_5L3G2	0	0	0	0	0	0	0	0	0	0	0	0	0	0	0	0	0	0	0	0	0	1	-0.0152273235436836	-0.0344945175229153	-0.00159845012944905	0.0566332154713548	-0.000485224125301496	-0.0424698525581892	0.0867345943360192	-0.0252716272074896	-0.0139327491286871	0.00837440583241013	-0.0431672287680505	-0.0116512235514104	-0.0105273500754253	0.0261891657642198	0.0360847877537262	-0.00918677674964638	-0.0258258299227336	-0.00403741840627285	0.03140763721313	0.0246638856162623	0.0785976010278683	-0.0154981704462623	-0.0150335662831523	-0.0298876749624652	0.0294319490869154	-0.00109715532895214	0.00538024893965041
GTEX_13OW8_0011_R3a_SM_5L3I4	0	0	0	0	0	0	0	0	0	0	0	0	1	0	0	0	0	0	0	0	0	0	-0.0167855029467926	-0.00682242063608385	-0.0204134297007199	0.0176504049527127	-0.018806762672728	-0.00121319027999434	-0.0147134142344889	-0.0439384253412107	-0.0190601358354168	-0.000707307130394686	0.0192422364721426	-0.00326879554187711	0.00897711259631681	-0.0100387024597116	0.00480999044253073	-0.0053899491703643	-0.00658353936474994	-0.00185462866933535	0.00816565691784861	0.00210291090361474	-0.00217544105831631	0.00423068638638816	-0.00591940324038891	0.0146073669411143	0.00336932858933677	-0.00570241970237683	-0.0049574114873086
GTEX_13OW8_0011_R4a_SM_9WG6V	0	0	0	0	0	0	0	0	0	0	0	1	0	0	0	0	0	0	0	0	0	0	-0.0238633117310161	-0.0362693800305113	-0.0226639833039703	0.0147903773442676	0.020598158784959	0.00110482152254917	0.0325792002925635	0.0388061402083307	-0.0118248429246364	0.0108391984957109	-0.0199734543181012	0.0182929682590159	0.0335972375210918	0.0734622575260323	0.0069418483215323	-0.0145153936425815	-0.0339104331128402	-0.037247940112406	-0.0266290523031146	0.0663295966072111	-0.0330291549786582	0.000691599564693569	0.0105260079519187	-0.00293962237737198	-8.81135410593509e-05	-0.0213244099949605	0.0644214102911271
GTEX_13OW8_0011_R5b_SM_5L3FQ	0	0	0	0	0	0	0	0	0	0	0	0	0	1	0	0	0	0	0	0	0	0	-0.0340053476089023	-0.0326320751195932	-0.0211753323150755	0.0453823928564476	0.0390844358230856	-0.0476862009149867	-0.00349300083712416	-0.00281513904577638	-0.0457317602461061	-0.0155651684924921	-0.0372361372206736	0.0357439989349109	-0.00132390813201037	0.0123482711420395	-0.0134319507799847	-0.0492696190386282	-0.00286633772331187	0.00214878319160253	-0.0148480740429638	0.0128505380858291	-0.0216135451262054	0.0308476828684915	-0.0501864487807684	0.0135839268252677	0.0541834646126515	-6.34525699168345e-05	-0.00932330134849914
GTEX_13OW8_0011_R6b_SM_5L3I3	0	0	0	0	0	0	0	0	0	0	0	0	0	0	0	0	0	0	1	0	0	0	-0.0402392514158359	-0.0215545556621259	-0.0242181780149359	0.0100141952008424	-0.03075917403645	0.0119680454360842	-0.0498110111717756	-0.0420542661151668	0.0105673975799224	0.0978109247755734	-0.00770058699927556	-0.000118023015210853	0.0230900222525621	0.0299468408481254	-0.00704217730676397	-0.0355492485991102	-0.020924206542677	-0.0607687614697476	0.00963226967024895	-0.0117020099155936	-0.0375754492672302	0.00403558155882478	0.00561441051245592	0.00863336636125809	-0.0203225921454684	-0.00157470651127678	-0.0430791809894148
GTEX_13OW8_0011_R7a_SM_5L3FP	0	0	0	0	0	0	0	0	0	0	0	0	0	0	0	0	0	0	0	1	0	0	-0.0322141777647503	-0.0576830592331695	-0.00693633260954106	0.0403942610842414	0.0442739300495922	0.022291300140379	0.038096013617733	0.0144880880452212	-0.032297493875936	-0.0145355348519722	0.00983908523359949	-0.0224575371021184	-0.040001096320573	-0.0101089537504497	-0.0196808462461191	-0.0470758818857023	-0.000115197113219068	0.0143987336475364	0.0150426009689241	0.0185509635270644	-0.0590966840902162	0.0384393631489553	-0.00182256672016838	-0.0366295876091595	-0.026525718987143	-0.0185788169920123	-0.0438831236959765
GTEX_13OW8_0011_R8a_SM_5L3G5	0	0	0	0	0	0	0	0	0	0	0	0	0	0	0	0	0	1	0	0	0	0	-0.0316379674792783	-0.0429665219309501	-0.00109500046246726	0.020864467316285	-0.0893101611489255	-0.0377808806754128	0.00951238320235033	0.0066273060061971	0.00748860627719153	0.010811531790577	-0.0175019299698534	0.0243607426574842	-0.0473364357179671	-0.0152490478677921	-0.0487583922371281	-0.0117725909094292	-0.02761305568578	0.00221744630401973	-0.0690967079956355	0.0246319881874232	-0.00972631938129631	0.0723677080677851	-0.0712488795995682	0.0074968112648679	-0.0206188579712486	0.010634193622275	0.0199901493960383
GTEX_13OW8_2826_SM_5L3GC	0	0	0	0	0	0	0	0	0	0	0	0	0	0	0	1	0	0	0	0	0	0	-0.00461687211024235	-0.0154941010983735	-0.0165399665699078	0.0298422241146988	0.00451308251825218	-0.0257356824215682	0.00844160412346831	-0.0211755727006886	-0.00375705849811255	0.00670824968264126	-0.0205692350933939	0.010385111619579	0.00722554367619564	0.00274106771894462	9.72295073697902e-05	-0.0122281665244392	-0.0147018943200334	0.0148365951455761	-0.00806662389239026	-0.00313878546100465	0.00490666123409824	-0.0181232084028263	0.00465645422585055	0.0266513692813191	0.0225922855555286	0.00946071444098514	-0.0129584329574158
GTEX_13OW8_2926_SM_5L3FV	0	0	0	0	0	0	0	0	0	0	0	0	0	0	1	0	0	0	0	0	0	0	-0.014246101352026	-0.0163807435118739	-0.0206688644702468	-0.0127587585046419	-0.0017757489543078	-0.00771557941392389	-0.0114258012002434	-0.0138777332915189	0.0113886967975744	0.00921872898214292	-0.0135770915710336	0.0249178159523614	0.018412849799839	0.0155073167007897	0.0278427474567297	-0.0273575814389083	-0.0127900750719755	-0.053631426464493	-0.00114978306541939	-0.0150342720639883	0.012228450167115	-0.0322937937587363	0.00570529879786367	0.0114779805501934	-0.0102719298958994	-0.0110446377519173	0.0115894049442695
GTEX_13PL6_0011_R5b_SM_5O9BI	0	0	1	0	0	0	0	0	0	0	0	0	0	0	0	0	0	0	0	0	0	0	-0.0625943581157816	-0.0371812449796086	-0.028990609151481	0.0156958982631164	0.063191673803487	-0.0237998696571036	-0.025877454435818	-0.00781317698214082	-0.025297724901768	-0.0351605995097237	0.0176128542966943	0.0725679979176104	-0.016310515454358	0.0630654696074914	0.0408460522293116	-0.0227676300916627	-0.0404936764537313	-0.0257147350744173	0.0402073135043961	0.0635998775171167	0.0622923853001409	-0.0896191039816893	0.0107919630421268	0.013337903719971	0.0741400528232075	-0.00130394354301838	0.010411606106284
GTEX_13PL6_0011_R6a_SM_5O9C5	0	0	0	0	0	0	0	1	0	0	0	0	0	0	0	0	0	0	0	0	0	0	-0.0756479096537756	0.009886141107745	-0.0254641798343668	0.00171924330553225	-0.0271976565216179	0.0211432121405406	-0.0105482038491629	-0.111981485313199	0.00620771057753515	-0.0740039658600953	-0.10465093413233	-0.00112618507188487	0.0253827780810527	-0.0732017668635942	0.0230200065099013	-0.0643336542665514	-0.0614104255711293	0.057180685614926	0.0440103047437786	-0.0542599123561642	-0.0584214732963939	0.0802626311095503	0.0237059693519317	-0.0450229992871855	-0.0581876685219008	-0.128670211158409	0.03270516317954
GTEX_13PL6_0011_R9b_SM_5O9CH	0	0	0	0	0	0	0	0	0	1	0	0	0	0	0	0	0	0	0	0	0	0	-0.106935293933017	-0.0119979014677128	-0.0240801248099188	0.0342798542980084	0.0299969391020844	-0.00896412436476986	0.0249912241479627	0.0143245332052288	0.000337122680366988	-0.0700237404997254	0.143146489718428	0.067256023439101	-0.00358735432897803	-0.0047075173501993	0.0218668025915439	-0.0299472007433613	0.0970404960430261	0.0599571899992822	-0.0353145861108911	-0.0238112402790709	0.0406863132617939	-0.120633709875081	0.0328119253632601	0.0610695507212148	-0.0583240178334129	0.03499956269648	0.0183163862129949
GTEX_13PL6_3126_SM_5LUAR	0	0	0	0	1	0	0	0	0	0	0	0	0	0	0	0	0	0	0	0	0	0	-0.0357529393368212	0.0183333356437717	-0.0222503006575116	-0.00112028405996175	-0.0297233951071228	-0.0474087455850674	-0.0744047299834232	-0.036106054093867	0.071573976556245	-0.0656276293724951	0.0442557131130975	-0.0519519009537535	-0.0171339410753381	0.0330881195745063	-0.0645443913430803	0.00233939389925287	0.0388198816506056	0.0116209902091322	-0.0384922172914694	-0.00849621570665982	-0.0131897527462928	0.0481086630655155	0.0331791314593431	0.0413680928909676	0.0154039312766127	0.0623894966977765	0.0143856278540819
GTEX_13PVQ_0011_R11a_SM_5O9DU	0	0	0	0	0	0	0	0	0	0	0	0	0	0	1	0	0	0	0	0	0	0	-0.043192097390995	-0.0275453481517046	-0.0446027077823899	-0.0781207636210985	-0.0261242985148765	-0.00352802398173242	0.00864444938234649	-0.0446155808914616	-0.0162160511324211	0.0392043607134961	0.0275421389367775	-0.0130036000072136	0.00392096666101905	0.0193428419131544	-0.0231294852746932	-0.0674459792109844	-0.000649655867280701	-0.00239772003947565	-0.0349957033569213	-0.00186890662620396	0.0918068203564986	0.0438879159141272	-0.0547851323632909	-0.00973354116806475	0.00481447336988276	0.0623157252538523	-0.0424079003266265
GTEX_13PVQ_0011_R3b_SM_5O9D6	0	0	0	0	0	0	0	0	0	0	0	0	1	0	0	0	0	0	0	0	0	0	-0.063733934186534	0.000747824753254461	-0.0425974712983514	-0.00666745379504346	-0.0097893004161877	-0.0224916633407017	0.0225279005315519	0.0486599840351444	-0.0666791622859284	-0.00308502332023458	0.0116318671998257	0.0491907038144226	-0.0097178183082334	0.0130267259743869	-0.0101103079529381	0.00777513022988618	0.0575778308980333	0.00217319921826711	-0.00506909206611751	0.00278258770690149	-0.00237598229231516	0.0254899653321176	0.031697235119719	-0.00382149596813927	0.0156603806864939	0.0362648248075166	-0.0286583272229956
GTEX_13PVQ_0011_R4a_SM_5O9CT	0	0	0	0	0	0	0	0	0	0	0	1	0	0	0	0	0	0	0	0	0	0	-0.093641647793462	-0.00191068112237359	-0.0463983496638955	-0.018692877933216	0.0127591238097954	0.0745592177771976	0.0506512618997385	0.143704560150112	0.11693721483981	0.0067522234747316	-0.0126596455195699	0.00930297648439864	-0.0305094392474084	-0.0650894810338745	0.00568918821754268	0.0144437720517807	-0.0452434323777859	0.0226859693355458	-0.0035759299293371	-0.0236762512353497	0.0901944984495675	-0.00900830675668983	-0.094246707699416	0.0754049527236319	0.00342132013358979	-0.0432829430389592	-0.0532034161184464
GTEX_13PVQ_0011_R5b_SM_5O9DI	0	0	0	0	0	0	0	0	0	0	0	0	0	1	0	0	0	0	0	0	0	0	-0.0851335727532776	-0.033388993880491	-0.042366654499088	0.0140383689219809	-0.0804643757110851	-0.0158182515867222	-0.00369506447943512	0.0288327708546952	0.0444241825362935	0.0398537729436551	-0.0141842226155138	-0.099368110470967	0.0274617708648632	0.0738706591540959	0.0507366133693514	-0.0164349122555192	-0.0615405326363497	-0.108748833270714	-0.0769450805551821	-0.0125858047429295	0.0156877442075475	-0.054005970703094	-0.0104842960367653	0.0383567706410056	-0.00229715441450212	0.038890106059713	-0.0323364791675538
GTEX_13PVQ_0011_R7a_SM_5L3G3	0	0	0	0	0	0	0	0	0	0	0	0	0	0	0	0	0	0	0	1	0	0	-0.09059093276158	-0.0249503160626091	-0.0407132145095978	0.0104692059133538	-0.0346307493714941	-0.00231274177796055	0.0379600909967104	-0.0493237931091594	-0.0214834387967323	0.0379866492153008	0.104103240711071	-0.0178660342559748	0.000155944872133469	0.00503666427542096	-0.0278026754667514	-0.012746636405645	-0.0140975956479414	-0.0138712610013517	0.0112383115541896	-0.0259304366144167	-0.00119099624685912	-0.0477829812145498	0.0193513622764213	0.069799129375111	0.0669610608196969	0.00638335428225971	-0.0181140416863642
GTEX_13PVQ_0011_R9b_SM_5LU3B	0	0	0	0	0	0	0	0	0	0	0	0	0	0	0	0	0	0	0	0	1	0	-0.0596525961080926	-0.081770838649128	-0.00988081920956883	0.0137373648682869	0.00540876817017548	-0.0693205713049237	-0.00516634129166316	-0.00870958277536043	0.0594280897327148	0.0531180133790865	0.0146241583245747	-0.140171042812919	0.0614219357240542	0.035511803007558	-0.0232560282869773	0.0619265058982676	0.0161719574487901	-0.0357312513492933	0.0807038193048397	-0.0850015902574676	-0.0824107793761481	0.0176865962071807	0.0479847948388282	-0.00349510022124087	-0.024426552009484	-0.0718225311630023	-0.077697429391134
GTEX_13PVQ_2926_SM_5L3HJ	0	0	0	0	0	0	0	0	0	0	0	0	0	0	1	0	0	0	0	0	0	0	-0.0931495677952052	-0.0151450024529468	-0.036357093120398	-0.0499718982319868	-0.0987488162551613	0.116847317845807	0.0473184075911363	0.0583498354577474	0.0512503993673545	0.0299606326974748	0.00121381580115899	0.0964616190877157	-0.0355240937402166	-0.0701180507853997	0.0609253178119449	0.0713318652490288	-0.055070192144051	0.0867772418435473	-0.087895270310228	-0.112855417371822	0.0202068234512859	-0.05370159365668	-0.0517450977188825	0.105104966921123	0.0863258193354446	0.00921011785867927	-0.0490507672356345
GTEX_13PVQ_3026_SM_5SI93	0	0	0	0	0	0	0	0	0	0	0	0	0	0	0	1	0	0	0	0	0	0	-0.0480742986052737	-0.021435815403422	-0.0376749301003809	-0.00188983435262762	-0.0184931814179341	0.0307064629603805	0.053240956732868	0.0206494356371476	0.0511043395211957	-0.0579575520779635	-0.00119379553208167	0.0277671146165853	0.00323912294779043	0.0253628742178279	-0.00891697423681244	-0.00251699255104183	0.014745173873215	0.00482247994799737	-0.0227716755600133	-0.0846345871367085	0.00424510015973834	0.00650744512226376	-0.0197854489058697	-0.0127858019573489	0.00450000060470457	0.0288406964023544	-0.00473848429484618
GTEX_13QJC_0011_R10a_SM_5SI63	0	0	0	0	1	0	0	0	0	0	0	0	0	0	0	0	0	0	0	0	0	0	0.0140565806666426	0.00729593767809291	0.0196712631376543	-0.0115457278226358	0.0240163369414935	0.000191533715171922	-0.0294131967629192	0.0149738693400981	-0.00525524427572841	-0.0145090001664049	-0.0182022073044807	0.0098272919192	0.00579196255579247	0.0118186208442851	0.00217323116441406	-0.00230358372630069	-0.000789516717398107	-0.000461550868158592	0.00157061289896158	0.00146209324750603	0.00296798812074147	-0.0159316884141167	-0.00640235075259268	0.0146189145658803	0.0110394192221684	-0.00433591843445847	-0.00835614794538664
GTEX_13QJC_0011_R1b_SM_5S2UU	0	0	0	0	0	1	0	0	0	0	0	0	0	0	0	0	0	0	0	0	0	0	-0.00649868621627078	-0.0058764879718426	0.0224260949985455	0.0341943756526307	-0.0040129333028465	0.00336292083773369	0.0227612881080783	0.00617391175448236	0.010404668576006	-0.00232213323313883	-0.00747569529960746	0.00757990507393248	0.0200700125006486	-0.00658627718190753	-0.00925042984699695	-0.00393506991578171	-0.025807554901474	0.0128362430721722	0.0106312779973014	0.0211156146106988	-0.0233723902087976	0.00681264743047898	-0.02070387291494	-0.0141643850107481	0.0114393539449943	0.0101798810504009	0.00022973921094767
GTEX_13QJC_0011_R2b_SM_5PNUN	0	0	0	0	0	0	0	0	0	0	1	0	0	0	0	0	0	0	0	0	0	0	-0.00202133277873445	-0.0186704419639457	0.0409838894251621	0.0517236506409504	-0.00282046234814994	0.0056281575710056	0.0477228843830404	-0.0251783886237392	0.0114071760938909	-0.0233212648875235	-0.00523342609465493	-0.0195652100063905	-0.0370307354231672	-0.0211316967697685	0.0260082085787221	0.00748284060544993	-0.0197213251628276	-0.041673916089219	0.0114491196368097	0.0514442669819847	0.0122834928986586	-0.0101185519822519	-0.0399543036933755	0.0146546759798961	0.0132020302254109	0.0126765116615677	0.01861534886208
GTEX_13QJC_0011_R6a_SM_5S2VI	0	0	0	0	0	0	0	1	0	0	0	0	0	0	0	0	0	0	0	0	0	0	-0.0105091989491101	-0.0189415682813156	0.00949653758885601	-0.027210591440616	0.00167643922100977	0.00761935985968645	0.00914578174870116	-0.0244930582969936	0.0361082654515628	-0.00421552804223854	-0.0112889156156408	-0.00382418672246257	0.0087701705153544	0.0289985330882258	-0.0215742976483051	-0.0122704177856393	0.00808938325544421	0.0111846034047771	0.0112065326725688	0.0010280366160555	0.00713642291898947	0.00599215719254911	-0.0125193053940638	0.000919691236695275	0.000395968708402576	0.0226080791796303	-0.0100395935438256
GTEX_13QJC_0011_R7b_SM_5PNUM	0	0	0	0	0	0	0	0	1	0	0	0	0	0	0	0	0	0	0	0	0	0	-0.0264443169066746	-0.0184185998833153	0.0286551371321206	0.0588599962550202	0.00856668213014706	0.0217561110436789	-0.0103402661280305	0.0412826360150107	0.0275560832741081	0.00635802625183543	0.0277106928009736	-0.0158453394664645	-0.00508418004246345	-0.0423491748084943	-0.0348455573687659	-0.0368350854682451	0.0243964149416552	0.0212779044550284	0.0192734706873122	-0.0387721656843774	0.0593481245791856	0.0435781814561743	0.000963830972187042	0.0223689702914781	-0.00900946471392074	-0.00715012179348747	0.033400981563346
GTEX_13QJC_0011_R8b_SM_5S2U6	0	0	0	0	0	0	1	0	0	0	0	0	0	0	0	0	0	0	0	0	0	0	-0.0133367255314795	-0.00118824534649171	0.0285772143536725	0.00366059567152418	0.00489696454422845	0.00608885371272565	0.0122393334720763	0.00624477404667132	-0.00372069101627979	0.0129832553575662	0.00013037363726322	0.0140897430744925	0.000269574568735326	0.000781601794220208	-0.00159205920387491	0.00196707334173519	0.00910149654927761	-0.000829049310732646	-0.0053424586568023	0.0228946572387035	0.018648501281174	0.0032249314780772	0.00113342473322157	0.0118576148219616	0.0162785589404996	-0.0370789990946801	-0.00517919403845069
GTEX_13QJC_0011_R9b_SM_5PNX3	0	0	0	0	0	0	0	0	0	1	0	0	0	0	0	0	0	0	0	0	0	0	0.018963152989116	-0.02153688269949	0.0361132610981877	0.0430344710874124	0.00359447382568291	-0.00194349717425175	0.0568605417417903	-0.0302242715593054	0.0136277189495016	-0.0599036305287816	-0.0176926917097054	0.0265132495616459	-0.0282464507040696	0.0208179773619741	-0.0180001901377794	-0.0219760355904732	-0.041028360692585	0.00481634402964532	0.0191114231262145	0.0354412525797838	-0.00804622938614084	0.0135113228508512	0.0212027915362942	-0.0110462930719026	0.0149372426904495	-0.0135522600049701	-0.001644830903021
GTEX_13RTL_0011_R1a_SM_5PNZ8	0	0	0	0	0	0	0	0	0	0	0	0	0	0	0	0	1	0	0	0	0	0	-0.0236252929111885	-0.0131078365134228	-0.0428168337639756	0.0587192856466349	0.0219531292041477	0.0405200683530209	0.0199684115690618	-0.0245471346353499	0.020137642202017	-0.0443347948643413	0.0207527759944063	-0.030460028001121	0.0176097674454403	0.0130512190195128	-0.0361838382444762	0.0291389947787283	-0.0149418125270076	-0.00117116040610151	-0.0390494727870654	0.00759910746776539	-0.00333278034977222	0.0199622210617133	0.0521568001012974	0.0136087795034688	0.0210446294637982	-0.0259243647613224	0.0306029951413919
GTEX_13RTL_0011_R3a_SM_5P9JP	0	0	0	0	0	0	0	0	0	0	0	0	1	0	0	0	0	0	0	0	0	0	-0.0327730266668608	-0.0265013320788564	-0.0302896420878119	0.0081186637025207	-0.0366271666498998	-0.0397084575200405	-0.0333940880427053	0.00933689338240136	-0.024251529045247	0.0610040234575272	-0.00250583629674533	0.00712543560787836	-0.00287636347360675	0.000740254314001956	-0.0236244113084266	-0.074560096655025	-0.0299446805566088	-0.0155698886719091	-0.0287954386003185	-0.0491621907042188	-0.0120259644018922	0.0300538139998274	0.00524480063139382	0.0046535045757006	0.0106545061576422	-0.0186371895491008	-0.0481002763277023
GTEX_13SLX_0011_R10a_SM_5P9HV	0	0	0	0	1	0	0	0	0	0	0	0	0	0	0	0	0	0	0	0	0	0	0.0298784392239857	0.00957075151291095	-0.0283869677592	0.00284071755674917	-0.0711803451679165	0.00482089234613523	0.00913156170101936	-0.0124209264101344	-0.0137033032609421	0.00334563270864898	-0.0414552456037196	0.0274575915042155	-0.0512664687715322	0.0121813237991809	0.0183439256391297	-0.0253407482910732	0.0144808922566143	0.00206974730679071	0.00568688891827585	0.0166500846010282	0.0254758929295707	-0.00134394381439506	-0.0204707826970542	-0.0227244425163732	-0.0271067046512543	-0.0148523155270874	0.0308259663015042
GTEX_13SLX_0011_R11b_SM_5O9C8	0	0	0	1	0	0	0	0	0	0	0	0	0	0	0	0	0	0	0	0	0	0	0.0194350802158273	-0.0114426781134968	-0.0267482223380643	-0.042166615567682	-0.0148903281239147	-0.0073194263811015	0.0183341559415419	0.0306818632377258	-0.00974224435240212	0.0296352634299017	0.0368966509890418	-0.0148852554310119	0.00943019391217266	0.000783271524379192	-0.0034496265338036	0.0428627739474888	-0.0100785460893526	-0.00442664140475441	0.0147704408427265	0.0398300430703271	-0.00661546527333397	0.0208131486121934	0.00909458558439971	-0.0251125722123154	0.0505314375421979	-0.067784448479762	0.000783063135067218
GTEX_13SLX_0011_R2b_SM_5S2VP	0	0	0	0	0	0	0	0	0	0	1	0	0	0	0	0	0	0	0	0	0	0	0.0103432002155194	-0.00591755998478432	0.0132144055444845	0.0198391024754001	-0.00144513233564606	0.00514386052176641	0.0298904189789632	-0.00731841095939078	-0.000792589999818818	-0.0183715281266659	-0.00496690797394005	-0.00405441938826543	-0.0202300326453641	-0.00727164539877465	-0.00536388281559793	0.0244059253144065	-0.00701486660353613	-0.00981490505940233	-0.00111790629632091	-0.0325333694509808	-0.000919709364454552	-0.00306669299641701	0.0120607655978442	0.00406398480768249	-0.00265027772314259	0.0111329592935018	0.00932364835133846
GTEX_13SLX_0011_R4a_SM_5O9BJ	1	0	0	0	0	0	0	0	0	0	0	0	0	0	0	0	0	0	0	0	0	0	-0.00405094498689203	-0.0137255843027023	-0.0203452580599541	0.00912522503367657	0.0077431276859249	-0.00193140860251762	0.00334072653403584	-0.002758363541867	0.0128267696443344	0.00473996268729161	0.000928471817702344	0.0078731768055728	-0.00873456781137242	0.00704041310002453	0.00994876367034424	-0.0110363181917484	0.000488936798380432	-0.00092469102528936	-0.00931251915924239	0.0159848452963657	0.00678868921039563	0.0188431792423689	0.0149106567046309	-0.0231947136310093	0.0101017266908163	-0.019454118766279	0.0158179348917004
GTEX_13SLX_0011_R5a_SM_5O9BV	0	0	1	0	0	0	0	0	0	0	0	0	0	0	0	0	0	0	0	0	0	0	0.0134837150076662	-0.00838858078183155	-0.014180463655525	0.000954028139917139	0.00844943214703357	-0.0104883582560611	0.00857594526728466	-0.0165095047192102	-0.00567175203633587	-0.0141325337023248	0.0127076151449142	0.000215649616535531	-0.00685233590737479	0.0156624542055426	-0.0170241634995764	0.00734728778422746	-0.0254062093561318	0.0118939989193557	0.00539205520997278	-0.00961414503606693	0.0101433588347506	-0.0115178634204697	-0.0115783106293045	-0.00392191439438458	0.0136021557175594	-0.00537176578432246	-0.000412801667563955
GTEX_13SLX_0011_R6a_SM_5PNX4	0	0	0	0	0	0	0	1	0	0	0	0	0	0	0	0	0	0	0	0	0	0	0.0139754434546789	-0.0340895857367123	0.00451229307072338	-0.0169646723277114	0.00507792124468081	-0.00352359106358143	-0.00287395673498673	-0.00512794383212924	-0.00170443835643964	-0.00473953570699949	0.026002087749491	0.00179721797972201	0.0130515147632353	-0.023026108053444	-0.031138206220926	-0.00560971626812457	-0.017746088074828	0.0331203359310244	0.00117911839344149	0.0280473513041237	-0.0249182014178883	0.00437715227106291	0.0629918123906645	0.00185914287983337	-0.0345454675693943	0.0126569868162457	-0.0367176952102686
GTEX_13SLX_0011_R8b_SM_5PNWZ	0	0	0	0	0	0	1	0	0	0	0	0	0	0	0	0	0	0	0	0	0	0	0.00709745811310299	-0.0168233707395244	-0.018063771327188	0.0282601051422657	0.00483341576381956	-0.0123155876198337	0.00420165267404317	-0.00233078455153956	0.00597664129396263	-0.00499969202383207	-0.0115677875575452	0.00237236553161665	0.0179378644927354	0.030317583124744	0.00788086627395235	0.00444783841617466	0.00238556382994388	0.0103547546472738	-0.0073619825999526	0.0137769704604486	0.00788934120386917	0.0232527917610449	-0.00174070859909138	0.0306250243509371	0.0188853165625472	-0.0255023557800051	-0.00528835030644301
GTEX_13SLX_0011_R9b_SM_5SI6X	0	0	0	0	0	0	0	0	0	1	0	0	0	0	0	0	0	0	0	0	0	0	0.0119238197402509	-0.0295297658990441	0.00877841016767272	0.0335054754488422	0.0024349462468965	-0.0329493623133366	0.0171340909515835	-0.00145067949899153	0.00258902395383081	-0.0154534652359419	-0.0170625895126631	0.011911431694766	0.00554524704423308	-0.0598008214142178	-0.00213427682835563	-0.0358853698368411	-0.00189087232737011	0.0020988970855026	0.0448005438005539	0.00820368318592928	0.0483048314213219	-0.0115240797174917	-0.00900360425937503	-0.0310272795183277	0.00210443479132916	-0.0145359162366515	0.0166127858840065
GTEX_13SLX_3126_SM_5S2Q5	0	0	0	0	1	0	0	0	0	0	0	0	0	0	0	0	0	0	0	0	0	0	0.00287436031423302	0.02978669601041	-0.00761676981110782	0.00331647064746113	-0.00952097810540353	-0.00413973397046255	-0.00758790172996021	-0.00351254280736997	-0.000209620617722043	0.00997763553775048	-0.00670839726231093	-0.0111371041978159	-0.00708021970796457	0.0209484637512334	0.028350707408691	0.00709114656225754	-0.0358408812609682	-0.0293925486358679	-0.00338760935666447	-0.0061820841810319	-0.00530845727767622	-0.0302530169525169	-0.00502562684308339	0.0051017029872645	-0.00997578320427799	0.00707136426074936	0.0225820087334598
GTEX_13SLX_3226_SM_5YYA6	0	0	0	1	0	0	0	0	0	0	0	0	0	0	0	0	0	0	0	0	0	0	0.0042789466783794	0.000362613918610922	-0.00950456641759659	-0.0242201141379497	0.0117029205145363	-0.00152866380212738	-0.015510139921281	-0.00858053556635334	-0.00361227902087333	-0.00269507792044611	-0.00150352007099649	-0.0042995560692121	0.00294578304586072	0.00344367828308078	0.0027885425119599	-0.003251525530665	0.0109480832384032	0.000872714798663104	0.00109003332049907	-0.00574569955772871	-0.00312885580942166	0.00372143175526848	0.00137724744999871	-0.0104226905686098	-0.00909823439085376	0.00498099473146912	-0.00230951408213459
GTEX_13VXU_0011_R11b_SM_5O9DJ	0	0	0	0	0	0	0	0	0	0	0	0	0	0	1	0	0	0	0	0	0	0	0.0295535140451655	0.00413515826184033	-0.0189271200829405	-0.0136957515332763	-0.0324341364004471	-0.000454600031837562	-0.0109102674541232	0.0078973138642797	0.00649542969015706	0.0257305871003192	-0.0266341710188106	-0.0149531246613991	0.00633924832565217	0.00116841887278584	0.00691360605614237	0.0130991748658732	0.0157966504856783	0.00221368729264289	-0.00101830261990679	0.0047839818762624	-0.0321141882390463	0.00681340730387153	-0.00178826239931931	-0.00859632901370923	-0.0262248969979696	-0.00211425661827159	-0.00725103002331687
GTEX_13VXU_0011_R3b_SM_5O9CU	0	0	0	0	0	0	0	0	0	0	0	0	1	0	0	0	0	0	0	0	0	0	0.0396829240920706	0.0191739753002883	-0.0117839403495176	-0.0155395995035471	0.000371309449199671	-0.00841027330608847	0.0606838414393419	0.0505856071615601	-0.00798823747877821	-0.020689728922669	-0.00203298855407942	-0.059185381065931	0.00304628817456856	0.0257132137105981	-0.0704614716397619	0.0142140960938179	0.0338519182615337	-0.0126543466339668	-0.0801708536327443	0.0179116024399345	-0.0181040401734392	0.0334897502409591	0.027722653784284	-0.00258395316540964	-0.00778059020101132	-0.0570368814048797	-0.0344353548842362
GTEX_13VXU_0011_R4b_SM_5O9CI	0	0	0	0	0	0	0	0	0	0	0	1	0	0	0	0	0	0	0	0	0	0	0.0214241768956696	0.0226235545040398	-0.0245745807463216	-0.010858516089043	-0.0184732283762006	0.0217415808910543	-0.028921224871207	-0.0169690360439104	0.0124158780905762	-0.0248143627715725	0.0267930833172777	-0.0153405481561822	0.0184969292869766	-0.0142555626695666	0.016774062522207	-0.00738337143972799	0.0203295581507817	-0.0424329792938253	0.0105735235808151	-0.0124090285639423	-0.0299191787955729	0.0445611456416573	0.00771955036528153	0.0287621939857026	0.0383100092343135	-0.000626779689228293	-0.0219250060698436
GTEX_13VXU_0011_R5a_SM_5O9D7	0	0	0	0	0	0	0	0	0	0	0	0	0	1	0	0	0	0	0	0	0	0	0.00992378174638532	-0.00221700253306907	-0.018092257218559	-0.00874858094561777	-0.00896350552713671	-0.0054908622178808	-0.000110536799742876	-0.00131510580676459	-0.00438477040189804	0.0132969855417445	-0.00820738095828799	0.0133981514696798	-0.0151488961396085	0.00691422985972409	0.000285357752782732	0.0012098360843306	0.00368604066069072	-0.00168879797925155	-0.0064907565465829	-0.00918442461975078	0.0030117540510311	0.00944973601920466	0.0196748874949056	0.00628429510000287	-0.0155848944987442	0.00836854628003358	0.00479746818354391
GTEX_13VXU_0011_R6a_SM_5SI71	0	0	0	0	0	0	0	0	0	0	0	0	0	0	0	0	0	0	1	0	0	0	0.0191124060780026	-0.0145512267783413	-0.00929681502981258	-0.0359323888690559	-0.00582927046391114	0.00443700708726642	0.00321782488658191	-0.0152882426124162	0.0333508022634645	-0.0486699026369011	-0.00618105002982915	-0.00445106294034271	-0.0240095630773684	-0.000545167363379308	0.0100513947545555	-0.02473193771915	0.0147193319868449	-0.0087868251761192	-0.00172979283945753	0.0145372553829182	0.0107852766107797	0.0154959920085788	0.00482483069388066	-0.0198700871534335	-0.0421689869812683	-0.0312314283727648	-0.0448947017935723
GTEX_13VXU_0011_R7b_SM_5SI72	0	0	0	0	0	0	0	0	0	0	0	0	0	0	0	0	0	0	0	1	0	0	0.0112558340195986	-0.0218317661543796	0.00223048524215357	-0.0135390427784682	0.00379405196821227	-0.00582965833857865	0.0242155236246513	0.0053327786697798	0.00833954417498839	0.00186557862105179	0.000562746833764269	-0.00932829377625174	-0.0154338461759074	-0.0183144551168253	0.00101494670834933	-0.00126057887913207	0.0304692416596165	-0.0147682749638955	0.0070887599828745	0.0255066569211238	0.000557836991528581	0.0135938799418877	0.0349669571039844	0.0138833193389927	-0.0122629348854409	-0.0120282745545082	-0.0409425119364602
GTEX_13VXU_0011_R9b_SM_5SI73	0	0	0	0	0	0	0	0	0	0	0	0	0	0	0	0	0	0	0	0	1	0	0.0335947863284799	-0.0526865789794261	0.0238928733575673	-0.0275921032777628	-0.0184251985849025	-0.0642408790419154	-0.00747853251127829	0.0171857561152509	-0.00208671043454302	-0.0784854163548469	0.047943290197613	0.0698236413877976	0.0816332181821678	0.0179577762723514	0.0124449630566307	0.0241521609855981	-0.0314675455433172	0.0164470661131086	0.0547469163936655	0.0080932611565718	-0.0207205894575464	-0.00845553759362642	0.00278807634042949	0.0569871777843842	-0.0421763429702041	-0.0822238198119788	0.0256356908611941
GTEX_13VXU_2926_SM_5LU5C	0	0	0	0	0	0	0	0	0	0	0	0	0	0	0	1	0	0	0	0	0	0	0.0343307789374368	-0.0188951716335528	-0.00345089562156533	-0.031295236172776	-0.0759759798551722	0.0322260816400854	0.0288674439336198	0.0362751642403296	0.024273949275695	0.0480135649437235	-0.0615703644080577	-0.0234830424992454	0.0147278193978364	0.0345344983957812	-0.00621517743008874	-0.007460971445292	0.0100428901749684	0.00905347515989527	0.0653436040119548	-0.0506198826351308	-0.000581478797377865	0.0604976045930533	-0.0255529742908419	0.0292441034223671	0.0225242829785373	-0.0120600308230961	0.0400823225331868
GTEX_13VXU_3026_SM_5LU3K	0	0	0	0	0	0	0	0	0	0	0	0	0	0	1	0	0	0	0	0	0	0	0.0150189075508246	0.0102023497435415	-0.00832813989462101	-0.0165045893650257	-0.0130728738494122	-0.0195465425693937	0.00762578575289777	-0.0112830572713519	-0.00900727900042982	-0.0001515561971203	-0.00607130733264833	-0.0072356670514676	0.00162712068685616	-0.00989133863162171	0.00928260908132053	0.00768933634915701	-0.0267920247144706	-0.00320733492709549	-0.00754087523125019	0.0141924843446836	-0.00711148447308517	-0.0207906121695104	-0.00744020663929848	-0.00300681133630629	-0.00655154566628987	0.0268726264068582	0.00481246899903622
GTEX_13X6J_0011_R10b_SM_5PNWA	0	0	0	0	0	0	0	0	0	0	0	0	0	0	0	1	0	0	0	0	0	0	0.0241776884181434	0.065350439597253	0.0190007622788713	0.0087664234618295	0.0147664947347141	0.00731095270637846	-0.0811811876749812	-0.0354742329902588	-0.046952104992944	-0.010316615645982	-0.0129074497558464	-0.0360281436550532	-0.00593089434457172	-0.101223390055932	0.0456344767109067	-0.0621796361933987	0.0250873074995335	0.0342353048594931	-0.076456243478641	-0.0416767486849873	-0.0125957707937879	-0.0501247957003886	0.0593922048378121	-0.00592643999186432	-0.0370387936084424	-0.0237265775759201	-0.000914078654033782
GTEX_13X6J_0011_R11a_SM_5P9HE	0	0	0	0	0	0	0	0	0	0	0	0	0	0	1	0	0	0	0	0	0	0	0.0288570102473255	-0.00922738179072037	-0.0278966778633004	-0.00266377225975663	0.00770457020580259	-0.0138579335188048	-0.00750965869457256	-0.00141167758521443	0.000193698475885868	0.000601841418881612	0.00761542965966358	-0.0170824316692531	-0.0370795975688261	-0.0487968997732263	0.0249690033830526	-0.0407216289059185	-0.00866649375033289	-0.0182192585200166	0.0433768188346796	0.00331882632932606	0.00117686360596615	0.0014406421801097	0.0558508520212753	0.00874806055357557	0.0426656282361937	0.00152071820187093	0.0327328559732462
GTEX_13X6J_0011_R3b_SM_5P9K5	0	0	0	0	0	0	0	0	0	0	0	0	1	0	0	0	0	0	0	0	0	0	0.034297275652781	0.0212298002495924	0.00289158184030114	-0.0151514492090271	0.0524735126935926	0.0298335064117722	0.00517880324778818	-0.00854428344907108	0.00163375859832576	-0.0189206046864677	0.0184541286869892	0.0330918531420123	0.0297873196065153	-0.0237658130837998	0.0530789617362067	0.0394278726847506	0.00595945292461131	0.01149073554513	0.00721592564303933	0.00406926662908074	0.0241162566178543	-0.0260962087534427	-0.00982766482523328	0.0114448098450731	0.00924909342487692	-0.0164934826706638	0.0034929270058115
GTEX_13X6J_0011_R4b_SM_5P9K4	0	0	0	0	0	0	0	0	0	0	0	1	0	0	0	0	0	0	0	0	0	0	0.0209400875739299	0.0276871543388109	0.00078644030409819	-0.0147842615775121	-0.0184332591777933	-0.0160580093175828	0.0145576514002802	0.00284275290157837	0.001654856160783	0.00219453267919996	-0.018720824755416	-0.0167810870188723	0.0314999686664278	0.00213706028522973	-0.0234631018231138	0.00448626600920168	0.0185969363122262	0.00556997716646804	0.014754740061225	-0.00490146043169616	0.0156486092261126	-0.024120192341057	0.00513626100316614	0.00933751632329271	0.0259380198664944	0.0164284959590774	0.0103080980139288
GTEX_13X6J_0011_R5b_SM_5PNWT	0	0	0	0	0	0	0	0	0	0	0	0	0	1	0	0	0	0	0	0	0	0	0.000750464932601378	0.00433521383300505	0.014218851997238	-0.0227757278475907	-0.00831228073948257	-0.00148581444677962	-0.00120608102860551	-0.00358618149611409	0.00340801347456343	0.000110367897839289	0.00666269859807618	0.00174096121853012	-0.0151927983623701	0.00461462397524093	-0.00530428508640964	0.00507504444330974	0.00341638799925802	-0.011307712361004	0.00753734828267562	-0.0050138841253211	0.0036697252766872	-0.0134862483986057	-0.0378504072995042	-0.0149057009809427	-0.00154650440036588	-0.00574616663450546	0.0105780646048478
GTEX_13X6J_0011_R6a_SM_5PNUB	0	0	0	0	0	0	0	0	0	0	0	0	0	0	0	0	0	0	1	0	0	0	0.00774398301772561	0.0184466831645999	0.0248656588718742	-0.0410217385370672	0.00421680156897817	-0.00800878169577848	0.0181357590715623	-0.0296685698224148	-0.0304566179857528	-0.00982529362799015	0.00679445484631929	0.0262482282905466	-0.00603300266326277	-0.011729926938471	-0.00194220663487879	-0.00698029366692158	0.00857252552351442	-0.0181420001002839	0.0165194277329985	0.0105596429483309	0.00469931765158475	-0.0200914599589961	0.00111819181265426	-0.000360804611231253	-0.0322239812193337	-0.00275011087533168	-0.02314068277219
GTEX_13X6J_0011_R7b_SM_5PNUC	0	0	0	0	0	0	0	0	0	0	0	0	0	0	0	0	0	0	0	1	0	0	0.00522406676298681	0.010890796181992	0.0182443545109629	-0.0223369523221252	-0.0029300570052183	-0.00129829486752728	-0.0124196441485129	-0.00196429391700017	-0.0282477545126536	0.00127631421016218	0.00325895355834525	0.00777893192444875	0.00437098112110287	0.00381789005943176	0.0158226322366503	0.0096498806348219	0.00974481216282734	0.00921435647572311	0.00151339423916766	-0.0033983445764688	0.0121663168700115	-0.0155164993346843	0.00887483434653353	-0.00715952465397558	0.00954453005339904	-0.0176394414086325	-0.00676791915543954
GTEX_13X6J_0011_R8b_SM_5PNUA	0	0	0	0	0	0	0	0	0	0	0	0	0	0	0	0	0	1	0	0	0	0	0.0054211721287698	-0.000709607355541309	0.0112360221977971	-0.0272561045860639	-0.00724690074926141	-0.00467710901320419	-0.00489246670301673	-0.00157106643540363	-0.0089461192436628	-0.000486257041892978	0.0113876941921361	-0.00136246363404435	0.00498054333908179	0.00772182754852438	-0.00915208216183093	0.00470420724378743	0.0013215963480959	-0.00714954823388799	0.00932848419757444	0.000461144777562145	-0.00382399240108964	-0.00954149145910303	-0.00903041052325698	0.00456900014352666	-0.00872715973434116	-0.0078726105692678	-0.00984571924731507
GTEX_13X6J_2926_SM_7EPGP	0	0	0	0	0	0	0	0	0	0	0	0	0	0	1	0	0	0	0	0	0	0	0.0186049500622136	0.00551564802197741	0.00562909492719827	-0.0131622655982252	0.0369547742763547	-0.0133661996848065	0.00349155407195766	0.0121930900194191	0.00022303487824678	-0.0229570917630347	0.00464833650035315	-0.0207534967791293	0.0161303686384254	-0.0139247052734155	0.0096236684667013	-0.0137564997136528	-0.00364853147359933	0.00147196774644845	0.0130994313091276	-0.0183649667711295	0.00990341786974103	0.00239733694617213	-0.0176881416381843	0.0112385852507908	0.0183895946913626	0.0226122767851134	-0.00585945043241858
GTEX_13X6J_3026_SM_5Q5CU	0	0	0	0	0	0	0	0	0	0	0	0	0	0	0	1	0	0	0	0	0	0	0.0159171545179577	0.019516207029864	0.0138534541283711	-0.0223348820352056	-0.00650798905945416	0.0147212454768939	0.00979511083485822	0.00752695049446341	0.00622982464157477	0.0090507621112437	0.0113183536427906	0.00352217325617863	0.0167413131049381	0.00613637028891233	0.0106393972818134	-0.020866653923458	0.0279356932569683	0.013440850314392	-0.000252997011657363	0.00027138167371001	-0.0165974810223694	0.0208676468978481	-0.0229323603462343	0.00899394929711697	-0.0011770132588457	-0.0174395320041135	-0.00348433187696174
GTEX_1445S_0011_R10a_SM_5PNWB	0	0	0	0	0	0	0	0	0	0	0	0	0	0	0	1	0	0	0	0	0	0	-0.0196540439404542	0.0456008912617633	0.015305246823742	0.016847164346995	0.0396753213788057	0.0135732854827485	0.0115564058679752	0.0484709429061885	-0.034516317051057	0.0144193076588802	-0.0522116446592523	0.00315267156475558	-0.0142840680277675	0.0272770582877598	0.025346236440318	0.0234568901852464	-0.0127827626796723	-0.0162418811133462	0.0195141833775612	-0.0425977169810855	0.00409722458940873	0.0919103392668656	-0.0994968529130937	-0.0167687437619906	0.00664882634837133	0.0489924490880607	0.00819203189190749
GTEX_1445S_0011_R2b_SM_5PNUH	0	0	0	0	0	0	0	0	0	0	0	0	0	0	0	0	0	0	0	0	0	1	0.00320532342588909	-0.0188672683359657	0.0343372606769155	0.0397261627967149	0.00570922537640048	-0.00990889354448765	0.0410127729200487	-0.0295741649710173	-0.00187693217320826	-0.0207231542891406	-0.0197795179944372	-0.0145459515299701	-0.0072021893473072	-0.00387380419615125	-0.0106081162685748	0.0112113110434661	-0.0213371438550249	-0.02843747969135	0.00734914897239672	0.0230454266343489	0.0231291260516557	0.0144960408943385	0.0339820690183782	0.0181367418206454	0.00445322916112467	0.033226403841807	0.00522441425598022
GTEX_1445S_0011_R3a_SM_5P9HY	0	0	0	0	0	0	0	0	0	0	0	0	1	0	0	0	0	0	0	0	0	0	0.00270420685017539	0.0345966873991956	-0.00363219703374754	0.049889135325958	-0.00271416884116459	0.0744235212479485	-0.00760352047324314	-0.00959744717574623	0.00711968421366642	-0.011834716625038	-0.0116886966493439	-0.0129345156240592	-0.0332799914000341	0.0140260574196517	0.00246891375809818	-0.0112279588843803	0.024586157599753	-0.00663556000891504	-0.0255584022903953	0.0074935995997334	0.000136704051347393	0.00778914105140288	0.0237555636845213	-0.0282127852132287	-0.0152162433497686	0.0234660436887197	0.00218883631031474
GTEX_1445S_0011_R4a_SM_5PNWN	0	0	0	0	0	0	0	0	0	0	0	1	0	0	0	0	0	0	0	0	0	0	-0.0168955953744779	0.0307519568364543	0.0229936310752739	0.0228533277039062	-0.00985388505583151	-0.00980171491233805	0.0110077964654935	0.0203915281964784	0.00711969589458892	9.14424303821645e-05	-0.0150507075510086	-0.0112603718285346	0.033455103707218	-0.00947217534084282	0.0138391726977257	-0.0227012803525793	-0.0111837782523394	-0.03486791650069	-0.00198649965244063	-0.0188352851445204	0.0216382518218145	0.00157581775365085	0.0115599962397619	0.0317316961326948	0.0194912188587807	0.0351064318619879	-0.0213664152851912
GTEX_1445S_0011_R5a_SM_5PNUS	0	0	0	0	0	0	0	0	0	0	0	0	0	1	0	0	0	0	0	0	0	0	-0.0223046740000756	0.027593133940744	0.0175092732789573	0.0213575381077935	-0.0115826580666049	-0.00416459495141394	5.13834374307283e-05	-0.0114559894806672	-0.00322580093648932	0.00398792202001026	-0.00333581924222508	-0.0181710645680074	0.0492612191774539	-0.0234009835118453	-0.00804238606555266	-0.0064815618466828	-0.0287713082468901	0.00575545897179318	-0.0597307734575954	-0.015547784614526	-0.0068141694062298	-0.00973287696084385	0.0287298524463021	-0.00874321599178796	0.0340857433810433	-0.00879006946952168	-0.0216330489920677
GTEX_1445S_0011_R6b_SM_5PNUF	0	0	0	0	0	0	0	0	0	0	0	0	0	0	0	0	0	0	1	0	0	0	-0.0237976123515075	-0.00555548896203484	0.0047329926308883	-0.0024822878239407	0.0266221764925247	0.00749793569410166	0.000359789314254574	0.0202108206912532	-0.00339453256910461	0.00579554438240981	-0.00344989939695856	-0.0406477309600059	0.00597053464523051	-0.01246380527388	-0.00731426056069054	-0.0143659264839929	-0.00665677466802608	0.00261130485721939	0.0159725563898901	0.0107476344983263	-0.000966547338344044	0.00642275199607992	0.00303973507539749	0.00261563199539446	0.0259960706827399	0.00863702083377898	-0.00309208061617036
GTEX_1445S_0011_R7b_SM_5PNUG	0	0	0	0	0	0	0	0	0	0	0	0	0	0	0	0	0	0	0	1	0	0	-0.01636549734072	-0.0219837099665978	0.0306055119227204	0.0283530898823615	-0.0153341039806655	-0.0184032488393914	0.0425532137076393	-0.0148782753341709	-0.0407467634636297	0.0225387183678006	0.00677610219403771	-0.0260387039157776	-0.0136150820049558	-0.0174300335361654	0.0165015123932161	0.0147033830979347	-0.0399998360160052	0.0512063794244448	-0.00107781107829222	-0.021772291073967	-0.0147433987710638	0.0285105948189109	-0.0172517971403259	-0.0653915184710532	-0.0234025906217885	0.0152980771180856	0.0186808179299394
GTEX_1445S_0011_R8a_SM_5PNWX	0	0	0	0	0	0	0	0	0	0	0	0	0	0	0	0	0	1	0	0	0	0	-0.00975686836795303	-0.0193357584560076	-0.00849773302332448	0.0199086627618275	-0.0040536183257172	0.00983951350588677	-0.000208576806474257	0.00725588980031903	-0.0208469580656168	0.0115550341923582	0.0211160398862363	-0.0101728495937605	-0.011483414312149	0.00380513212680667	0.0134906852895465	0.0186406618994978	0.019190882051802	0.0174556240610922	-0.0139488186232824	0.0109053576909144	-0.0202819771857068	0.0250188403079561	-0.00926726454911465	0.0084648511598003	0.0255494393511663	-0.016247724613589	0.014720396253689
GTEX_1445S_3026_SM_5O9BR	0	0	0	0	0	0	0	0	0	0	0	0	0	0	0	1	0	0	0	0	0	0	0.00170503145011647	0.00777430119883551	-0.00891709557465674	0.00505295500508369	0.00175383832145325	6.30349524978772e-05	-0.00472304504299114	0.00146269620561823	-0.00188100333730347	-0.00334257961934081	-4.80424886547969e-05	0.00149202274758881	0.00541344526517066	0.0122368513995509	0.0045071818359336	0.00286046728891748	0.0107358377016644	-0.00213940355350714	-0.00464616344506438	0.00104391659840537	0.00293315981200733	0.00352832900432197	-0.00327030827113958	0.0017749714077287	0.000339647961753055	-0.00531911947969392	-0.00464248659753343
GTEX_144GO_0011_R1a_SM_5PNWO	0	0	0	0	0	0	0	0	0	0	0	0	0	0	0	0	1	0	0	0	0	0	-0.0671100578306671	0.00921833391961126	0.0292161780766638	0.0790875165643625	0.0276813923285188	-0.0245822226606649	-0.04342993715065	0.0200124553432238	0.108420130263561	-0.0575668187898006	0.059988538150637	-0.0261830564443837	0.0111053071037985	-0.0409139546321605	-0.0744267778649116	0.0184755249332604	-0.0293516266005737	-0.0197328110148433	-0.0155429492489558	-0.0678047188245149	0.0294277081299361	0.0693777028479316	-0.0781719733826846	0.00388352698731639	0.0188024203408126	0.00981465047778372	0.00733427254383033
GTEX_144GO_0011_R5a_SM_5PNUR	0	0	0	0	0	0	0	0	0	0	0	0	0	1	0	0	0	0	0	0	0	0	-0.0326893908450736	-0.0401818684043452	0.0190819521192069	0.0890944425511449	-0.00378400568341205	-0.0201102805485608	0.00676593202593843	-0.0372520896384574	-0.0281315822809363	0.0731000047306115	-0.0566221280708277	-0.0224531989547413	0.0707384279044466	0.0235277500165214	-0.0702088329840962	-0.0274112775644562	0.0284445667849256	0.00846994573284407	0.0222337700523448	-0.00199844729469988	0.023789070987027	-0.0266791773975846	-0.0455064895257927	0.00341253789789704	-0.00346855893647219	-0.0128989920379868	0.0170443538656794
GTEX_144GO_0011_R6b_SM_5S2V7	0	0	0	0	0	0	0	0	0	0	0	0	0	0	0	0	0	0	1	0	0	0	-0.0349608642477836	-0.0374718932818326	-0.00291297853168214	0.0272891225759547	0.0181960810171526	-0.0126535902035418	-0.0391877586309217	-0.0238692605380618	-0.0110758087387539	0.0422592302481539	0.0146896689620074	-0.0313266809655298	-0.0200838022263627	-0.00191851731609348	-0.0284891507482412	-0.0497557529236054	-0.0124024044264102	-0.0164295006413256	0.0198030805637374	0.040731583320108	0.0623326207039174	0.0192236840083636	-0.0216528457652357	-0.0198431719360939	-0.017923254721994	-0.0258959276404674	-0.00841233240990515
GTEX_144GO_0011_R7b_SM_5S2TT	0	0	0	0	0	0	0	0	0	0	0	0	0	0	0	0	0	0	0	1	0	0	-0.0503140850178863	-0.029951460047491	0.0398489325229554	0.084580650393892	0.0372930879167347	0.0545348379964459	-0.0169851640544791	0.0153739786187352	0.0449195727162429	0.0114571924489149	-0.0337180507007411	0.0904898869714266	-0.0311438367398285	-0.0211577590498698	0.048443720767482	-0.0121782724108733	-0.0603770028302849	0.0352629020450734	0.0411951529013427	0.0640341847540035	-0.0975076143268926	-0.0567931729273113	-0.00417445639973665	0.0381413735122219	0.0508330028986871	-0.0189656349121737	-0.0149416830116119
GTEX_145LU_0011_R10a_SM_5PNWJ	0	0	0	0	0	0	0	0	0	0	0	0	0	0	0	1	0	0	0	0	0	0	0.00583877454995078	0.0327978693128857	-0.000797945252200567	-0.0214950337212132	-0.00440781982060011	0.0237161593272345	0.00879383968239555	0.0170085338871366	-0.0101739138460528	-0.00728044321082421	0.0123771629798527	-0.0155324033801856	0.00988225526018412	0.0327972720230216	-0.00562937292639171	-0.00650170222714803	-0.00271397326130853	-0.0262028861489426	0.00418773463647083	-0.0136738899769636	-0.0014055549083337	-0.0297297725572991	0.0211551497998409	0.000842499588249993	0.0136057133351956	-0.0231122253842489	0.0821767634753254
GTEX_145LU_0011_R11b_SM_5P9JX	0	0	0	0	0	0	0	0	0	0	0	0	0	0	1	0	0	0	0	0	0	0	0.0323796963465453	0.0151388767368154	-0.0175877591545056	-0.0434956638114863	-0.0441124942488331	-0.0100452160496487	-0.000762376034402372	0.0650764248154431	-0.0168149005107971	-0.0162850480844164	0.0629032464519761	-0.034035488781693	0.00309346658198885	-0.0382651945314045	-0.0158214671503595	0.0316612718979259	0.034987127867097	0.0225443468638757	-0.0151427355493455	-0.0213108180199379	-0.0435140632538529	0.0179694447671518	0.00441658998959394	0.000326309569509984	0.0130750723772223	-0.0373052543425547	-0.0184700475038858
GTEX_145LU_0011_R1a_SM_5Q5CE	0	0	0	0	0	0	0	0	0	0	0	0	0	0	0	0	1	0	0	0	0	0	-0.0181788028057114	0.0515476148662823	-0.00263164005024844	-0.0290498771205922	-0.00867375624092498	0.0434726517746272	0.0165225039931599	-0.0109858225906425	-0.034285319535309	-0.0350368131815535	0.0374324528087902	-0.0695165038525004	-0.0116274083078077	0.0857683388515415	0.0489012662015956	-0.0226501831386371	0.00509372116881334	0.0156978333856286	0.00964212318914424	-0.0777785034464095	-0.0302610741730617	-0.0686910697739282	-0.0310754435258901	0.0100446526129963	-0.0253835446633837	0.0212042651895229	0.0460910425213498
GTEX_145LU_0011_R3a_SM_5P9K2	0	0	0	0	0	0	0	0	0	0	0	0	1	0	0	0	0	0	0	0	0	0	0.0123675878347491	0.0175215829864475	-0.0247325319883779	-0.0260924523533237	-0.00217825139893069	0.00513992747257481	-0.051360626952784	0.0289348216064955	-0.00633561217986581	-0.0129939729787776	0.000975143469992737	0.0176346481454419	0.00655794190925415	0.00949343403994269	0.0319025017679427	-0.00322886123235886	0.00868810446335216	-0.00582318136762265	-0.0250021476800319	0.0118595340571124	-0.0237095145124281	0.000887968910435291	0.00442424485087289	0.00258503302711196	0.0211408909979271	-0.00206204687060392	-0.0245137079776208
GTEX_145LU_0011_R6a_SM_5S2V6	0	0	0	0	0	0	0	0	0	0	0	0	0	0	0	0	0	0	1	0	0	0	-0.0343139229755141	0.0129520727694316	-0.00545080277987585	-0.0355829715116799	-0.0226702311569116	0.0104629927603972	-0.0116155122574364	0.00268798025456071	0.0170699372041841	-0.0374284141652658	0.0097099814433066	-0.030059941246076	0.000837105614608596	0.00633460521638824	-0.0101299149269653	-0.0222228852058285	0.0100857507479033	-0.0266933312529566	-0.0151498020425677	-0.0180512159125139	0.0340705677410631	-0.00222384162023616	0.0390082208339639	-0.0306161135635915	0.0187156081076061	0.0338296059027732	0.0500557033325582
GTEX_145LU_0011_R8b_SM_5PNZG	0	0	0	0	0	0	0	0	0	0	0	0	0	0	0	0	0	1	0	0	0	0	0.0249435136796941	-0.0305487481244961	-0.00604446524783965	-0.0261336150677051	-0.0324837261634563	-0.00368412819932825	0.0174724129877314	-0.0432723991858879	-0.0123420941056721	0.028923433946501	0.0127892351548418	-0.0263494212254912	0.00410407690236708	-0.00950280066095863	0.017505794092045	-0.0492650619556942	0.0145657493712393	0.0310017689187428	-0.0311320784998859	0.03494213896695	-0.00924238951369233	0.000298299129098056	0.00467849314836041	0.0182680988065927	0.0178212905676133	-0.003448307660338	0.0211768755290599
GTEX_145LU_0011_R9b_SM_5SI66	0	0	0	0	0	0	0	0	0	0	0	0	0	0	0	0	0	0	0	0	1	0	0.0389542311729152	0.020664463460715	0.0252166021265312	0.0493408312296465	0.0321615170121665	0.0465591990131659	0.0281953289052764	-0.0614508422426167	0.0371786210035326	-0.0039399187680236	0.0694455502401095	8.56406535383776e-06	-0.0154695605357509	0.0474244423108114	-0.0496503802339616	-0.0225674124994207	0.037438991716784	-0.0240179479201163	-0.00459035152447643	-0.00883703447298903	-0.034517687516342	-0.000878550311291172	0.0192249666256737	-0.0630238770656032	-0.0524804391305258	-0.0105562283448667	0.0579916885878907
GTEX_145LU_2626_SM_5LU9Z	0	0	0	0	0	0	0	0	0	0	0	0	0	0	1	0	0	0	0	0	0	0	-0.00759006061058208	0.0145757406489141	-0.00892001036104127	-0.0265892577898878	0.00709435346450258	0.0275599061298628	0.0188995142972068	-0.00434170260259757	0.0254624155394062	0.0037700663578196	0.00919771048360618	0.0109571529228988	-0.00615697520214259	-0.000943899919163764	0.00120173056268778	-0.0206202048081988	-0.0021423882121332	-0.00710416883408404	0.015140797275334	0.0297733300020543	-0.00956857154119212	-0.0048565610584644	0.00116541851549089	-0.0188264665299098	0.00915210065871582	0.00445418646150409	0.023152966872666
GTEX_145MF_2726_SM_5O995	0	0	0	0	0	0	0	0	0	0	0	0	0	0	0	1	0	0	0	0	0	0	0.0209314648856666	0.0070613387232606	0.0245192493155511	0.00486216412878023	-0.0107986506621605	-0.000715385905578205	0.00993025592982264	0.025231997500625	-0.00428136402346642	0.00409553195604384	0.0515889562354966	-0.0239429746004839	-0.0307572105061464	0.00163127320057684	-0.00775632317126994	0.0273963076576767	0.0211595091984923	0.00343672104552555	-0.0173742890085506	-0.0122462570990654	-0.014479298573239	0.00803546478856612	0.0206606483078231	-0.0169243384854334	-0.00773428116163925	-0.0112916412582862	0.0263360881398908
GTEX_145MF_2826_SM_7EPGU	0	0	0	0	0	0	0	0	0	0	0	0	0	0	1	0	0	0	0	0	0	0	0.0215580746753354	-0.00352443749178288	0.0159410281809663	-0.017705637993311	0.0473887113222926	-0.0235096812471002	-0.0325473166228131	0.0107460613328657	-0.0173404904625109	0.0117853351369099	-0.0010502743063663	0.00696804714000018	0.0156918627557677	0.00103403738826586	-0.00211617756010434	-0.00301179213052483	-0.00622723774101901	0.00401856278795011	-0.00692836240418979	-0.0250982616286467	0.00119212414250747	-0.0192425307612557	-0.00441763077225925	0.0194188114505711	0.0126840291365659	0.0153936260750009	-0.00600242414346511
GTEX_145MG_0011_R10a_SM_5PNWG	0	0	0	0	0	0	0	0	0	0	0	0	0	0	0	1	0	0	0	0	0	0	0.0676961171662974	0.00168474906221049	-0.0322931280236112	-0.00824819066023443	0.0523205858462804	-0.00424976666581119	0.0146076625580645	0.036820914876374	0.0569592041309674	0.0885207071644055	-0.0481612287784494	0.0202605606889647	-0.106621939533552	0.0682792046345907	-0.0136602044947148	-0.0441634036661233	-0.050506329793724	0.0732190635717887	-0.114825028911041	-0.0065731062372124	-0.00916140752950835	-0.0875012579040873	-0.00273100949188562	-0.0608220347563389	0.0755165899807214	-0.0108483445746113	0.0390976268706373
GTEX_145MG_0011_R3b_SM_5SI67	0	0	0	0	0	0	0	0	0	0	0	0	1	0	0	0	0	0	0	0	0	0	0.00313060634625563	0.0250909666134189	-0.0247488460710203	0.00696131626585744	-0.0107876417642043	0.00812448192160466	0.0230274769501384	-0.0166861030238575	0.0136264630959628	-0.0102273386404011	-0.00660886285214516	0.00897781035368908	0.0106783135692631	-0.0162303875139373	-0.0210847613166682	-0.0447737724273759	-0.0251969266521205	-0.0339626211564808	-0.0121021474375427	0.00664108429686037	-0.0259254999967803	-0.00608225992539149	0.0206608229725966	0.0220251543523441	-0.00328980851107079	0.0170638779550631	-0.0131947280393635
GTEX_145MG_0011_R5b_SM_5S2VU	0	0	0	0	0	0	0	0	0	0	0	0	0	1	0	0	0	0	0	0	0	0	-0.0573743354634561	0.0246663615109948	-0.00600658470533463	0.0270747741955447	0.0484196342286327	-0.0485331540257053	-0.0381033227366162	0.0921009931817204	-0.00541494128928638	0.0266993910602006	0.0462484827168346	-0.00423457243903542	-0.0289509783929174	0.00450689275710354	0.00183887247354181	-0.00465033470071128	0.0321140952677651	0.00742504332366189	0.0148143304072393	0.016046337095075	-0.016931727414504	0.0064113314932641	-0.0306426985770727	0.0256034765876089	-0.0614621090878891	0.00493511195488797	0.0392461846850678
GTEX_145MG_0011_R7b_SM_5P9JY	0	0	0	0	0	0	0	0	0	0	0	0	0	0	0	0	0	0	0	1	0	0	-0.011961929514121	-0.0499812830543758	-0.0157138989876885	-0.013736794516276	0.0261994367463043	0.0260306351938163	0.0285776562579251	0.01273509978791	0.000185017434286173	0.00195325974004136	0.00549567490986669	-0.0158666183011061	0.0363553107860334	0.0180925368323698	0.00223627234442637	-0.0271716131386364	-0.0222060345017813	-0.0219522959453596	-0.00339783975960311	-0.00479252008956635	-0.0412528597366197	-0.0153597459222404	-0.00664917974250304	-0.00265735748076512	0.0127120197719732	-0.0242863950607903	0.0605641275332386
GTEX_145MG_3026_SM_5RQJA	0	0	0	0	0	0	0	0	0	0	0	0	0	0	0	1	0	0	0	0	0	0	0.0100580353195799	0.0120388250746334	-0.0208542165941108	-0.00593773716862644	-0.00648523061179163	0.0143270638958611	-0.00202365231907881	0.0209409187801965	0.00687625853968454	-0.0167209317217778	0.0181282237332649	0.00859390856330281	0.016641186916059	-0.00921321051557704	-0.0029098157173889	0.00190742679798623	0.0102278285331411	-0.0059052780313962	-0.00503085656469533	-0.019931087204888	0.0224514984481789	-0.00372714404857773	0.00854347962211991	-0.013664022559558	0.0168643428284228	0.0172225028073356	-0.00506102276651618
GTEX_145MG_3126_SM_5Q5D3	0	0	0	0	0	0	0	0	0	0	0	0	0	0	1	0	0	0	0	0	0	0	-0.00307571925390006	0.00550832420205969	-0.0327749764616481	-0.0253170517200203	0.00788527856785335	0.00449797746273742	0.000337492649434369	-0.00291669541600637	-0.00335602705589624	-0.00578038335267985	-0.0178204611542205	-0.0104494997126548	-0.00392985668881699	-0.0055686523379152	0.021341435514843	-0.0047827355568064	0.0139499263792267	0.00473599497653479	-0.00516060444634939	-0.0286313426857997	-0.0239732890736563	-0.0309584017657534	-0.0228871138714821	-0.0145570493394733	-0.00637345344515869	-0.0104116526342876	-0.0171926564780627
GTEX_145MH_0011_R10b_SM_5PNUK	0	0	0	0	0	0	0	0	0	0	0	0	0	0	0	1	0	0	0	0	0	0	0.020755601499374	0.0357108092440543	-0.000590217805390562	0.00348652025905105	-0.000859106168246253	0.0206414129640455	0.0148985509997723	-0.0564286766352222	-0.00367958975177728	-0.0273900131939769	0.000630770092440041	-0.0043532712253278	0.0208115518510566	-0.00843830947677214	-0.0218171040261913	0.00906834893202806	-0.0103746389280064	0.0378370759411216	0.0234202488188962	-0.0490808749267713	0.00092576949966205	-0.00926060276919538	0.0334101647623481	0.010853441425191	-0.0215684717358204	0.00976731374059492	-0.0110935383164096
GTEX_145MH_0011_R11a_SM_5P9HQ	0	0	0	0	0	0	0	0	0	0	0	0	0	0	1	0	0	0	0	0	0	0	0.0105054734410826	-0.0106375607769691	-0.0422869877944417	0.0105930984266665	-0.00283598134023556	0.00963983612776065	-0.0083400041143159	-0.00475816560030253	0.00441833043943902	0.0258816482713784	-0.0092324271456393	0.00723688602613137	-0.0175602947653593	-0.026177778080594	-0.00446272245324567	-0.00658278880063009	-8.77305199860354e-05	-0.0154074941539183	0.0097819144834352	-0.000670315643431989	0.0128830535069156	0.0114547042167075	0.0335273737799064	-0.0239755344099725	-0.0197490858871043	0.0527108301230235	0.024333093940153
GTEX_145MH_0011_R1b_SM_5PNWY	0	0	0	0	0	0	0	0	0	0	0	0	0	0	0	0	1	0	0	0	0	0	0.0209027181539087	0.00851279797290577	-0.0154218867210246	-0.00196966835771941	0.00443852007932519	-0.00728944711750096	0.00695958432144905	-0.0245888448365187	-0.00910251742342819	0.000615182409189071	0.011084656326588	-0.026131429802521	-0.00470296299804612	0.0196969272281309	-0.0123564095452131	-0.0126519558022318	0.00492255783551538	0.0012070571951015	-0.010590687486866	-0.00187112256613781	0.00152606741807831	-0.000197446022229381	-0.00441694813919593	-0.00486888265858879	-0.0072370100136044	-0.0160810850720806	0.0107794822286219
GTEX_145MH_0011_R3b_SM_5P9JQ	0	0	0	0	0	0	0	0	0	0	0	0	1	0	0	0	0	0	0	0	0	0	0.0240676107835278	0.0106004440157244	-0.0192616724745345	-0.0199893095425281	0.00402285252600153	0.022672669596116	0.00268730437349697	-0.0225247853768457	-0.0131662370992075	0.0304215572741917	0.0316153038479943	0.00948495164027469	0.0273018932836176	-0.00209158686331925	-0.00111798403781792	0.00257719005546115	-0.0105161452939643	-0.0293901125832919	-0.00847408477332316	0.0175566605042203	-0.0137300427371584	0.00364005499693114	0.0122653728676482	0.0124980231897985	0.00160494028674744	-0.0403173151021581	-0.0177894108251978
GTEX_145MH_0011_R5a_SM_5P9JT	0	0	0	0	0	0	0	0	0	0	0	0	0	1	0	0	0	0	0	0	0	0	0.000255462119744134	-0.0168231705810043	-0.0197697798442991	-0.0230867212678933	0.00190041029944367	-0.00902937020777848	0.000527727925854775	-0.00215077553131164	-0.00431936218013826	0.00212497867797859	0.0092802103586684	0.00577327868860514	0.00370595296874113	-0.0012190796885931	-0.0210121198254388	0.0308727352806659	0.00815373692857406	0.00441562145420246	0.0108105215837826	-0.0047114826893139	-0.000853800729649899	0.0126403531116201	-0.00318106680351071	0.00318072187207085	-0.0241161909784222	0.0256461408626393	-0.0167382602803107
GTEX_145MH_0011_R6a_SM_5PNZ7	0	0	0	0	0	0	0	0	0	0	0	0	0	0	0	0	0	0	1	0	0	0	0.0221475411163466	-0.0138351089464572	-0.032353718961657	-0.0248596779342051	0.00200306852961017	-0.00851242504832781	0.0313118905154419	-0.0194307985728614	0.0332244134877602	0.00391363328493341	-0.0279108823263348	0.0171863463624389	0.00366664359288252	0.0234787526624657	0.00588799481222582	0.043108989014204	-0.0359656185184654	0.00842327118474366	0.0426250601323892	-0.0116639227912376	-0.0436175681866184	-0.0254301843976087	0.0189054065149565	0.00668335137893973	-0.0163503456675517	0.0339464004183094	0.0238504640072527
GTEX_145MH_0011_R7a_SM_5PNWH	0	0	0	0	0	0	0	0	0	0	0	0	0	0	0	0	0	0	0	1	0	0	-0.00718997189560015	0.0063727694928998	-0.0102964771889861	-0.0144081574204181	0.00634949439487532	0.0121135122295757	-0.016946244042583	0.0156906323345913	-0.0127585432793245	-0.00843778552887689	0.00410703144687107	-0.0134186822837905	-0.00634304767047158	-0.00736536992576729	0.000510182485311142	-0.00134403726616596	-0.00253338473061843	0.0131940041125741	0.00862319356767623	-0.0195579781573147	0.0221738974475249	-0.0097506498538887	0.00766839720827394	0.00712101255167641	0.00552582133124683	-0.0131150317363275	0.00155764753888617
GTEX_145MH_0011_R8a_SM_5PNUL	0	0	0	0	0	0	0	0	0	0	0	0	0	0	0	0	0	1	0	0	0	0	-0.0109789789329665	-0.0185303207466175	-0.00401674142064805	-0.015187738649742	0.00910357874886493	0.00155273747403587	-0.00720685122410196	0.00784651372544237	0.000353347169475184	-0.00071100338458827	-0.00281586493137584	-0.00530932374710374	0.0154090570351239	-0.0185243670879453	-0.0202994525726264	-0.00997930473108369	0.0227377713902381	-0.00504508938416912	0.0168781172972668	0.0197103901264141	-0.00528745930490963	0.0143371283318952	-0.00285859965736243	-0.00715225222422212	-0.0181851059925732	0.00258391732481166	-0.0203285238950132
GTEX_145MH_2926_SM_5Q5D2	0	0	0	0	0	0	0	0	0	0	0	0	0	0	1	0	0	0	0	0	0	0	-0.00241376021821619	0.00823453428848591	-0.0244617583275783	-0.00927613750339321	0.00566088024249051	0.0154968150479484	-0.0115724556075972	0.00153109474863626	0.00365911312955517	-0.00729873936185107	-0.000738036626645195	0.00232254154409216	-9.62462564323358e-06	-0.00459945461604063	-0.00819023088326004	0.00325462006889939	-0.0106039669213419	-0.000709570068955992	-0.00523748727242898	-0.00212509267403332	0.00146508635189573	0.00324142791670007	0.00778042752689457	0.00307355643792497	0.000813671667596899	-0.00920020943401439	0.00989493913432585
GTEX_145MH_3026_SM_5Q5DZ	0	0	0	0	0	0	0	0	0	0	0	0	0	0	0	1	0	0	0	0	0	0	0.00973120564940888	0.0134702558812078	-0.015929363530033	-0.0105809482574216	-0.000401511811398581	0.00219425149512863	-0.00753794545269696	-0.009091187477189	-0.0101733254615991	-0.00787291555945841	-0.000298966155678631	0.0141138065973156	0.00671179578469943	-0.0128280683176216	0.0154153355203825	0.000522370506202724	0.00307957562342144	-0.00498537009247228	0.000184836035468009	-0.0208510181640252	-0.00685186008621183	-0.0240679490041772	-0.0134116669980793	0.0118827381573682	0.0132558924142151	0.0045108636703067	0.00248226499396696
GTEX_147F4_0011_R10b_SM_5S2WC	0	0	0	0	0	0	0	0	0	0	0	0	0	0	0	1	0	0	0	0	0	0	-0.0103729913414164	0.0266988089250224	-0.0220291340337698	0.01724800503051	0.0141362006477876	-0.0209500225696248	0.00139691865062827	-0.0135466193384564	-0.00131286018220579	-0.0275199834454443	0.0324225130245492	-0.0117543632475616	-0.00124173044449907	0.0104052238277155	0.0185212336801788	-0.0178736943304877	-0.00913744157917994	0.0160404619707699	-0.00475272253386728	0.00871790763542672	0.0106526335199171	-0.0290856596916228	0.0384425178510102	-0.0267257852840048	-0.0185119572249557	-0.020175674271955	-0.0189004285255608
GTEX_147F4_0011_R6b_SM_5S2UP	0	0	0	0	0	0	0	0	0	0	0	0	0	0	0	0	0	0	1	0	0	0	-0.0326892698662699	0.0328642329742843	-0.027605794183681	0.00733217853287533	0.0361682780581329	0.00598053254986223	-0.0691894338047738	-0.0278607120071724	-0.0593959794259294	0.0589271924770792	-0.00920241148601527	-0.0170763354340231	-0.0258829914617749	-0.0199192208134356	-0.0239878719727017	-0.0438668156551224	0.000858253905277687	0.0723885059286527	0.0081680417900466	-0.014317422833439	0.0104943395738343	-0.0434113857904067	0.0565105168941496	-0.00539068984799481	-0.0365355818890885	0.0262901724162813	0.0502014841494388
GTEX_147F4_0011_R8b_SM_5S2UN	0	0	0	0	0	0	0	0	0	0	0	0	0	0	0	0	0	1	0	0	0	0	-0.0301187718252697	-0.000376809573887158	-0.0358725069029799	0.00598572231539943	-0.0375574125748119	0.0256657808702954	0.0104750679758726	0.0128669523750277	0.00893357574811429	-0.0346818059012657	-0.0124601645904093	-0.0225388554951327	-0.00663451331910192	-0.0123669183207353	6.26801911505703e-05	-0.00765195882903649	0.0376905208153513	-0.00992388183802271	0.019658892840109	-0.0192652250881341	-0.0349272003525398	-0.0205211159486983	0.0038190492180011	-0.0172967468481185	-0.000858548719018515	-0.00902688929625938	0.00565878230544605
GTEX_147F4_3026_SM_5Q5BJ	0	0	0	0	0	0	0	0	0	0	0	0	0	0	1	0	0	0	0	0	0	0	-0.0217434236735414	-0.0025172571764059	-0.0311159520110795	-0.0143234698811242	-0.016511162631436	0.00382835051793482	0.0176418315807292	0.00114015449197596	-0.0171655653107627	0.020308960064922	-0.0325131799845823	0.0217837132091251	-0.00380268443112095	0.0132017999889082	0.00877344077195447	0.0259995845748628	-0.0323935550647348	0.0191264032506403	0.000310900457830045	0.016685166483007	0.0663785967272455	0.0174710426055944	0.00897135555585154	0.00802283248329962	-0.0100834136589145	-0.0182372535251252	-0.0164427880662933
GTEX_147GR_0011_R10b_SM_5S2UM	0	0	0	0	0	0	0	0	0	0	0	0	0	0	0	1	0	0	0	0	0	0	0.0300023994160911	0.0301131828866873	-0.00298751589224475	0.0100178751764536	-0.0276208159231928	0.0222802773104187	0.0291325762781323	-0.0631141610005261	0.0445222016446227	-0.00809278013085384	-0.023400810792637	0.000929085136648456	0.00587418565770555	0.00477851274438859	-0.0097808071851243	0.00160646259004588	0.0186820566745621	0.0148303485388014	0.00750590552551214	0.0014030008512731	0.0198153107721464	-0.00259310731015339	-0.00314023156288169	-0.00730164994032043	0.01728508794226	0.00887569217790643	-0.0418607453815181
GTEX_147GR_0011_R2b_SM_5S2RQ	0	0	0	0	0	0	0	0	0	0	0	0	0	0	0	0	0	0	0	0	0	1	-0.00343814933169823	0.0360447506719974	0.00142821627213199	0.0339706237097013	0.000854873821429368	0.0262851384734266	-0.00754213191369433	-0.00212063239773033	-0.00223704741193669	-0.00712459647776185	-0.0114337437552419	0.00182060518462646	-0.015222471337734	-0.00296306389111386	-0.0496575743190115	0.0036980486018757	-0.0307385651871184	0.0720682986990175	0.0160853312700234	0.0185793431804207	0.00140458487111006	0.00988470175800297	0.0103377584564946	0.0216965849116926	0.0107960046309587	0.021554272747369	0.0160585850228797
GTEX_147GR_0011_R4a_SM_5S2V2	0	0	0	0	0	0	0	0	0	0	0	1	0	0	0	0	0	0	0	0	0	0	0.00251561959853202	0.0623098066093429	-0.00954098891986801	0.00306975735432788	-0.021016713526089	-0.0239371626306836	-0.0399007323574039	0.00161428161738539	0.0398201229029929	0.0302907349700384	-0.00464061021083141	-0.0165911027658471	-0.0755734770034389	0.0090444503546948	0.0663174398294274	0.00770275422763739	0.0266613210389258	-0.026370342185901	0.000862312359028386	0.0182975630376307	-0.0375192197128446	0.0533589724532311	0.0476453997836123	-0.00243885276408904	0.0176211559845574	-0.0224755375951949	-0.000759227117622547
GTEX_147GR_0011_R6b_SM_5S2RO	0	0	0	0	0	0	0	0	0	0	0	0	0	0	0	0	0	0	1	0	0	0	-0.00850319398097768	0.00649005103942258	-0.00202386918461748	-0.0195637316629703	-0.00368739335644463	0.0105209247692043	0.0147564802565186	0.00947705336259432	-0.000423449861585871	-0.00824419946757876	0.00987810855655093	-0.00294496958608149	0.00346425104204645	-0.0059870432450942	0.00610135827307849	-0.0108998127410904	-0.00445880140578629	-0.00345707544971909	0.00146469972491483	-0.0202732964695932	-0.000423679456582219	0.00977192030119286	0.0149993436648938	-0.00886444054276829	-0.0148255331764579	-0.000609921023384622	0.0074220490703838
GTEX_147GR_0011_R7a_SM_5S2RP	0	0	0	0	0	0	0	0	0	0	0	0	0	0	0	0	0	0	0	1	0	0	-0.0310922659963321	0.0318081265415902	-0.00122977061545307	0.00391259424748681	0.0443795227523959	-0.00759219938335617	0.0318229146608504	-0.0490202236369506	0.000464397759671062	-0.00633453775017253	0.0376586653109719	-0.0108061073401791	-0.055732779417948	0.0212875943360107	-0.00441734765673547	0.0573121872008117	0.0319262926139949	-0.0425788786919682	0.00781143591235575	0.0137635360755152	-0.0250888981160232	0.0338969557627338	-0.0200822948314852	-0.0315132268731446	0.00138643846506306	-0.00171658195722072	0.0655633509991093
GTEX_147GR_0011_R9a_SM_5S2UY	0	0	0	0	0	0	0	0	0	0	0	0	0	0	0	0	0	0	0	0	1	0	0.0253659015399325	0.0121642155829647	0.0224262777625893	0.0499273628668958	-0.0211586894763805	-0.0294554388602563	-0.0132358503250105	-0.00416971679499162	-0.0389635955621138	0.0229052565865906	0.0176819351989376	-0.0023889337992045	-0.0431690886605452	0.0583419842247115	0.00566429162569359	0.00762409228575317	-0.0369082231305754	-0.026029926488295	0.00524861809039054	0.0103223430432882	-0.0210510753619382	-0.0446218204642725	0.00337406199636686	0.00311328532113629	-0.0222011578428288	0.0333954619150532	-0.000770673694477617
GTEX_147GR_3026_SM_5S2ML	0	0	0	0	0	0	0	0	0	0	0	0	0	0	0	1	0	0	0	0	0	0	0.00515539907532209	0.0263344288144009	-0.0107640835613462	0.00441101773225736	-0.0051417036052329	0.00786339702170488	0.0110249537909423	-0.00067705728253147	0.00985349653817709	-0.00204080483626627	0.00787115644747697	0.00074421028183399	0.0154927363202651	0.00658814396809862	0.0199044092543348	0.0135530641685798	-0.0100740521270569	-0.00753832033401624	-0.00293850359026861	-0.00325582824295069	-0.017382414878521	-0.00387885934402013	0.0225706483779608	-0.0105271595804422	-0.013585353891124	-0.0107607582865364	0.0167451315111938
GTEX_147GR_3126_SM_5S2PM	0	0	0	0	0	0	0	0	0	0	0	0	0	0	1	0	0	0	0	0	0	0	0.0122948946912947	0.00746043333418151	-0.015566649312555	-0.0101773318901388	-0.00481365306887035	0.000405374275804436	-0.00392559100312923	-0.0111922017797934	-0.00899341644795955	-0.00117205164636175	-0.0138499274642812	0.00615201936707395	0.015730666554625	0.00338684733919039	-0.00933292408994714	0.00538204445387429	0.00278363069303997	0.00284756925841487	0.00540132779264674	0.00744958639719185	0.0208034193337701	-0.00710213937252807	0.00484655631973029	0.010107180179614	0.0166150431502827	0.0144987253216179	-0.015025958566277
GTEX_14ABY_0011_R11a_SM_5SI7C	0	0	0	0	0	0	0	0	0	0	0	0	0	0	1	0	0	0	0	0	0	0	-0.0146495313868	0.00852113052507092	-0.0447609486593107	0.0265953194196557	0.0549695571072196	-0.00333313271348916	-0.024261381559384	-0.0405070201070767	-0.0180814436062714	-0.0015058716817711	-0.0381473148452465	0.0266634607700149	0.0108816422142341	0.0161740660518466	0.0445994899721449	-0.0280068236000324	0.0104656121357415	-0.0457071209505184	0.0200478019318127	0.0087266501679464	0.00395600380663183	-0.0170176422404413	-0.0308585763076687	-0.00693418242492742	0.0158661653308739	0.034593077302526	0.00635737335391209
GTEX_14ABY_0011_R1a_SM_6EU2W	0	0	0	0	0	0	0	0	0	0	0	0	0	0	0	0	1	0	0	0	0	0	0.00958416647801657	0.0116188467690447	-0.0287164495774594	-0.00120705596758223	-0.00281595164097942	0.0115530647891269	-0.00375418798559359	-0.0124517077683577	0.0050430305028282	-0.0219791216281444	0.0132189618707674	0.0217354585588322	-0.00652420926576603	-0.0104439445609595	-0.02398514429321	-0.00858954566248145	0.0109708331435643	-0.0229348292965551	0.0153176533665969	-0.00976966407959799	0.000385116665733731	-0.0131405042622635	-0.00136411614798833	-0.0134187769148153	0.00939164882312253	-0.01646478570586	-0.0217417325924964
GTEX_14ABY_0011_R4b_SM_5S2VN	0	0	0	0	0	0	0	0	0	0	0	1	0	0	0	0	0	0	0	0	0	0	-0.00778756923775781	-0.0126355635870915	-0.0342472718814209	-0.0117842876250183	0.00197627102597669	0.0109561443692607	0.0022913843450477	0.0226559010486986	-0.00144954516597632	0.00541485872046913	-0.00076476823197271	0.002588864431413	-0.00427602810725314	-0.0208717703184756	0.00138343586640153	0.00743938851089991	0.014937869255919	0.038218498775955	0.0277857856200084	-0.0144838102398656	-0.0232644154004066	0.00345157444103617	-0.0203436918140218	-0.0280338741079097	0.00450410128337383	0.0219020728991514	0.000784187013240654
GTEX_14ABY_0011_R5b_SM_5SI7B	0	0	0	0	0	0	0	0	0	0	0	0	0	1	0	0	0	0	0	0	0	0	-0.0197782116677486	0.00296825310527753	-0.0173952960731055	0.00644668579517396	-0.0201008206675136	-0.00179865934127361	0.0111939578990549	-0.0129503058349536	-0.00326000474422338	-0.00601314563524394	0.00148464161858688	0.0205206633228777	0.0118566549055725	-0.0086116272053364	0.0115904107521153	0.0426464844248102	0.01559937584906	0.00557939167821593	-0.0044868709891933	0.0319805873736614	0.0113718334813339	-0.00541374083908347	-0.0155047871692573	0.0104468844831644	0.017275519501783	0.0123078397530493	-0.0268462999436452
GTEX_14ABY_0011_R6a_SM_5PNWR	0	0	0	0	0	0	0	0	0	0	0	0	0	0	0	0	0	0	1	0	0	0	-0.0117302802717069	0.00364056941774016	-0.0244574799556621	-0.0195286312548011	0.00642123898301674	-0.00306726245761358	0.00877768873003953	-0.00343554979482719	-0.00796212075917943	-0.00741801914414096	-0.0133926408320227	-0.0212725659373365	0.0145729091133545	-0.0191671213776176	-0.000139026816433555	-0.00888163086671393	0.0214597168308565	-0.00120494011695888	-0.00165771970515448	0.0250455418125343	0.0195920059872419	0.0341005792407182	0.0425170993549704	-0.0147523153421982	0.00639726426003191	0.000618283542427185	0.0150072690100309
GTEX_14ABY_0011_R7b_SM_5PNWS	0	0	0	0	0	0	0	0	0	0	0	0	0	0	0	0	0	0	0	1	0	0	-0.0188763276779855	0.00747012939408583	-0.0211648114109194	0.00871995711488032	-0.0116073635360392	-0.0240183994272686	-0.0189694218412933	0.00597566589768746	-0.0217632762791815	-0.0294065910460703	0.014243433685366	0.0207064751530034	-0.00764059051233959	-0.0288343561083489	0.00707639474533035	0.0157635919188358	-0.0020320848908297	0.0208292788965339	0.0241329889216939	0.020643425505127	-0.000938602481242084	0.019852805835244	-0.0105141682675618	0.00272822746478023	-0.00318004958564295	-0.0101786495498769	0.00418933797466466
GTEX_14ABY_0011_R9a_SM_5PNZK	0	0	0	0	0	0	0	0	0	0	0	0	0	0	0	0	0	0	0	0	1	0	0.0320299795005689	-0.0231958205364975	-0.0234835152266836	0.0642146853271681	0.00216591560536064	0.0281774980150466	0.0307639806815984	0.04686288512587	0.0192728039969315	-0.0233304263452217	-0.0115661136425826	0.0339821847057906	0.0225981765612713	-0.0133445323531218	1.63653869559165e-05	-0.00551495366488666	-0.00731588576482367	-0.0100229247249198	-0.0497392619133791	0.0127340153258789	-0.0906202930112973	-0.0180129951298263	-0.00345638761672843	-0.0113852319842644	-0.0259453343607595	0.0262680581743102	-0.117114899738134
GTEX_14ABY_3026_SM_664NE	0	0	0	0	0	0	0	0	0	0	0	0	0	0	1	0	0	0	0	0	0	0	0.00984760928680352	-0.0492987117634602	-0.0344050671959865	-0.0144073607755814	0.0405170053747736	-0.00338643867014225	-0.000316720526805679	0.0265004293311157	0.0160244178878427	-0.0209406544604271	-0.0326030318060197	0.00387071693462407	-0.0171922445160848	-0.00776546080280971	0.0313058259531281	-0.0103510505294976	0.0872394257133178	0.0502468286639501	0.0352089708674667	0.0356504285770042	0.0586438196850063	-0.000683270514788512	0.0560046428607369	-0.0790192403968267	-0.0258559105341748	0.0125204024809152	0.0239157150690192
GTEX_14ASI_0011_R10b_SM_5S2VZ	0	0	0	0	0	0	0	0	0	0	0	0	0	0	0	1	0	0	0	0	0	0	-0.00742039332942909	0.0262147469358992	-0.0381199983869478	0.000899890730732031	-0.00867215732733321	-0.000824354161074414	-0.0441955224551221	0.00173248693134802	-0.00575106727417219	-0.0113377055306291	0.0307638360486152	0.00653229096186256	0.0100411933152373	0.0299317396365253	0.0175842443423643	-0.0433819710671154	0.0190861029881949	0.0325811216599482	0.0124569746139397	-0.0457664375597464	0.00117992044411571	0.0447835747053056	0.00760526680107051	0.049432419465395	-0.0385883767049255	0.0217867971656935	-0.0498074033381115
GTEX_14ASI_0011_R11b_SM_6AJBJ	0	0	0	0	0	0	0	0	0	0	0	0	0	0	1	0	0	0	0	0	0	0	-0.0198188956742232	0.0189212263720353	-0.0491348070471681	-0.00304582533504033	-0.00820079977743808	0.0124717773239579	0.0162144391050802	0.000706762711854308	0.0297535969851301	0.0305864053100166	-0.00697083389941948	-0.00453091388494865	0.0263926857802531	0.00307922599467413	0.0224357825391758	-0.0201227050394922	0.00416204641970856	0.0347311709279765	0.00872881945989036	-0.00694172854875327	0.0124583854318586	0.0324565960716832	0.0461704672691895	-0.00430638482219135	0.0338696088976372	0.00239809491561276	0.0282076338811468
GTEX_14ASI_0011_R1b_SM_5S2TY	0	0	0	0	0	0	0	0	0	0	0	0	0	0	0	0	1	0	0	0	0	0	-0.0381100231596622	0.0115479850582203	-0.0465598501673268	0.0195632186630074	-0.0522897651657726	-0.0207925167745013	-0.0134065386995179	-0.0648109006716759	0.0262429008926648	-0.0425912626976809	-0.011119817736462	-0.015198859382468	-0.00609939497755816	-0.0344762929547261	-0.0220094844525441	0.0334091182733979	-0.0148766457218648	0.019773859982792	0.00321282313216582	-0.0376327815715205	-0.00375298218556789	0.0115502077052152	-0.0140773443124254	0.0154288092434646	-0.0141085746437687	-0.0259308978436469	0.0295121519880982
GTEX_14ASI_0011_R2b_SM_5YY9H	0	0	0	0	0	0	0	0	0	0	0	0	0	0	0	0	0	0	0	0	0	1	-0.0204462623623842	-0.0149762981044231	-0.0174400818640154	0.0193153763865336	-0.0188020040407615	0.00577167054744191	0.00692815577329229	-0.00800617231012783	-0.0026403067088371	0.0132554994162731	0.000590516532998589	0.000247978426726852	-0.00569400404698237	1.34276210501162e-05	-0.0115304266079588	-0.0136371319594089	0.00431584941516813	0.0118740839554033	0.00509670147800478	-0.0115797859252136	-0.00881510376941136	0.0214539048719285	-0.00652346187037671	-0.00548133411708812	-0.010611230624217	-0.0248068508116649	0.00236729488098455
GTEX_14ASI_0011_R4a_SM_69LQ4	0	0	0	0	0	0	0	0	0	0	0	1	0	0	0	0	0	0	0	0	0	0	-0.0215663022511514	0.0132012287414432	-0.0452398564403999	0.0287257223726875	-0.0238588385177312	-0.022784763807734	-0.0041570000169193	0.06619858028139	-0.0124104665513521	-0.00428473470741957	-0.0081238014836856	0.00203036771214705	-0.0484602492079014	-0.00273700121414498	-0.00992753793301606	0.011501385069989	0.0669023298565896	-0.00082334536124081	-0.00895967549882481	-0.0051549514794327	-0.0179840082734911	0.000664837696867522	0.0253845926366457	0.0133813090126707	-0.0185377955606624	0.0142300135483285	-0.00474694613300089
GTEX_14ASI_0011_R5b_SM_6EU2M	0	0	0	0	0	0	0	0	0	0	0	0	0	1	0	0	0	0	0	0	0	0	-0.0388573408391916	-0.00983762621100662	-0.0281815668854089	0.0135348576175591	-0.00859684365100346	-0.0207715086494331	-0.0325991869033861	-0.0585204009746904	-0.0254969759046084	0.0484935373423512	0.0174418522513786	0.037149464913575	0.0108138247619545	-0.0126695820297941	0.00489834132556277	0.0101044421952568	-0.0373641969233745	0.0121166060918156	0.0301879187907637	0.0243041930224298	-0.0049488597603236	-0.0147736578379444	-0.0148485280462026	0.0401598708245767	0.0140400688286591	-0.0428216966977238	-0.0170834135432539
GTEX_14ASI_0011_R6a_SM_5S2UZ	0	0	0	0	0	0	0	0	0	0	0	0	0	0	0	0	0	0	1	0	0	0	-0.026907665885617	-0.0180719697350771	-0.0306787090818885	-0.0124819033865273	-0.0339212772085361	0.00404017025110975	0.00327057672687187	0.0180376933533327	-0.00218557727614588	-0.0389945542037731	0.0041969207763186	0.0449712381728311	-0.021451266670956	0.0119807145672077	0.0171710386424365	0.0329275508695716	0.0241008562688674	-0.00680963410233113	0.00490268546544724	-0.0333742019271006	-0.0127738212624658	-0.0132004701657141	-0.031850349542133	0.000452058842723253	0.0260267134132299	0.0037726934637748	-0.00581331367274342
GTEX_14ASI_0011_R7b_SM_5YY9G	0	0	0	0	0	0	0	0	0	0	0	0	0	0	0	0	0	0	0	1	0	0	-0.029282400675016	-0.0722729844820495	-0.0206987354273966	-0.000906823228336507	0.0130188970974163	0.0360066882082337	0.0284816465654172	0.0184188803987102	0.0733492985868007	-0.00304178872824668	-0.00728646500940157	-0.00711231422500224	0.0374364484430067	0.150078282386841	-0.023231236304106	0.0672567245596198	-0.024683852595402	-0.0486317190997566	-0.0433755387685327	-0.0404959479398886	0.0912340396729878	-0.00671824681332939	-0.0543875973307072	-0.0212333774091436	-0.00499511946966218	-0.0706972499851231	0.0948076051542144
GTEX_14ASI_0011_R8b_SM_5S2UB	0	0	0	0	0	0	0	0	0	0	0	0	0	0	0	0	0	1	0	0	0	0	-0.0024051168174316	0.0101053176091889	-0.0420864399999307	-0.0142678079694864	0.0109949581814982	0.0151491276266572	-0.0129491164666708	0.00408850228781529	-0.00963665578258019	0.00148163164447491	-0.00883036625517497	-0.00719389687593157	0.00260905793350207	-0.00951206152410907	-4.05679781589549e-06	0.0147800148229607	-0.0225961860764053	0.0242357158141136	-0.0207352908852095	-0.0112661252511451	0.0359627428272594	0.0167395413305411	0.0103768062862185	-0.00480004697014827	0.00716108424648819	-0.00869060601574789	-0.00790021431494792
GTEX_14ASI_2926_SM_5Q5DG	0	0	0	0	0	0	0	0	0	0	0	0	0	0	1	0	0	0	0	0	0	0	-0.0134722790735653	-0.000142359468160351	-0.0361366595597699	-0.0231368591678615	-0.0119101625186712	0.0115914363763391	-0.000245826347441295	0.0164113561447353	-0.00950503300860047	-0.00759329204650311	0.00285949113538978	-0.0183328937194641	0.0295886966455898	-0.0107194838550518	-0.00142607730584343	-0.00466486800838221	0.0278939583688744	0.00412594411162888	-0.0148701155955715	-0.0189533773257687	0.0303798494733501	0.0224983302173846	0.0405053404916397	0.00348683709860195	-0.00696627217108644	0.0164780660426616	-0.0216131022149317
GTEX_14ASI_3026_SM_5S2PN	0	0	0	0	0	0	0	0	0	0	0	0	0	0	0	1	0	0	0	0	0	0	-0.00730265251369116	0.00765681550656981	-0.0293179403344847	-0.00784037361304908	-0.00275920038939028	-0.00535833282346389	-0.0127575816893809	-0.00738724943485778	-0.0132230059818523	0.00859649911100664	0.0136551840530414	-0.0161920401368893	-0.00677411007588643	0.0147083548647014	0.00667757519247959	0.0154394107572757	0.0146238035671298	-0.0116094872133552	-0.00923348389035354	-0.0109592127782288	-0.015597966222397	-0.011032717889481	0.006887640914519	0.00501398599924373	0.000107561478320404	-0.0212019726747182	-0.012969639001309
GTEX_14BIL_0011_R10a_SM_5SI75	0	0	0	0	0	0	0	0	0	0	0	0	0	0	0	1	0	0	0	0	0	0	0.0178779918895668	0.0103989706001104	-0.00506622688483705	0.0503992232488384	0.0185075880655707	0.0226937948792998	0.00662667423064062	-0.0108238614463666	0.00927304526324288	-0.0235949897680734	-0.0227993929468074	-0.00342024572441263	-0.000978675718653958	0.0241236922569883	0.0225603491205947	-0.0330252228195741	0.035150013059202	-0.0019728100562813	0.00796095394724243	0.011190116694778	-0.00127441846520545	0.0181446515713642	-0.0106604818872693	-0.00741287588343103	-0.0276284645902365	-0.000512915830305197	0.00893550733458795
GTEX_14BIL_0011_R8b_SM_69LQK	0	0	0	0	0	0	0	0	0	0	0	0	0	0	0	0	0	1	0	0	0	0	-0.0130153150780356	-0.0152584221650809	-0.00686909563560075	0.032760328853509	0.0158513869687227	-0.00712143106805114	-0.0246060868076989	-0.00566444181820168	-0.0049134929053337	-0.000839891293077434	-0.00565893108438513	0.0075803900628102	0.0176117471323659	-0.0148227730616366	0.010625132810857	-0.020291236077118	0.0081247479215075	0.0288929678197251	-0.0245772506015751	-0.0178301689332674	0.0162847148505166	-0.0103207275721078	-0.00022095383719573	0.0170613999624447	0.0138116401440868	-0.00167985824463315	0.00757109054325973
GTEX_14BIL_0011_R9a_SM_5SI7A	0	0	0	0	0	0	0	0	0	0	0	0	0	0	0	0	0	0	0	0	1	0	0.024351236927025	-0.053987711668033	0.0193462388361886	-0.00138573965458912	-0.00176613942547238	0.0686340820842409	0.0346350430897704	0.0930110964428036	-0.01068484040316	0.0375386334791212	-0.0393143378967116	-0.0179175160130036	0.0359354531902565	-0.017261434839494	0.0410483227762942	-0.0234155532809136	0.005315059676157	-0.00463965296734956	-0.0114620753227994	0.0107247359435746	0.021079478932558	-0.0228159979055415	-0.00273024615189799	-0.053294969330303	-0.0318828061001909	-0.000726739084158249	0.0327901666593956
GTEX_14BIL_3026_SM_7EWD4	0	0	0	0	0	0	0	0	0	0	0	0	0	0	0	1	0	0	0	0	0	0	0.00360681965058243	0.00331310060421186	-0.0106790765761251	0.00786200586136717	-0.00403694530747029	-0.00288342654534012	0.00605219536560179	0.00263177271229956	-9.87729058926018e-05	0.0072927773200634	0.000831088459125021	-0.00939753734454483	0.000728641269120797	-0.0107345941669159	-0.000229529471935921	-0.00191342222013112	-0.00853758059019315	0.00248935944235041	-0.00752863234361857	0.000129146188545892	0.00267966743926372	-0.000628612237539133	-0.00396762957807763	0.00615508261782307	-0.00994276616760482	0.00129100263875186	-0.000782500254050228
GTEX_14BIN_0011_R10a_SM_5S2UA	0	0	0	0	1	0	0	0	0	0	0	0	0	0	0	0	0	0	0	0	0	0	0.0309734859319217	0.02512741807136	0.00370472148915391	-0.00308734009834445	0.038208698597579	0.0279809811163763	0.0339072985536346	-0.0152147888730964	0.018985117747431	-0.00348880783280351	0.00556886832247108	-0.0176724237707371	0.0241192277006074	-0.0111197350436311	-0.0298156364412208	-0.00965189419607367	0.00145462028272714	0.0245748293169888	-0.00189758752469483	-0.0054259451686552	-0.0229360142893741	0.0574843735146431	-0.00701067804010773	-0.0229753864052404	-0.0504784919114037	-0.0454221477836759	0.00879961814639059
GTEX_14BIN_0011_R11a_SM_5SI79	0	0	0	1	0	0	0	0	0	0	0	0	0	0	0	0	0	0	0	0	0	0	-0.00053082855217312	0.0163017018163086	0.00133673711059406	0.000655168502822016	0.00540388116767797	-0.0115684526516316	-0.00920688899500195	0.00241716064083686	0.0162401002214935	-0.00566645979843238	0.00224619197050631	0.00180290827961255	-0.0121800637608972	-0.00888685310510889	0.0154035255431766	0.00749686554069282	-0.00480803113370516	0.0168317821424279	-0.00576189786080724	0.0119099140286487	-0.00835163132228084	-0.00340079451159075	0.00485414616437706	-0.026394243873303	0.00148410197533322	-0.0130463367624932	-0.0186152494660411
GTEX_14BIN_0011_R2a_SM_5S2RJ	0	0	0	0	0	0	0	0	0	0	1	0	0	0	0	0	0	0	0	0	0	0	-0.00514729486591339	0.0130624979716652	0.00885424089567174	0.0222487166691498	-0.00121027816281012	0.0157605058173479	0.00199457014627815	0.00640184583689757	-0.0119727083951154	-0.00273260819358022	0.00256007547863292	0.00178581706350025	0.00342208013189766	0.0180219426558157	-0.00325882860245236	-0.00720380648062346	-0.0019684596368052	0.0285512109288274	0.000319429603783285	-0.00330715362721357	0.000245342645321073	0.0169639245693346	-0.00179638401114534	0.00342633795988443	0.014209698276747	-0.000224286418083835	0.0236004336522956
GTEX_14BIN_0011_R3b_SM_6AJBL	0	1	0	0	0	0	0	0	0	0	0	0	0	0	0	0	0	0	0	0	0	0	0.0218161507829339	0.0335626471972792	0.00551019717963427	-0.0117863306149703	-0.0111288245458042	-0.000997793774317297	0.00843381607190223	0.0226400220394752	0.0289120905677591	0.00196702819518905	0.000550148866200128	0.0155462489172773	0.0302747177457727	-0.0343343724858786	-0.00163175914595146	-0.0477038880733186	0.0191323211936003	-0.0125430114416857	0.0471962625812232	0.0063581201677318	0.00746088673604029	-0.0281626663319779	0.00986545415605166	-0.00783588721801732	-0.017196953794921	-0.00721642595929267	-0.0148192104962238
GTEX_14BIN_0011_R5b_SM_5SI78	0	0	1	0	0	0	0	0	0	0	0	0	0	0	0	0	0	0	0	0	0	0	-0.0152516622477384	-1.74055989930754e-05	0.00533991373399911	-0.00317247451265982	0.0169781861884303	-0.00288044118213065	0.00857509280595942	0.0134803249968464	-0.00875929461266675	-0.0112884111726527	0.0148615233747496	0.00763541909185245	-0.00983220012585428	-0.0022277180929821	-0.00864504772183069	-0.018084363351329	-0.0014155204781257	0.00813696446951764	0.000824463024489246	0.00476109121819443	0.0014532626973994	0.00333900606828852	-0.00114268494869357	0.00108787018467424	0.00707676723261149	-0.000791250896039992	5.00968832514346e-06
GTEX_14BIN_0011_R6a_SM_5S2RH	0	0	0	0	0	0	0	1	0	0	0	0	0	0	0	0	0	0	0	0	0	0	0.0233165485180939	-0.0145277760207264	-0.0146314259544994	-0.0382982187121906	0.0150717690752937	0.0111522738199185	-0.013879830015088	-0.00605103029906531	-0.00314325850941032	0.00180620943109009	0.0116731840059318	0.00270360963961585	0.0387115555397423	0.0192785733765843	0.00204532442858486	0.0148072245150419	-0.00461322477389171	0.0146499277064664	-0.000872603015868959	-0.00455547767678323	0.0281880313168996	0.0213545608864411	0.0174875063846278	0.00901028910500002	-0.0339561133567793	-0.00403688199681588	-0.0355419278685457
GTEX_14BIN_0011_R7b_SM_5S2RI	0	0	0	0	0	0	0	0	1	0	0	0	0	0	0	0	0	0	0	0	0	0	-0.0117307451797795	0.00657698891067184	0.0158257073707636	0.00966669268303901	6.66706642782542e-05	0.00460987121728632	-0.0159135050549535	0.00365422556639525	-0.00671071551187344	-0.0113294136722518	-0.00902586050755754	0.0170891747065465	0.0311776967886795	-0.00878737077491013	-0.0163166334299419	0.0103214501503992	-0.00451941130852974	-0.00368937601433718	-0.00311284453907914	-0.000505005492186935	0.01603011505155	-0.00549869745233077	-0.00281083136977157	0.00160858080349633	-0.00872154351540288	-0.000947182425239826	-0.0303502757704299
GTEX_14BIN_0011_R9a_SM_5SI76	0	0	0	0	0	0	0	0	0	1	0	0	0	0	0	0	0	0	0	0	0	0	0.0211973017347865	0.00113632524341246	0.028679307011025	0.0503272472741332	-0.000845387241150609	-0.0234473654972349	-0.0318739560837689	0.012682329390097	0.0294224804797676	0.00155093057051406	0.0371439045492543	-0.0318531580948485	-0.0261043509978955	0.0154382580938276	-0.0150270823855309	-0.0113004591546131	0.0297889051479652	-0.0121814167526238	-0.00686712613591369	-0.0032942879193606	-0.00762242225996316	0.00477656397905378	-0.00928919913181933	0.0227961310160086	0.00952260384888543	-0.00990831078882697	-0.00631180788135047
GTEX_14BIN_3226_SM_62LDR	0	0	0	0	1	0	0	0	0	0	0	0	0	0	0	0	0	0	0	0	0	0	0.0279977375606364	-0.0371229116934095	0.00663161700274176	-0.0198008248463788	-0.020163528068774	-0.00601841871217059	-0.0594269284939881	0.0354726579297068	-0.000104438566872543	0.0406037384908989	0.0211931624893121	-0.01490854743684	-0.0203604500321726	0.00717253889099736	0.0223646472500427	0.0178614699299188	-0.0200821594509171	0.0119610964372136	0.0527872289444179	0.0271769846924835	0.00563044068952387	-0.038432888534471	0.0178467959775542	0.0186222533969	-0.0309762643622596	-0.0278677506765267	-0.00866500155258599
GTEX_14BIN_3326_SM_5Q5E6	0	0	0	1	0	0	0	0	0	0	0	0	0	0	0	0	0	0	0	0	0	0	0.0132491180053967	0.000133274773063062	0.00436376525687361	-0.00784671525058974	-0.00738353017290397	0.00474920124776372	0.00305396359394945	-0.00182177389126451	0.00911145866730318	0.00784033704858063	-0.0194786260989008	-0.00290822103186301	-0.00478696099843373	-0.00354395846877806	0.0116180843670168	0.00312343740559484	-0.0093040202684039	-0.00282920852255815	-0.00661090021544297	-0.0120160703500392	0.000476558021495422	0.000369414959582801	0.00252753278606585	-0.00281797296557849	-0.00797232435768647	-0.00601006349842419	-0.000124574245326236
GTEX_14BMV_0011_R3a_SM_5ZZU7	0	0	0	0	0	0	0	0	0	0	0	0	1	0	0	0	0	0	0	0	0	0	0.0159760329566359	0.039193007559288	-0.0378514933417963	0.0221339690611877	0.0336009026061932	-0.00589813975729389	0.00180518031132004	-0.0345735044194661	-0.055483246281753	-0.021112738364846	0.02878306557509	0.0748192912693057	0.0208259057860752	0.0434883875649442	-0.0311837821020928	0.015133859159043	0.0330506321681605	0.00335511303607933	0.0640187663460367	-0.00220769672659971	0.0102012919421627	-0.00833661029948446	0.0170378119713903	-0.0202594593485241	0.0437645492717146	0.0165511326476269	-0.00809163553463434
GTEX_14BMV_0011_R5b_SM_62LFT	0	0	0	0	0	0	0	0	0	0	0	0	0	1	0	0	0	0	0	0	0	0	0.00290400852369314	-0.000265843523472941	-0.0290276196424718	0.00254707815488757	0.00346168858094148	0.000243663007280464	-0.0143289198910965	0.0033122028349533	-0.00532467558233441	-0.00455822063966607	0.00266615210647212	0.00705929176200196	0.0100244191897922	0.00679003186635973	-0.0059499790487525	-0.00712431631956393	0.018398885211058	-0.0188861482038052	-0.0215463556754974	0.0123503671639716	0.0399185762081983	0.0179460792634712	0.0126178226033455	0.0076685149253358	0.0120370711768854	-0.0198683555045705	-0.0140417730571221
GTEX_14BMV_0011_R6b_SM_5YY9I	0	0	0	0	0	0	0	0	0	0	0	0	0	0	0	0	0	0	1	0	0	0	0.02294786483429	0.0010238235163164	-0.0122709374775572	-0.024603035813566	0.0323981358482797	-0.0274694881456049	-0.039325993423784	-0.0315250064389598	0.0199107132718934	-0.0279299295539309	-0.0180052824292784	-0.015862886662144	-0.0121718286470623	0.00318883159347109	0.00449788571489087	0.0112922074375698	-0.0120866475911958	0.00340426367727966	-0.0105927676243676	0.00944058928111368	0.0417070376532012	0.00958023463955165	0.0181493227135427	0.041802437433116	-0.0040303216894038	-0.0197977765101835	-0.00839819712384986
GTEX_14BMV_0011_R7b_SM_5YY9J	0	0	0	0	0	0	0	0	0	0	0	0	0	0	0	0	0	0	0	1	0	0	0.00269538565167132	-0.0163899890133934	-0.0157935070608825	0.0212163303791778	0.000413307419983598	-0.0168300071200232	0.00482973348491238	0.00309375232242788	0.0141308462236112	0.00546513279443823	0.001131762676429	0.00291708791903206	-0.0168785667846641	-0.0301356651655353	0.00455933687628788	-0.00691240348680541	-0.020586810490553	0.010964024699038	-0.0099927389118773	0.00824268434029171	-0.00244564135329266	0.0101721767796106	0.00814498368458668	-0.0164059317898227	0.0296659217157497	0.019176904107161	0.0142806630575744
GTEX_14BMV_0011_R9b_SM_5ZZUA	0	0	0	0	0	0	0	0	0	0	0	0	0	0	0	0	0	0	0	0	1	0	0.0408424541834231	-0.0211025610878	0.00219139537506605	0.0573614900863284	0.0323222370208599	0.0343957146718004	-0.0214537431407989	-0.0712828515056565	-0.00707844193476036	0.0454248597719319	0.0703547820659902	-0.00791640926193501	0.0854580627591176	0.0500829212375484	-0.0601760288122246	-0.0152263862839291	0.0383634606014717	-0.0300683921133335	-0.0161800126787625	-0.0336179643602469	-0.0153677632781746	0.055749366329411	-0.0249716071664796	-0.0189878974485123	-0.0135318056204321	0.0960559565242851	-0.0895989092566297
GTEX_14BMV_2926_SM_5TDEE	0	0	0	0	0	0	0	0	0	0	0	0	0	0	1	0	0	0	0	0	0	0	0.00612213076441667	-0.0132748945192842	-0.0181827233557786	-0.0179275708740607	0.0122741267871438	-0.0184294052765723	-0.00262632456601461	0.0108583226639252	0.00914137071000073	-0.00121047551891075	0.0302370559782907	0.00850386843500431	-0.00599159673674543	0.000620557067241577	0.0148655925494246	0.0167020956300593	-0.00270876981481527	0.0143077663792247	0.0212287988219143	-0.00123288308386966	0.00195817406231751	-0.00522409455893553	0.00349154127242741	-0.0243054874533028	-0.00189261696684742	0.00132179890048915	0.0027271723614097
GTEX_14BMV_3026_SM_5S2PQ	0	0	0	0	0	0	0	0	0	0	0	0	0	0	0	1	0	0	0	0	0	0	0.0225627065840568	0.0381635793137035	-0.0165525639154754	0.00435316494183139	-0.00986125420944299	-0.00772164248009254	0.0242419143429685	-0.0279712287776348	-0.00938024579776645	-0.0108162461652678	-0.018900266141408	0.0538587467710776	0.0440948762148704	-0.0012891363874347	-0.0143436821707711	0.0265833403369315	-0.0102316969165021	0.0175959939334367	-0.00747577289274923	-0.0116651660891492	-0.0200454925959729	-0.0503552909055068	0.00617734947990071	-0.0296643586658265	0.0143800178288398	0.00824452782519624	0.0318976488112348
GTEX_14E6C_0011_R9a_SM_6EU33	0	0	0	0	0	0	0	0	0	0	0	0	0	0	0	0	0	0	0	0	1	0	0.00153209123564528	-0.0325243983082877	0.00887836675448488	0.0546667128077706	0.0141476650504422	-0.0146901068442246	0.043073962186006	-0.00872570663829264	0.00300826581079543	-0.00280305333019565	-0.026943994637506	-0.0290823279032297	-0.0320358048410047	-0.00286133548839955	0.0151607073988166	0.0293576637225273	-0.0420112420474924	0.0179106008935332	0.0385796658531384	-0.00384900528110012	-0.00228845593196497	0.0107507125281968	0.0647427897376071	0.0222536697271378	0.0203858698001012	0.0103924118122527	0.0419976690744983
GTEX_14E6D_0011_R10a_SM_5YY9C	0	0	0	0	0	0	0	0	0	0	0	0	0	0	0	1	0	0	0	0	0	0	0.0454127938654526	0.0351635936517506	0.0323333420672194	0.0151954637278587	-0.0218853007454792	-0.051007748088827	-0.00569012639176078	0.0154137809021698	-0.0170741123097616	-0.00434659399542209	0.0277401167586649	0.0085280486421654	-0.0138478704663537	-0.040775975783417	0.0425584299753225	-0.0465227444632569	-0.000856913012623123	0.000977704674519488	0.0270624832406956	-0.00618150997542101	0.000831241726725537	0.0224554972946374	0.0118457968172727	0.019133897613611	0.00643620188082336	0.0322715577179767	-0.0181836595173821
GTEX_14E6D_0011_R11b_SM_664NP	0	0	0	0	0	0	0	0	0	0	0	0	0	0	1	0	0	0	0	0	0	0	0.0055421277922051	0.0153069394301006	0.009683744268766	0.0315816362199195	-0.0126731452217669	0.0113078222405967	0.00696207438319144	0.00226452225785048	-0.00817960356741987	0.000270454298798148	-0.00373366484769152	-0.00118555184766425	0.0064049364724495	0.0127266171977066	-0.0223728207593838	-0.0162947830299847	-0.0386207905224483	0.0109511344875569	-0.00401157572572422	0.00556322413749729	0.0189569050226757	-0.0105565774498264	0.0101593320947203	0.0102334489733144	-0.0235510105950573	0.0165143769125314	0.0199009541109751
GTEX_14E6D_0011_R1b_SM_5YYAW	0	0	0	0	0	0	0	0	0	0	0	0	0	0	0	0	1	0	0	0	0	0	0.00501581554048847	0.00953026835667087	0.0148124350322541	0.00128898619329489	-0.0107125030888224	-0.00374414446258571	-0.00428119593366785	-0.00231972337139441	0.00243193246599447	-0.00502254206123609	-0.00509623729220766	-0.00855667688836304	0.0060119955257644	0.000821033711273192	-0.00237670942629114	-0.00266596467493801	0.00201354433218919	-0.00228950362845097	-0.00563328763858059	-0.00617039538202509	0.0088619194514125	-0.00703689268416376	0.00252583751395755	0.000553796735155441	-0.00538146851367451	-0.000514609064551645	0.00157034421544832
GTEX_14E6D_0011_R5b_SM_69LQR	0	0	0	0	0	0	0	0	0	0	0	0	0	1	0	0	0	0	0	0	0	0	-0.00539901457868885	-0.0352911132013305	0.0303480496348309	-0.00429454225701426	0.000276663114879203	-0.010593485684574	0.0475868917466273	-0.00677964023804242	0.00817109510117233	0.00800706099735582	-0.0235452202588545	0.0056578593925603	0.0122102960815632	0.00452913541586493	-0.0154400075444783	-0.0719530627434259	-0.0325081117258111	0.000473668241758108	-0.0226920741890364	0.00393812599944259	0.00817003618110776	0.00577691981942685	-0.0357179792274758	0.000749290777137608	-0.00880143123690385	-0.0102851923290309	0.00896469191116753
GTEX_14E6D_2926_SM_664OP	0	0	0	0	0	0	0	0	0	0	0	0	0	0	1	0	0	0	0	0	0	0	0.0158411578239418	0.00506573464497787	0.00371479318928598	0.00705851404499108	0.0246021382206905	0.013643937157478	0.00315651156772787	-0.00859007251755978	0.00306368908106909	0.00633650344725121	7.79671885448377e-05	-0.00423252088354424	0.00226588943027925	-0.000261514301077274	0.00686037075216185	0.00807862046663443	0.00107985798624336	-0.00530463003386998	0.0163086451247582	0.014495654242571	0.0136710497281765	0.00805368008897476	-0.0040443896951155	-0.00231630793554369	0.0117309705167195	-0.00114739195857267	0.00548462283746336
GTEX_14E7W_0011_R10a_SM_5YYAX	0	0	0	0	0	0	0	0	0	0	0	0	0	0	0	1	0	0	0	0	0	0	0.0194042430481203	0.0215633826998797	0.0571115573498394	0.0047707317600744	-0.00415884558055256	0.0345297509818484	-0.00336645939753147	-0.0415835675813862	-0.0225947662113237	0.0197931558961403	-0.0279305261232099	0.0117780510257015	0.0120539741577875	0.076654472848843	0.0127639493751011	-0.020391329981828	-0.016421223474803	-0.0529711216876017	-0.0226919758498568	0.0126485209888264	0.00886559760982583	-0.0124655419935996	-0.0213872776745952	-0.0078455815632396	-0.0546514377033001	-0.0320132323008436	-0.0310239303563412
GTEX_14E7W_0011_R11a_SM_5ZZVA	0	0	0	0	0	0	0	0	0	0	0	0	0	0	1	0	0	0	0	0	0	0	-0.0118617245941504	0.0117675481658523	0.0529341377068507	-0.0220545903991407	-0.00514609745697878	0.0119554266442595	-0.0189152921035231	0.0179547084952465	0.00253053515046386	0.00835077514557828	-0.00246109854543496	-0.00799657873443315	0.0141935997884723	0.0165355877977143	-0.0107376815897731	0.00969711918005603	-0.0137037785850104	0.0334921429654328	0.000199399188839748	0.00225300992180802	0.0150829544041091	0.0178432565292235	0.0176799539845644	-0.0128141219708247	0.0147666578204384	0.00576481342943998	-0.0129783945523013
GTEX_14E7W_0011_R1b_SM_5YYAT	0	0	0	0	0	0	0	0	0	0	0	0	0	0	0	0	1	0	0	0	0	0	-0.00703533416107396	-0.0091705887108132	0.0468030794855063	0.0062500982409476	0.00110332847456994	-0.00289693145108543	-0.00539660048915323	-0.00475373316604669	0.00152290286539027	0.00846618334722028	0.012704705537407	-0.0128274340698792	-0.0118926171542051	-0.000638475278824379	0.0118806261451401	-0.00418538122451172	0.0133997164667191	0.0322345693414536	0.0139551102180471	-0.00341645925554793	0.00458042113142128	0.00103370492559014	0.0258540346022927	-0.00540539474059801	0.012478863795212	0.0150075967170234	0.0161319305774921
GTEX_14E7W_0011_R3b_SM_5YYB5	0	0	0	0	0	0	0	0	0	0	0	0	1	0	0	0	0	0	0	0	0	0	-0.00484615627056481	0.0604581200947083	0.0765995384208576	0.0201556069231377	-0.0171755640693056	-0.0621951647528496	-0.00826592799998172	-0.00264040393437158	-0.0203971220029086	0.003219268947238	-0.0379609278736971	0.0079030470608108	-0.0137837404140004	-0.0781227248594943	0.0235882285411111	0.0225241322804929	0.066882252481826	0.0142542511690988	-0.0404016692537684	-0.0158748857746036	0.0606884480987585	0.0548742153885593	0.036605865845655	-0.0143235835800706	-0.0468973398535974	0.105006438440773	-0.0473717538324578
GTEX_14E7W_0011_R4b_SM_62LEA	0	0	0	0	0	0	0	0	0	0	0	1	0	0	0	0	0	0	0	0	0	0	0.00573410510194567	0.0271352642761	0.0604882217815807	0.0237826550208572	-0.0238366690868137	-0.00124329946933866	0.00694089228309625	-0.0148727617627425	0.0212167293037234	0.00754053291884543	-0.00189086678202514	-0.0306814560190585	0.0203793026563139	0.00370950509414304	0.0441773219399945	-0.0130089695789338	0.0209959904923983	-0.0131268522970281	-0.0202473343606092	-0.0255544708843288	-0.0268733060902398	-0.0512843412743751	0.00556798140730096	0.04116764619528	-0.00301394184292873	-0.0512342709132137	-0.00896581897324669
GTEX_14E7W_0011_R6b_SM_5ZZV3	0	0	0	0	0	0	0	0	0	0	0	0	0	0	0	0	0	0	1	0	0	0	-0.0139761747706808	0.0493078086203136	0.0688739994911444	0.00285498269685873	-0.0249648259400938	0.00793768434088452	0.000320553605134978	0.0252954216693318	-0.0161807445522893	0.0179110366046276	-0.0142769403391034	-0.0312537995881106	-0.00816120583059975	0.0206295443384582	0.0471100244553587	-0.0138395071694064	-0.0170432330198646	-0.0216307646283628	0.0116350707397823	-0.0623912699557755	0.0262610206183813	0.0368831178437571	-0.00836770512965482	0.0795441690853357	0.0320270385057308	0.0147838291405815	0.00237817258354489
GTEX_14E7W_0011_R7b_SM_5ZZV4	0	0	0	0	0	0	0	0	0	0	0	0	0	0	0	0	0	0	0	1	0	0	-0.0347207359296971	0.0282212289493838	0.100405356357087	0.0185149641763835	-0.015157318587083	-0.0464081633701385	-0.00247951834743656	0.05456957366043	0.0413127214017263	0.0364965641597323	-0.0530364498048896	0.00611982809796754	0.0387478038037009	0.0333343436454292	0.0135235353993578	0.0728454265246997	0.00074278349704706	0.0248690696411098	-0.0560781505006388	-0.0947920170514951	-0.0977210330616183	0.00447143074936931	-0.0535921804616364	-0.0650027243891041	0.0158928020516237	0.0155556806111643	-0.0577364762776025
GTEX_14E7W_0011_R9a_SM_62LE6	0	0	0	0	0	0	0	0	0	0	0	0	0	0	0	0	0	0	0	0	1	0	-0.000610203930512577	0.0376583417721718	0.0975735666938126	0.00360372433801961	0.00783984789736788	0.056449077490043	0.0074186877426144	-0.00428208134037513	0.0140882641719172	-0.00720628693965186	0.00380201569799689	-0.00208243726128058	-0.0192575633696808	0.0293130343816753	0.0184655325836973	-0.0320204448004335	0.0585415923377408	0.0628574539191461	0.0417647033158727	0.0372573382942484	0.0310326202873377	0.0413660746912686	0.0948833182191084	0.101978903163901	-0.00571610996981629	-0.0464346108980936	-0.0640219682466664
GTEX_14E7W_2926_SM_5S2R8	0	0	0	0	0	0	0	0	0	0	0	0	0	0	1	0	0	0	0	0	0	0	-0.0226480097130653	0.021070259207749	0.0490762233669767	-0.0174070628191441	0.0123930025523805	0.0187050872434195	0.0202508763850771	-0.0138748401865985	-0.00563862389627262	-0.00303259055470112	-0.0134537087405466	-0.0165307355389602	0.0787271148809699	-0.00207343149402697	0.0281361535774583	0.0152548544947121	0.0105822735307582	-0.00379836871474158	-0.0359965370430241	-0.00461754034499998	0.00319530409467682	-0.0095774178981675	-0.0260671544908956	0.00171129148385498	0.000214221561691376	-0.0100516658705815	-0.0184655814071247
GTEX_14JG1_0011_R2a_SM_5ZZVE	0	0	0	0	0	0	0	0	0	0	0	0	0	0	0	0	0	0	0	0	0	1	0.00691635808004167	-0.00386456786795641	-0.00758564666567816	0.0239263496307686	-0.00461883432555842	-0.00425043311309732	-0.0128491338878428	0.000318524488488767	-0.0090513030032022	-0.00319655064818133	0.00500060653258029	-0.00136860034579959	0.00280190072920029	-0.00302993845834659	-0.00796920277485563	-0.00522024559778627	0.00710021325141249	-0.000329419921426879	0.00964558322926595	-0.0127215148239772	-0.00822299395161725	-0.0022808542381846	0.00100390808578912	0.0030309392121993	-0.0171370027792383	0.0078551936850043	-0.00341098254152671
GTEX_14JG1_0011_R3a_SM_62LEC	0	0	0	0	0	0	0	0	0	0	0	0	1	0	0	0	0	0	0	0	0	0	0.0304236166584966	0.0175536531526091	-0.0479739636640631	-0.0191363271582993	-0.0509236870559924	-0.0111483472585789	0.029033246100396	-0.0307663421461844	-0.00534121053977314	-0.0255147275508397	0.0270974400375787	-0.0253434659675187	-0.0190160533386817	0.0158953806437826	0.0136806366829923	0.00727901892829967	-0.0511795631441934	-0.0231223721371989	0.0137712994347177	0.0755814803341603	0.0581476998507525	0.0863550951320168	0.0655376594158492	-0.00205761484769235	-0.0113191203864952	-0.0168513397775096	0.0250741175636496
GTEX_14JG1_0011_R4b_SM_62LEB	0	0	0	0	0	0	0	0	0	0	0	1	0	0	0	0	0	0	0	0	0	0	0.0173091941911004	0.0777511385694959	-0.0169847490805586	-0.017974826080663	-0.00932559018032452	-0.0942561992017287	-0.0436766318684096	0.0289576804528858	0.0587701644910616	0.0115308330211028	-0.0056000589820118	0.00315462304666845	0.0101451647239169	-0.0669753052224726	-0.0191491417209366	-0.018303077899089	-0.0225905269397745	-0.00952755514557632	0.0173576331283964	0.0184670291904114	-0.0245155037617515	-0.0708343399801043	0.0237301613958777	-0.0215006256367987	0.0216728320295319	-0.0132586182090379	-0.0237123989484681
GTEX_14JG1_0011_R5a_SM_62LED	0	0	0	0	0	0	0	0	0	0	0	0	0	1	0	0	0	0	0	0	0	0	-0.00930721334600319	0.034271434419463	-0.011119573564106	0.00384713786382336	0.00622268197438721	-0.0230634035378234	0.0165439762988195	-0.0207033388463784	-0.0077151547945563	-0.0195622398692867	0.0134461158898723	-0.0118838743417346	-0.0106184324404964	0.0331603623882815	0.0024978571598405	0.049199639394991	-0.0650349279065816	0.0366933736647415	0.0292011671034373	0.0296510033986265	0.00777859437359949	-0.0157491891917141	0.0317344113453493	-0.0118277107538079	-0.024951637741485	-0.00566917739136346	0.00677838891125491
GTEX_14JG1_0011_R6b_SM_5YYAU	0	0	0	0	0	0	0	0	0	0	0	0	0	0	0	0	0	0	1	0	0	0	0.00152002586718701	-0.0129540842055327	-0.00813662558353358	-0.0244581965256115	0.00184350749650648	-0.0183744076756348	0.00237103208775941	-0.00768624166371254	0.00296532632101048	0.0104982353895744	0.0132942646496589	-0.00137157847326297	-0.00254167435086235	-0.00117692839334347	0.00440434489607523	-0.00414316276897309	-0.00888294517973543	-0.0102080628777275	-0.00252597328723863	0.00623095407409234	0.00293111137830909	0.00427877373679663	0.00479636639235886	-0.00546030579611884	-0.00410504775890653	-0.0061939216536853	-0.00511044289229195
GTEX_14JG1_0011_R7b_SM_5YYAV	0	0	0	0	0	0	0	0	0	0	0	0	0	0	0	0	0	0	0	1	0	0	-0.00077110322851417	-0.0373370132371211	-0.0130114217798893	-0.0173760240654233	0.000256807009817596	-0.0257283883089576	0.00309636408109279	-0.00574141340986378	-0.00431045936713565	0.015520714149831	0.00235256914607492	-0.0207669272366925	0.00319153853839546	0.0111824079123639	0.00719942753360651	0.0227113827044408	0.00849659363335378	-0.0287739761771218	-0.00141318291933401	-0.0178846275160047	0.00302736904580951	0.0223396156918291	0.0158684784163641	0.0322808380005876	-0.0143782363132018	-0.0170071211879162	-0.0023037448301465
GTEX_14JG1_2926_SM_686ZK	0	0	0	0	0	0	0	0	0	0	0	0	0	0	1	0	0	0	0	0	0	0	0.000476441457183335	0.00831272587461494	-0.0201860419311929	0.00589424677307421	-0.00111535468887883	-0.00395388103554279	-0.00591962722584382	-0.00102560958542402	-0.00647315550744249	-0.00249454649473261	-0.0027662315172815	0.00593376031239169	-0.00199424890577699	-0.0107266168105696	-0.021953246350882	0.00802330026743744	-0.00949604488844139	0.000588293646555936	-0.00851055760656822	-0.000694301861057577	0.0196898015476204	0.00275052351899808	-0.00772807683288515	-0.0129158124005653	0.0196360059973027	-0.0144190905704454	-0.0133364950308649
GTEX_14JG1_3026_SM_5YYAA	0	0	0	0	0	0	0	0	0	0	0	0	0	0	0	1	0	0	0	0	0	0	0.0203007973782762	0.00923887832758372	-0.0172119902432368	-0.00903714523446116	0.0115655690947076	-0.00708291693824258	0.0335488554233996	0.0125165181135074	0.0289493001890533	0.00534904895912679	-0.0244901851874084	0.00117495053851752	-0.015791662491336	-0.000205689485602751	0.0136697159059872	-0.0248038424250391	0.0280291365152327	-0.00358677029433153	0.034248502815931	0.00349891376370757	-0.00212997234207443	-0.0137273331270141	-0.0277192622373301	0.0266913456887032	-0.0205324072137244	0.00669002231486446	-0.0126792008025626
GTEX_14LLW_0011_R1a_SM_5ZZVD	0	0	0	0	0	1	0	0	0	0	0	0	0	0	0	0	0	0	0	0	0	0	0.0130907238868554	0.0550844324724423	-0.0065442129631737	0.00567608815848056	-0.0401275337189691	0.0211642159634957	0.0219198031615721	-0.0252517727778042	-0.0122228903732172	0.0231811912062827	-0.00135378477302468	-0.023297072029163	-0.0676000147215693	-0.0191061159436276	0.0434053276994654	-0.0325353235988257	-0.0260461202445728	-0.0076740934886373	-0.0186840815286358	0.00616980761937291	0.0310028634515869	0.0332606630466467	-0.0447052927473531	0.0394229849642649	0.0242842312258854	0.0121544679010948	-0.0141059063262976
GTEX_14LLW_0011_R3b_SM_62LFW	0	1	0	0	0	0	0	0	0	0	0	0	0	0	0	0	0	0	0	0	0	0	0.0039364348927843	-0.0122706078081804	-0.0236709850889151	0.006085078777354	0.00910164038565469	-0.00104847499216375	-0.000254710874147945	0.00419792561187033	-0.00125256676352423	0.00822938516566291	-0.000611940401018032	-0.00567974288300957	-0.00754390425823801	0.00012161420298674	0.00224638798272145	0.0126215028799166	-0.00107108498363116	0.0225428536251235	0.0067501670604923	-0.00900528517065909	-0.0319702860065242	-0.00723330256569467	-0.0124969082433378	-0.00978187838074352	0.00407414890859284	0.0163901056118827	-0.010682064643279
GTEX_14LLW_0011_R5b_SM_5ZZU6	0	0	1	0	0	0	0	0	0	0	0	0	0	0	0	0	0	0	0	0	0	0	-0.00523294593851642	-0.000581168547352339	-0.0173799150789726	-0.00139671686968037	0.00427689536731832	0.00658784514236587	-0.0133408867326192	-0.00493383720672756	0.00506885904707612	0.00883187198117412	-0.00410223195270465	-8.58846057788559e-05	0.00987391348699122	0.0155336136092068	0.00498634956427674	-0.00831201112867394	-0.000333361725219309	0.00163837020893646	-0.00925841536645903	0.016277060391321	0.0158241356737646	0.00557229569073564	0.00156380247221963	0.00473723242008919	-0.000875948630157276	0.00644381775001798	-0.00150090498157208
GTEX_14LLW_0011_R8a_SM_62LFG	0	0	0	0	0	0	1	0	0	0	0	0	0	0	0	0	0	0	0	0	0	0	-0.0104083891099194	0.0282649522173093	0.00197246834000434	-0.0101541963618049	-0.00109658834751944	-0.0172084052076429	0.00859148315597078	-0.00673757315079011	0.00475562356628653	-0.0389941537395615	-0.00280407632087334	0.0148036611424475	-0.01859044677395	-0.00627410954306034	0.00225533424805072	0.0121633978735228	0.00568922880008547	0.000693017482193033	-0.00648090642905703	0.0227782532045109	-0.0247545296617646	0.0120975613078285	-0.0151995344454778	-0.0342769383954437	-0.00354076316303828	0.00432505609366705	0.0158789567908734
GTEX_14LZ3_0011_R10b_SM_6AJA9	0	0	0	0	1	0	0	0	0	0	0	0	0	0	0	0	0	0	0	0	0	0	0.00352191798179104	0.0249903048648822	-0.00914731882218696	-0.0135164751936089	-0.000432194896377242	-0.00910742453861092	-0.00502576796002786	0.0238041392181696	-0.00202137535707653	-0.00345440359732348	-0.00124001712945092	-0.00629830781337897	0.0103542584664535	-0.000910422155792143	0.0138119246441064	-0.00561051290171407	0.0110177773660805	0.0169291465146819	0.00686167084020728	0.0198964914874826	0.00292780962342207	-0.0111293449557939	-0.00169041842381006	0.012297136041156	0.00969896064666429	0.00200901559029638	-0.0107466285455147
GTEX_14LZ3_0011_R1a_SM_69LP5	0	0	0	0	0	1	0	0	0	0	0	0	0	0	0	0	0	0	0	0	0	0	-0.016483809818236	-0.00619062170581268	0.00175363155874576	0.0155502020425921	-0.00947122874771511	0.00144586106530117	-0.020668973061059	-0.00571333363043848	0.0158117485454078	-0.034355307281398	-0.0248672007053618	0.00369792410696457	0.00290898741445299	0.00920938295753998	0.00789045586319431	0.00465339614649593	0.0037793791816849	-0.0202233406103362	0.0271679177850765	-0.00154514186851629	0.000878861189594107	-0.0164443408940442	0.00435811324714553	0.00660813239098468	0.017384605860641	0.01650886415007	-0.00496862011093457
GTEX_14LZ3_0011_R3a_SM_664NQ	0	1	0	0	0	0	0	0	0	0	0	0	0	0	0	0	0	0	0	0	0	0	-0.0138618827999258	0.00236852871823367	-0.0151010361944065	0.0091680330466428	0.021303198601195	0.0149402703154603	0.0116481778199915	0.00971017603012821	0.00869301984450262	-0.0185662015966349	0.00594988436347261	-0.00136429698785874	0.00794167530670789	-0.0182302866439236	-0.00130686968563746	-0.00281621488551714	0.028073278030888	0.0023504856223543	-0.0128871534331546	8.96846917961962e-05	-0.0139365598178668	-0.014166189085364	-0.00956526133422556	0.00102264826731896	0.0126502993642955	-0.00184299404994583	5.03906164523957e-05
GTEX_14LZ3_0011_R5b_SM_5ZZV8	0	0	1	0	0	0	0	0	0	0	0	0	0	0	0	0	0	0	0	0	0	0	-0.0299592080958427	0.00859262886356061	-0.0104783309417892	0.0155657992473634	0.0419442140479232	-0.0400785491961737	-0.00433812080781214	0.0192123444971281	0.0583914070716317	0.00860778715655642	0.0165734422771819	0.0144290838338627	-0.0212669930118209	0.00273527149315478	-0.0244372479172711	-0.00260392436675602	-0.00586738148579915	0.0220772380897631	0.00305236329681612	-0.00577766810186952	-0.0010256325334053	-0.0198897936333127	-0.00955224686325275	0.00553816108726583	0.00896246928472702	-0.0112398626545965	0.0112045613656732
GTEX_14LZ3_0011_R6a_SM_D3L8C	0	0	0	0	0	0	0	1	0	0	0	0	0	0	0	0	0	0	0	0	0	0	0.00759557305950172	-0.0158576437095895	-0.0205328081033118	-0.0241622893456948	-0.00191315713476771	-0.00584117763641133	-0.00597567709039909	0.0124738875466415	-0.00312179087362916	0.0261167024342689	0.0247984559712852	-0.0130688413038016	-0.00888085835064297	-0.0246012102743328	-0.00916360498078817	0.0218104316586416	-0.00198690181666719	0.0308787520699293	0.00983638617102135	-0.00237351172720332	0.0134105171404959	-0.00651970660918267	-0.0280113381365716	-0.0238029978842475	0.0201273695401329	-0.00977308858353282	-0.0118859326377278
GTEX_14LZ3_0011_R7a_SM_69LQN	0	0	0	0	0	0	0	0	1	0	0	0	0	0	0	0	0	0	0	0	0	0	-0.0346977196020349	0.0470531538693531	0.0114496675795693	0.0285765805990493	0.0299623524106024	-0.0963744264827343	0.0372874462300637	-0.0221895063115003	-0.035997531094999	0.0695530691025163	-0.0146170933375838	0.0186387444087862	-0.0391295224600506	-0.0317808585315517	0.00726267425930436	0.0126740767146603	-0.0154043171091049	0.0443711773082794	-0.0479375652727271	0.0103229687397459	0.0027632998364482	0.0548599353794221	0.0569139770297888	0.017589620472122	-0.0244226278361333	0.00196283084467199	0.00428954969320018
GTEX_14LZ3_0011_R8b_SM_COH3M	0	0	0	0	0	0	1	0	0	0	0	0	0	0	0	0	0	0	0	0	0	0	0.00280529914636146	-0.0373055495829187	0.00363771982309192	0.0214764828055235	0.0111928127415138	0.0635528307964452	0.0077410138010295	-0.0227686018054313	-0.0209846228974183	-0.0109050082833199	-0.0373498493229186	-0.0127785350458528	-0.00798682193527135	-0.0283990478648934	0.00763716916457126	-0.0135903844897961	0.0177472231241963	0.000189033654010922	-0.0390997449103994	-0.0101391159987203	0.00717760958744965	-0.0258969860338058	0.0195917575581797	-0.0562981825318054	0.0157074724881687	0.0364681130417363	-0.010242729362137
GTEX_14LZ3_3026_SM_5ZZVU	0	0	0	0	1	0	0	0	0	0	0	0	0	0	0	0	0	0	0	0	0	0	0.00645625224327288	0.00920527264289519	-0.0155356706009739	0.0264561039001922	0.0144768695221933	0.00255767605211638	-0.00485191198887885	0.00497301892818737	-4.48048081351038e-05	-1.09800386457462e-06	0.00566656214309967	-0.0022125933088162	0.00193681175133485	-0.00493422971466433	0.00494396307172294	-0.00342643687453029	-0.00873546675137119	0.00912087670984024	0.0199920551815009	-0.00997982124949617	-0.00238947533709404	-0.00467318550056006	0.00400964565517116	0.0015108094463009	0.0131119588667529	-0.023613725613252	-0.00553592303329239
GTEX_14PHW_0011_R6b_SM_5YYAR	0	0	0	0	0	0	0	1	0	0	0	0	0	0	0	0	0	0	0	0	0	0	-0.0509976895750016	0.0186595044488008	-0.0379920502580562	0.0532849180019984	0.00995142979407595	-0.0336994659906169	0.0374669817936098	0.0345740051340773	0.0403431315479137	0.0194332307851804	-0.00684846876231125	0.02428479737002	-0.00715742886684119	-0.0262167921408079	0.00627735739302051	-0.0260245166603351	0.0171188360249579	0.000101490591272019	-0.0788796370299907	-0.0471808967958009	-0.0180735730689413	0.0596786717689872	-0.0661957229902163	0.0105582113141308	-0.0103510376357329	0.0130346462483931	-0.0244971778737568
GTEX_14PJM_0011_R10a_SM_686ZP	0	0	0	0	1	0	0	0	0	0	0	0	0	0	0	0	0	0	0	0	0	0	0.0328140932576833	0.0262844360814415	-0.0239260944517092	0.0133567302289783	0.0328113394133635	-0.0102992177067764	-0.0386234243220418	0.00194259725997187	0.0503747906452694	-0.0313112119824728	-0.0266900838950182	-0.00661327220994496	-0.0222468150883152	-0.0227082781460843	-0.0203524426326407	-0.0128239370813609	0.0227700770776338	0.0538191840605824	0.0695864480009215	0.00482319525527719	-0.0147120630131261	-0.00189818149168653	-0.0534651750648886	0.0516564049374223	-0.0141909369872898	0.00348315832333237	-0.0231281635674528
GTEX_14PJM_0011_R1a_SM_CNPO3	0	0	0	0	0	1	0	0	0	0	0	0	0	0	0	0	0	0	0	0	0	0	0.0115140020615164	-0.00443386745345385	-0.0116448618131985	-0.00070868196601981	0.000743745449038618	0.0240019693594906	-0.00109445878658754	0.00726419680242377	-0.0094763484836014	0.0199320895619648	4.93152682001641e-05	0.00297145675422989	-0.022507385935233	0.00165145935791347	0.00464169274046102	-0.00839956345938403	0.0176063835194258	-0.0127154168008829	0.00800090872330025	0.00016003234945574	0.00205650123922136	-0.00926017002150773	-0.0045158692260374	0.00489917934362635	-0.00672636164059437	0.000404749319764497	0.00396277698129239
GTEX_14PJM_0011_R3b_SM_5ZZV9	0	1	0	0	0	0	0	0	0	0	0	0	0	0	0	0	0	0	0	0	0	0	0.0193849601780006	0.00595085223317015	0.00697343377568528	0.00583699391362744	0.0346063756453839	-0.00679974855482801	-0.0139118654786246	-0.0172431830691097	0.0199828705330059	-0.0301312111767213	0.00304968540168048	-0.022318834638247	0.0191446754941117	-0.00512497761546929	0.0183552674231434	-0.00238165620513136	-0.000919836025030709	-0.024332711434936	-0.00538589193937543	-0.00673743786692228	0.0229534000780081	-0.000260267984798684	0.0107211214697394	-0.0148676937140678	0.00349427347168006	0.0177899447548944	0.0146830570339163
GTEX_14PJM_0011_R4a_SM_5YYAS	1	0	0	0	0	0	0	0	0	0	0	0	0	0	0	0	0	0	0	0	0	0	0.0245388307007844	-0.0456309666462235	-0.0023087817909756	-0.0152101471191882	-0.00996149185057824	-0.0159884126841013	-0.00369298347442079	-0.0447797603286742	0.0374783133147757	-0.035517764649509	-0.00939244172957822	0.0482520790362715	-0.016137039890149	0.00574248835369045	0.0137018502146465	-0.0223568969632023	0.0309273433404698	0.0711806042951262	0.0256456383317523	-0.0360039064291584	-0.0436555061036141	0.0671753627544245	0.0300456363401546	0.118224234448834	0.0318234135610106	0.0195962840422787	0.00968743974946886
GTEX_14PJM_0011_R6a_SM_6872G	0	0	0	0	0	0	0	1	0	0	0	0	0	0	0	0	0	0	0	0	0	0	0.0182551306523542	2.78967352338299e-05	-0.0154261617158062	-0.0407091911007184	0.0129083188980065	-0.0207662927194842	-0.0168335762413373	-0.0197117907778872	-0.000414381873148083	-2.37987168961997e-05	0.0233472501813658	0.00650929440859426	0.0224233378671725	-0.00857036609603112	-0.0118418261376727	-0.00016478467622873	0.0116881726294605	-0.0102238093405041	-0.0206847282223218	-0.0137452713202046	-0.0169111008423455	0.0171520708847564	0.00266478938736926	0.0146320575640309	-0.0175485859669262	-0.0218588972513077	0.00443651286395112
GTEX_14PJM_0011_R7a_SM_6AJBX	0	0	0	0	0	0	0	0	1	0	0	0	0	0	0	0	0	0	0	0	0	0	-0.00541403231056038	-0.00748491594446029	-0.0114104918150248	0.0103508034678829	0.00616982074369658	0.00178915688496311	0.00991152334140277	-0.00479464724774846	0.00268259038289859	-0.00621910941908046	0.00957087746179434	0.00633925456914824	-0.00448022752706677	-0.00402785982896692	0.00583574632239033	-0.00480054995495335	0.00197174142934289	0.003575459020125	0.0112782000656527	0.0123600553004402	-0.00416020887083927	-0.00634602452772884	-0.0106664901166694	-0.00758162314784794	0.00766725530815204	-0.00585942004972977	-0.0074375873564333
GTEX_14PJM_0011_R8b_SM_69LPD	0	0	0	0	0	0	1	0	0	0	0	0	0	0	0	0	0	0	0	0	0	0	0.00791644347913357	0.00511405648616986	-0.0173272832933146	-0.0275307723021207	0.00869004800670059	-0.000727969904271415	-0.0107844921495935	-0.00619083222080858	0.00939533239781798	-0.00660760434564019	0.0033062050918461	0.00735468638864477	0.013349166131039	-0.00166180658988232	0.00417603360856211	-0.00303313429552056	-0.0073665532587509	0.000729675759433565	-0.0136412915464365	0.0290901662160683	0.0104617632085741	0.0158586710786143	0.0105165029206044	0.0252136885451776	-8.81534684077699e-05	-0.0020876814647372	-0.0132157589639118
GTEX_14PJM_0011_R9b_SM_6EU35	0	0	0	0	0	0	0	0	0	1	0	0	0	0	0	0	0	0	0	0	0	0	0.0326316132654133	0.0084162647965996	0.0216765152495112	0.0622090581681578	0.000707200170600785	-0.0258855367154054	-0.014484879378229	0.036135236102482	-0.0145225029903605	-0.000780361874854762	-0.0336080573971147	-0.0256133821218171	-0.00851629504712731	0.0197233654487253	0.0222887987467592	0.00316734197529854	-0.0171298857715427	0.0240146234886734	0.0135779098791997	-0.00960467391124465	-0.00774763349989374	0.0414012419401015	-0.00269381082808314	0.032429736680328	-0.00229055582314452	-0.0202914772658078	-0.0408655577757798
GTEX_14PJM_3026_SM_6LLHM	0	0	0	1	0	0	0	0	0	0	0	0	0	0	0	0	0	0	0	0	0	0	0.0313295930543	-0.000973767060673998	-0.0195457820448518	-0.012966601650414	-0.0262036443802782	0.00140419041436129	-0.031314356786766	0.00179481105854537	-0.0410100607029228	0.0343235072414233	0.014512769496495	-0.00177511048789681	-0.0549817355508078	0.0250712178697932	-0.0271745116255645	-0.041415684341462	-0.00558136135600129	0.000864721824559674	-0.0181320482211825	0.0296189370570798	0.00370727465219738	-0.0133963527660256	-0.00190610992449268	-0.00461747377032788	0.0330462562837717	0.0021010565161839	0.00712166830397744
GTEX_14PJM_3126_SM_6EU2R	0	0	0	0	1	0	0	0	0	0	0	0	0	0	0	0	0	0	0	0	0	0	0.0163137186421477	0.0430364062518917	-0.00576560173312601	0.0132294623345641	-0.00361780884189958	0.0145939104464098	-0.0158255082227084	-0.000205203442998368	-0.0203159291822529	0.0201629522749607	-0.000102036120325088	0.0122015984738797	-0.033515701760394	-0.0473113857627188	-0.0113232911406806	-0.0285114155029056	-0.0112154093197894	0.0144397920639987	0.00577969037130741	-0.0195435398143976	0.0144852870823253	-0.029778228123483	0.0300773976522706	-0.0356799773851239	-0.0228121310518153	0.00708871392387041	-0.00527408458402475
GTEX_14PJO_0011_R10a_SM_686ZS	0	0	0	0	0	0	0	0	0	0	0	0	0	0	0	1	0	0	0	0	0	0	0.0013801510684682	0.0210311968129045	-0.0087080477524846	0.0601439609955833	-0.0131630710845432	-0.0116111420405281	0.0146873562221011	-0.00988494944986912	0.00600837098870434	-0.00601550243945766	0.0100564168702048	-0.00894380232225296	-0.029151012266178	-0.0300175064738372	0.00612265263661249	0.000934319478992501	-0.00344166390615219	0.0248127726101241	0.0133404650720505	-0.00433755388126286	-0.00813372683470139	0.0199514989414453	-0.0154650415502247	0.0227206741293483	0.00709633795851494	0.0343946847504285	0.0112551199767264
GTEX_14PJO_0011_R1b_SM_6AJAK	0	0	0	0	0	0	0	0	0	0	0	0	0	0	0	0	1	0	0	0	0	0	-0.00279926236349944	-0.0175548555053026	-0.00699078451666066	0.0399210267387658	-0.00381823789831334	-0.0284779012558898	0.0245297548552135	-0.010380965492236	-0.00662212638406523	0.00743716292937805	-0.0036016802263952	0.0301192065285067	0.00699267013113948	-0.00976660263508019	-0.0126608639343615	-0.0164054280700163	0.00789396414604492	0.000621263676884158	0.00968629124348652	-0.00487067987017047	-0.0189498213602238	0.00834904428497778	0.0262709628783714	0.00174492831925918	-0.0257187361859693	-0.0164046074215604	-0.0114961513928934
GTEX_14PJO_0011_R2a_SM_5ZZVF	0	0	0	0	0	0	0	0	0	0	0	0	0	0	0	0	0	0	0	0	0	1	-0.00843839350782247	-0.0127931291792744	0.0222666912186073	0.096935176848056	-0.00898925809681045	4.45655258910771e-05	0.0259049182055075	0.0228603024551637	0.0194398002301437	-0.00192021745867625	-0.0242932092985357	0.0484211151331715	-0.00774247309111204	0.0383123983475633	0.000980163595365817	-0.00166391570814092	-0.0287243956916514	-0.00677487966954625	0.000140760057515815	0.0386429831973744	-0.0183149640427909	0.0496274880680093	0.00111786202284513	-0.0179989123339316	0.0115126794215257	-0.00584403913719811	0.0079617133470309
GTEX_14PJO_0011_R3a_SM_6AJBY	0	0	0	0	0	0	0	0	0	0	0	0	1	0	0	0	0	0	0	0	0	0	0.00164299001406635	0.00780879990818969	-0.00598592106683745	0.0497351905867601	-0.003665439238474	0.00362657330223316	0.000592956953914128	0.00503396776412899	-0.0119095504358669	-0.00746449585544035	0.0107076103418723	-0.000710327280066773	0.0147457040783263	0.00659993220207475	0.00529187929010048	-0.00251713134772333	0.0119993678703747	-0.00434602167925655	-0.000387394459866003	-0.0165561011069578	-0.0119030597816494	0.0248120936864271	-0.0189040956640847	0.019356619983517	0.013192202044462	0.0186765805950089	-0.029488870056353
GTEX_14PJO_0011_R5a_SM_6AJBZ	0	0	0	0	0	0	0	0	0	0	0	0	0	1	0	0	0	0	0	0	0	0	-0.00739060791957364	-0.01621126196489	0.00364671517729022	0.0614209874885011	-0.00142448511170295	-0.00996448967465759	0.0255504335205822	-0.00573501210285659	0.0112333933645698	-0.0234019172705781	-0.0215107172800485	-0.0151382634566249	0.00701302631317141	0.0177917090258498	-0.0159051538909446	-0.033270679504548	0.0105594200915302	-0.00262552490425839	0.00629473389094941	0.0145378301454472	-0.0362505102473911	-0.00834791016727262	0.0524579822550346	0.0261417619016801	0.0153500149477633	0.000244879474018125	0.00571821186490174
GTEX_14PJO_0011_R7a_SM_664NR	0	0	0	0	0	0	0	0	0	0	0	0	0	0	0	0	0	0	0	1	0	0	0.00526731239337624	-0.0320073510061859	0.00342363524931166	0.0612045005235051	-0.00043010496422486	-0.000825143496535139	-0.00306692852904841	-0.00866659619971438	-0.00525869563357191	-0.0156100387024756	0.0153834371265226	-0.0429806423990717	-0.00850721766063593	0.072219984206446	0.016448809030956	0.0460419729182304	-0.0273397785217625	0.0360445117966992	0.019467356048088	0.0221859352788006	-0.00448294839751646	-0.0153134557823858	0.0390907033382886	0.0492722839719966	-0.0300076445331288	-0.0167213282266199	-0.0431910908379704
GTEX_14PJO_0011_R8a_SM_6AJAL	0	0	0	0	0	0	0	0	0	0	0	0	0	0	0	0	0	1	0	0	0	0	-0.00586239877813418	-0.00744645046660813	0.014048043668287	0.0399337289855648	-0.00010461460491427	-0.00411741899175196	0.0346785689038933	0.00118895353432636	0.0143432249666599	-0.0056448402246564	-0.00685915379960187	-0.0107643545545416	0.00633185466855584	0.000729953727780977	-0.00801611693395023	0.00679115893260872	-0.0155790855442	-0.0150044195101075	0.00878716945151722	0.0242790310733727	0.00426922342638786	-0.00383994979696665	-0.000215334214557992	0.010077263225288	0.00299436966433671	0.0197422709903117	0.005509635773292
GTEX_14PJO_0011_R9b_SM_62LE9	0	0	0	0	0	0	0	0	0	0	0	0	0	0	0	0	0	0	0	0	1	0	0.038823533917869	-0.0388541194530514	0.0247356779250512	0.0595422089390692	-0.0104201772193717	-0.0886557980882194	0.0917820882722771	-0.00915647960013012	-0.0405682139959364	-0.0527213025908519	-0.0185935663456303	-0.0199264147732029	0.0613154979817137	0.0146557121394628	-0.0179423173386347	-0.0412967731130336	0.0327029531315008	-0.0556414714709559	0.0985416889621959	0.00431544865236529	0.0155062813914583	-0.00266321559846631	-0.0328489433894585	-0.0358581698334185	0.00952465508841743	0.0495234938664205	-0.00819098518950022
GTEX_14PJO_2926_SM_686ZI	0	0	0	0	0	0	0	0	0	0	0	0	0	0	1	0	0	0	0	0	0	0	-0.0177443417103369	-0.000973422433294032	-0.0129624462645463	0.0602139657790856	-0.0201056880451854	-0.0142104744659286	0.0237838341254631	-0.0137657186594732	0.00984681516599285	0.0282522980489121	-0.00597392533260828	0.0360167786077975	0.0224272192330576	0.00528714038254632	-0.0369503060433769	-0.0253933082294811	0.00762468362586155	0.036058809732401	0.00589564454023543	-0.0267315201888194	-0.0249555923528028	0.010444797072472	0.0157012032996165	0.00230625597402663	-0.0207067899909534	0.00523204974856182	0.0131619203416563
GTEX_14PN4_0011_R10b_SM_69LP2	0	0	0	0	0	0	0	0	0	0	0	0	0	0	0	1	0	0	0	0	0	0	0.031494920648655	0.019112814520541	0.00711418825920731	0.0246225327376701	0.0115182810175484	0.0208094908498583	-0.0221217099060627	-0.00615658160223486	-0.00415262944355285	-0.0159659539748444	0.0112737667322446	-0.00380223911997303	0.0336257174934693	0.0265920672950294	0.000917984804090151	0.00610294033225045	0.0208707879010394	0.0105198828751077	0.0162934477828185	0.0390221673021732	-0.0108223060033531	0.0100507118191764	0.000351433845492776	0.00423408905902709	-0.00705853617958401	0.00936297715846113	-0.00798332401253352
GTEX_14PN4_0011_R11a_SM_686ZW	0	0	0	0	0	0	0	0	0	0	0	0	0	0	1	0	0	0	0	0	0	0	0.0255227648229338	-0.0106793238045238	-0.00772402110564792	0.00193693335301932	-0.00460444921348605	-0.00995879680642205	0.0397600842958772	-0.0109627979265413	-0.0157562587293606	0.00204855244529443	0.017874088252986	-0.0294121466129549	-0.00503540281246687	-0.0320712679583474	-0.0040284503345169	0.00312693729222601	-0.00574116982335194	0.00342692618638418	0.0179234862352194	0.0270863997609911	-0.00201231654590641	-0.0120128243058013	-0.0212076937579906	0.00809406474150565	-0.00761737567380962	-0.000842131072938598	0.0394471402155188
GTEX_14PN4_0011_R1b_SM_69LP8	0	0	0	0	0	0	0	0	0	0	0	0	0	0	0	0	1	0	0	0	0	0	0.0217979108377606	-0.00516741169022749	-0.00572344218572236	0.0225268891621616	0.0362094172693244	0.0111707414068651	0.00638476277315242	-0.00181080532670984	0.00836529707117027	0.0377057825011536	0.0020308448909027	0.00048056396835352	0.0142954002627899	0.0178847127416278	0.0409885935049674	0.0134122942096255	0.00805967405394319	0.0289023205056035	0.0130876718862632	0.0331165116281506	-0.0139816948238219	0.00668963481067484	-0.00409606382015814	0.0202190081527017	-0.0111320536363798	0.0383026005757139	-0.00272102149608224
GTEX_14PN4_0011_R2a_SM_6EU2Y	0	0	0	0	0	0	0	0	0	0	0	0	0	0	0	0	0	0	0	0	0	1	0.0176155639496794	-0.00311825627012783	0.0196025268081543	0.057136915847994	0.00611711993971199	0.0069039296419757	-0.0111655686368358	0.0201036156617968	-0.00319511636980597	-0.00780566122800753	-0.0287469019960299	-0.000734784246484039	-0.00446613321293216	0.0239863222821146	0.0193814893882836	-0.0139806288950863	-0.0131154264689917	-0.000644410145087422	0.00268052284471909	0.0115274445584647	0.0139441207923303	-0.0024358450687148	0.00786584689438139	-0.0117368055034562	-0.00046702154652692	-0.0185533011217213	0.00649748659705862
GTEX_14PN4_0011_R3b_SM_686ZU	0	0	0	0	0	0	0	0	0	0	0	0	1	0	0	0	0	0	0	0	0	0	0.0340415512386432	0.0179192881881939	0.0087858722165755	0.0264047300841974	0.00985350700452803	0.0188049614120462	0.0251976660598552	0.00877087308329302	-0.0445415417240055	-0.00406089984873512	0.0236748355706454	-2.01407175326445e-05	-0.00538270739965496	0.00148620349138061	-0.0024394468344696	-0.0106477049988486	-0.018862142890236	0.0109824143856026	-0.0239681907884185	0.00462485126497974	-0.0167401298648072	0.00395623614909995	-0.00561384160511921	0.00203540307104535	-0.022951723232798	-0.0322937898700452	0.0140480504704383
GTEX_14PN4_0011_R4a_SM_686ZT	0	0	0	0	0	0	0	0	0	0	0	1	0	0	0	0	0	0	0	0	0	0	-0.000631220073666913	0.00371442629550476	0.00637017147117956	0.0119869889753516	-0.00678582250922456	0.00556294659575129	-0.0010095877492992	-0.00155927002189185	-9.83513427129669e-05	-0.000282746755912012	-0.0014755668004968	-0.00186163735940454	-0.00612251292674845	0.00567955274255415	0.00172907500001357	-0.00681905036415282	-0.0024204539665638	0.000627838576395567	-0.0044884368803203	0.000598901508322532	0.00491905544323764	0.00491969552352774	-0.00902326955795041	0.00222782924309878	0.004980418036595	0.00334835600421172	-0.00259431876252179
GTEX_14PN4_0011_R5a_SM_686ZV	0	0	0	0	0	0	0	0	0	0	0	0	0	1	0	0	0	0	0	0	0	0	0.0186196195650973	-0.0213730411203946	0.0102439390685697	0.021619716467554	0.0122921277940358	-0.0184673249680153	0.0443043361514319	-0.0153424213334212	-0.027887599499658	-0.0232326363813752	-0.00924697016721365	-0.0378585357459764	0.0151990304662698	0.0079384884171745	-0.0170275618257347	0.0654232211645264	-0.0225845666905583	-0.00853480615155177	0.0227201541849974	-0.0397242028958087	0.0122102554362404	-0.00972392999802103	0.0131730403671306	0.0442865637066952	0.0179112088471385	-0.0319969339937352	0.0335444096853694
GTEX_14PN4_0011_R6b_SM_69LQU	0	0	0	0	0	0	0	0	0	0	0	0	0	0	0	0	0	0	1	0	0	0	0.00878516789105719	-0.0130876852338196	0.00463030551304025	0.00481741101964242	-0.00962743443895781	0.00250921005197066	-0.00876374763297845	0.00988371855267556	-0.0050775268912394	-0.00629764321495468	-0.00650085401606569	-0.0080636567437955	0.00712557645671515	0.00237361508808055	-0.00671722110780318	0.0271094512470866	-0.00510283790904944	0.00944680789589014	-0.00320259867215993	-0.000805339742584361	0.0255442186396088	-0.0201128687283315	0.00787880359099458	-0.00720381823487043	-0.00184958817436275	0.000386092122542045	-0.0101459703043651
GTEX_14PN4_0011_R7b_SM_69LQQ	0	0	0	0	0	0	0	0	0	0	0	0	0	0	0	0	0	0	0	1	0	0	0.0110583922042462	-0.00974813481296804	-8.40491449331116e-05	0.0160816378413073	-0.0105599446574913	-0.00896136947748356	-0.00617431399513711	0.00129014093913195	0.0127855061205814	-0.00660641205001246	-0.00511330986634594	-0.00657232215329731	-0.00769974391032517	0.00750249446338805	0.0159763267531203	0.00682821290960294	0.00593774339708414	0.0102169212150584	4.41716142665138e-05	-0.0122706622856037	-0.0168483665078907	-0.000912412964647772	0.00121146970468039	-0.0064121499143247	0.00347894520026801	0.00918494951227708	0.0235356395388367
GTEX_14PN4_0011_R8a_SM_6EU1H	0	0	0	0	0	0	0	0	0	0	0	0	0	0	0	0	0	1	0	0	0	0	0.0186369787548437	-0.00159985202907131	0.0177411858401287	0.0309759899670787	0.0208051405690477	-0.00751480507822794	0.00610409125045495	-0.00141638730638641	-0.0189009167615664	-0.00157044593478606	-0.00983041815186719	0.0334541493837213	0.0102052996499786	-0.00528409902368491	0.0195500893259394	0.00420705908486441	0.00970783799406838	0.0125213735332073	-0.0146931389946749	-0.00564336563360385	0.00882143850634528	-5.31365918134996e-05	0.0309817022182434	-0.00734279190659673	0.0182683888255788	-0.0159503653750438	-0.012455523387596
GTEX_14PN4_0011_R9a_SM_6LLH9	0	0	0	0	0	0	0	0	0	0	0	0	0	0	0	0	0	0	0	0	1	0	0.0276320792149732	-0.0207725045882754	0.0121369203953154	0.063536816768757	-0.0154714216200489	0.000686721645482121	0.0309644799177113	0.00207675673405325	-0.0430135163830549	0.0184550195519748	0.022181633648241	-0.00315914853445338	-0.00658178279224206	-0.0448262966478327	-0.00913516269398513	0.0208032408238643	0.0356191850770801	-0.0338783064152218	0.0128046321011251	-0.0397386340756956	-0.0521584625011731	-0.0224947595383133	-0.0588532773561208	0.0214315415704401	0.0082582505714935	-0.00791575541292813	-0.0262123824537372
GTEX_14PN4_3026_SM_664O4	0	0	0	0	0	0	0	0	0	0	0	0	0	0	1	0	0	0	0	0	0	0	0.0196852610419565	-0.0231555618785217	-0.0100425914645079	0.00683156150527536	-0.00813427704046633	0.0136251343419802	-0.00833246177255825	0.0269563589173813	-0.0187647505699813	-0.0162938111985097	0.00191125954544929	-0.00769104047309445	-0.000887334709467096	0.00812318079666145	0.0205044788614082	-0.00471196470688943	0.00508709459791852	-0.0277571669575883	-0.00706910340215524	0.00127224792649783	0.0194429485704445	0.0586716413919862	0.0314191806954279	0.0268555857821105	-0.00121825725442831	0.0379152889656463	0.011784494948549
GTEX_15DDE_0011_R10a_SM_7KUKW	0	0	0	0	1	0	0	0	0	0	0	0	0	0	0	0	0	0	0	0	0	0	-0.0275255917726033	-0.0154709876215997	-0.00611620587771733	-0.0281116942807571	0.015890975077874	0.000903610351632701	0.0356526763068297	0.0154225672387822	-0.00990863478436784	0.024431995381714	0.0108165529768922	-0.0130755849137309	-0.0146747813945506	0.0143105869306467	0.0194083336511955	0.00117287006232496	-0.00854272154106414	-0.00864335274709364	0.0119165684176112	0.00252887832206415	0.00178682488122221	-0.0178006660118732	0.0115894105402246	0.0091733616101925	0.00868545525913632	0.0152101657582923	-0.0159427142585093
GTEX_15DDE_0011_R4b_SM_7KULI	1	0	0	0	0	0	0	0	0	0	0	0	0	0	0	0	0	0	0	0	0	0	-0.049034140810607	0.00876687356990303	0.0160697306198504	-0.0183725231898719	0.00855407881598234	0.00358489195626352	-0.0801872025942662	-0.0091296781052087	-0.101593400045203	0.0235549144885131	-0.0282631435322764	0.0210548167488468	0.00179001220099828	-0.0261320678715447	-0.0329780015879978	0.0256813941576019	-0.028491532673279	0.0172202819982771	0.048534870811557	0.0568463807142529	-0.0531290739643405	-0.0763741941627835	-0.016167022673389	-0.0161967014534678	0.0471772722840758	0.00144120070465732	0.0453705694729955
GTEX_15DDE_0011_R9b_SM_6M46U	0	0	0	0	0	0	0	0	0	1	0	0	0	0	0	0	0	0	0	0	0	0	-0.0550703244178662	0.0054569988323459	-0.00441037413813808	0.0141724845495268	0.0169657375915768	0.0459392054225124	-0.000913713704841792	0.0234611907116832	0.0102708997164706	0.0808564208813719	-0.0025119721082505	0.0233747151087042	0.0504195015293201	-0.00146155161639314	-0.0226487960180896	-0.0133446918568906	0.0375511246791898	-0.00225719717374805	-0.0227741226481057	0.017497312179179	-0.0135041156066686	-0.0151659859023264	0.0337666985699758	0.0443387525596823	-0.0502818310113683	0.0374485716966234	-0.00591509529699519
GTEX_15DYW_0011_R11a_SM_6LPIT	0	0	0	1	0	0	0	0	0	0	0	0	0	0	0	0	0	0	0	0	0	0	-0.0205242549769169	0.0183274773107306	0.0259098757143661	-0.00725197051299705	0.0178463290554738	0.0178337205408707	0.00636138957983119	0.0194487292572995	-0.00490921291042667	-0.00443341349837382	0.000351355310262385	-0.0233058706599528	0.0190849822162862	-0.0330749289870655	-0.0296457259125891	0.00190877835070438	-0.027041683298692	-0.0205363059552627	0.0135856803642446	-0.00216397632322689	0.00736328243234359	0.0144346147070938	0.0101430925338009	0.00950601958259529	0.00456935469262098	-0.0227311685481153	-0.0185463602450219
GTEX_15DYW_0011_R2b_SM_7KUKY	0	0	0	0	0	0	0	0	0	0	1	0	0	0	0	0	0	0	0	0	0	0	0.0102903589751443	-0.0286224794752222	0.0144409543518191	-0.0118268588940685	0.00691709934043973	-0.0120635195838491	0.00949713115001154	0.00975210012380893	0.013510553893913	-0.0322534435665752	-0.00792471889382383	0.0328699946469883	0.0307877655091684	-0.0168396329031391	-0.028061172345055	-0.0242997224388379	0.00429988464124364	0.00111493691560458	0.0256827219142176	-0.0167906787177583	0.0132625251517293	0.00860954256594839	-0.0113470747373655	0.0205782587358151	-0.00859406436081403	0.0353740407038053	-0.00938768863634927
GTEX_15DYW_0011_R3b_SM_6LPIM	0	1	0	0	0	0	0	0	0	0	0	0	0	0	0	0	0	0	0	0	0	0	-0.0243650682948141	0.0361388366430073	0.0242405156672318	-0.0102084517547654	-0.0328837025807656	-0.0199194445440395	0.0312271449336373	-0.0118389962555573	-0.0227868357103457	0.0150708212074793	0.0207287219002288	0.00313437646968294	-0.0196161016562365	-0.00663526388272078	-0.04547873481323	-0.0388021676406119	0.0137397447067166	-0.0266908423539041	-0.0122258625935662	0.0465865212677703	-0.0128709056519788	-0.00948427272116791	0.018309535543672	0.0893244582727102	-0.0127211274890962	0.0377607280199137	0.039496428797421
GTEX_15DYW_0011_R4a_SM_6M46V	1	0	0	0	0	0	0	0	0	0	0	0	0	0	0	0	0	0	0	0	0	0	-0.00746546896600748	0.00991841472986196	0.0310547369727094	-0.0271377746830699	9.59216759990889e-05	0.0139647525567233	0.0176905863112041	0.00142209841080858	0.0134196646523202	-0.00353584439582177	-0.0178734196948941	-0.0054978726854202	-0.00413797366031189	-0.009022017402609	0.0161924850182391	0.0272909598814219	-0.00891169054571868	-0.0125881342629308	-0.00623761309300703	0.00848739725424901	0.00288335831577837	0.00760765995757313	-0.0170819033428955	0.00768968297673221	-0.02795825186385	0.0258041121918563	-0.00116927548906417
GTEX_15DYW_0011_R5a_SM_6M46W	0	0	1	0	0	0	0	0	0	0	0	0	0	0	0	0	0	0	0	0	0	0	-0.0264347872519492	0.002978522158893	0.0260178286520389	-0.0154893079328663	-0.00288927669994955	0.0227390254065298	0.0221197942877813	0.0465845967542977	-0.00994590531660102	-0.0138462657912192	-0.00946773485393907	-0.00220339203369612	0.0290949001040166	-0.00570458710467505	0.0297504379643582	0.0296197022665021	-0.0208428674936507	-0.00951791453125932	0.00488723051331708	0.00730814835122744	0.0328368490370985	0.012616191041666	-0.00392792897971278	-0.034364754411679	-0.0056242852447708	0.0403707696059536	-0.0248554428563237
GTEX_15DYW_0011_R6b_SM_6PALA	0	0	0	0	0	0	0	1	0	0	0	0	0	0	0	0	0	0	0	0	0	0	0.00173603007179276	-0.0385776203030285	0.0130129108111339	-0.0175603967735257	-0.00350775983194421	0.0251246603459538	-0.0480114381764155	-0.0111794061205054	-0.00249417505238517	0.0102193139792312	-0.0119004798320935	0.010473131750747	-0.0217520028022156	-0.0276178555378911	-0.0226359922772961	0.0284843889132236	0.0123653494385942	0.0188041712015815	-0.0244080580564684	0.00593169964947118	-0.0304256315082562	0.0164176980262865	-0.0197030843230593	-0.0221084938242015	0.0254617648561131	0.00379956282558628	-0.0420584986533528
GTEX_15DYW_0011_R7a_SM_7KULG	0	0	0	0	0	0	0	0	1	0	0	0	0	0	0	0	0	0	0	0	0	0	-0.00809600273986494	-0.0303627735399264	0.0236938442866547	-0.00333627640788022	0.0114322280419472	0.0158845109203558	0.00912911399095604	-0.00800952909917723	-0.0132221167086707	0.00647190682394158	-0.0184431892004946	-0.0138094960988551	-0.040118763523972	0.00412310050359185	-0.00816396686220545	-0.0029977109864357	-0.00738232004916386	0.0300790619807849	0.0211912840292569	-0.013092389624123	-0.021899679926862	-0.00785849312610293	-0.00851976416508417	0.0341431216708056	-0.0262506270464837	0.0235111553073407	-0.0238095115722903
GTEX_15DYW_0011_R9b_SM_6PALB	0	0	0	0	0	0	0	0	0	1	0	0	0	0	0	0	0	0	0	0	0	0	-0.00069190298371886	-0.01794794359955	0.044621352883215	0.00198913892315196	-0.0100720772011049	-0.0201479732229503	0.0134858312923904	-0.0193036484230967	-0.000863115895850863	-0.00175952816255599	0.00118548479787231	-0.011311675907628	-0.035585837112383	0.00435281965347871	0.0412211876190009	-0.0180025561976603	0.0191170536910463	-0.0339936860678786	-0.000573458856805466	-0.00916720172583102	-0.0700961911740498	-0.00868094066730221	-0.00395232424887228	0.0499381077414907	-0.00382377188220347	0.00160667434166719	0.0121408321014108
GTEX_15DYW_3026_SM_7KFRM	0	0	0	1	0	0	0	0	0	0	0	0	0	0	0	0	0	0	0	0	0	0	-0.012643458333698	-0.033171079318561	0.0289245201837173	-0.00985326218875354	-0.0113307251590293	-0.00524920928373971	-0.0169936255122397	0.0244159264712378	0.0103012815527955	-0.0172430972044328	-0.00333133552822892	0.0254321853311736	-0.0254337291207686	0.00498759262151182	-0.0244709682501627	0.0103194997002631	-0.0180144599976324	0.00468847371012139	0.00961286938260274	0.0316536971499097	0.0340476387217072	0.0263785229923183	0.00326080980954956	-0.00858582829150884	-0.0165721861099843	-0.0165178100906343	-0.046297257316895
GTEX_15EO6_0011_R11b_SM_6M47M	0	0	0	0	0	0	0	0	0	0	0	0	0	0	1	0	0	0	0	0	0	0	0.0146621302356433	0.0159544025180862	0.00776520648490953	-0.0103894402823639	0.0205241488522889	-1.13885189793419e-05	0.022182554709227	-0.0386120418459636	-0.011152727980914	0.0156514901243859	0.00351162512742852	0.00218601180889127	-0.00390318796655954	-0.00654401813610789	-0.00736795872424732	-0.0253996264920091	-0.0151851860727305	0.0115374365371762	-0.01561746294381	-0.0310461217868116	0.0277690125062696	0.00906788844126968	0.00808386146383709	-0.0112160086367184	-0.0256772751487921	-0.00566212606183793	0.00946952695376922
GTEX_15EO6_0011_R2a_SM_6M46R	0	0	0	0	0	0	0	0	0	0	0	0	0	0	0	0	0	0	0	0	0	1	-0.0136784322344533	-0.0130444262780599	0.010716674115245	0.01963532310128	0.0227123583977818	0.000348033754472447	0.0158734621350541	0.00213943036954012	0.0125474962129532	0.00351649947766446	0.0068969033269018	-0.0184599099737126	0.0151155581972306	-0.00716625395567448	-0.00990016391083125	0.000526902786314347	-0.0146440374362546	-0.0110644274582668	-0.00186204921544755	-0.00284904896619145	-0.00346608903909074	-0.000318270136892562	0.0182448290465957	-0.0187781639380321	0.0154302310348696	0.0126612572706077	0.0029099475305764
GTEX_15EO6_0011_R3b_SM_7KUDY	0	0	0	0	0	0	0	0	0	0	0	0	1	0	0	0	0	0	0	0	0	0	0.025950698307143	0.0113900500399273	-0.00277113628828597	-0.0125244866767384	-0.0175877852838589	-0.0155436648342265	-0.00627206022796078	0.0193012263591637	-0.0173132454470866	0.0112090489472945	0.00643308148383677	-0.0258162169928233	0.00385308572234354	-0.00891225754261714	0.0171831916312278	0.0345713066408218	-0.0123732738347694	0.0168802161358346	-0.0141855106187082	-0.0162141486112693	-0.00591363807807586	0.00202772532230008	-0.00502578658639631	-0.00271818629795587	0.0117689270828377	-0.0121170346118622	-0.00372620964013577
GTEX_15EO6_0011_R4a_SM_7KUKZ	0	0	0	0	0	0	0	0	0	0	0	1	0	0	0	0	0	0	0	0	0	0	0.0239260880290094	0.00111861421400041	-0.00509551866847386	-0.0118139414952035	0.00711946321216563	0.00174146500606389	-0.0181282042351878	0.00687183488126841	-0.0303734172075195	0.0136502693728325	0.0156849152905873	0.0288424665739567	-0.0131403818054623	0.0181049871627785	0.0226379831930405	0.0221223053321118	-0.00241298535004427	0.0191984103887996	-0.00101240744207478	-0.000787364222892622	-0.0165845065202953	0.00460763709525305	-0.000214363957096038	-0.00680437236981183	0.00211222769503521	-0.0174315337180385	-0.0266715125627423
GTEX_15EO6_0011_R5b_SM_7KUDZ	0	0	0	0	0	0	0	0	0	0	0	0	0	1	0	0	0	0	0	0	0	0	0.0130146244843927	-0.0286495222358864	0.00592748048295768	0.0193460463563294	-0.0181545394975064	0.0183558020219563	-0.00774657058787286	-0.00483364193734367	0.0132108346012988	0.000791785399687946	-0.0250584051270766	-0.0156081728685876	-0.0113155780096672	-0.0572244391410856	-0.00780505421339066	0.0167998057049814	0.00297630404410209	-0.000341512446876615	-0.0241636752644701	-0.00885361765031752	-0.0148315632432121	0.00745985819456349	0.0179517034799961	-0.00648975048259498	0.00205937877620007	-0.0129185843716058	-0.0144515590385121
GTEX_15EO6_0011_R6a_SM_7KULK	0	0	0	0	0	0	0	0	0	0	0	0	0	0	0	0	0	0	1	0	0	0	-0.0206050252576539	-0.0290046736201593	-0.00646233576856072	0.0162152720464201	-0.00966460479979222	-0.00684926684479186	0.0120916094209529	0.00509616328290122	-0.0214434541918812	-0.00869774032426961	0.0110033836815169	0.0144100613492027	-0.0425376503704315	0.0438396565983131	0.0193416448532725	0.0096041418539243	-0.0249816001004963	-0.0122276142680388	-0.0506291365081546	0.0467723783286482	0.00236774984152859	0.00297523345541985	0.0112430702448766	-0.0167227547292897	-0.0389531543237758	-0.0199337596760883	-0.00202691523734073
GTEX_15EO6_0011_R7a_SM_6M46Q	0	0	0	0	0	0	0	0	0	0	0	0	0	0	0	0	0	0	0	1	0	0	-0.0174829593028109	-0.00185354720538977	0.0132830569595947	0.0189272593626509	0.0204470432691302	-0.0122704710416813	-0.0293640942422493	-0.0079683094816769	-0.0509674788751423	-0.0118140485510734	-0.0188035114001889	0.0109300392293314	0.00475384406319571	-0.0133423728026977	0.00277047585200427	-0.00446704506727088	-0.0191442219900242	0.0133008034961801	-0.000814255667944193	0.00290292232714003	0.00217687405384841	-0.00399095589252808	-0.0125375581865928	0.0109332452794093	0.0132112001721852	0.00286375792696183	0.0119239776473979
GTEX_15EO6_0011_R9a_SM_6PALG	0	0	0	0	0	0	0	0	0	0	0	0	0	0	0	0	0	0	0	0	1	0	0.0274070661806233	-0.0326321087914976	0.01025868262774	0.0190256691466392	-0.0171082479425049	0.0274671038807773	0.0187227150247151	0.0279662200341595	0.071601235733323	-0.0283739854013799	-0.0332355528315363	-0.0240835563373696	-0.00507610016362481	-0.0141853654602588	0.032267012343671	0.0130393018035793	-0.0348609556611807	-0.0234687358203915	0.0496283070290689	-0.0154234810952358	0.0697738144263431	0.028104184199245	-0.00911411725271385	0.0167805352391334	0.0188521435025185	0.0244156027806333	0.0611673344324315
GTEX_15EO6_2926_SM_6M48D	0	0	0	0	0	0	0	0	0	0	0	0	0	0	1	0	0	0	0	0	0	0	-0.00196839691575916	0.0115851878597264	-0.00308373574514611	-0.0170203827903577	0.000283621858270148	0.00157883872644777	0.0111135887989984	-0.00310919087463711	-0.00158004257204192	0.00336899049649253	5.05003559893914e-05	-0.00189426619867368	-0.00344479624496253	0.000780248171342512	0.00171135203729983	0.00168908641510994	0.00536242318170948	-0.00266870967524726	0.013756224732872	0.00448172444157594	0.00876178151326932	0.00166550678659016	0.00129814115426777	-0.000409169325647514	-0.00774081802282621	0.008318924220009	0.0214930092546249
GTEX_15EO6_3026_SM_7KUMA	0	0	0	0	0	0	0	0	0	0	0	0	0	0	0	1	0	0	0	0	0	0	0.0211444836011842	-0.0020332879710829	0.00499310092376903	0.00147189600603294	0.0178678594365758	-0.01435334499477	0.00143805987611871	0.0201329182342109	0.013535731804535	0.0310019520040654	0.00531797441606083	0.00182104975187136	-0.0278949775139854	0.0221434518151957	0.00313143517170059	-0.020101033772782	0.0140623802186458	0.00562902922752213	-0.021682249665414	-0.00961855023096141	0.00508500515953708	-0.0375518563140282	-0.00400214158865475	0.026207987855213	0.0270650920288864	0.00412362012721938	0.00825851929887572
GTEX_15ER7_0011_R11a_SM_6LPIL	0	0	0	1	0	0	0	0	0	0	0	0	0	0	0	0	0	0	0	0	0	0	0.01623259840953	0.0159518809815586	-0.00664862787878578	-0.00380807900806872	0.0162718742883204	0.0151032811030009	0.00361467554572171	-0.0435667703977574	0.0139210914319888	-0.00352606091744368	0.00725341789022592	0.0217579271584726	0.0241443038557008	0.0103511170809864	0.00853535355932444	0.00736135686317561	0.0210873798362364	0.0118680220226051	0.0336642902170348	0.0258510314516266	0.00429098639451026	0.00137824143664019	0.00641716481981278	0.0130657285926581	0.00283923581498154	0.00125361636008229	-0.00348994241410672
GTEX_15ER7_0011_R1b_SM_7KUE1	0	0	0	0	0	1	0	0	0	0	0	0	0	0	0	0	0	0	0	0	0	0	0.0182091652238507	-0.00731348783238227	-0.0128664312835333	-0.00266191040615433	-0.0358237086096633	-0.0098324525789749	-0.000341475923297831	-0.000559266606634736	0.00440489365561642	0.00434680635807947	0.0119347251628356	0.0165110774803636	-0.0205316521106607	-0.0105993898417811	0.0192302411836832	0.0194993640897771	-0.00511154165436294	-0.0117139945937533	0.0165850553454311	-0.0135650729065564	0.00978061639807883	-0.0106728055735936	-0.00263010987462086	-0.00574448783611193	0.031871543630303	0.0110699750740019	0.0362739325639674
GTEX_15ER7_0011_R2a_SM_6M46O	0	0	0	0	0	0	0	0	0	0	1	0	0	0	0	0	0	0	0	0	0	0	0.0325808684283561	0.0128315360875849	-0.00593997794841652	-0.000122884528379638	0.0135945772958123	0.00438442997478555	-0.0117494551319834	0.0178905020794028	-0.0216343805899461	0.0232990342389995	-0.0528524489112128	0.0102675897207726	-0.012927039643035	-0.0185557692617586	-0.00730603997371482	0.00446609737223166	-0.00983478706108598	0.0281469451511478	-0.0263274300197092	-0.00936163230126126	-0.0211311478596547	-0.00706043044223773	-0.00132822682615264	-0.0187820952910938	0.00637365597031708	0.0258652133465113	-0.00466898200166509
GTEX_15ER7_0011_R3a_SM_6LPIK	0	1	0	0	0	0	0	0	0	0	0	0	0	0	0	0	0	0	0	0	0	0	0.0166723028208821	0.0131018884138801	-0.0159683964161538	-0.020333481930405	0.0132885325354437	-0.0124256889368045	0.0014655212608237	0.00289755616837482	-0.0211293083891373	-0.020053998079443	0.0022591799511984	-0.025123732437842	-0.0296193122854013	0.0205746037607957	0.0109921448383203	0.0233322762817707	-0.0267076809248029	0.0153319952143074	-0.00566358025345259	0.0170610184203163	0.011163160597391	-0.0127672631247661	0.00138135889753562	0.0245662430935878	0.0151525901297632	-0.00184673979951147	-0.0188451957264915
GTEX_15ER7_0011_R4a_SM_6M46S	1	0	0	0	0	0	0	0	0	0	0	0	0	0	0	0	0	0	0	0	0	0	0.00356194303372261	0.0116675118977805	-0.0119803653031105	-0.0103350030167246	-0.000121595998140852	0.00692742528092965	-0.0158910819010465	0.00632225086444419	-0.0129020793533429	0.00618059366668958	0.0101068198600346	0.00723368942654553	0.0122699784523569	-0.00654296937424372	-0.00060220895293348	0.00590017170432721	0.00762178698779146	0.0155998606819676	-0.000918122314359529	-0.016769146529454	-0.000859565168870938	0.00308356963371974	0.010158298292342	0.00733977850802583	-0.0111772784125941	-0.00420108813434957	-0.00770260966824678
GTEX_15ER7_0011_R5b_SM_6M46T	0	0	1	0	0	0	0	0	0	0	0	0	0	0	0	0	0	0	0	0	0	0	0.00392698429500203	0.00834395415606488	0.000820985737804259	-0.00776488868039016	-0.00382218504197943	0.00222073325430909	-0.00883163938530668	0.00462204571865868	-0.00128143689938142	0.00389189315798289	0.000174589360050182	0.00650688879981704	0.00118623442593647	-0.00287250708959313	0.00283840060723905	-0.00438284738825215	9.61313531813168e-05	-0.00482230116654636	0.0033300532362102	-0.0179360317033746	-0.00334640493490399	-0.000781711032634829	0.00151275458584601	0.00639317957252032	-0.00434473320157773	-0.00611444486567813	-0.0107980888823008
GTEX_15ER7_0011_R6a_SM_6M46M	0	0	0	0	0	0	0	1	0	0	0	0	0	0	0	0	0	0	0	0	0	0	0.00615762554955427	-0.0196299019443247	-0.0100150365525921	-0.0256409733079035	0.0161787300010407	0.000774555680467163	0.00514008789789831	-0.0159708360295482	7.4157713355596e-05	-0.0121923407379938	0.0014556544375225	0.000918085553503941	0.00848779723880092	-0.0122709203860718	-0.0197097198114336	0.0238924443690241	0.0103620460969843	0.014177383797443	0.0028576587715428	0.00578455936966711	-0.00229121354211422	0.0149296334760253	-0.0117550252610432	-0.0150936273974864	0.0259892200785732	0.0113128245427221	0.0101655310477787
GTEX_15ER7_0011_R7a_SM_6M46N	0	0	0	0	0	0	0	0	1	0	0	0	0	0	0	0	0	0	0	0	0	0	0.000462995493124547	-0.0322275906483315	-0.00338488863426464	-0.01392345560472	-0.00596063575325396	0.0105564306510714	0.0334743047292012	-0.00114148921037844	-0.0213724298030669	-0.00270188588281128	-0.0108174855680341	-0.00957983201838651	0.0104265912471935	0.0107918518465303	-0.0266973186268641	0.0192917832551963	-0.00751695989559408	-0.0342376534821496	0.0168170566097068	-0.00742438982378065	0.00978666857352551	-0.0448198679557209	0.0301044248921221	-0.00866095251957873	-0.0260285699987076	0.000332408448619299	0.00505475512255763
GTEX_15ER7_0011_R8a_SM_7KUL2	0	0	0	0	0	0	1	0	0	0	0	0	0	0	0	0	0	0	0	0	0	0	0.00554710922275908	0.0120395744186365	0.00488575104213074	-0.0255688196985063	0.00657671545682497	0.00567139588569226	0.00967662001673393	0.00863267926547017	0.00520790308107527	-0.0110800633891489	0.00771737289528226	-0.0136138669053353	-0.0180248707309973	0.00529938512040413	0.0042309481684952	0.0140591611942787	-0.0102984140496506	-0.0216354049573334	-0.00516945163778328	-0.00386709958035292	0.00173534064547852	-0.010462298161297	-0.00760014152037431	-0.00871356080137839	0.00294635304552386	0.000412671276531289	-0.00567716768037037
GTEX_15ER7_0011_R9b_SM_6PALF	0	0	0	0	0	0	0	0	0	1	0	0	0	0	0	0	0	0	0	0	0	0	0.0417701440006893	-0.00395469437047263	-0.0121058296405917	0.0219074245895106	0.0304581969870699	0.0368922037194007	0.0284559838850548	-0.0557644580932135	0.0908881155150854	0.0695547116217027	-0.0575039356282701	-0.007544441777256	0.0274308704773678	0.027509173792876	-0.0485460660658994	0.0150223236166186	0.0224880115877648	-0.00872768022619572	-0.00476446825678386	-0.0395761112472366	0.00830096952925408	0.00640304041783282	-0.014469361414083	0.0265802022005412	0.00585907623447841	0.0530019260985466	-0.0316775514432383
GTEX_15ER7_3026_SM_6M47W	0	0	0	1	0	0	0	0	0	0	0	0	0	0	0	0	0	0	0	0	0	0	0.00669001040319385	0.00595574789169581	-0.017373464983734	-0.0051727603630216	-0.00912960830834164	-0.00826074203275805	0.00342441190605698	-0.00985844014669632	0.00628616237770534	-0.00282127503081303	5.93674346603158e-06	-0.00717169171672071	0.00354903850166023	0.0019958809157336	0.00845394070470796	-0.000893793057207247	-0.0120387571230845	-0.00455341136701863	0.00794043567872951	0.00203038407475881	0.00362375748789777	-0.00294138030127424	-0.00618430866570349	-0.0116950743264937	0.0136850254778693	-0.0050411738748562	0.0030991975069436
GTEX_15ER7_3126_SM_7KUGH	0	0	0	0	1	0	0	0	0	0	0	0	0	0	0	0	0	0	0	0	0	0	0.0215379069086395	-0.0286880776781959	-0.00890863246581149	-0.021011722424268	-0.0265489499185051	-0.0057687285197021	0.0224348929158283	0.00191562876372159	-0.0163697082653981	-0.00256460403512239	-0.000421305524749276	-0.00696896623700397	-0.0297861301449062	-0.00576875176390709	-0.00680571962674837	-0.0191328559679659	0.00501067692440702	-0.00698704456022268	-0.0248720782650373	0.0329600682713538	-0.00270364401834405	-0.0165388835238919	0.00250949012390773	0.0186239340133887	0.0101616181233674	0.0137120509577642	0.0282113381463758
GTEX_15G19_0011_R10b_SM_7KUG4	0	0	0	0	0	0	0	0	0	0	0	0	0	0	0	1	0	0	0	0	0	0	0.0240947503891602	0.0235130872691237	0.0137182813832585	-0.00695264171801753	-0.0461489481824781	0.0244876438263048	-0.0002016763770045	-0.00723476681036234	-0.00835890035249196	0.00496088108078328	-0.00728287716882842	-0.00639559422650137	0.00634915298824156	-0.00835729075693672	0.011723734791295	-0.0068469700532109	0.0135549359263976	0.0118699520689551	0.00651331607412478	0.00397061148680273	0.0028892854525205	-0.00775874720783169	0.00820647693023142	0.0050183682951449	0.0100481576892204	0.0114736231310962	-0.0146341992045515
GTEX_15G19_0011_R11b_SM_6LPIH	0	0	0	0	0	0	0	0	0	0	0	0	0	0	1	0	0	0	0	0	0	0	0.00327410395457857	0.00277344585546291	0.00852712200757488	-0.020570071785435	0.00144020295389797	-0.00320252271416351	-0.00812992820416715	0.000664926923820297	-0.00739396946686622	-0.00609828296179756	0.00156001604753502	0.0031311929771048	-0.0073775590927945	0.0127336183499386	-0.00152054902173066	0.00082651434061547	0.00593709851010113	-0.00296381459457533	0.00136900075539729	0.00612215784998142	0.00935583639002972	-0.00340002953822554	-0.00307693571402262	0.00319443283794453	0.00230940326619813	-0.00802235337216028	-0.00865639917984526
GTEX_15G19_0011_R3a_SM_6LPIG	0	0	0	0	0	0	0	0	0	0	0	0	1	0	0	0	0	0	0	0	0	0	-0.0157461595198219	0.0212225799202063	-0.00251724826801704	0.0178117839733085	0.00996012570362591	0.00593511940344559	-0.00107306954959964	-0.00301714777448036	0.00797444887019958	0.0300971684056354	-0.00065518624868231	0.00847654279233825	-0.00706008242911096	-0.00619904484892472	-0.00955154250845344	0.0059970273926209	0.0149187658846097	-0.024888153193093	-0.0149922210768344	0.0058091066252385	-0.00859518983312372	-0.00272807942510757	0.0103116049166541	-0.012442372413496	-0.0066620125577096	-0.0169533087769174	0.00614149954803158
GTEX_15G19_0011_R5b_SM_6M46P	0	0	0	0	0	0	0	0	0	0	0	0	0	1	0	0	0	0	0	0	0	0	0.0033880540031	-0.0108373650357608	0.0147403768767689	0.00963163453874787	-0.00435395047420943	0.00433012835306437	0.0100469062515422	-0.00947357276537264	-0.00508164421945377	0.0044108461355376	-0.0104897440250402	-0.0138286966897317	-0.0114953922549742	0.0173918259791011	-0.00369819304711809	-0.00253638904011977	0.0100024953058554	-0.00678532299238218	0.00166776335612689	0.00626368686381102	0.0161764061862081	0.00293756794713027	0.00196219798000401	-0.00290852986164415	-0.00450208573684914	0.0174825033156698	0.0020853219531676
[truncated: 1,039 more rows]
[truncated: 22 more columns]
